# Supplementary material for: Influence of modelling disorder on Hirshfeld atom refinement results of an organo-gold(I) compound
Source: IUCrJ. 2022 Jun 11;9(Pt 4):497–507. doi: 10.1107/S2052252522005309 (PMC9252150; doi:10.1107/S2052252522005309)
Supplement: Supplementary file 3 [file m-09-00497-sup3.zip]

Archive with 35 entries (35 files):
- CIFs_with_check_cif/IAM_disorder-dep_checkcif.pdf
- CIFs_with_check_cif/IAM_disorder-dep.cif
- CIFs_with_check_cif/IAM_disorder-dep.fcf
- CIFs_with_check_cif/rhf_anh_rel_anis-dep_checkcif.pdf
- CIFs_with_check_cif/rhf_anh_rel_anis-dep.cif
- CIFs_with_check_cif/rhf_anh_rel_anis_dis-dep_checkcif.pdf
- CIFs_with_check_cif/rhf_anh_rel_anis_dis-dep.cif
- CIFs_with_check_cif/rhf_anh_rel_shade_dis-dep_checkcif.pdf
- CIFs_with_check_cif/rhf_anh_rel_shade_dis-dep.cif
- CIFs_with_check_cif/rhf_rel_anis-dep_checkcif.pdf
- CIFs_with_check_cif/rhf_rel_anis-dep.cif
- CIFs_with_check_cif/rhf_rel_anis_dis-dep_checkcif.pdf
- CIFs_with_check_cif/rhf_rel_anis_dis-dep.cif
- CIFs_with_check_cif/rks_anh_nrel_anis-dep_checkcif.pdf
- CIFs_with_check_cif/rks_anh_nrel_anis-dep.cif
- CIFs_with_check_cif/rks_anh_nrel_anis_dis-dep_checkcif.pdf
- CIFs_with_check_cif/rks_anh_nrel_anis_dis-dep.cif
- CIFs_with_check_cif/rks_anh_nrel_shade_dis_checkcif.pdf
- CIFs_with_check_cif/rks_anh_nrel_shade_dis.cif
- CIFs_with_check_cif/rks_anh_rel_anis_checkcif.pdf
- CIFs_with_check_cif/rks_anh_rel_anis.cif
- CIFs_with_check_cif/rks_anh_rel_anis_dis_checkcif.pdf
- CIFs_with_check_cif/rks_anh_rel_anis_dis.cif
- CIFs_with_check_cif/rks_anh_rel_shade_checkcif.pdf
- CIFs_with_check_cif/rks_anh_rel_shade.cif
- CIFs_with_check_cif/rks_anh_rel_shade_dis_checkcif.pdf
- CIFs_with_check_cif/rks_anh_rel_shade_dis.cif
- CIFs_with_check_cif/rks_nrel_anis_checkcif.pdf
- CIFs_with_check_cif/rks_nrel_anis.cif
- CIFs_with_check_cif/rks_nrel_anis_dis_checkcif.pdf
- CIFs_with_check_cif/rks_nrel_anis_dis.cif
- CIFs_with_check_cif/rks_rel_anis_checkcif.pdf
- CIFs_with_check_cif/rks_rel_anis.cif
- CIFs_with_check_cif/rks_rel_anis_dis_checkcif.pdf
- CIFs_with_check_cif/rks_rel_anis_dis.cif
