# Supplementary material for: Influence of modelling disorder on Hirshfeld atom refinement results of an organo-gold(I) compound
Source: IUCrJ. 2022 Jun 11;9(Pt 4):497–507. doi: 10.1107/S2052252522005309 (PMC9252150; doi:10.1107/S2052252522005309)
Supplement: Supplementary file 3 [file m-09-00497-sup3.zip › CIFs_with_check_cif/IAM_disorder-dep.cif]

data_mm_apex3
_audit_creation_date               2022-02-08
_publ_contact_author_address      
;
Biological and Chemical Research Centre
Faculty of Chemistry
University of Warsaw
\.Zwirki i Wigury 101
02-089 Warszawa
Poland
;
_publ_contact_author_email 'kwozniak@chem.uw.edu.pl'
_publ_contact_author_name  'Krzysztof Wo\'zniak'
_publ_contact_author_phone  ?
loop_
_publ_author_name                 
_publ_author_address
'Sylwia Pawl\;edzio'
;Biological and Chemical Research Centre
Faculty of Chemistry
University of Warsaw
\.Zwirki i Wigury 101
02-089 Warszawa
Poland
;
'Maura Malinska'
;Biological and Chemical Research Centre
Faculty of Chemistry
University of Warsaw
\.Zwirki i Wigury 101
02-089 Warszawa
Poland
;
'Krzysztof Wo\'zniak'
;Biological and Chemical Research Centre
Faculty of Chemistry
University of Warsaw
\.Zwirki i Wigury 101
02-089 Warszawa
Poland
;
'Florian Kleemiss'
;Faculty for Chemistry und Pharmacy
University of Regensburg
Universitätsstr. 31
93053 Regensburg
Germany
;
'Simon Grabowsky'
;Department of Chemistry,
Biochemistry and Pharmaceutical Sciences
University of Bern
Freiestrasse 3
3012 Bern
Switzerland
;

_audit_creation_method
;
Olex2 1.5
(compiled 2021.12.09 svn.r5202d8cf for OlexSys, GUI svn.r6439)
;
_shelx_SHELXL_version_number       '2018/3'
_audit_contact_author_address      ?
_audit_contact_author_email        ?
_audit_contact_author_name         ''
_audit_contact_author_phone        ?
_publ_contact_author_id_orcid      ?
_publ_section_references
;
Dolomanov, O.V., Bourhis, L.J., Gildea, R.J, Howard, J.A.K. & Puschmann, H.
 (2009), J. Appl. Cryst. 42, 339-341.

Sheldrick, G.M. (2008). Acta Cryst. A64, 112-122.
;
_chemical_name_common              ?
_chemical_name_systematic          ?
_chemical_formula_moiety           'C27 H19 Au Cl O P'
_chemical_formula_sum              'C27 H19 Au Cl O P'
_chemical_formula_weight           622.81
_chemical_melting_point            ?
loop_
  _atom_type_symbol
  _atom_type_description
  _atom_type_scat_dispersion_real
  _atom_type_scat_dispersion_imag
  _atom_type_scat_source
 'C' 'C' -0.0013 0.0001 'International Tables Vol C Tables 4.2.6.8 and 6.1.1.4'
 'H' 'H' 0.0000 0.0000 'International Tables Vol C Tables 4.2.6.8 and 6.1.1.4'
 'Au' 'Au' -1.0970 1.5108
 'International Tables Vol C Tables 4.2.6.8 and 6.1.1.4'
 'Cl' 'Cl' 0.0111 0.0181 'International Tables Vol C Tables 4.2.6.8 and 6.1.1.4'
 'O' 'O' -0.0018 0.0006 'International Tables Vol C Tables 4.2.6.8 and 6.1.1.4'
 'P' 'P' 0.0046 0.0104 'International Tables Vol C Tables 4.2.6.8 and 6.1.1.4'

_shelx_space_group_comment
;
The symmetry employed for this shelxl refinement is uniquely defined
by the following loop, which should always be used as a source of
symmetry information in preference to the above space-group names.
They are only intended as comments.
;
_space_group_crystal_system        'monoclinic'
_space_group_IT_number             15
_space_group_name_H-M_alt          'C 1 2/c 1'
_space_group_name_Hall             '-C 2yc'
loop_
  _space_group_symop_operation_xyz
 'x, y, z'
 '-x, y, -z+1/2'
 'x+1/2, y+1/2, z'
 '-x+1/2, y+1/2, -z+1/2'
 '-x, -y, -z'
 'x, -y, z-1/2'
 '-x+1/2, -y+1/2, -z'
 'x+1/2, -y+1/2, z-1/2'

_cell_length_a                     17.7234(6)
_cell_length_b                     12.2442(5)
_cell_length_c                     21.3184(8)
_cell_angle_alpha                  90
_cell_angle_beta                   94.6480(16)
_cell_angle_gamma                  90
_cell_volume                       4611.1(3)
_cell_formula_units_Z              8
_cell_measurement_reflns_used      288963
_cell_measurement_temperature      80.01
_cell_measurement_theta_max        15.495
_cell_measurement_theta_min        0.707
_shelx_estimated_absorpt_T_max     ?
_shelx_estimated_absorpt_T_min     ?
_exptl_absorpt_coefficient_mu      0.377
_exptl_absorpt_correction_T_max    0.7439
_exptl_absorpt_correction_T_min    0.6627
_exptl_absorpt_correction_type     multi-scan
_exptl_absorpt_process_details
;
 SADABS 2016/2: Krause, L., Herbst-Irmer, R., Sheldrick G.M. & Stalke D.,
 J. Appl. Cryst. 48 (2015) 3-10
;
_exptl_absorpt_special_details     ?
_exptl_crystal_colour              colourless
_exptl_crystal_colour_lustre       .
_exptl_crystal_colour_modifier     .
_exptl_crystal_colour_primary      colourless
_exptl_crystal_density_diffrn      1.794
_exptl_crystal_density_meas        ?
_exptl_crystal_density_method      ?
_exptl_crystal_description         block
_exptl_crystal_F_000               2400
_exptl_crystal_size_max            0.09
_exptl_crystal_size_mid            0.08
_exptl_crystal_size_min            0.06
_exptl_transmission_factor_max     ?
_exptl_transmission_factor_min     ?
_diffrn_reflns_av_R_equivalents    0.0582
_diffrn_reflns_av_unetI/netI       0.0221
_diffrn_reflns_Laue_measured_fraction_full  0.972
_diffrn_reflns_Laue_measured_fraction_max  0.986
_diffrn_reflns_limit_h_max         38
_diffrn_reflns_limit_h_min         -38
_diffrn_reflns_limit_k_max         26
_diffrn_reflns_limit_k_min         -26
_diffrn_reflns_limit_l_max         45
_diffrn_reflns_limit_l_min         -45
_diffrn_reflns_number              288963
_diffrn_reflns_point_group_measured_fraction_full  0.972
_diffrn_reflns_point_group_measured_fraction_max  0.986
_diffrn_reflns_theta_full          8.564
_diffrn_reflns_theta_max           15.495
_diffrn_reflns_theta_min           0.707
_diffrn_ambient_temperature        80.01
_diffrn_detector_area_resol_mean   ?
_diffrn_measured_fraction_theta_full  0.972
_diffrn_measured_fraction_theta_max  0.986
_diffrn_measurement_method         ?
_diffrn_measurement_device_type    'SPring-8 BL02B1'
_diffrn_detector                   'pixel'
_diffrn_detector_type              'Pilatus3 X 1M CdTe'
_diffrn_radiation_type             synchrotron
_diffrn_radiation_wavelength       0.2482
_diffrn_source                     ?
_diffrn_source_current             100.0
_diffrn_source_power               0.8
_diffrn_source_voltage             8.0
_reflns_Friedel_coverage           0.000
_reflns_Friedel_fraction_full      .
_reflns_Friedel_fraction_max       .
_reflns_number_gt                  21044
_reflns_number_total               23743
_reflns_special_details
;
 Reflections were merged by SHELXL according to the crystal
 class for the calculation of statistics and refinement.
 
 _reflns_Friedel_fraction is defined as the number of unique
 Friedel pairs measured divided by the number that would be
 possible theoretically, ignoring centric projections and
 systematic absences.
;
_reflns_threshold_expression       'I > 2\s(I)'
_computing_cell_refinement         ?
_computing_data_collection         ?
_computing_data_reduction          ?
_computing_molecular_graphics      'Olex2 1.5 (Dolomanov et al., 2009)'
_computing_publication_material    'Olex2 1.5 (Dolomanov et al., 2009)'
_computing_structure_refinement    'XL  (Sheldrick, 2008)'
_computing_structure_solution      'SHELXS  (Sheldrick, 2008)'
_refine_diff_density_max           2.057
_refine_diff_density_min           -1.109
_refine_diff_density_rms           0.118
_refine_ls_extinction_coef         .
_refine_ls_extinction_method       none
_refine_ls_goodness_of_fit_ref     1.092
_refine_ls_hydrogen_treatment      constr
_refine_ls_matrix_type             full
_refine_ls_number_parameters       323
_refine_ls_number_reflns           23743
_refine_ls_number_restraints       15
_refine_ls_R_factor_all            0.0213
_refine_ls_R_factor_gt             0.0176
_refine_ls_restrained_S_all        1.091
_refine_ls_shift/su_max            0.015
_refine_ls_shift/su_mean           0.000
_refine_ls_structure_factor_coef   Fsqd
_refine_ls_weighting_details      
 'w=1/[\s^2^(Fo^2^)+(0.0142P)^2^+2.6058P] where P=(Fo^2^+2Fc^2^)/3'
_refine_ls_weighting_scheme        calc
_refine_ls_wR_factor_gt            0.0446
_refine_ls_wR_factor_ref           0.0491
_refine_special_details            ?
_olex2_refinement_description
;
1. Fixed Uiso
 At 1.2 times of:
  All C(H) groups
2. Restrained distances
 P1-C22 \\sim P1-C22A
 with sigma of 0.02
 C22-C27 \\sim C22A-C27A
 with sigma of 0.02
 C22-C23 \\sim C22A-C23A
 with sigma of 0.02
 C25-C23 \\sim C25A-C23A
 with sigma of 0.04
 C27-C25 \\sim C27A-C25A
 with sigma of 0.04
 C27-C26 \\sim C27A-C26A
 with sigma of 0.02
 C27-C23 \\sim C27A-C23A
 with sigma of 0.04
 C25-C26 \\sim C25A-C26A
 with sigma of 0.02
 C25-C24 \\sim C25A-C24A
 with sigma of 0.02
 C23-C24 \\sim C23A-C24A
 with sigma of 0.02
 C26-C24 \\sim C26A-C24A
 with sigma of 0.04
 P1-C27 \\sim P1-C27A
 with sigma of 0.04
 P1-C23 \\sim P1-C23A
 with sigma of 0.04
 C22-C26 \\sim C22A-C26A
 with sigma of 0.04
 C22-C24 \\sim C22A-C24A
 with sigma of 0.04
3. Others
 Sof(C25A)=Sof(H25A)=Sof(C24A)=Sof(H24A)=Sof(C23A)=Sof(H23A)=Sof(C22A)=
 Sof(C27A)=Sof(H27A)=Sof(C26A)=Sof(H26A)=1-FVAR(1)
 Sof(C22)=Sof(C27)=Sof(H27)=Sof(C25)=Sof(H25)=Sof(C26)=Sof(H26)=Sof(C23)=
 Sof(H23)=Sof(C24)=Sof(H24)=FVAR(1)
4.a Aromatic/amide H refined with riding coordinates:
 C9(H9), C15(H15), C11(H11), C5(H5), C19(H19), C27(H27), C21(H21), C25(H25),
 C26(H26), C6(H6), C12(H12), C13(H13), C23(H23), C8(H8), C14(H14), C17(H17),
 C18(H18), C20(H20), C24(H24), C25A(H25A), C24A(H24A), C23A(H23A), C27A(H27A),
 C26A(H26A)
4.b Fitted hexagon refined as free rotating group:
 C25A(C24A,C23A,C22A,C27A,C26A)
;
_atom_sites_solution_hydrogens     geom
_atom_sites_solution_primary       direct
_atom_sites_solution_secondary     ?
loop_
  _atom_site_label
  _atom_site_type_symbol
  _atom_site_fract_x
  _atom_site_fract_y
  _atom_site_fract_z
  _atom_site_U_iso_or_equiv
  _atom_site_adp_type
  _atom_site_occupancy
  _atom_site_site_symmetry_order
  _atom_site_calc_flag
  _atom_site_refinement_flags_posn
  _atom_site_refinement_flags_adp
  _atom_site_refinement_flags_occupancy
  _atom_site_disorder_assembly
  _atom_site_disorder_group
 Au1 Au 0.55638(2) 0.23920(2) 0.57818(2) 0.01705(1) Uani 1 1 d . . . . .
 P1 P 0.63453(2) 0.31541(2) 0.65622(2) 0.01515(3) Uani 1 1 d D . . . .
 Cl1 Cl 0.08317(2) -0.02792(3) 0.47699(2) 0.03315(5) Uani 1 1 d . . . . .
 O1 O 0.42216(4) 0.05820(7) 0.36685(3) 0.02677(13) Uani 1 1 d . . . . .
 C1 C 0.48756(5) 0.17539(8) 0.50945(4) 0.02156(12) Uani 1 1 d . . . . .
 C16 C 0.62633(4) 0.25445(6) 0.73278(3) 0.01613(9) Uani 1 1 d . . . . .
 C22 C 0.6121(2) 0.45950(15) 0.6651(2) 0.0163(3) Uani 0.78(3) 1 d D . P A 1
 C9 C 0.28824(5) 0.10722(7) 0.48336(4) 0.02103(11) Uani 1 1 d . . . . .
 H9 H 0.317494 0.157084 0.509366 0.025 Uiso 1 1 calc R U . . .
 C3 C 0.39903(5) 0.08311(6) 0.41777(4) 0.01956(11) Uani 1 1 d . . . . .
 C10 C 0.73376(4) 0.31214(6) 0.64144(3) 0.01668(9) Uani 1 1 d . . . . .
 C2 C 0.44679(5) 0.13537(7) 0.46667(4) 0.02196(12) Uani 1 1 d . . . . .
 C4 C 0.31947(4) 0.05924(6) 0.43193(3) 0.01801(10) Uani 1 1 d . . . . .
 C15 C 0.79179(4) 0.30242(8) 0.68973(4) 0.02160(12) Uani 1 1 d . . . . .
 H15 H 0.779838 0.291440 0.731911 0.026 Uiso 1 1 calc R U . . .
 C11 C 0.75215(4) 0.32637(7) 0.57934(3) 0.01865(10) Uani 1 1 d . . . . .
 H11 H 0.713073 0.330528 0.546191 0.022 Uiso 1 1 calc R U . . .
 C5 C 0.27613(5) -0.01345(7) 0.39339(4) 0.02113(11) Uani 1 1 d . . . . .
 H5 H 0.296760 -0.044528 0.357699 0.025 Uiso 1 1 calc R U . . .
 C19 C 0.61286(5) 0.15238(8) 0.84857(4) 0.02385(13) Uani 1 1 d . . . . .
 H19 H 0.608197 0.117626 0.887912 0.029 Uiso 1 1 calc R U . . .
 C27 C 0.6658(2) 0.5421(2) 0.66267(17) 0.0215(3) Uani 0.78(3) 1 d D . P A 1
 H27 H 0.717491 0.524104 0.659527 0.026 Uiso 0.78(3) 1 calc R U P A 1
 C21 C 0.64433(5) 0.31158(7) 0.78900(4) 0.02149(12) Uani 1 1 d . . . . .
 H21 H 0.660981 0.385254 0.787844 0.026 Uiso 1 1 calc R U . . .
 C25 C 0.56904(17) 0.6781(2) 0.67029(18) 0.0247(4) Uani 0.78(3) 1 d D . P A 1
 H25 H 0.554354 0.752600 0.671745 0.030 Uiso 0.78(3) 1 calc R U P A 1
 C26 C 0.6437(2) 0.6511(2) 0.66485(16) 0.0244(3) Uani 0.78(3) 1 d D . P A 1
 H26 H 0.680364 0.707286 0.662575 0.029 Uiso 0.78(3) 1 calc R U P A 1
 C6 C 0.20310(5) -0.04048(7) 0.40694(5) 0.02289(13) Uani 1 1 d . . . . .
 H6 H 0.173884 -0.090936 0.381309 0.027 Uiso 1 1 calc R U . . .
 C12 C 0.82762(5) 0.33446(7) 0.56601(4) 0.02113(11) Uani 1 1 d . . . . .
 H12 H 0.839870 0.345788 0.523934 0.025 Uiso 1 1 calc R U . . .
 C13 C 0.88521(4) 0.32593(7) 0.61438(4) 0.02191(12) Uani 1 1 d . . . . .
 H13 H 0.936666 0.331760 0.605329 0.026 Uiso 1 1 calc R U . . .
 C23 C 0.5362(2) 0.4869(2) 0.6702(2) 0.0241(4) Uani 0.78(3) 1 d D . P A 1
 H23 H 0.499055 0.431122 0.671418 0.029 Uiso 0.78(3) 1 calc R U P A 1
 C8 C 0.21455(5) 0.08252(8) 0.49680(4) 0.02350(13) Uani 1 1 d . . . . .
 H8 H 0.192839 0.116147 0.531242 0.028 Uiso 1 1 calc R U . . .
 C14 C 0.86715(5) 0.30890(9) 0.67578(4) 0.02363(13) Uani 1 1 d . . . . .
 H14 H 0.906460 0.301608 0.708548 0.028 Uiso 1 1 calc R U . . .
 C7 C 0.17344(5) 0.00772(7) 0.45883(4) 0.02238(12) Uani 1 1 d . . . . .
 C17 C 0.60112(5) 0.14659(7) 0.73495(4) 0.02100(11) Uani 1 1 d . . . . .
 H17 H 0.588258 0.107841 0.696974 0.025 Uiso 1 1 calc R U . . .
 C18 C 0.59479(6) 0.09568(8) 0.79280(4) 0.02514(14) Uani 1 1 d . . . . .
 H18 H 0.578094 0.022054 0.794135 0.030 Uiso 1 1 calc R U . . .
 C20 C 0.63775(7) 0.25999(8) 0.84667(4) 0.02540(15) Uani 1 1 d . . . . .
 H20 H 0.650313 0.298496 0.884780 0.030 Uiso 1 1 calc R U . . .
 C24 C 0.51540(16) 0.59645(17) 0.67362(17) 0.0275(5) Uani 0.78(3) 1 d D . P A
 1
 H24 H 0.464136 0.615214 0.678248 0.033 Uiso 0.78(3) 1 calc R U P A 1
 C25A C 0.5827(15) 0.6797(7) 0.6722(6) 0.042(3) Uani 0.22(3) 1 d DG . P A 2
 H25A H 0.570106 0.754860 0.674843 0.051 Uiso 0.22(3) 1 calc R U P A 2
 C24A C 0.5260(11) 0.6010(11) 0.6706(8) 0.053(4) Uani 0.22(3) 1 d DG . P A 2
 H24A H 0.474690 0.622449 0.672077 0.064 Uiso 0.22(3) 1 calc R U P A 2
 C23A C 0.5445(9) 0.4910(10) 0.6667(9) 0.033(3) Uani 0.22(3) 1 d DG . P A 2
 H23A H 0.505728 0.437259 0.665603 0.039 Uiso 0.22(3) 1 calc R U P A 2
 C22A C 0.6196(9) 0.4597(6) 0.6645(8) 0.0197(19) Uani 0.22(3) 1 d DG . P A 2
 C27A C 0.6763(10) 0.5383(9) 0.6662(7) 0.026(2) Uani 0.22(3) 1 d DG . P A 2
 H27A H 0.727599 0.516885 0.664661 0.032 Uiso 0.22(3) 1 calc R U P A 2
 C26A C 0.6578(14) 0.6483(8) 0.6700(7) 0.033(3) Uani 0.22(3) 1 d DG . P A 2
 H26A H 0.696562 0.702077 0.671135 0.040 Uiso 0.22(3) 1 calc R U P A 2

loop_
  _atom_site_aniso_label
  _atom_site_aniso_U_11
  _atom_site_aniso_U_22
  _atom_site_aniso_U_33
  _atom_site_aniso_U_23
  _atom_site_aniso_U_13
  _atom_site_aniso_U_12
 Au1 0.01652(1) 0.02181(1) 0.01293(1) -0.00299(1) 0.00180(1) -0.00356(1)
 P1 0.01480(6) 0.01819(7) 0.01252(6) -0.00182(5) 0.00151(5) -0.00087(5)
 Cl1 0.01950(8) 0.04194(14) 0.03852(13) 0.00830(11) 0.00538(8) -0.00179(8)
 O1 0.0295(3) 0.0297(3) 0.0220(2) -0.0106(2) 0.0075(2) -0.0116(2)
 C1 0.0215(3) 0.0267(3) 0.0165(2) -0.0035(2) 0.0020(2) -0.0072(2)
 C16 0.0172(2) 0.0182(2) 0.0132(2) -0.00204(16) 0.00288(17) -0.00015(17)
 C22 0.0161(6) 0.0170(6) 0.0156(6) -0.0002(5) 0.0001(5) -0.0006(4)
 C9 0.0242(3) 0.0223(3) 0.0165(2) -0.0018(2) 0.0013(2) -0.0015(2)
 C3 0.0229(3) 0.0185(2) 0.0174(2) -0.00338(19) 0.0022(2) -0.0067(2)
 C10 0.0159(2) 0.0198(2) 0.0144(2) -0.00071(17) 0.00181(16) 0.00018(17)
 C2 0.0232(3) 0.0254(3) 0.0174(2) -0.0040(2) 0.0019(2) -0.0084(2)
 C4 0.0209(2) 0.0162(2) 0.0169(2) -0.00108(17) 0.00092(19) -0.00368(18)
 C15 0.0169(2) 0.0326(4) 0.0153(2) 0.0000(2) 0.00109(18) 0.0008(2)
 C11 0.0185(2) 0.0226(3) 0.0151(2) 0.00077(19) 0.00302(18) 0.00143(19)
 C5 0.0206(3) 0.0184(3) 0.0243(3) -0.0050(2) 0.0016(2) -0.0039(2)
 C19 0.0279(3) 0.0270(3) 0.0172(3) 0.0033(2) 0.0050(2) 0.0035(3)
 C27 0.0197(6) 0.0219(6) 0.0232(6) -0.0042(5) 0.0042(5) -0.0028(4)
 C21 0.0297(3) 0.0197(3) 0.0149(2) -0.00313(19) 0.0012(2) -0.0007(2)
 C25 0.0320(9) 0.0204(6) 0.0213(7) -0.0008(4) -0.0011(4) 0.0049(4)
 C26 0.0296(7) 0.0193(5) 0.0245(6) -0.0032(5) 0.0039(6) -0.0042(4)
 C6 0.0198(3) 0.0188(3) 0.0299(4) -0.0014(2) 0.0004(2) -0.0029(2)
 C12 0.0208(3) 0.0236(3) 0.0197(3) 0.0021(2) 0.0062(2) 0.0011(2)
 C13 0.0175(2) 0.0236(3) 0.0252(3) 0.0002(2) 0.0049(2) 0.0010(2)
 C23 0.0157(5) 0.0216(7) 0.0347(9) 0.0013(6) 0.0000(5) 0.0034(4)
 C8 0.0234(3) 0.0280(3) 0.0194(3) 0.0012(2) 0.0034(2) 0.0013(3)
 C14 0.0166(2) 0.0325(4) 0.0216(3) -0.0005(3) 0.0007(2) 0.0012(2)
 C7 0.0191(3) 0.0226(3) 0.0255(3) 0.0058(2) 0.0020(2) 0.0002(2)
 C17 0.0271(3) 0.0190(3) 0.0172(2) -0.0018(2) 0.0036(2) -0.0036(2)
 C18 0.0327(4) 0.0217(3) 0.0213(3) 0.0024(2) 0.0042(3) -0.0034(3)
 C20 0.0367(4) 0.0260(3) 0.0136(2) -0.0021(2) 0.0022(3) 0.0025(3)
 C24 0.0221(6) 0.0216(7) 0.0380(10) 0.0005(6) -0.0021(5) 0.0062(5)
 C25A 0.088(9) 0.018(2) 0.019(2) 0.0011(18) -0.004(5) 0.000(4)
 C24A 0.047(6) 0.059(7) 0.050(6) -0.008(5) -0.014(5) 0.036(5)
 C23A 0.021(3) 0.025(3) 0.051(7) -0.006(3) -0.006(3) 0.003(2)
 C22A 0.017(3) 0.026(3) 0.016(2) -0.002(2) 0.0028(19) 0.0051(18)
 C27A 0.021(3) 0.022(2) 0.037(4) -0.015(2) 0.005(2) -0.0043(18)
 C26A 0.039(6) 0.028(3) 0.034(4) -0.018(3) 0.011(4) -0.011(3)

_geom_special_details
;
 All esds (except the esd in the dihedral angle between two l.s. planes)
 are estimated using the full covariance matrix.  The cell esds are taken
 into account individually in the estimation of esds in distances, angles
 and torsion angles; correlations between esds in cell parameters are only
 used when they are defined by crystal symmetry.  An approximate (isotropic)
 treatment of cell esds is used for estimating esds involving l.s. planes.
;
loop_
  _geom_bond_atom_site_label_1
  _geom_bond_atom_site_label_2
  _geom_bond_distance
  _geom_bond_site_symmetry_2
  _geom_bond_publ_flag
 Au1 P1 2.27660(19) . ?
 Au1 C1 1.9890(7) . ?
 P1 C16 1.8113(8) . ?
 P1 C22 1.822(2) . ?
 P1 C10 1.8122(7) . ?
 P1 C22A 1.797(7) . ?
 Cl1 C7 1.7323(9) . ?
 O1 C3 1.2294(10) . ?
 C1 C2 1.2194(11) . ?
 C16 C21 1.4020(10) . ?
 C16 C17 1.3962(11) . ?
 C22 C27 1.392(2) . ?
 C22 C23 1.400(3) . ?
 C9 H9 0.9500 . ?
 C9 C4 1.3970(11) . ?
 C9 C8 1.3928(13) . ?
 C3 C2 1.4388(10) . ?
 C3 C4 1.4947(11) . ?
 C10 C15 1.4001(10) . ?
 C10 C11 1.3997(10) . ?
 C4 C5 1.3982(10) . ?
 C15 H15 0.9500 . ?
 C15 C14 1.3938(11) . ?
 C11 H11 0.9500 . ?
 C11 C12 1.3933(11) . ?
 C5 H5 0.9500 . ?
 C5 C6 1.3889(12) . ?
 C19 H19 0.9500 . ?
 C19 C18 1.3916(13) . ?
 C19 C20 1.3911(14) . ?
 C27 H27 0.9500 . ?
 C27 C26 1.393(2) . ?
 C21 H21 0.9500 . ?
 C21 C20 1.3955(13) . ?
 C25 H25 0.9500 . ?
 C25 C26 1.378(3) . ?
 C25 C24 1.385(3) . ?
 C26 H26 0.9500 . ?
 C6 H6 0.9500 . ?
 C6 C7 1.3936(14) . ?
 C12 H12 0.9500 . ?
 C12 C13 1.3947(12) . ?
 C13 H13 0.9500 . ?
 C13 C14 1.3883(13) . ?
 C23 H23 0.9500 . ?
 C23 C24 1.395(2) . ?
 C8 H8 0.9500 . ?
 C8 C7 1.3890(13) . ?
 C14 H14 0.9500 . ?
 C17 H17 0.9500 . ?
 C17 C18 1.3943(12) . ?
 C18 H18 0.9500 . ?
 C20 H20 0.9500 . ?
 C24 H24 0.9500 . ?
 C25A H25A 0.9500 . ?
 C25A C24A 1.3900 . ?
 C25A C26A 1.3900 . ?
 C24A H24A 0.9500 . ?
 C24A C23A 1.3900 . ?
 C23A H23A 0.9500 . ?
 C23A C22A 1.3900 . ?
 C22A C27A 1.3900 . ?
 C27A H27A 0.9500 . ?
 C27A C26A 1.3900 . ?
 C26A H26A 0.9500 . ?

loop_
  _geom_angle_atom_site_label_1
  _geom_angle_atom_site_label_2
  _geom_angle_atom_site_label_3
  _geom_angle
  _geom_angle_site_symmetry_1
  _geom_angle_site_symmetry_3
  _geom_angle_publ_flag
 C1 Au1 P1 178.94(3) . . ?
 C16 P1 Au1 113.65(2) . . ?
 C16 P1 C22 105.75(14) . . ?
 C16 P1 C10 107.31(3) . . ?
 C22 P1 Au1 110.36(13) . . ?
 C10 P1 Au1 113.92(2) . . ?
 C10 P1 C22 105.20(13) . . ?
 C22A P1 Au1 112.9(5) . . ?
 C22A P1 C16 107.0(6) . . ?
 C22A P1 C10 101.1(5) . . ?
 C2 C1 Au1 178.51(8) . . ?
 C21 C16 P1 122.37(6) . . ?
 C17 C16 P1 117.96(5) . . ?
 C17 C16 C21 119.67(7) . . ?
 C27 C22 P1 123.0(2) . . ?
 C27 C22 C23 119.55(15) . . ?
 C23 C22 P1 117.3(2) . . ?
 C4 C9 H9 119.7 . . ?
 C8 C9 H9 119.7 . . ?
 C8 C9 C4 120.52(7) . . ?
 O1 C3 C2 122.10(8) . . ?
 O1 C3 C4 121.16(7) . . ?
 C2 C3 C4 116.73(7) . . ?
 C15 C10 P1 122.65(5) . . ?
 C11 C10 P1 117.74(5) . . ?
 C11 C10 C15 119.50(7) . . ?
 C1 C2 C3 177.21(10) . . ?
 C9 C4 C3 121.10(7) . . ?
 C9 C4 C5 119.68(7) . . ?
 C5 C4 C3 119.21(7) . . ?
 C10 C15 H15 120.1 . . ?
 C14 C15 C10 119.85(7) . . ?
 C14 C15 H15 120.1 . . ?
 C10 C11 H11 119.9 . . ?
 C12 C11 C10 120.19(7) . . ?
 C12 C11 H11 119.9 . . ?
 C4 C5 H5 119.8 . . ?
 C6 C5 C4 120.41(8) . . ?
 C6 C5 H5 119.8 . . ?
 C18 C19 H19 120.0 . . ?
 C20 C19 H19 120.0 . . ?
 C20 C19 C18 119.95(8) . . ?
 C22 C27 H27 120.0 . . ?
 C22 C27 C26 120.0(2) . . ?
 C26 C27 H27 120.0 . . ?
 C16 C21 H21 120.1 . . ?
 C20 C21 C16 119.85(8) . . ?
 C20 C21 H21 120.1 . . ?
 C26 C25 H25 120.0 . . ?
 C26 C25 C24 119.96(15) . . ?
 C24 C25 H25 120.0 . . ?
 C27 C26 H26 119.8 . . ?
 C25 C26 C27 120.45(17) . . ?
 C25 C26 H26 119.8 . . ?
 C5 C6 H6 120.6 . . ?
 C5 C6 C7 118.81(8) . . ?
 C7 C6 H6 120.6 . . ?
 C11 C12 H12 120.0 . . ?
 C11 C12 C13 120.06(7) . . ?
 C13 C12 H12 120.0 . . ?
 C12 C13 H13 120.1 . . ?
 C14 C13 C12 119.84(7) . . ?
 C14 C13 H13 120.1 . . ?
 C22 C23 H23 120.2 . . ?
 C24 C23 C22 119.6(2) . . ?
 C24 C23 H23 120.2 . . ?
 C9 C8 H8 120.7 . . ?
 C7 C8 C9 118.66(8) . . ?
 C7 C8 H8 120.7 . . ?
 C15 C14 H14 119.7 . . ?
 C13 C14 C15 120.52(8) . . ?
 C13 C14 H14 119.7 . . ?
 C6 C7 Cl1 119.03(7) . . ?
 C8 C7 Cl1 119.09(7) . . ?
 C8 C7 C6 121.87(8) . . ?
 C16 C17 H17 120.0 . . ?
 C18 C17 C16 120.06(7) . . ?
 C18 C17 H17 120.0 . . ?
 C19 C18 C17 120.22(8) . . ?
 C19 C18 H18 119.9 . . ?
 C17 C18 H18 119.9 . . ?
 C19 C20 C21 120.25(8) . . ?
 C19 C20 H20 119.9 . . ?
 C21 C20 H20 119.9 . . ?
 C25 C24 C23 120.4(2) . . ?
 C25 C24 H24 119.8 . . ?
 C23 C24 H24 119.8 . . ?
 C24A C25A H25A 120.0 . . ?
 C24A C25A C26A 120.0 . . ?
 C26A C25A H25A 120.0 . . ?
 C25A C24A H24A 120.0 . . ?
 C25A C24A C23A 120.0 . . ?
 C23A C24A H24A 120.0 . . ?
 C24A C23A H23A 120.0 . . ?
 C24A C23A C22A 120.0 . . ?
 C22A C23A H23A 120.0 . . ?
 C23A C22A P1 115.1(7) . . ?
 C27A C22A P1 124.9(7) . . ?
 C27A C22A C23A 120.0 . . ?
 C22A C27A H27A 120.0 . . ?
 C26A C27A C22A 120.0 . . ?
 C26A C27A H27A 120.0 . . ?
 C25A C26A H26A 120.0 . . ?
 C27A C26A C25A 120.0 . . ?
 C27A C26A H26A 120.0 . . ?

loop_
  _geom_torsion_atom_site_label_1
  _geom_torsion_atom_site_label_2
  _geom_torsion_atom_site_label_3
  _geom_torsion_atom_site_label_4
  _geom_torsion
  _geom_torsion_site_symmetry_1
  _geom_torsion_site_symmetry_2
  _geom_torsion_site_symmetry_3
  _geom_torsion_site_symmetry_4
  _geom_torsion_publ_flag
 Au1 P1 C16 C21 -154.32(6) . . . . ?
 Au1 P1 C16 C17 25.72(7) . . . . ?
 Au1 P1 C22 C27 -125.6(2) . . . . ?
 Au1 P1 C22 C23 49.9(2) . . . . ?
 Au1 P1 C10 C15 -147.75(7) . . . . ?
 Au1 P1 C10 C11 36.03(7) . . . . ?
 Au1 P1 C22A C23A 48.3(8) . . . . ?
 Au1 P1 C22A C27A -129.0(9) . . . . ?
 P1 C16 C21 C20 -179.26(8) . . . . ?
 P1 C16 C17 C18 179.19(7) . . . . ?
 P1 C22 C27 C26 175.0(3) . . . . ?
 P1 C22 C23 C24 -176.5(3) . . . . ?
 P1 C10 C15 C14 -175.03(7) . . . . ?
 P1 C10 C11 C12 174.21(6) . . . . ?
 P1 C22A C27A C26A 177.2(13) . . . . ?
 O1 C3 C4 C9 -166.20(9) . . . . ?
 O1 C3 C4 C5 14.61(13) . . . . ?
 C16 P1 C22 C27 111.0(2) . . . . ?
 C16 P1 C22 C23 -73.4(2) . . . . ?
 C16 P1 C10 C15 -21.03(8) . . . . ?
 C16 P1 C10 C11 162.75(6) . . . . ?
 C16 P1 C22A C23A -77.5(8) . . . . ?
 C16 P1 C22A C27A 105.2(11) . . . . ?
 C16 C21 C20 C19 -0.48(16) . . . . ?
 C16 C17 C18 C19 0.61(15) . . . . ?
 C22 P1 C16 C21 -33.11(15) . . . . ?
 C22 P1 C16 C17 146.93(14) . . . . ?
 C22 P1 C10 C15 91.26(16) . . . . ?
 C22 P1 C10 C11 -84.96(16) . . . . ?
 C22 C27 C26 C25 0.9(3) . . . . ?
 C22 C23 C24 C25 1.7(3) . . . . ?
 C9 C4 C5 C6 -1.80(13) . . . . ?
 C9 C8 C7 Cl1 177.36(7) . . . . ?
 C9 C8 C7 C6 -1.86(13) . . . . ?
 C3 C4 C5 C6 177.40(8) . . . . ?
 C10 P1 C16 C21 78.80(7) . . . . ?
 C10 P1 C16 C17 -101.15(7) . . . . ?
 C10 P1 C22 C27 -2.3(3) . . . . ?
 C10 P1 C22 C23 173.23(18) . . . . ?
 C10 P1 C22A C23A 170.4(7) . . . . ?
 C10 P1 C22A C27A -6.9(11) . . . . ?
 C10 C15 C14 C13 0.59(15) . . . . ?
 C10 C11 C12 C13 1.44(13) . . . . ?
 C2 C3 C4 C9 14.36(12) . . . . ?
 C2 C3 C4 C5 -164.83(8) . . . . ?
 C4 C9 C8 C7 1.26(13) . . . . ?
 C4 C5 C6 C7 1.24(13) . . . . ?
 C15 C10 C11 C12 -2.14(12) . . . . ?
 C11 C10 C15 C14 1.13(13) . . . . ?
 C11 C12 C13 C14 0.28(14) . . . . ?
 C5 C6 C7 Cl1 -178.60(7) . . . . ?
 C5 C6 C7 C8 0.61(13) . . . . ?
 C27 C22 C23 C24 -0.7(2) . . . . ?
 C21 C16 C17 C18 -0.77(13) . . . . ?
 C26 C25 C24 C23 -1.3(3) . . . . ?
 C12 C13 C14 C15 -1.29(15) . . . . ?
 C23 C22 C27 C26 -0.5(2) . . . . ?
 C8 C9 C4 C3 -178.66(8) . . . . ?
 C8 C9 C4 C5 0.53(13) . . . . ?
 C17 C16 C21 C20 0.70(13) . . . . ?
 C18 C19 C20 C21 0.32(16) . . . . ?
 C20 C19 C18 C17 -0.39(15) . . . . ?
 C24 C25 C26 C27 0.0(3) . . . . ?
 C25A C24A C23A C22A 0.0 . . . . ?
 C24A C25A C26A C27A 0.0 . . . . ?
 C24A C23A C22A P1 -177.5(12) . . . . ?
 C24A C23A C22A C27A 0.0 . . . . ?
 C23A C22A C27A C26A 0.0 . . . . ?
 C22A P1 C16 C21 -29.0(5) . . . . ?
 C22A P1 C16 C17 151.1(5) . . . . ?
 C22A P1 C10 C15 90.9(6) . . . . ?
 C22A P1 C10 C11 -85.3(6) . . . . ?
 C22A C27A C26A C25A 0.0 . . . . ?
 C26A C25A C24A C23A 0.0 . . . . ?

_shelx_res_file
;
TITL mm_apex3_a.res in C2/c
    mm_apex3.res
    created by SHELXL-2018/3 at 12:26:02 on 27-Oct-2021
REM Old TITL mm_apex3 in C2/c
REM SHELXT solution in C2/c
REM R1 0.090, Rweak 0.003, Alpha 0.024, Orientation as input
REM Formula found by SHELXT: C26 O2 P2 Au
CELL 0.2482 17.7234 12.2442 21.3184 90 94.648 90
ZERR 8 0.0006 0.0005 0.0008 0 0.0016 0
LATT 7
SYMM -X,+Y,0.5-Z
SFAC C H Au Cl O P
DISP Au -1.097 1.5108 2113.29
DISP C -0.0013 0.0001 0.2
DISP Cl 0.0111 0.0181 25.32
DISP H 0 0 0.59
DISP O -0.0018 0.0006 0.8
DISP P 0.0046 0.0104 14.52
UNIT 216 152 8 8 8 8
SADI P1 C22 P1 C22A
SADI C22 C27 C22A C27A
SADI C22 C23 C22A C23A
SADI 0.04 C25 C23 C25A C23A
SADI 0.04 C27 C25 C27A C25A
SADI C27 C26 C27A C26A
SADI 0.04 C27 C23 C27A C23A
SADI C25 C26 C25A C26A
SADI C25 C24 C25A C24A
SADI C23 C24 C23A C24A
SADI 0.04 C26 C24 C26A C24A
SADI 0.04 P1 C27 P1 C27A
SADI 0.04 P1 C23 P1 C23A
SADI 0.04 C22 C26 C22A C26A
SADI 0.04 C22 C24 C22A C24A

L.S. 49
PLAN  4
TEMP -193.14
CONF
MORE -1
BOND $H
LIST 4
fmap -2 53
acta
OMIT -17 1 29
OMIT -14 4 30
OMIT -13 3 31
OMIT -20 0 26
OMIT -18 0 28
OMIT -18 2 28
OMIT -15 5 29
OMIT -16 6 28
OMIT -12 2 32
OMIT -12 4 31
OMIT -11 1 33
OMIT -19 3 27
OMIT -15 7 28
OMIT -23 1 24
OMIT -2 6 8
OMIT -14 2 31
OMIT -18 4 27
OMIT -15 3 30
OMIT 12 0 10
OMIT 3 3 16
OMIT -22 10 19
OMIT -1 17 20
OMIT -22 10 16
OMIT 4 6 2
OMIT -13 11 28
OMIT 13 7 22
OMIT 12 6 21
OMIT -5 13 27
OMIT 12 4 18
OMIT -8 2 9
OMIT -8 2 36
REM <olex2.extras>
REM <HklSrc "%.\\Mg14crystal11_sfrm_0m.hkl">
REM </olex2.extras>

WGHT    0.014100    2.607000
FVAR       0.11825   0.78428
AU1   3    0.556385    0.239205    0.578181    11.00000    0.01652    0.02181 =
         0.01293   -0.00300    0.00180   -0.00356
P1    6    0.634526    0.315407    0.656220    11.00000    0.01480    0.01819 =
         0.01252   -0.00182    0.00151   -0.00087
CL1   4    0.083167   -0.027923    0.476994    11.00000    0.01950    0.04194 =
         0.03852    0.00830    0.00538   -0.00179
O1    5    0.422160    0.058203    0.366851    11.00000    0.02953    0.02970 =
         0.02197   -0.01060    0.00747   -0.01164
C1    1    0.487558    0.175390    0.509446    11.00000    0.02155    0.02668 =
         0.01652   -0.00350    0.00202   -0.00720
C16   1    0.626326    0.254455    0.732784    11.00000    0.01719    0.01825 =
         0.01322   -0.00204    0.00288   -0.00015
PART 1
C22   1    0.612121    0.459496    0.665083    21.00000    0.01606    0.01696 =
         0.01559   -0.00018    0.00008   -0.00061
PART 0
C9    1    0.288238    0.107216    0.483359    11.00000    0.02424    0.02227 =
         0.01653   -0.00179    0.00128   -0.00146
AFIX  43
H9    2    0.317494    0.157083    0.509367    11.00000   -1.20000
AFIX   0
C3    1    0.399028    0.083106    0.417766    11.00000    0.02286    0.01851 =
         0.01740   -0.00338    0.00219   -0.00666
C10   1    0.733759    0.312143    0.641439    11.00000    0.01591    0.01982 =
         0.01441   -0.00071    0.00181    0.00018
C2    1    0.446791    0.135365    0.466674    11.00000    0.02319    0.02537 =
         0.01736   -0.00396    0.00193   -0.00836
C4    1    0.319465    0.059238    0.431935    11.00000    0.02086    0.01616 =
         0.01691   -0.00108    0.00092   -0.00368
C15   1    0.791794    0.302425    0.689730    11.00000    0.01692    0.03257 =
         0.01527   -0.00001    0.00109    0.00085
AFIX  43
H15   2    0.779838    0.291440    0.731911    11.00000   -1.20000
AFIX   0
C11   1    0.752155    0.326372    0.579342    11.00000    0.01851    0.02261 =
         0.01511    0.00077    0.00302    0.00143
AFIX  43
H11   2    0.713073    0.330528    0.546191    11.00000   -1.20000
AFIX   0
C5    1    0.276126   -0.013445    0.393386    11.00000    0.02056    0.01843 =
         0.02434   -0.00496    0.00155   -0.00385
AFIX  43
H5    2    0.296760   -0.044528    0.357699    11.00000   -1.20000
AFIX   0
C19   1    0.612858    0.152380    0.848572    11.00000    0.02790    0.02698 =
         0.01718    0.00329    0.00503    0.00350
AFIX  43
H19   2    0.608197    0.117626    0.887912    11.00000   -1.20000
AFIX   0
PART 1
C27   1    0.665794    0.542098    0.662666    21.00000    0.01974    0.02191 =
         0.02321   -0.00423    0.00418   -0.00279
AFIX  43
H27   2    0.717492    0.524105    0.659527    21.00000   -1.20000
AFIX   0
PART 0
C21   1    0.644334    0.311584    0.789005    11.00000    0.02972    0.01973 =
         0.01493   -0.00313    0.00122   -0.00070
AFIX  43
H21   2    0.660981    0.385254    0.787844    11.00000   -1.20000
AFIX   0
PART 1
C25   1    0.569039    0.678083    0.670286    21.00000    0.03197    0.02038 =
         0.02135   -0.00075   -0.00109    0.00488
AFIX  43
H25   2    0.554354    0.752600    0.671745    21.00000   -1.20000
AFIX   0
C26   1    0.643698    0.651133    0.664850    21.00000    0.02963    0.01928 =
         0.02450   -0.00319    0.00390   -0.00423
AFIX  43
H26   2    0.680364    0.707287    0.662575    21.00000   -1.20000
AFIX   0
PART 0
C6    1    0.203098   -0.040483    0.406944    11.00000    0.01977    0.01877 =
         0.02989   -0.00137    0.00043   -0.00291
AFIX  43
H6    2    0.173884   -0.090936    0.381309    11.00000   -1.20000
AFIX   0
C12   1    0.827625    0.334457    0.566010    11.00000    0.02084    0.02359 =
         0.01972    0.00210    0.00619    0.00108
AFIX  43
H12   2    0.839870    0.345788    0.523934    11.00000   -1.20000
AFIX   0
C13   1    0.885211    0.325930    0.614378    11.00000    0.01746    0.02356 =
         0.02522    0.00022    0.00490    0.00096
AFIX  43
H13   2    0.936666    0.331760    0.605329    11.00000   -1.20000
AFIX   0
PART 1
C23   1    0.536204    0.486855    0.670235    21.00000    0.01567    0.02158 =
         0.03469    0.00127   -0.00003    0.00340
AFIX  43
H23   2    0.499056    0.431122    0.671418    21.00000   -1.20000
AFIX   0
PART 0
C8    1    0.214547    0.082517    0.496799    11.00000    0.02338    0.02802 =
         0.01937    0.00117    0.00337    0.00130
AFIX  43
H8    2    0.192839    0.116146    0.531242    11.00000   -1.20000
AFIX   0
C14   1    0.867149    0.308903    0.675780    11.00000    0.01658    0.03254 =
         0.02161   -0.00047    0.00066    0.00116
AFIX  43
H14   2    0.906460    0.301608    0.708548    11.00000   -1.20000
AFIX   0
C7    1    0.173441    0.007723    0.458826    11.00000    0.01910    0.02255 =
         0.02554    0.00582    0.00204    0.00024
C17   1    0.601115    0.146588    0.734949    11.00000    0.02714    0.01901 =
         0.01716   -0.00183    0.00361   -0.00357
AFIX  43
H17   2    0.588258    0.107841    0.696974    11.00000   -1.20000
AFIX   0
C18   1    0.594791    0.095683    0.792795    11.00000    0.03272    0.02173 =
         0.02130    0.00238    0.00423   -0.00344
AFIX  43
H18   2    0.578094    0.022054    0.794135    11.00000   -1.20000
AFIX   0
C20   1    0.637749    0.259988    0.846674    11.00000    0.03666    0.02599 =
         0.01357   -0.00210    0.00219    0.00253
AFIX  43
H20   2    0.650313    0.298495    0.884780    11.00000   -1.20000
AFIX   0
PART 1
C24   1    0.515400    0.596452    0.673624    21.00000    0.02209    0.02165 =
         0.03803    0.00049   -0.00213    0.00622
AFIX  43
H24   2    0.464136    0.615213    0.678248    21.00000   -1.20000
AFIX  66
PART 2
C25A  1    0.582710    0.679674    0.672215   -21.00000    0.08793    0.01773 =
         0.01948    0.00112   -0.00377    0.00011
AFIX  43
H25A  2    0.570110    0.754859    0.674843   -21.00000   -1.20000
AFIX  65
C24A  1    0.526030    0.601022    0.670570   -21.00000    0.04713    0.05947 =
         0.05008   -0.00829   -0.01439    0.03593
AFIX  43
H24A  2    0.474692    0.622452    0.672075   -21.00000   -1.20000
AFIX  65
C23A  1    0.544466    0.491015    0.666725   -21.00000    0.02082    0.02523 =
         0.05051   -0.00644   -0.00610    0.00293
AFIX  43
H23A  2    0.505727    0.437260    0.665600   -21.00000   -1.20000
AFIX  65
C22A  1    0.619581    0.459659    0.664524   -21.00000    0.01700    0.02587 =
         0.01639   -0.00248    0.00279    0.00510
C27A  1    0.676261    0.538310    0.666168   -21.00000    0.02107    0.02165 =
         0.03690   -0.01453    0.00465   -0.00433
AFIX  43
H27A  2    0.727599    0.516880    0.664664   -21.00000   -1.20000
AFIX  65
C26A  1    0.657827    0.648317    0.670014   -21.00000    0.03887    0.02814 =
         0.03417   -0.01759    0.01116   -0.01093
AFIX  43
H26A  2    0.696565    0.702072    0.671138   -21.00000   -1.20000
AFIX   0
HKLF 4


REM  mm_apex3_a.res in C2/c
REM wR2 = 0.048917, GooF = S = 1.09025, Restrained GooF = 1.09001 for all data
REM R1 = 0.017562 for 21044 Fo > 4sig(Fo) and 0.021341 for all 23743 data
REM 323 parameters refined using 15 restraints

END  
     
WGHT      0.0142      2.6058 

REM Highest difference peak  2.057,  deepest hole -1.109,  1-sigma level  0.118
Q1    1   0.5466  0.2714  0.5767  11.00000  0.05    2.06
Q2    1   0.5596  0.1995  0.5793  11.00000  0.05   -1.11
Q3    1   0.5644  0.1990  0.6044  11.00000  0.05    0.73
Q4    1   0.6421  0.2798  0.8196  11.00000  0.05    0.72
;
_shelx_res_checksum                2530
_shelx_hkl_file
;
   2   0   0 1654.53 121.325   2
   2   0   0 2108.22 121.275   4
  -2   0   0 1725.96 121.329   2
  -2   0   0 2150.79 121.276   4
   4   0   0 897.411 61.1339   3
   4   0   0 961.478 61.1742   4
   4   0   0 957.123 61.3104   2
  -4   0   0 924.486 61.1351   3
  -4   0   0 968.859 61.1758   4
  -4   0   0 988.591 61.2354   1
  -4   0   0 1045.82 61.3293   2
   6   0   0 2042.08 122.797   3
  -6   0   0 2103.81 122.798   3
  -6   0   0 1818.27 123.040   2
  -6   0   0 1858.22 122.927   1
   6   0   0 1844.80 122.924   1
  -6   0   0 1932.85 122.850   4
  -8   0   0 2393.13 140.928   2
  -8   0   0 2203.59 140.620   4
   8   0   0 2011.00 140.710   1
  -8   0   0 2104.29 140.720   1
   8   0   0 2244.74 140.546   3
   8   0   0 2484.99 140.637   4
   8   0   0 1998.37 140.854   2
  -8   0   0 2266.24 140.546   3
  10   0   0 1409.43 103.492   2
 -10   0   0 1557.35 103.347   1
 -10   0   0 1722.97 103.128   3
 -10   0   0 1687.99 103.226   4
  10   0   0 1625.99 103.219   4
  10   0   0 1658.73 103.127   3
  10   0   0 1694.78 103.377   1
  12   0   0 515.847 30.5941   4
  12   0   0 523.082 30.4696   3
  12   0   0 426.714 30.9231   2
 -12   0   0 477.939 30.4583   3
 -12   0   0 459.286 30.7286   1
  12   0   0 455.940 30.7276   1
  14   0   0 280.067 17.0709   3
 -14   0   0 266.948 17.3956   1
 -14   0   0 267.924 17.0616   3
 -14   0   0 224.000 17.1595   4
  14   0   0 300.816 17.4585   1
 -16   0   0 812.654 51.9254   1
 -16   0   0 804.766 52.2419   2
 -16   0   0 787.545 51.5443   3
 -16   0   0 785.430 51.6953   4
  16   0   0 814.668 51.9399   1
  16   0   0 836.712 52.2832   2
  16   0   0 832.261 51.7129   4
  20   0   0 187.495 12.4430   2
  20   0   0 162.890 11.9194   1
 -20   0   0 202.911 12.5093   2
  20   0   0 163.598 11.6577   4
  20   0   0 183.612 11.4924   3
  22   0   0 34.3563 3.32017   2
 -22   0   0 34.7741 3.28508   2
 -22   0   0 33.3537 2.28726   3
  22   0   0 32.8279 2.86262   1
  22   0   0 31.1825 2.53676   4
 -22   0   0 29.3455 2.51308   4
  22   0   0 29.4779 2.26550   3
 -22   0   0 36.9812 2.92129   1
 -24   0   0 47.9726 3.26100   3
 -24   0   0 45.2976 4.26132   2
  24   0   0 47.7510 3.87200   1
  24   0   0 46.8955 3.25761   3
  24   0   0 44.9527 3.51791   4
  24   0   0 54.1782 4.50193   2
 -24   0   0 44.3231 3.50126   4
 -24   0   0 50.9481 3.92688   1
 -26   0   0 398.365 27.3856   1
 -26   0   0 399.991 27.9336   2
 -26   0   0 428.654 27.0796   4
  26   0   0 436.503 27.4659   1
  26   0   0 448.986 28.1161   2
  26   0   0 418.240 27.0658   4
 -26   0   0 406.849 26.7919   3
  26   0   0 415.752 26.8004   3
 -28   0   0 118.474 8.12020   3
  28   0   0 139.225 9.59516   2
 -28   0   0 127.443 8.85238   1
  28   0   0 118.476 8.42067   4
 -28   0   0 116.787 9.33474   2
  28   0   0 122.540 8.81945   1
 -28   0   0 122.360 8.42541   4
  28   0   0 130.071 8.14556   3
 -30   0   0 20.6416 2.57849   1
  30   0   0 17.2888 2.43344   1
  30   0   0 19.4522 3.23956   2
 -30   0   0 20.3437 3.11069   2
  30   0   0 19.4787 1.61511   3
  30   0   0 16.9525 1.94994   4
 -30   0   0 20.4792 2.01569   4
 -30   0   0 18.3929 1.58693   3
 -32   0   0 0.64024 1.01838   1
 -32   0   0 0.23567 0.48406   3
  32   0   0 0.45487 1.36192   2
  32   0   0 0.51057 0.51715   3
  32   0   0 -0.1852 0.92585   1
 -32   0   0 0.66139 0.83826   4
  32   0   0 0.61241 0.86713   4
 -32   0   0 -0.5689 1.25341   2
  34   0   0 58.4755 5.24290   2
  34   0   0 47.8008 3.42111   3
 -34   0   0 52.1361 4.31480   1
  34   0   0 50.1688 4.32715   1
 -34   0   0 42.3491 3.36545   3
 -34   0   0 54.3012 5.03482   2
 -34   0   0 45.2109 3.80467   4
 -36   0   0 53.8555 3.94437   3
  36   0   0 56.0395 5.65259   2
 -36   0   0 59.4541 5.60596   2
 -36   0   0 56.2030 4.39549   4
  36   0   0 56.1423 3.97071   3
  36   0   0 55.7480 4.87663   1
 -36   0   0 57.8145 4.89293   1
   1  -1   0 31.1272 2.04318   4
   1  -1   0 30.3742 2.10208   1
   1  -1   0 30.5553 2.02578   3
   1  -1   0 29.7759 2.12188   2
   1   1   0 34.1089 2.02997   3
  -1   1   0 34.6760 2.05069   4
  -1   1   0 29.5200 2.12219   2
   1   1   0 29.8430 2.10381   1
   3  -1   0 35.2735 2.76586   1
  -3  -1   0 43.4914 2.76432   2
  -3  -1   0 48.0630 2.68204   4
   3  -1   0 45.0912 2.67596   3
   3  -1   0 37.3862 2.71617   4
  -3  -1   0 38.0854 2.78275   1
  -3  -1   0 42.3681 2.67800   3
   3   1   0 34.1534 2.73825   2
  -3   1   0 36.4542 2.66692   3
  -3   1   0 46.3109 2.90695   2
   3   1   0 38.7187 2.78977   1
   3   1   0 44.4709 2.67909   3
  -3   1   0 42.6582 2.78355   1
  -3   1   0 46.6441 2.73688   4
   5  -1   0 65.8960 3.96342   3
  -5  -1   0 51.3093 4.10359   2
   5  -1   0 59.9212 4.03523   4
  -5  -1   0 64.2558 4.13524   1
   5  -1   0 53.0859 4.22718   2
  -5  -1   0 61.6010 3.96744   3
   5  -1   0 57.9038 4.09225   1
  -5  -1   0 67.1989 3.99584   4
   5   1   0 64.0378 3.96729   3
  -5   1   0 61.0684 3.95843   3
   5   1   0 62.6485 4.14211   2
  -5   1   0 57.0630 4.24575   2
  -5   1   0 68.8210 4.11960   1
   5   1   0 64.1263 3.99094   4
  -5   1   0 65.9874 4.04350   4
   5   1   0 52.0231 4.10199   1
  -7  -1   0 101.606 7.50700   2
   7  -1   0 108.403 7.27572   3
  -7  -1   0 102.128 7.45778   1
   7  -1   0 106.080 7.44134   1
  -7  -1   0 121.237 7.33495   4
   7  -1   0 106.909 7.63177   2
  -7  -1   0 121.195 7.29061   3
   7  -1   0 133.036 7.39561   4
  -7   1   0 112.985 7.27640   3
  -7   1   0 91.4559 7.57710   2
   7   1   0 124.978 7.49962   1
   7   1   0 123.875 7.33566   4
   7   1   0 107.739 7.52454   2
  -7   1   0 107.204 7.44180   1
  -7   1   0 113.403 7.36846   4
   7   1   0 123.332 7.29161   3
  -9  -1   0 8.48774 0.97919   1
   9  -1   0 9.08744 0.68330   3
   9  -1   0 6.25531 1.08977   2
  -9  -1   0 8.81809 0.68903   3
  -9  -1   0 7.95212 0.78223   4
  -9  -1   0 9.30336 1.14150   2
   9  -1   0 8.81310 0.81842   4
   9  -1   0 6.99857 0.91992   1
   9   1   0 10.3174 1.14122   1
   9   1   0 9.01992 0.69964   3
  -9   1   0 8.17886 0.67188   3
  -9   1   0 10.2869 0.86089   4
   9   1   0 10.0673 0.79594   4
  -9   1   0 8.46445 0.95188   1
  -9   1   0 8.83629 1.22128   2
   9   1   0 6.31519 1.00505   2
  11  -1   0 -0.4598 0.53047   2
 -11  -1   0 0.53364 0.42607   1
 -11  -1   0 0.26272 0.22083   3
  11  -1   0 0.01818 0.39566   1
 -11  -1   0 -0.1078 0.32777   4
 -11  -1   0 0.04459 0.51030   2
  11  -1   0 0.26915 0.23170   3
  11  -1   0 -0.2290 0.31847   4
  11   1   0 0.20797 0.23573   3
 -11   1   0 0.01197 0.15600   2
 -11   1   0 0.14269 0.21928   3
 -11   1   0 0.41599 0.42832   1
  11   1   0 0.20835 0.36013   4
  11   1   0 0.08554 0.42706   1
 -11   1   0 0.00040 0.05412   4
  11   1   0 -0.6332 0.45895   2
 -13  -1   0 19.8079 1.32373   3
  13  -1   0 16.8976 1.29247   3
 -13  -1   0 16.1563 1.80409   2
 -13  -1   0 19.2599 1.69176   1
  13  -1   0 17.0622 1.63590   1
  13   1   0 18.0913 1.31295   3
 -13   1   0 19.9602 1.51716   4
  13   1   0 16.3815 1.81372   2
  13   1   0 16.9007 1.43054   4
 -13   1   0 20.4537 1.67722   1
  13   1   0 15.3756 1.64278   1
 -13   1   0 18.2543 1.29666   3
  15  -1   0 0.40520 0.88844   2
 -15  -1   0 0.00279 0.19820   2
  15  -1   0 1.38015 0.55410   4
 -15  -1   0 1.42373 0.50240   4
 -15  -1   0 0.94627 0.32899   3
  15  -1   0 1.22246 0.64891   1
 -15  -1   0 0.60217 0.58220   1
 -15   1   0 1.19563 0.33025   3
 -15   1   0 0.92094 0.86351   2
 -15   1   0 0.76050 0.50172   4
  15   1   0 0.00915 0.18990   2
 -15   1   0 0.93509 0.60375   1
  15   1   0 1.13213 0.65958   1
 -17  -1   0 65.6178 4.64518   2
 -17  -1   0 59.6068 4.02689   4
  17  -1   0 56.6272 4.06044   4
  17  -1   0 63.8887 4.76083   2
  17   1   0 57.5149 4.01648   4
 -17   1   0 51.8432 4.02833   4
 -17   1   0 48.0707 4.49464   2
 -17   1   0 59.1516 3.85460   3
 -17   1   0 62.5413 4.30282   1
  17   1   0 57.1643 3.85902   3
  17   1   0 62.6024 4.62016   2
  19  -1   0 49.7032 3.70694   4
  19  -1   0 51.0375 3.48004   3
 -19  -1   0 64.2672 4.42690   2
 -19  -1   0 63.9214 3.75838   4
  19  -1   0 51.5604 4.40716   2
 -19   1   0 47.1978 4.30739   2
  19   1   0 55.1484 4.36322   2
  19   1   0 55.1105 4.01190   1
 -19   1   0 43.8426 3.65850   4
  19   1   0 48.7413 3.64657   4
  19   1   0 49.1954 3.47853   3
  21  -1   0 1.73010 0.82012   1
  21  -1   0 2.21068 1.24401   2
 -21  -1   0 1.54115 0.87398   1
 -21  -1   0 2.21536 0.72479   4
 -21  -1   0 1.57804 1.09807   2
 -21  -1   0 1.10801 0.42593   3
  21  -1   0 1.41384 0.42944   3
  21  -1   0 2.14659 0.75582   4
  21   1   0 2.06250 0.71624   4
  21   1   0 1.87231 0.47658   3
  21   1   0 2.22384 1.17582   2
 -21   1   0 1.84035 0.75385   4
 -21   1   0 1.33453 1.14475   2
 -21   1   0 1.43545 0.71542   1
 -21   1   0 2.48352 0.47835   3
  21   1   0 2.64369 0.91059   1
  23  -1   0 11.2371 2.17642   2
 -23  -1   0 12.1877 1.40865   4
 -23  -1   0 12.4604 1.76033   1
  23  -1   0 13.0694 1.12723   3
 -23  -1   0 12.6455 1.14404   3
  23  -1   0 9.48028 1.60691   1
 -23  -1   0 13.6374 2.23993   2
  23  -1   0 13.0948 1.49135   4
 -23   1   0 19.6360 2.76630   2
 -23   1   0 12.3725 1.52780   4
 -23   1   0 13.8199 1.86343   1
  23   1   0 13.6089 2.30003   2
  23   1   0 13.8055 1.89479   1
  23   1   0 14.0298 1.48120   4
  23   1   0 12.8052 1.14530   3
 -23   1   0 12.1490 1.10327   3
  25  -1   0 25.7747 2.45239   1
  25  -1   0 22.1633 1.73392   3
  25  -1   0 25.1303 3.22048   2
  25  -1   0 22.5420 2.11423   4
 -25  -1   0 20.8336 1.75340   3
 -25  -1   0 24.1540 2.10055   4
 -25  -1   0 15.9829 2.61665   2
 -25  -1   0 23.7287 2.45661   1
 -25   1   0 24.8089 2.13769   4
  25   1   0 23.1411 1.77726   3
  25   1   0 19.2354 2.27973   1
  25   1   0 23.8416 2.10972   4
  25   1   0 30.0246 3.56561   2
 -25   1   0 21.1781 2.35541   1
 -25   1   0 24.9177 1.77311   3
 -25   1   0 21.0407 3.07960   2
  27  -1   0 0.61432 0.76399   4
  27  -1   0 -1.3235 1.05591   2
 -27  -1   0 -0.0449 0.84507   1
 -27  -1   0 0.11685 0.42714   3
 -27  -1   0 -0.2519 0.69048   4
  27  -1   0 -0.3193 0.42056   3
  27  -1   0 0.40565 0.93203   1
 -27  -1   0 -0.1129 1.17408   2
 -27   1   0 0.11466 0.44473   3
 -27   1   0 -0.1978 1.12655   2
  27   1   0 -0.3319 0.66996   4
 -27   1   0 0.47140 0.89391   1
 -27   1   0 0.09027 0.68129   4
  27   1   0 -0.0951 0.44608   3
  27   1   0 0.01738 0.85615   1
  27   1   0 0.40653 1.24723   2
  29  -1   0 -0.0054 0.91237   1
  29  -1   0 -1.8035 1.23985   2
 -29  -1   0 0.10631 0.48553   3
  29  -1   0 0.56011 0.86564   4
  29  -1   0 0.35751 0.48304   3
 -29  -1   0 -0.3424 0.86124   1
 -29  -1   0 -0.2856 0.75071   4
 -29  -1   0 0.55306 1.33269   2
  29   1   0 0.27222 0.48024   3
  29   1   0 0.29604 0.97623   1
  29   1   0 -0.7966 1.19493   2
 -29   1   0 0.45194 1.23270   2
 -29   1   0 0.17749 0.46774   3
  29   1   0 0.06810 0.77119   4
 -29   1   0 -0.0214 0.90966   1
 -29   1   0 0.87785 0.82890   4
 -31  -1   0 2.37437 0.62097   3
  31  -1   0 1.44316 0.98338   4
  31  -1   0 1.75326 0.62121   3
  31  -1   0 1.95376 1.69081   2
 -31  -1   0 0.94613 1.37870   2
 -31  -1   0 0.77381 0.90268   4
  31  -1   0 2.70970 1.22761   1
 -31  -1   0 2.39453 1.21084   1
 -31   1   0 0.87138 0.92608   4
 -31   1   0 1.12535 1.05077   1
 -31   1   0 1.87760 0.57227   3
 -31   1   0 2.75058 1.64494   2
  31   1   0 1.84889 1.16134   1
  31   1   0 1.22672 0.88695   4
  31   1   0 1.75249 0.60923   3
  31   1   0 0.72272 1.48536   2
  33  -1   0 2.44997 0.69385   3
  33  -1   0 2.67074 1.78864   2
 -33  -1   0 2.00406 0.63235   3
 -33  -1   0 0.99819 1.17590   1
  33  -1   0 2.33676 1.28216   1
 -33  -1   0 1.35151 1.52758   2
 -33  -1   0 1.17903 0.92343   4
  33   1   0 1.40963 1.02429   4
 -33   1   0 1.17064 1.48693   2
 -33   1   0 1.45807 1.18939   1
 -33   1   0 0.48929 0.95005   4
  33   1   0 1.70517 1.69715   2
  33   1   0 1.67272 1.18764   1
  33   1   0 0.74779 0.58064   3
 -33   1   0 1.51113 0.57260   3
 -35  -1   0 1.17010 0.59221   3
 -35  -1   0 -0.1651 1.08519   1
  35  -1   0 0.63006 1.08458   1
 -35  -1   0 0.65989 1.43433   2
 -35  -1   0 1.17074 0.95904   4
  35  -1   0 0.87836 0.60275   3
  35  -1   0 -0.3971 1.52070   2
  35   1   0 -0.4873 1.59155   2
 -35   1   0 0.36321 0.58540   3
  35   1   0 1.03825 0.59187   3
 -35   1   0 0.34416 1.60541   2
 -35   1   0 0.14806 0.98877   4
 -35   1   0 -0.2695 1.05369   1
  35   1   0 0.46643 1.10955   1
 -37  -1   0 0.34516 1.66056   2
 -37  -1   0 -0.0655 0.56877   3
  37  -1   0 -0.0046 0.68378   2
 -37  -1   0 -0.0322 1.02542   1
  37  -1   0 0.15442 0.57364   3
 -37  -1   0 0.07021 0.99912   4
  37  -1   0 0.49262 1.11947   1
 -37   1   0 0.02251 0.66377   2
 -37   1   0 0.02090 0.23090   4
  37   1   0 0.21422 1.09471   1
 -37   1   0 -0.4884 1.02791   1
 -37   1   0 -0.0157 0.53861   3
  37   1   0 -0.5434 1.56216   2
  37   1   0 -0.0458 0.55152   3
   0  -2   0 4296.49 250.354   4
   0  -2   0 3890.37 250.447   2
   0  -2   0 3664.42 250.346   3
   0  -2   0 3758.25 250.477   1
   0   2   0 4125.84 250.352   3
   0   2   0 3928.83 250.446   2
   2  -2   0 1839.70 132.613   2
  -2  -2   0 2024.77 132.449   3
  -2  -2   0 1872.86 132.572   1
   2  -2   0 2111.34 132.585   1
  -2  -2   0 2387.41 132.436   4
   2  -2   0 1996.23 132.446   3
   2  -2   0 2191.99 132.484   4
  -2  -2   0 2104.94 132.498   2
   2   2   0 1998.84 132.582   1
  -2   2   0 2164.14 132.645   2
  -2   2   0 2176.94 132.482   4
   2   2   0 1934.37 132.489   2
  -2   2   0 2114.87 132.449   3
   2   2   0 2283.30 132.434   4
  -4  -2   0 7.38848 0.84780   1
   4  -2   0 6.06182 0.94263   2
  -4  -2   0 7.05506 0.59075   3
   4  -2   0 7.99076 0.59750   3
  -4  -2   0 6.11924 0.69060   2
   4  -2   0 7.50987 0.84216   1
   4  -2   0 6.51079 0.69195   4
  -4  -2   0 7.47064 0.56585   4
   4   2   0 7.58890 0.69712   2
  -4   2   0 6.81779 0.57590   3
   4   2   0 7.92170 0.56836   4
   4   2   0 7.34136 0.59888   3
   4   2   0 8.59505 0.89851   1
  -4   2   0 6.03212 0.75406   1
  -6  -2   0 392.496 25.2460   3
  -6  -2   0 447.324 25.2524   4
   6  -2   0 412.427 25.2384   3
   6  -2   0 390.129 25.4139   1
  -6  -2   0 392.131 25.4501   1
   6  -2   0 396.104 25.3223   4
  -6   2   0 403.929 25.2359   3
   6   2   0 394.237 25.4457   1
   6   2   0 400.930 25.2425   4
   6   2   0 384.651 25.3811   2
   6   2   0 431.620 25.2524   3
  -6   2   0 342.022 25.3814   1
  -6   2   0 355.772 25.5680   2
  -8  -2   0 680.488 39.2498   4
   8  -2   0 663.376 39.3321   4
   8  -2   0 548.877 39.3944   1
   8  -2   0 689.961 39.2180   3
   8  -2   0 539.225 39.6010   2
  -8  -2   0 533.814 39.4088   2
  -8  -2   0 533.374 39.2057   3
  -8  -2   0 613.940 39.4606   1
   8   2   0 693.677 39.2304   3
   8   2   0 566.919 39.4340   1
  -8   2   0 634.086 39.4274   1
   8   2   0 670.801 39.2432   4
  -8   2   0 600.093 39.2044   3
   8   2   0 648.520 39.4593   2
 -10  -2   0 3968.51 230.563   4
  10  -2   0 3555.47 230.496   3
  10  -2   0 3466.19 230.619   4
  10  -2   0 3379.56 231.016   2
 -10  -2   0 3877.47 230.818   1
 -10  -2   0 3797.09 230.519   3
  10  -2   0 3624.22 230.754   1
  10   2   0 3491.00 230.802   2
 -10   2   0 3615.55 230.496   3
  10   2   0 3756.35 230.516   3
  10   2   0 4055.27 230.563   4
  10   2   0 3194.97 230.749   1
 -10   2   0 3405.10 230.725   1
 -12  -2   0 1115.47 69.8259   3
 -12  -2   0 1040.25 70.1968   2
  12  -2   0 1135.21 70.1140   1
 -12  -2   0 1073.46 69.8757   4
 -12  -2   0 1101.83 70.1616   1
  12  -2   0 1133.87 69.8113   3
  12   2   0 1055.10 70.1240   1
  12   2   0 979.535 69.8563   4
 -12   2   0 1136.84 70.1138   1
 -12   2   0 1085.05 69.8042   3
  12   2   0 1131.19 69.8226   3
 -12   2   0 1114.06 69.9602   4
  12   2   0 1179.50 70.2597   2
  14  -2   0 190.850 12.6432   2
 -14  -2   0 202.878 12.4476   2
  14  -2   0 194.352 12.0717   4
 -14  -2   0 186.838 11.8914   3
 -14  -2   0 177.345 12.2536   1
  14  -2   0 174.095 12.1919   1
  14  -2   0 187.687 11.8767   3
 -14   2   0 174.618 11.8653   3
 -14   2   0 183.233 12.0431   4
  14   2   0 173.718 12.3483   2
 -14   2   0 172.376 12.5554   2
 -14   2   0 172.426 12.1809   1
  14   2   0 205.800 11.9897   4
  14   2   0 190.698 12.2869   1
 -18  -2   0 738.083 51.1755   2
  18  -2   0 862.180 51.5356   2
 -18  -2   0 856.968 50.6900   4
  18  -2   0 748.925 50.7253   4
  18  -2   0 834.712 50.5382   3
  18   2   0 789.247 51.2116   2
  18   2   0 783.609 51.0039   1
  18   2   0 787.702 50.5412   3
 -18   2   0 743.004 51.3719   2
  18   2   0 791.749 50.6598   4
 -18   2   0 789.425 50.7382   4
 -20  -2   0 430.543 26.3380   1
 -20  -2   0 352.971 26.4383   2
 -20  -2   0 405.554 25.7741   3
 -20  -2   0 457.579 25.9603   4
  20  -2   0 385.807 26.7317   2
  20  -2   0 391.180 26.2202   1
  20  -2   0 413.622 25.7616   3
  20  -2   0 389.363 25.9813   4
  20   2   0 380.426 25.8924   4
 -20   2   0 408.980 26.7702   2
  20   2   0 384.500 26.2634   1
 -20   2   0 366.925 25.9555   4
  20   2   0 444.632 26.6455   2
  20   2   0 425.767 25.7829   3
  22  -2   0 4.73795 0.99194   4
  22  -2   0 4.59760 0.65298   3
 -22  -2   0 4.78919 0.91742   4
 -22  -2   0 2.31307 1.19107   2
  22  -2   0 4.05817 1.06429   1
  22  -2   0 5.36217 1.75287   2
 -22  -2   0 4.44917 0.63611   3
 -22  -2   0 4.41688 1.18054   1
  22   2   0 4.62256 0.65876   3
  22   2   0 4.38068 1.18973   1
 -22   2   0 2.07044 0.81221   4
  22   2   0 4.73170 0.86375   4
 -22   2   0 4.78951 1.17126   1
  22   2   0 4.55192 1.44555   2
 -22   2   0 3.52551 0.58399   3
 -22   2   0 5.76568 1.73622   2
  24  -2   0 211.570 12.7106   3
 -24  -2   0 204.353 12.9183   4
  24  -2   0 182.988 12.9574   4
  24  -2   0 192.430 13.2612   1
 -24  -2   0 194.506 12.7090   3
 -24  -2   0 205.944 13.3675   1
  24  -2   0 209.157 13.9924   2
 -24  -2   0 210.421 13.7297   2
 -24   2   0 192.773 12.6840   3
  24   2   0 184.197 12.8751   4
  24   2   0 181.766 13.2601   1
  24   2   0 220.954 13.8159   2
 -24   2   0 190.393 12.9639   4
 -24   2   0 196.281 13.8929   2
  24   2   0 193.510 12.7041   3
 -24   2   0 186.388 13.2267   1
  26  -2   0 362.796 24.3611   3
  26  -2   0 373.422 25.6455   2
 -26  -2   0 366.922 25.0270   1
 -26  -2   0 390.889 25.4900   2
 -26  -2   0 371.438 24.5806   4
  26  -2   0 385.898 25.0040   1
 -26  -2   0 374.899 24.3847   3
  26  -2   0 370.530 24.6681   4
  26   2   0 352.661 24.3657   3
 -26   2   0 401.145 24.3754   3
 -26   2   0 365.301 24.9471   1
  26   2   0 397.689 25.5096   2
  26   2   0 393.349 25.0874   1
 -26   2   0 416.737 25.8103   2
 -26   2   0 400.775 24.6961   4
  26   2   0 378.182 24.5914   4
  28  -2   0 160.034 10.5678   1
  28  -2   0 165.512 11.3799   2
  28  -2   0 137.007 9.81155   3
 -28  -2   0 164.589 10.6732   1
 -28  -2   0 155.047 10.1053   4
 -28  -2   0 171.206 11.1627   2
  28  -2   0 140.771 10.1441   4
 -28  -2   0 147.828 9.84978   3
  28   2   0 152.420 11.0459   2
 -28   2   0 140.423 9.80966   3
 -28   2   0 172.425 11.3993   2
  28   2   0 146.350 9.84424   3
  28   2   0 157.566 10.1265   4
 -28   2   0 155.458 10.5253   1
 -28   2   0 145.634 10.1560   4
  28   2   0 139.519 10.5170   1
 -30  -2   0 3.09341 0.96941   4
 -30  -2   0 3.68722 0.70196   3
  30  -2   0 4.47222 1.92176   2
 -30  -2   0 4.09063 1.61925   2
 -30  -2   0 2.67383 1.22009   1
  30  -2   0 2.77798 1.04886   4
  30  -2   0 2.90974 0.66347   3
  30  -2   0 2.54483 1.16199   1
  30   2   0 3.17426 0.98817   4
 -30   2   0 2.76152 1.16195   1
 -30   2   0 2.76804 1.04830   4
 -30   2   0 3.64609 1.73464   2
  30   2   0 2.44640 0.66996   3
 -30   2   0 3.05495 0.63732   3
  30   2   0 4.74410 1.73464   2
  30   2   0 2.72392 1.28183   1
 -32  -2   0 11.5837 1.30897   3
  32  -2   0 13.2091 2.14180   1
  32  -2   0 12.6194 1.31720   3
 -32  -2   0 13.6638 2.19094   1
 -32  -2   0 12.8559 2.59705   2
 -32  -2   0 12.2966 1.68698   4
  32  -2   0 16.5856 3.08607   2
 -32   2   0 13.3739 1.30773   3
  32   2   0 12.1271 1.32922   3
  32   2   0 13.1955 2.68020   2
  32   2   0 15.1380 1.80735   4
 -32   2   0 13.0290 2.17707   1
 -32   2   0 13.8686 2.73697   2
  32   2   0 15.3164 2.31702   1
 -32   2   0 15.5717 1.90703   4
  34  -2   0 31.9948 2.48696   3
  34  -2   0 32.1704 3.31713   1
 -34  -2   0 31.7304 3.33927   1
  34  -2   0 40.3439 4.42225   2
 -34  -2   0 32.3439 2.51304   3
 -34  -2   0 38.5973 4.02045   2
 -34  -2   0 32.1308 2.89022   4
 -34   2   0 32.6425 3.36405   1
  34   2   0 35.6450 4.01665   2
 -34   2   0 29.8945 2.94018   4
  34   2   0 34.5140 3.44940   1
  34   2   0 31.1562 2.81689   4
 -34   2   0 31.1099 2.46727   3
  34   2   0 33.8754 2.51041   3
 -34   2   0 37.8115 4.20119   2
 -36  -2   0 38.5022 4.13924   2
 -36  -2   0 35.8930 3.54967   1
 -36  -2   0 31.0233 2.52574   3
  36  -2   0 34.3565 3.47228   1
  36  -2   0 30.5764 2.50895   3
 -36  -2   0 33.7910 2.94284   4
 -36   2   0 33.1899 2.51227   3
  36   2   0 31.4986 4.45016   2
 -36   2   0 35.6647 3.48331   1
  36   2   0 30.9672 2.50449   3
  36   2   0 34.0885 3.51320   1
  -1  -3   0 1174.76 87.2483   1
  -1  -3   0 1406.67 87.0896   4
  -1  -3   0 1415.02 87.2156   2
   1  -3   0 1469.34 87.1060   3
  -1  -3   0 1393.30 87.0972   3
   1  -3   0 1256.26 87.2810   1
   1  -3   0 1325.83 87.1132   4
   1   3   0 1229.81 87.1890   2
  -1   3   0 1392.87 87.3051   1
   1   3   0 1393.32 87.0979   3
  -1   3   0 1375.46 87.2952   2
   1   3   0 1482.24 87.3085   1
   1   3   0 1507.54 87.0936   4
  -3  -3   0 40.9041 3.16887   2
  -3  -3   0 46.3448 3.07964   4
  -3  -3   0 47.0379 3.11699   3
  -3  -3   0 47.6170 3.34961   1
   3  -3   0 46.7878 3.11209   3
   3  -3   0 45.2765 3.32807   1
  -3   3   0 52.6945 3.17841   4
   3   3   0 50.2823 3.08405   4
  -3   3   0 51.4353 3.11789   3
   3   3   0 51.1246 3.11692   3
   3   3   0 38.0417 3.29865   1
   3   3   0 49.2438 3.19340   2
  -3   3   0 47.5864 3.33821   1
  -3   3   0 46.3975 3.40816   2
   5  -3   0 37.0994 2.90153   2
   5  -3   0 36.4203 2.69218   1
  -5  -3   0 33.2978 2.54531   2
  -5  -3   0 40.4553 2.43381   4
  -5  -3   0 31.5377 2.69006   1
   5  -3   0 44.6595 2.47387   3
   5  -3   0 39.6885 2.57586   4
  -5  -3   0 37.4192 2.46453   3
  -5   3   0 39.5991 2.72375   1
  -5   3   0 35.9167 2.45306   3
   5   3   0 33.1370 2.42173   4
   5   3   0 35.5191 2.46856   3
   5   3   0 36.4602 2.72820   1
   5   3   0 37.1478 2.55386   2
  -7  -3   0 412.799 30.2351   1
   7  -3   0 442.863 30.0854   4
  -7  -3   0 527.503 29.9937   4
   7  -3   0 485.329 29.9955   3
  -7  -3   0 488.212 30.0127   3
  -7  -3   0 459.945 30.1417   2
   7  -3   0 483.088 30.4724   2
  -7   3   0 428.548 29.9832   3
  -7   3   0 491.637 30.2436   1
   7   3   0 444.649 30.2548   1
   7   3   0 404.264 30.1057   2
   7   3   0 501.615 29.9857   4
  -7   3   0 530.819 30.5154   2
   7   3   0 496.690 30.0117   3
  -9  -3   0 47.7158 3.73127   1
   9  -3   0 53.9054 3.71442   1
  -9  -3   0 53.4379 3.67705   2
   9  -3   0 48.0856 3.53408   4
  -9  -3   0 54.7064 3.44445   3
   9  -3   0 44.5931 3.89925   2
  -9  -3   0 54.5968 3.43765   4
   9  -3   0 55.3341 3.42521   3
   9   3   0 57.9146 3.68462   2
  -9   3   0 40.9620 3.50864   4
  -9   3   0 50.2564 3.41245   3
   9   3   0 56.5138 3.44478   3
   9   3   0 51.7256 3.75684   1
  -9   3   0 54.2455 3.71502   1
   9   3   0 52.7186 3.43216   4
 -11  -3   0 126.717 8.27319   3
  11  -3   0 138.900 8.26292   3
 -11  -3   0 124.595 8.61594   1
 -11  -3   0 120.740 8.55895   2
  11  -3   0 127.612 8.56222   1
 -11  -3   0 136.615 8.30160   4
  11   3   0 133.017 8.28813   4
 -11   3   0 132.970 8.92790   2
 -11   3   0 121.526 8.24439   3
 -11   3   0 138.227 8.42791   4
  11   3   0 130.733 8.57566   2
 -11   3   0 115.189 8.51883   1
  11   3   0 111.967 8.56166   1
  13  -3   0 45.4383 2.81708   3
  13  -3   0 42.0998 2.99805   4
 -13  -3   0 36.7556 3.18325   1
 -13  -3   0 38.2123 2.81043   3
  13  -3   0 47.3908 3.69174   2
 -13  -3   0 42.0260 2.87064   4
  13  -3   0 45.3702 3.21983   1
 -13  -3   0 39.0300 3.21613   2
 -13   3   0 45.6012 3.20305   1
  13   3   0 42.0947 2.87342   4
 -13   3   0 41.1187 2.79643   3
  13   3   0 35.9474 3.15901   2
 -13   3   0 43.0921 3.02086   4
 -13   3   0 42.8326 3.55150   2
  15  -3   0 9.40653 1.34898   1
  15  -3   0 10.0478 1.14223   4
 -15  -3   0 7.68610 1.28833   2
  15  -3   0 13.4848 2.16533   2
  15   3   0 7.63374 0.88388   4
  15   3   0 7.68371 1.29050   2
 -15   3   0 7.38826 0.77153   3
 -15   3   0 9.06817 1.24366   1
  15   3   0 8.70414 0.82035   3
 -15   3   0 10.1097 1.85819   2
 -15   3   0 9.15413 1.10042   4
 -17  -3   0 44.6142 3.14124   4
  17  -3   0 41.7534 3.23216   4
  17  -3   0 46.8098 3.01994   3
 -17  -3   0 45.3056 3.03702   3
  17  -3   0 45.3511 3.92552   2
 -17   3   0 44.6302 3.00461   3
  17   3   0 40.5903 3.01747   3
 -17   3   0 51.8309 4.02674   2
 -17   3   0 43.7391 3.45652   1
 -17   3   0 42.5308 3.22937   4
  17   3   0 48.6009 3.57848   1
  19  -3   0 107.066 6.47674   3
 -19  -3   0 94.5683 7.13374   2
  19  -3   0 97.6608 7.49746   2
  19  -3   0 88.9043 6.66899   4
 -19  -3   0 100.066 6.60361   4
 -19  -3   0 106.651 7.05170   1
 -19  -3   0 91.8603 6.46998   3
  19   3   0 104.664 7.05300   1
 -19   3   0 86.2949 7.32403   2
 -19   3   0 103.918 6.72638   4
  19   3   0 106.581 6.49581   3
  19   3   0 102.212 7.17811   2
  19   3   0 91.3233 6.56090   4
  21  -3   0 13.0965 1.18434   3
  21  -3   0 19.1987 2.10493   1
 -21  -3   0 15.9507 2.04026   1
  21  -3   0 14.9549 2.51986   2
 -21  -3   0 13.4959 1.19820   3
  21  -3   0 14.0244 1.55216   4
 -21  -3   0 14.2876 2.18239   2
 -21  -3   0 13.2245 1.39386   4
 -21   3   0 14.3402 1.59501   4
  21   3   0 15.3255 2.14504   2
 -21   3   0 18.5734 2.86931   2
  21   3   0 12.2539 1.35634   4
 -21   3   0 11.0123 1.65411   1
  21   3   0 15.5169 1.22002   3
 -21   3   0 13.3519 1.16588   3
  21   3   0 14.7609 1.97423   1
 -23  -3   0 -0.3283 0.99464   2
 -23  -3   0 -0.1704 0.59289   4
 -23  -3   0 0.60157 0.44811   3
  23  -3   0 0.12991 0.71726   4
  23  -3   0 0.42756 0.80875   1
 -23  -3   0 0.43326 0.82802   1
  23  -3   0 1.08671 1.37864   2
  23  -3   0 0.42609 0.44539   3
 -23   3   0 0.40688 0.40927   3
  23   3   0 -0.1064 1.03136   2
  23   3   0 0.70902 0.45989   3
 -23   3   0 -0.0512 0.77435   4
 -23   3   0 1.59663 0.90215   1
  23   3   0 0.86812 0.61961   4
  23   3   0 0.10238 0.81868   1
 -23   3   0 -0.1006 1.09065   2
  25  -3   0 1.78274 0.97043   1
  25  -3   0 2.48254 0.95659   4
 -25  -3   0 1.44870 0.99542   1
  25  -3   0 1.71362 0.51651   3
 -25  -3   0 2.50976 1.24048   2
  25  -3   0 1.96207 1.49590   2
 -25  -3   0 0.83026 0.42577   3
 -25  -3   0 1.11793 0.74580   4
  25   3   0 2.41168 1.25219   2
  25   3   0 1.49972 0.53894   3
 -25   3   0 1.80854 0.99045   1
 -25   3   0 1.85464 1.44801   2
 -25   3   0 2.19874 0.93272   4
  25   3   0 1.13845 0.72031   4
 -25   3   0 1.42453 0.50646   3
  25   3   0 2.23989 1.06114   1
 -27  -3   0 15.0789 1.64617   4
  27  -3   0 13.2646 1.24131   3
 -27  -3   0 11.8934 1.24284   3
  27  -3   0 16.1785 2.12067   1
 -27  -3   0 15.5371 2.54145   2
  27  -3   0 16.5054 1.85072   4
  27  -3   0 16.0151 2.87694   2
 -27   3   0 12.2190 1.22260   3
  27   3   0 16.0159 2.59373   2
  27   3   0 10.7660 1.46853   4
 -27   3   0 16.0834 2.18901   1
  27   3   0 15.7105 2.17356   1
  27   3   0 11.0309 1.23363   3
 -27   3   0 14.9496 1.78011   4
 -27   3   0 15.0123 2.66197   2
 -29  -3   0 3.28595 0.92486   4
 -29  -3   0 5.56810 1.76271   2
 -29  -3   0 2.54585 1.18261   1
  29  -3   0 5.86288 2.25823   2
  29  -3   0 4.45884 1.19312   4
 -29  -3   0 3.71749 0.73272   3
  29  -3   0 3.15393 0.63949   3
  29  -3   0 4.24463 1.33673   1
  29   3   0 2.42154 0.64177   3
 -29   3   0 4.15919 1.16245   4
  29   3   0 4.00384 1.35024   1
 -29   3   0 3.50950 1.60497   2
 -29   3   0 2.51951 0.60493   3
  29   3   0 5.97338 1.87824   2
 -29   3   0 3.22483 1.24130   1
  29   3   0 2.64901 0.92062   4
 -31  -3   0 6.50289 0.91068   3
 -31  -3   0 6.86946 1.64924   1
 -31  -3   0 4.50431 1.07071   4
 -31  -3   0 6.56982 1.95808   2
  31  -3   0 6.44778 1.60370   1
  31  -3   0 5.01578 2.13000   2
  31  -3   0 6.73436 0.89058   3
  31   3   0 4.70522 1.11247   4
  31   3   0 7.84395 1.75034   1
  31   3   0 5.06115 0.82787   3
 -31   3   0 5.84157 0.82144   3
 -31   3   0 5.90359 1.51289   1
 -31   3   0 4.63849 1.22186   4
  31   3   0 9.11454 2.23034   2
 -31   3   0 6.72824 2.21507   2
 -33  -3   0 5.21746 0.91643   3
  33  -3   0 5.81117 0.89461   3
  33  -3   0 5.56303 1.57491   1
 -33  -3   0 5.74907 1.19643   4
 -33  -3   0 5.30329 1.83934   2
  33  -3   0 6.12662 2.20532   2
 -33  -3   0 5.96520 1.68823   1
  33   3   0 7.31020 2.11428   2
  33   3   0 4.49898 1.53055   1
 -33   3   0 8.08727 2.49495   2
 -33   3   0 7.88508 1.47665   4
 -33   3   0 7.51479 1.65048   1
 -33   3   0 7.66242 0.95819   3
  33   3   0 6.97246 0.98970   3
  33   3   0 6.74908 1.29764   4
 -35  -3   0 6.33454 0.95827   3
 -35  -3   0 5.24924 1.64570   1
 -35  -3   0 4.62109 1.16432   4
 -35  -3   0 5.98112 2.04666   2
  35  -3   0 6.31547 0.94364   3
  35  -3   0 4.88874 1.57396   1
 -35   3   0 1.49559 1.18419   2
  35   3   0 7.22414 1.77638   1
  35   3   0 4.64456 1.19979   4
  35   3   0 9.12047 1.06251   3
  35   3   0 7.37844 2.16177   2
 -35   3   0 9.68305 1.87386   1
 -35   3   0 6.04857 0.91047   3
  37  -3   0 0.52179 1.19669   1
  37  -3   0 -0.9368 1.76842   2
 -37  -3   0 0.80224 0.93280   4
  37  -3   0 0.86687 0.62465   3
 -37  -3   0 -0.6237 1.18635   1
 -37  -3   0 -0.5838 1.32261   2
 -37  -3   0 0.45155 0.61984   3
  37   3   0 1.27461 1.28185   1
 -37   3   0 -0.3635 1.54298   2
 -37   3   0 0.41118 0.56458   3
  37   3   0 1.78534 1.78944   2
 -37   3   0 0.91517 1.10396   4
  37   3   0 1.08339 0.64340   3
 -37   3   0 -0.6503 1.13629   1
  -2  -4   0 1755.78 109.557   2
   2  -4   0 1628.21 109.686   2
   2  -4   0 1653.59 109.416   3
   2  -4   0 1612.14 109.662   1
   2  -4   0 1936.59 109.471   4
   2   4   0 1788.00 109.560   2
  -2   4   0 1799.85 109.425   3
   2   4   0 1539.22 109.408   3
   2   4   0 1718.67 109.677   1
  -2   4   0 1603.47 109.677   2
  -2   4   0 2013.94 109.474   4
  -2   4   0 1613.85 109.663   1
  -4  -4   0 40.2771 2.42236   4
  -4  -4   0 33.8055 2.54838   2
   4  -4   0 32.6110 2.71898   1
  -4  -4   0 35.2095 2.45058   3
  -4  -4   0 29.7298 2.70129   1
   4  -4   0 33.9452 2.45097   3
   4   4   0 43.9158 2.42938   4
   4   4   0 34.0091 2.73512   1
  -4   4   0 36.5331 2.75870   1
  -4   4   0 34.5950 2.45382   3
  -4   4   0 37.7510 2.87760   2
   4   4   0 34.3009 2.45503   3
   4   4   0 36.3795 2.56289   2
  -4   4   0 42.9760 2.56273   4
  -6  -4   0 780.672 52.1228   2
  -6  -4   0 770.264 52.0241   3
   6  -4   0 822.925 52.3075   1
   6  -4   0 785.835 52.1062   4
   6  -4   0 789.406 52.0184   3
  -6  -4   0 789.425 51.9836   4
  -6  -4   0 783.241 52.3255   1
   6   4   0 922.641 51.9944   4
  -6   4   0 782.012 52.0175   3
   6   4   0 903.440 52.0426   3
   6   4   0 770.632 52.3127   1
   6   4   0 845.141 52.1317   2
  -6   4   0 887.012 52.3374   1
   8  -4   0 2492.43 166.097   3
  -8  -4   0 2681.09 166.272   2
  -8  -4   0 2782.49 166.084   4
   8  -4   0 2570.69 166.399   1
  -8  -4   0 2272.39 166.394   1
   8   4   0 2384.45 166.229   2
  -8   4   0 2544.19 166.222   4
  -8   4   0 2683.29 166.409   1
   8   4   0 2770.92 166.080   4
   8   4   0 2747.48 166.469   1
  -8   4   0 2836.49 166.111   3
  10  -4   0 2028.28 121.679   3
  10  -4   0 1948.85 121.822   4
 -10  -4   0 1926.37 121.695   3
 -10  -4   0 1973.36 121.919   2
 -10  -4   0 1907.85 122.070   1
  10  -4   0 2005.95 122.022   1
 -10  -4   0 1856.53 121.664   4
  10   4   0 1760.07 121.865   2
 -10   4   0 2137.35 121.845   4
  10   4   0 1944.26 121.664   4
 -10   4   0 1829.54 121.981   1
  10   4   0 1838.03 122.032   1
 -10   4   0 1682.82 122.216   2
 -10   4   0 1962.93 121.673   3
  12  -4   0 235.748 17.5001   2
 -12  -4   0 240.575 17.2251   1
  12  -4   0 246.558 17.1649   1
 -12  -4   0 266.808 16.8560   4
 -12  -4   0 281.378 17.1847   2
  12   4   0 279.848 16.8537   4
 -12   4   0 279.691 17.2246   1
 -12   4   0 257.467 16.9991   4
  12   4   0 272.468 16.8590   3
 -12   4   0 265.415 17.5581   2
 -12   4   0 273.430 16.8374   3
  12   4   0 244.414 17.1107   2
 -14  -4   0 126.353 8.48818   4
 -14  -4   0 135.651 8.87862   2
  14  -4   0 137.918 8.88115   1
  14  -4   0 127.629 8.65232   4
  14  -4   0 141.730 9.38540   2
 -14   4   0 129.779 8.84287   1
  14   4   0 141.050 8.49772   4
  14   4   0 139.977 8.48131   3
  14   4   0 126.748 8.82352   2
 -14   4   0 99.9785 9.05010   2
 -14   4   0 121.282 8.62344   4
 -14   4   0 133.834 8.45380   3
  16  -4   0 632.511 40.2711   4
  16  -4   0 564.936 40.8886   2
 -16  -4   0 584.411 40.5199   1
 -16  -4   0 679.683 40.0914   3
  16  -4   0 562.529 40.0303   3
 -16   4   0 654.150 40.4951   1
  16   4   0 648.750 40.1074   4
 -16   4   0 659.546 40.2802   4
 -16   4   0 605.083 40.9161   2
  16   4   0 655.058 40.0753   3
  16   4   0 653.692 40.5845   1
  16   4   0 627.495 40.5182   2
  18  -4   0 507.618 34.6875   3
 -18  -4   0 567.596 35.2958   1
  18  -4   0 548.097 34.9526   4
 -18  -4   0 561.757 34.7359   3
  18  -4   0 563.728 35.7763   2
 -18  -4   0 544.185 34.7875   4
 -18   4   0 558.654 34.9474   4
  18   4   0 495.728 35.1868   1
  18   4   0 552.511 34.7245   3
 -18   4   0 542.804 35.6914   2
 -20  -4   0 131.773 8.22226   4
  20  -4   0 113.725 8.07296   3
  20  -4   0 130.425 9.28085   2
  20  -4   0 136.380 8.41562   4
 -20  -4   0 124.401 8.70759   1
  20  -4   0 126.815 8.63013   1
 -20  -4   0 124.846 8.12435   3
 -20  -4   0 123.389 8.77090   2
 -20   4   0 118.312 8.07320   3
  20   4   0 116.106 8.09451   3
  20   4   0 127.974 8.20154   4
  20   4   0 132.158 8.80252   2
  20   4   0 120.142 8.66442   1
 -20   4   0 116.395 8.55601   1
 -20   4   0 117.064 9.08417   2
 -20   4   0 131.789 8.37848   4
  22  -4   0 14.2245 2.52335   2
  22  -4   0 19.1145 2.20610   1
 -22  -4   0 16.5395 2.18172   1
 -22  -4   0 17.2865 2.35380   2
 -22  -4   0 15.0778 1.36120   3
  22  -4   0 16.1248 1.71297   4
  22  -4   0 16.4367 1.32480   3
 -22  -4   0 14.3243 1.48654   4
  22   4   0 15.7221 1.48097   4
  22   4   0 17.9850 2.33772   2
 -22   4   0 16.4301 1.64124   4
 -22   4   0 16.4734 2.53252   2
 -22   4   0 17.5183 1.96345   1
  22   4   0 18.2875 2.35270   1
 -22   4   0 14.4300 1.29416   3
  22   4   0 16.7760 1.36629   3
  24  -4   0 42.9885 3.62719   1
  24  -4   0 42.7490 3.35359   4
 -24  -4   0 47.2371 3.80736   1
 -24  -4   0 41.6265 3.05666   3
 -24  -4   0 48.4003 4.02941   2
  24  -4   0 41.6384 3.03045   3
  24  -4   0 39.4716 4.16429   2
 -24  -4   0 44.7225 3.23460   4
 -24   4   0 45.1808 4.31192   2
  24   4   0 46.2361 3.77593   1
 -24   4   0 47.1355 3.70347   1
 -24   4   0 42.6472 3.01944   3
  24   4   0 39.8847 3.17610   4
  24   4   0 48.6536 3.95660   2
 -24   4   0 53.7695 3.49272   4
  24   4   0 37.1238 3.02654   3
 -26  -4   0 144.721 10.5682   1
  26  -4   0 146.360 9.83967   3
 -26  -4   0 166.425 10.0735   4
 -26  -4   0 149.132 10.8088   2
 -26  -4   0 153.868 9.88450   3
  26  -4   0 148.926 10.1877   4
  26  -4   0 144.354 10.4820   1
  26  -4   0 168.276 11.4278   2
  26   4   0 142.305 10.0018   4
  26   4   0 149.248 10.5770   1
 -26   4   0 161.734 10.2171   4
 -26   4   0 145.114 11.1036   2
  26   4   0 149.407 9.86520   3
 -26   4   0 145.732 10.4501   1
  26   4   0 167.083 10.9138   2
 -26   4   0 142.319 9.81869   3
  28  -4   0 157.549 11.2698   2
  28  -4   0 154.526 10.3949   1
 -28  -4   0 145.756 10.6807   2
 -28  -4   0 148.467 10.4393   1
 -28  -4   0 148.556 9.66803   3
  28  -4   0 136.097 9.97004   4
  28  -4   0 140.795 9.62071   3
  28   4   0 150.286 10.4569   1
  28   4   0 132.846 9.78960   4
  28   4   0 155.699 10.7619   2
  28   4   0 147.982 9.65564   3
 -28   4   0 155.300 10.3660   1
 -28   4   0 146.130 9.99272   4
 -28   4   0 157.924 11.1389   2
 -28   4   0 150.359 9.62697   3
 -30  -4   0 13.7189 2.57839   2
 -30  -4   0 16.7567 1.72251   4
  30  -4   0 19.2099 3.36239   2
 -30  -4   0 15.4950 2.36303   1
  30  -4   0 12.9695 1.38285   3
 -30  -4   0 14.6224 1.45208   3
  30  -4   0 13.8299 2.16226   1
  30   4   0 14.6236 2.37263   1
 -30   4   0 20.4803 2.52774   1
  30   4   0 14.5740 1.42546   3
 -30   4   0 15.2388 1.38340   3
  30   4   0 16.4197 2.64524   2
  30   4   0 13.5984 1.68949   4
 -30   4   0 18.5642 3.31974   2
 -30   4   0 20.7780 2.21418   4
 -32  -4   0 4.75258 1.60613   1
  32  -4   0 4.88679 0.82858   3
 -32  -4   0 5.96625 1.13788   4
  32  -4   0 4.72521 2.35872   2
 -32  -4   0 6.07540 0.91866   3
  32  -4   0 5.11089 1.48336   1
 -32  -4   0 8.21042 2.11135   2
  32   4   0 5.04786 1.09326   4
 -32   4   0 6.63471 2.25804   2
 -32   4   0 5.28906 0.84856   3
 -32   4   0 6.04321 1.57304   1
  32   4   0 4.74992 1.53367   1
 -32   4   0 6.54567 1.33397   4
  32   4   0 4.88936 0.87052   3
  32   4   0 7.31338 2.05110   2
 -34  -4   0 46.2017 3.67792   4
  34  -4   0 44.5654 3.34437   3
 -34  -4   0 54.1824 4.89542   2
 -34  -4   0 40.8153 3.34235   3
  34  -4   0 50.2009 4.27405   1
 -34  -4   0 47.7619 4.33198   1
  34   4   0 55.3200 4.92644   2
 -34   4   0 45.6153 3.32699   3
  34   4   0 43.3724 3.63869   4
 -34   4   0 53.1283 5.20553   2
  34   4   0 46.8255 4.33555   1
  34   4   0 47.0702 3.38709   3
 -34   4   0 51.7628 4.28360   1
  36  -4   0 38.8301 3.02526   3
 -36  -4   0 40.6108 4.39134   2
 -36  -4   0 41.3788 4.05621   1
  36  -4   0 43.0868 4.98904   2
  36  -4   0 38.4610 3.91064   1
 -36  -4   0 42.5992 3.08035   3
 -36  -4   0 39.2825 3.37813   4
  36   4   0 45.9701 4.66917   2
  36   4   0 41.0813 3.07788   3
  36   4   0 44.9158 4.14111   1
 -36   4   0 41.9073 3.02956   3
 -36   4   0 47.4947 4.95577   2
  36   4   0 36.0915 3.35037   4
 -36   4   0 42.8308 3.98202   1
 -36   4   0 41.7435 3.58129   4
  -1  -5   0 1.89165 0.35986   4
   1  -5   0 0.38232 0.30000   4
   1  -5   0 0.00418 0.45566   2
   1  -5   0 0.70462 0.33197   3
  -1  -5   0 0.26214 0.27224   4
   1  -5   0 0.22919 0.50448   1
  -1  -5   0 0.66383 0.48403   2
  -1  -5   0 0.66722 0.46986   2
  -1   5   0 1.03385 0.35736   4
  -1   5   0 -0.2775 0.49501   1
  -1   5   0 0.19079 0.28417   3
   1   5   0 0.21650 0.31313   3
  -1   5   0 1.14236 0.56795   2
   1   5   0 0.61469 0.31651   3
   1   5   0 0.43595 0.52726   1
   1   5   0 0.49772 0.52718   1
   3  -5   0 488.314 28.2309   3
   3  -5   0 476.293 28.2767   4
  -3  -5   0 445.151 28.5481   1
   3  -5   0 393.269 28.5474   2
  -3  -5   0 437.103 28.2129   3
  -3  -5   0 435.908 28.1840   4
  -3  -5   0 476.073 28.3908   2
   3  -5   0 455.584 28.5641   1
   3   5   0 401.820 28.4965   1
  -3   5   0 448.514 28.5584   1
   3   5   0 402.770 28.3372   2
   3   5   0 425.767 28.1787   4
  -3   5   0 453.694 28.6081   2
  -3   5   0 451.446 28.2158   3
  -5  -5   0 177.656 12.6063   1
   5  -5   0 184.276 12.6114   1
  -5  -5   0 186.185 12.4046   2
  -5  -5   0 192.362 12.2906   3
   5  -5   0 219.669 12.3035   3
  -5  -5   0 184.550 12.2384   4
   5   5   0 214.444 12.2501   4
  -5   5   0 194.537 12.2882   3
  -5   5   0 179.276 12.6074   1
  -5   5   0 192.957 12.7451   2
   5   5   0 170.251 12.3791   2
  -7  -5   0 105.724 7.74547   1
   7  -5   0 128.387 7.39984   3
  -7  -5   0 108.620 7.38614   3
  -7  -5   0 111.553 7.51480   2
   7  -5   0 116.872 7.75048   1
  -7  -5   0 114.662 7.33726   4
   7   5   0 106.859 7.49048   2
  -7   5   0 109.042 7.37686   3
   7   5   0 124.536 7.34324   4
  -7   5   0 124.088 7.50858   4
  -7   5   0 108.956 7.72431   1
   7   5   0 100.751 7.71036   1
   9  -5   0 129.508 7.36832   4
  -9  -5   0 116.069 7.14781   4
   9  -5   0 96.2641 7.49047   1
  -9  -5   0 117.348 7.37399   2
   9  -5   0 104.975 7.80813   2
  -9   5   0 110.653 7.82476   2
   9   5   0 101.552 7.31537   2
  -9   5   0 106.307 7.17373   3
   9   5   0 111.423 7.13778   4
   9   5   0 108.148 7.19026   3
  -9   5   0 112.276 7.55834   1
  -9   5   0 110.235 7.31964   4
  11  -5   0 59.1952 5.60471   2
  11  -5   0 83.5225 5.48714   1
 -11  -5   0 71.1130 5.25148   2
  11  -5   0 78.5044 5.21353   4
 -11  -5   0 70.6348 5.00070   4
 -11   5   0 81.2849 5.23267   4
 -11   5   0 82.2119 5.04283   3
 -11   5   0 75.4090 5.78448   2
  11   5   0 75.2583 5.00636   4
  11   5   0 75.8972 5.26371   2
 -11   5   0 73.7283 5.41988   1
  11   5   0 88.3365 5.07609   3
 -13  -5   0 9.87292 1.28598   2
 -13  -5   0 7.11210 0.74513   3
  13  -5   0 5.44033 1.50880   2
  13  -5   0 7.76983 1.05489   4
 -13  -5   0 5.36799 0.66674   4
  13   5   0 8.83179 1.37000   1
  13   5   0 6.88351 0.74137   3
 -13   5   0 8.08062 1.68429   2
 -13   5   0 4.90237 0.91280   4
 -13   5   0 8.77744 1.25831   1
  13   5   0 5.73830 0.69650   4
  13   5   0 7.58834 1.09695   2
 -13   5   0 7.50034 0.71131   3
 -15  -5   0 43.7127 3.47761   2
 -15  -5   0 46.8849 3.10764   3
 -15  -5   0 43.2879 3.63253   1
  15  -5   0 45.8581 3.98912   2
  15  -5   0 47.4597 3.07419   3
  15   5   0 45.9044 3.08751   4
 -15   5   0 43.0694 3.96906   2
  15   5   0 40.4107 3.55372   1
 -15   5   0 45.1805 3.31336   4
  15   5   0 47.2956 3.09151   3
  15   5   0 39.8376 3.40207   2
  17  -5   0 188.036 12.3618   2
  17  -5   0 175.930 11.6966   1
 -17  -5   0 177.316 11.8161   1
 -17  -5   0 178.296 11.2394   3
  17  -5   0 171.116 11.1944   3
  17  -5   0 179.001 11.4718   4
  17   5   0 182.263 11.8311   1
  17   5   0 169.139 11.6605   2
  17   5   0 169.063 11.2308   4
 -17   5   0 160.118 12.1271   2
 -17   5   0 176.531 11.4430   4
  17   5   0 161.235 11.2098   3
  19  -5   0 159.018 10.0187   3
  19  -5   0 150.594 10.2734   4
 -19  -5   0 145.529 10.6086   1
  19  -5   0 147.153 10.5039   1
 -19  -5   0 143.806 10.0695   4
  19  -5   0 173.039 11.2816   2
 -19  -5   0 142.488 10.0299   3
 -19   5   0 162.320 10.3035   4
 -19   5   0 169.107 10.5895   1
 -19   5   0 148.791 9.99880   3
  19   5   0 153.651 10.6377   1
 -19   5   0 165.250 11.1841   2
  19   5   0 163.110 10.0558   3
 -21  -5   0 7.26172 1.48575   2
  21  -5   0 10.8774 2.30442   2
 -21  -5   0 9.55136 1.10382   4
 -21  -5   0 10.4472 1.78391   1
  21  -5   0 9.45991 1.34822   4
 -21  -5   0 9.33519 1.01988   3
  21  -5   0 7.19658 1.41320   1
  21  -5   0 9.41107 0.97895   3
 -21   5   0 9.55374 1.26275   4
  21   5   0 10.2237 1.04158   3
 -21   5   0 9.65241 0.94241   3
 -21   5   0 7.81098 1.89210   2
  21   5   0 8.64033 1.05778   4
  21   5   0 9.29902 1.62002   2
 -21   5   0 9.91395 1.61718   1
  21   5   0 8.79488 1.65686   1
 -23  -5   0 39.9596 2.77178   3
 -23  -5   0 42.5247 2.89947   4
  23  -5   0 35.6789 2.70007   3
  23  -5   0 35.5709 3.02392   4
 -23  -5   0 37.2563 3.45150   1
  23  -5   0 38.1046 3.96053   2
  23  -5   0 40.9406 3.41528   1
 -23  -5   0 39.1855 3.52074   2
 -23   5   0 36.9360 3.07247   4
 -23   5   0 37.0667 3.96631   2
 -23   5   0 39.4400 2.71572   3
  23   5   0 36.5842 2.73441   3
  23   5   0 34.6489 3.37624   1
  23   5   0 37.2031 3.47896   2
 -23   5   0 42.0508 3.40778   1
  23   5   0 38.6759 2.84959   4
  25  -5   0 31.2695 2.33881   3
  25  -5   0 31.4932 3.01180   1
 -25  -5   0 32.2674 3.26738   2
  25  -5   0 31.7151 2.75196   4
 -25  -5   0 31.4397 3.12565   1
  25  -5   0 25.8300 3.75772   2
 -25  -5   0 30.0445 2.33335   3
 -25  -5   0 32.2547 2.51748   4
 -25   5   0 30.3552 2.97238   1
 -25   5   0 34.2343 3.63931   2
  25   5   0 30.6331 2.48182   4
  25   5   0 33.6095 2.38131   3
  25   5   0 32.1626 3.10385   1
  25   5   0 33.4824 3.24637   2
 -25   5   0 31.4053 2.32779   3
 -25   5   0 34.6374 2.71473   4
 -27  -5   0 15.6618 1.49095   3
  27  -5   0 21.3750 2.52809   1
  27  -5   0 16.6451 2.99379   2
 -27  -5   0 18.9879 2.51237   1
 -27  -5   0 14.9803 2.46392   2
  27  -5   0 16.4880 1.47269   3
 -27  -5   0 18.0817 1.71694   4
 -27   5   0 20.4660 2.16599   4
  27   5   0 16.4838 2.34709   1
  27   5   0 21.8996 2.87759   2
 -27   5   0 19.5221 2.37608   1
 -27   5   0 14.6701 1.41766   3
  27   5   0 14.3524 1.65992   4
  27   5   0 17.6447 1.51795   3
 -27   5   0 19.7063 3.19107   2
 -29  -5   0 11.8236 2.24710   2
  29  -5   0 14.1201 2.16536   1
 -29  -5   0 13.0355 2.21749   1
 -29  -5   0 13.0892 1.35254   3
  29  -5   0 15.6323 3.20804   2
  29  -5   0 13.6532 1.27679   3
 -29  -5   0 11.3685 1.52845   4
  29   5   0 14.1625 2.22230   1
 -29   5   0 12.7813 1.25587   3
 -29   5   0 9.18859 2.47684   2
 -29   5   0 13.9691 1.87694   4
 -29   5   0 16.2487 2.26051   1
  29   5   0 11.9765 1.30148   3
  29   5   0 11.4486 1.48577   4
  29   5   0 17.2504 2.53967   2
  31  -5   0 -1.3840 1.60062   2
 -31  -5   0 0.39817 0.59353   3
 -31  -5   0 0.75284 1.16530   1
 -31  -5   0 0.49324 1.28568   2
  31  -5   0 0.24386 0.53795   3
 -31  -5   0 0.39377 0.76891   4
  31  -5   0 0.87236 1.08485   1
 -31   5   0 0.25220 0.71024   4
 -31   5   0 0.02302 0.56069   2
 -31   5   0 0.21625 1.04540   1
 -31   5   0 0.65571 0.58186   3
  31   5   0 0.04499 0.73998   4
  31   5   0 1.57606 1.23371   1
  31   5   0 0.16969 0.58194   3
  31   5   0 -0.4965 1.28782   2
 -33  -5   0 9.24874 1.45381   4
 -33  -5   0 10.4245 1.22421   3
  33  -5   0 8.32404 1.11064   3
 -33  -5   0 9.59752 2.16314   2
  33  -5   0 7.27947 1.78362   1
 -33  -5   0 9.59274 2.02336   1
 -33   5   0 10.8969 1.16968   3
 -33   5   0 12.0278 2.12229   1
  33   5   0 9.57944 2.29918   2
  33   5   0 9.31683 1.96864   1
  33   5   0 12.3972 1.28376   3
 -33   5   0 7.48012 2.50586   2
  33   5   0 8.86388 1.41029   4
 -35  -5   0 3.58561 1.80083   2
 -35  -5   0 2.14421 1.46483   1
  35  -5   0 2.19132 2.08811   2
  35  -5   0 2.85046 1.37902   1
  35  -5   0 3.24727 0.76494   3
 -35  -5   0 3.40124 0.79731   3
 -35  -5   0 4.12809 1.05695   4
 -35   5   0 4.53937 2.04086   2
  35   5   0 3.58083 1.86717   2
  35   5   0 2.59358 1.42402   1
 -35   5   0 1.99969 1.32556   1
  35   5   0 2.05203 0.72939   3
 -35   5   0 2.87245 0.73871   3
  35   5   0 2.45105 1.00738   4
 -35   5   0 2.92070 1.27487   4
 -37  -5   0 0.36505 0.63746   3
 -37  -5   0 0.65892 1.30085   1
 -37  -5   0 0.29670 0.87268   4
  37  -5   0 0.52402 0.63057   3
  37  -5   0 0.38573 1.16825   1
 -37  -5   0 -0.7168 1.27149   2
  37  -5   0 1.14826 2.01795   2
 -37   5   0 0.05064 0.53934   3
  37   5   0 -0.3991 1.16372   1
  37   5   0 -0.5267 0.68194   4
  37   5   0 -0.1063 0.62550   3
 -37   5   0 1.20177 1.22326   1
 -37   5   0 -0.9660 1.04205   4
  37   5   0 0.10790 1.43783   2
 -37   5   0 1.01480 1.76074   2
   0  -6   0 715.328 41.7986   4
   0  -6   0 584.846 42.0204   2
   0  -6   0 674.891 41.7974   4
   0  -6   0 643.125 42.0900   2
   2  -6   0 1669.79 105.234   2
   2  -6   0 1713.39 105.256   1
  -2  -6   0 1586.22 105.038   2
   2  -6   0 1780.14 104.879   4
  -2   6   0 1474.76 105.173   1
   2   6   0 1512.28 105.015   2
   2   6   0 1760.92 104.814   4
  -2   6   0 1640.26 105.214   2
  -2   6   0 1699.89 104.835   3
   4  -6   0 188.471 11.9773   1
  -4  -6   0 178.539 11.9513   1
  -4  -6   0 190.209 11.5551   3
   4  -6   0 160.625 11.9634   2
  -4  -6   0 164.080 11.6953   2
  -4  -6   0 183.579 11.5088   4
   4  -6   0 181.173 11.6172   4
  -4   6   0 159.702 11.8944   1
  -4   6   0 188.943 11.5561   3
   4   6   0 188.568 11.5119   4
  -4   6   0 192.128 11.6239   4
   4   6   0 166.143 11.6963   2
  -6  -6   0 547.458 31.7789   4
  -6  -6   0 511.772 31.9799   2
   6  -6   0 422.197 32.1420   1
   6   6   0 489.368 31.8233   3
  -6   6   0 476.482 31.8129   3
  -6   6   0 481.984 32.3481   2
   6   6   0 430.505 31.9210   2
   6   6   0 542.172 31.7748   4
  -6   6   0 541.028 32.2729   1
  -6   6   0 537.899 31.9301   4
   8  -6   0 2247.80 126.693   4
  -8  -6   0 1978.15 126.685   2
  -8  -6   0 2184.03 126.492   4
   8  -6   0 1828.58 127.145   2
   8   6   0 1948.19 126.540   3
   8   6   0 1824.10 126.647   2
   8   6   0 2020.66 126.477   4
  -8   6   0 1930.95 126.935   1
  -8   6   0 1925.77 126.528   3
  -8   6   0 1883.99 127.138   2
  -8   6   0 2116.41 126.666   4
  10  -6   0 704.810 45.6761   2
  10  -6   0 684.231 44.9061   3
  10  -6   0 801.441 45.1090   4
 -10  -6   0 730.457 44.8677   4
 -10  -6   0 756.666 44.9413   3
 -10  -6   0 626.122 45.0628   2
  10   6   0 596.859 45.2987   1
 -10   6   0 687.476 45.0540   4
 -10   6   0 717.166 44.9130   3
  10   6   0 642.149 45.0530   2
  10   6   0 787.333 44.9477   3
 -10   6   0 743.432 45.3800   1
 -10   6   0 643.278 45.5652   2
  10   6   0 733.771 44.8637   4
 -12  -6   0 295.600 18.1532   3
 -12  -6   0 261.705 18.3358   2
  12  -6   0 278.134 18.9411   2
 -12  -6   0 283.842 18.6729   1
 -12  -6   0 282.476 18.0836   4
  12  -6   0 322.902 18.3561   4
  12  -6   0 261.309 18.1032   3
  12   6   0 299.100 18.1508   3
  12   6   0 285.234 18.3475   2
  12   6   0 231.861 18.5190   1
 -12   6   0 323.679 18.3407   4
  12   6   0 282.503 18.0775   4
 -12   6   0 253.674 18.8536   2
  14  -6   0 34.9992 2.51540   3
  14  -6   0 42.1484 2.83621   4
 -14  -6   0 34.9277 2.50046   4
  14  -6   0 34.5474 3.39566   2
 -14  -6   0 42.8294 2.93208   2
 -14  -6   0 35.3320 3.09097   1
 -14  -6   0 34.6369 2.54022   3
  14   6   0 34.1753 2.52595   3
 -14   6   0 35.1891 3.38634   2
  14   6   0 36.2158 2.82452   2
  14   6   0 35.9392 2.49169   4
  14   6   0 32.2976 3.01375   1
 -14   6   0 38.4140 2.75301   4
  16  -6   0 319.573 22.8141   2
  16  -6   0 337.098 22.3662   1
 -16  -6   0 327.078 21.8878   3
  16  -6   0 312.269 21.8480   3
 -16  -6   0 326.562 22.4525   1
 -16  -6   0 359.432 22.2984   2
  16  -6   0 368.747 22.1365   4
  16   6   0 342.395 21.8629   4
  16   6   0 364.348 21.9050   3
 -16   6   0 331.405 21.8534   3
 -16   6   0 382.861 22.1422   4
  16   6   0 330.249 22.2173   2
  16   6   0 337.448 22.4646   1
 -16   6   0 333.842 22.8541   2
 -18  -6   0 677.366 42.7064   1
 -18  -6   0 629.512 42.0357   3
  18  -6   0 638.685 42.2589   4
  18  -6   0 632.070 42.5269   1
  18  -6   0 634.797 42.0046   3
  18  -6   0 684.493 43.2093   2
  18   6   0 656.713 42.0380   3
 -18   6   0 761.513 42.3346   4
  18   6   0 639.768 42.4526   2
  18   6   0 664.870 42.0308   4
 -18   6   0 628.563 41.9974   3
  18   6   0 614.661 42.5887   1
 -18   6   0 709.628 42.5922   1
 -18   6   0 661.198 43.1286   2
  20  -6   0 310.079 19.4943   4
  20  -6   0 305.967 20.4839   2
  20  -6   0 318.607 19.1988   3
  20  -6   0 300.614 19.7771   1
 -20  -6   0 275.050 19.2057   3
 -20  -6   0 291.571 19.7459   2
 -20  -6   0 335.032 20.0063   1
 -20  -6   0 304.399 19.2477   4
 -20   6   0 309.429 19.7721   1
  20   6   0 260.884 19.7707   1
 -20   6   0 269.401 19.4109   4
 -20   6   0 293.785 19.1729   3
  20   6   0 313.045 19.2183   3
  22  -6   0 -0.5376 0.77221   1
  22  -6   0 -0.0262 0.41685   3
 -22  -6   0 0.39944 0.55303   4
 -22  -6   0 0.22027 0.50677   3
 -22  -6   0 0.20720 0.87976   2
  22  -6   0 0.71935 0.79958   4
  22  -6   0 0.06433 1.19855   2
 -22  -6   0 0.20418 0.96288   1
 -22   6   0 0.21480 1.25808   2
 -22   6   0 -0.9593 0.74482   4
 -22   6   0 0.39346 0.41464   3
  22   6   0 0.02936 0.52185   4
  22   6   0 -0.5209 0.42639   3
 -22   6   0 0.42241 0.83487   1
  22   6   0 0.68535 0.90717   2
  22   6   0 0.03432 0.91246   1
 -24  -6   0 97.1992 7.20007   1
 -24  -6   0 93.3389 6.46845   4
 -24  -6   0 93.0348 7.11957   2
  24  -6   0 88.9036 6.32946   3
  24  -6   0 96.1053 7.03416   1
 -24  -6   0 91.7943 6.39405   3
  24  -6   0 103.364 6.76550   4
  24  -6   0 107.709 7.94128   2
  24   6   0 87.6186 6.36572   3
 -24   6   0 108.727 7.86261   2
 -24   6   0 94.7865 6.68335   4
 -24   6   0 94.2199 6.99640   1
  24   6   0 118.949 7.32611   2
  24   6   0 97.6600 7.13715   1
  24   6   0 90.5252 6.43129   4
 -24   6   0 99.7575 6.36089   3
 -26  -6   0 156.412 10.6598   4
 -26  -6   0 153.512 10.5651   3
  26  -6   0 171.355 11.2835   1
  26  -6   0 183.929 12.2765   2
  26  -6   0 158.812 10.5196   3
 -26  -6   0 179.207 11.5017   1
 -26  -6   0 173.448 11.4953   2
 -26   6   0 165.302 10.5272   3
  26   6   0 160.441 11.3553   2
 -26   6   0 142.477 10.8028   4
  26   6   0 157.289 10.5511   3
  26   6   0 163.334 11.3480   1
 -26   6   0 177.931 11.3032   1
  26   6   0 156.368 10.6407   4
 -26   6   0 149.342 11.8534   2
  28  -6   0 121.510 7.76523   3
 -28  -6   0 114.132 7.92145   4
  28  -6   0 115.277 8.49762   1
 -28  -6   0 117.373 8.76203   2
 -28  -6   0 110.309 7.79268   3
 -28  -6   0 131.456 8.79211   1
  28  -6   0 126.651 9.50682   2
  28   6   0 118.629 8.63491   1
  28   6   0 131.629 8.81704   2
  28   6   0 111.490 7.89491   4
 -28   6   0 128.592 8.57973   1
 -28   6   0 112.435 7.73998   3
  28   6   0 121.661 7.79589   3
 -28   6   0 120.225 9.35617   2
 -28   6   0 102.523 8.07988   4
 -30  -6   0 21.6186 3.11877   2
 -30  -6   0 20.9172 2.91828   1
 -30  -6   0 27.0837 2.19160   4
  30  -6   0 24.9891 3.83621   2
 -30  -6   0 23.9886 1.94295   3
  30  -6   0 23.6834 2.68086   1
  30  -6   0 19.0342 1.80577   3
 -30   6   0 23.1856 1.85620   3
  30   6   0 18.7231 2.77051   1
  30   6   0 22.3627 1.90629   3
  30   6   0 26.3196 3.29670   2
 -30   6   0 26.9435 3.09753   1
  30   6   0 21.1480 2.08799   4
 -32  -6   0 16.1598 2.62511   2
 -32  -6   0 13.8730 1.53605   3
  32  -6   0 16.7391 2.47639   1
 -32  -6   0 16.2134 1.76857   4
 -32  -6   0 21.1031 2.86131   1
  32  -6   0 17.2105 1.50676   3
  32   6   0 13.0857 1.72418   4
 -32   6   0 16.4471 2.44380   1
  32   6   0 15.1501 2.47143   1
  32   6   0 16.0316 1.55668   3
  32   6   0 19.7827 2.88132   2
 -32   6   0 15.3828 3.06534   2
 -32   6   0 15.2482 1.47307   3
 -32   6   0 16.7867 2.04900   4
  34  -6   0 25.3472 2.21132   3
 -34  -6   0 28.4290 2.32652   3
 -34  -6   0 26.2223 2.49550   4
 -34  -6   0 34.0229 3.47955   1
  34  -6   0 33.3486 3.28925   1
  34  -6   0 30.3657 4.38562   2
 -34  -6   0 25.1561 3.64148   2
  34   6   0 33.3812 3.61780   2
  34   6   0 28.6256 2.52968   4
 -34   6   0 26.4010 4.10007   2
 -34   6   0 29.4798 2.25727   3
  34   6   0 27.7818 2.29438   3
 -34   6   0 26.9368 3.10801   1
 -34   6   0 27.9726 2.81774   4
  34   6   0 25.3514 3.40378   1
 -36  -6   0 16.6468 3.03890   2
  36  -6   0 13.0609 3.25354   2
 -36  -6   0 17.3611 1.90494   4
  36  -6   0 14.4642 1.51830   3
 -36  -6   0 13.8690 1.63371   3
  36  -6   0 16.2937 2.53361   1
 -36  -6   0 21.0427 3.02857   1
  36   6   0 18.7934 3.11635   2
  36   6   0 17.4313 2.78861   1
 -36   6   0 19.7992 2.75464   1
 -36   6   0 20.4736 2.38739   4
 -36   6   0 15.0617 1.54089   3
  36   6   0 17.4305 1.63440   3
  36   6   0 14.5376 1.85631   4
 -36   6   0 16.6418 3.51202   2
   1  -7   0 434.737 28.6578   3
   1  -7   0 461.364 28.6880   4
  -1  -7   0 377.948 28.9077   2
   1  -7   0 461.249 29.0755   2
  -1  -7   0 404.901 28.9166   2
  -1  -7   0 474.083 28.6642   4
  -1  -7   0 503.979 28.6747   4
  -1   7   0 484.332 29.0880   2
   1   7   0 432.592 28.6456   3
  -5  -7   0 47.9962 3.63577   2
  -5  -7   0 44.8618 3.42047   3
  -5  -7   0 51.8698 3.39489   4
   5  -7   0 51.5673 3.54162   4
   5  -7   0 51.5734 3.44343   3
  -5   7   0 50.1555 3.98191   2
   5   7   0 57.4260 3.41038   4
   5   7   0 46.1785 3.86945   1
   5   7   0 47.6344 3.61881   2
  -5   7   0 52.3539 3.52907   4
   5   7   0 54.6992 3.46093   3
   7  -7   0 449.500 27.0837   4
   7  -7   0 419.956 27.6243   2
  -7  -7   0 444.861 26.8986   4
  -7  -7   0 399.298 27.1137   2
   7  -7   0 486.676 26.9755   3
  -7  -7   0 433.652 27.4708   1
  -7  -7   0 370.642 26.9308   3
   7   7   0 472.848 26.9020   4
   7   7   0 372.537 27.0785   2
   7   7   0 369.944 26.9310   3
  -7   7   0 448.581 27.6695   2
  -7   7   0 424.450 27.0548   4
   7   7   0 388.362 27.3992   1
  -9  -7   0 548.654 35.8758   2
   9  -7   0 585.171 35.7091   3
   9  -7   0 499.237 36.3754   2
  -9  -7   0 503.019 36.1703   1
   9  -7   0 527.852 35.8229   4
  -9  -7   0 600.573 35.6487   4
  -9  -7   0 628.628 35.7415   3
   9   7   0 635.055 35.6508   4
  -9   7   0 537.096 36.3922   2
   9   7   0 468.565 35.6787   3
  -9   7   0 515.391 35.8059   4
   9   7   0 602.384 36.2800   1
   9   7   0 603.849 35.8950   2
  11  -7   0 18.3747 1.35462   3
 -11  -7   0 15.7449 1.26692   4
 -11  -7   0 16.8737 1.36903   3
 -11  -7   0 19.0873 1.59456   2
  11  -7   0 17.4813 1.59972   4
  11  -7   0 18.5671 1.92086   1
  11  -7   0 24.1082 2.74250   2
 -11  -7   0 16.1872 1.97789   1
  11   7   0 21.2356 2.01346   1
  11   7   0 15.8727 1.25122   4
 -11   7   0 14.6820 1.48444   4
  11   7   0 14.9180 1.33863   3
  11   7   0 18.2280 1.54720   2
 -11   7   0 16.5065 2.16169   2
 -13  -7   0 1.05753 0.80162   1
  13  -7   0 0.32285 0.56273   4
 -13  -7   0 0.78615 0.36632   4
 -13  -7   0 0.20818 0.41423   3
 -13  -7   0 1.05361 0.61540   2
  13  -7   0 0.35311 0.35741   3
  13  -7   0 0.58571 0.76471   1
  13  -7   0 1.08945 1.04284   2
 -13   7   0 0.65324 0.97435   2
  13   7   0 1.25619 0.34574   4
  13   7   0 0.97367 0.45201   3
  13   7   0 0.63255 0.76899   1
  13   7   0 1.28776 0.62161   2
 -13   7   0 0.50145 0.72159   1
 -13   7   0 0.47310 0.58237   4
 -13   7   0 0.65022 0.40474   3
 -15  -7   0 70.9873 4.90819   2
 -15  -7   0 62.9395 5.17199   1
 -15  -7   0 64.6823 4.56308   3
  15  -7   0 86.3139 5.80325   2
  15  -7   0 61.8272 5.04677   1
  15  -7   0 67.3102 4.79848   4
  15  -7   0 74.0036 4.55693   3
 -15  -7   0 69.6422 4.51537   4
 -15   7   0 71.6427 5.13108   1
  15   7   0 66.3433 4.55171   3
  15   7   0 72.3687 4.50772   4
 -15   7   0 66.1776 4.75720   4
  15   7   0 61.4228 4.80260   2
 -15   7   0 63.1248 5.46007   2
  15   7   0 59.2025 5.07575   1
 -15   7   0 66.0081 4.53259   3
 -17  -7   0 66.2992 4.88648   2
  17  -7   0 71.8092 5.11863   1
 -17  -7   0 63.5735 4.49504   3
 -17  -7   0 68.4424 5.18289   1
  17  -7   0 61.4722 4.44556   3
  17  -7   0 65.2917 4.72736   4
  17  -7   0 70.2325 5.60862   2
  17   7   0 67.2283 4.44674   4
 -17   7   0 61.4694 4.70891   4
  17   7   0 70.1285 4.87447   2
 -17   7   0 69.1692 4.46293   3
  17   7   0 64.1479 4.48246   3
 -17   7   0 67.8968 5.06287   1
 -17   7   0 66.2577 5.59153   2
  17   7   0 70.0724 5.19831   1
 -19  -7   0 32.1056 3.07297   1
  19  -7   0 40.3823 3.78098   2
  19  -7   0 34.2640 2.99774   1
  19  -7   0 31.7908 2.66686   4
 -19  -7   0 31.1576 2.33387   4
  19  -7   0 32.5436 2.31301   3
 -19  -7   0 29.1967 2.34222   3
 -19   7   0 32.3787 3.50599   2
  19   7   0 29.2766 2.31062   3
 -19   7   0 30.1713 2.62205   4
  19   7   0 29.5025 2.27339   4
 -19   7   0 32.6378 2.94807   1
 -19   7   0 31.1446 2.29674   3
  19   7   0 35.1705 2.82504   2
  19   7   0 36.7724 3.11449   1
 -21  -7   0 5.42768 0.81976   3
  21  -7   0 7.65843 2.07944   2
  21  -7   0 6.32497 0.82279   3
  21  -7   0 4.58451 1.04264   4
 -21  -7   0 5.11208 0.82620   4
 -21  -7   0 7.88600 1.48708   2
  21  -7   0 7.26066 1.50863   1
 -21  -7   0 6.56338 1.55749   1
 -21   7   0 6.30377 1.19288   4
  21   7   0 6.84064 1.53036   1
 -21   7   0 5.70986 1.34316   1
 -21   7   0 6.32107 0.79792   3
 -21   7   0 6.39110 1.82667   2
  21   7   0 6.00154 0.85771   3
  23  -7   0 5.40442 1.41560   1
  23  -7   0 6.65125 0.83616   3
  23  -7   0 3.73587 1.07213   4
  23  -7   0 6.67054 2.06479   2
 -23  -7   0 5.65201 0.88872   4
 -23  -7   0 6.15836 0.89989   3
 -23  -7   0 5.85975 1.57278   1
 -23  -7   0 6.84781 1.50863   2
  23   7   0 5.39039 1.45829   1
  23   7   0 5.05393 0.78709   3
  23   7   0 6.55151 0.91247   4
 -23   7   0 4.96439 1.34198   1
 -23   7   0 5.40495 1.22193   4
  23   7   0 7.67813 1.52789   2
 -23   7   0 4.89509 1.91875   2
 -25  -7   0 29.6938 3.13879   1
  25  -7   0 29.0435 2.94118   1
 -25  -7   0 28.9202 2.95033   2
 -25  -7   0 27.1548 2.30712   4
  25  -7   0 33.7117 3.74748   2
  25  -7   0 30.7212 2.23629   3
 -25  -7   0 28.7824 2.25731   3
 -25   7   0 34.0345 3.64764   2
 -25   7   0 31.1922 2.58912   4
  25   7   0 27.8740 2.29771   4
  25   7   0 27.2859 2.98316   1
  25   7   0 31.0276 3.00614   2
 -25   7   0 30.2649 2.20935   3
  25   7   0 26.1273 2.20179   3
  27  -7   0 24.2853 2.03815   3
  27  -7   0 37.1063 4.80349   2
 -27  -7   0 29.6702 3.02002   2
  27  -7   0 24.6759 2.80563   1
 -27  -7   0 25.6626 2.10832   3
 -27  -7   0 31.9797 3.16473   1
 -27  -7   0 26.0902 2.21176   4
 -27   7   0 25.9358 3.78980   2
 -27   7   0 24.9740 2.80276   1
  27   7   0 24.9461 2.07222   3
  27   7   0 25.3769 2.91495   1
  27   7   0 27.7494 2.91060   2
 -27   7   0 27.4722 2.05737   3
 -27   7   0 23.6617 2.38344   4
  27   7   0 26.9205 2.19174   4
 -29  -7   0 2.55309 0.72636   3
  29  -7   0 4.25053 1.39141   1
 -29  -7   0 3.21034 1.43674   2
 -29  -7   0 2.56476 0.84822   4
  29  -7   0 2.45129 1.83308   2
  29  -7   0 3.95875 0.76934   3
 -29  -7   0 2.93141 1.41054   1
  29   7   0 3.83011 1.52992   2
  29   7   0 3.40617 1.36735   1
  29   7   0 3.01606 0.71889   3
  29   7   0 2.87866 0.83721   4
 -29   7   0 0.01777 0.50378   2
 -29   7   0 2.56256 0.67852   3
 -29   7   0 2.47690 1.26831   1
 -31  -7   0 0.60850 1.31472   2
 -31  -7   0 -0.0301 1.16558   1
 -31  -7   0 1.05285 0.78020   4
  31  -7   0 0.86784 1.71640   2
  31  -7   0 0.14780 0.57440   3
  31  -7   0 -0.0464 1.06058   1
 -31  -7   0 0.20021 0.59530   3
 -31   7   0 -1.0304 1.38704   2
  31   7   0 -0.5420 1.06717   1
 -31   7   0 -0.5890 0.86165   4
  31   7   0 -0.2988 1.13548   2
 -31   7   0 0.10425 0.51252   3
  31   7   0 0.50627 0.75846   4
 -31   7   0 -0.6720 0.97090   1
  31   7   0 0.65565 0.55301   3
 -33  -7   0 11.3344 2.33745   1
 -33  -7   0 11.3797 1.50194   4
 -33  -7   0 13.3485 2.50747   2
  33  -7   0 11.9563 3.01566   2
 -33  -7   0 12.0555 1.38393   3
  33  -7   0 13.3892 2.23850   1
  33  -7   0 9.75502 1.23619   3
 -33   7   0 13.6217 2.96446   2
  33   7   0 12.3014 2.46198   2
  33   7   0 11.5711 1.53337   4
  33   7   0 12.4436 1.39632   3
 -33   7   0 14.0981 2.00282   4
  33   7   0 12.5687 2.32868   1
 -33   7   0 10.8302 2.05529   1
 -33   7   0 13.3905 1.33202   3
  35  -7   0 5.84979 1.73319   1
 -35  -7   0 8.75385 1.36798   4
 -35  -7   0 6.62905 2.09383   2
 -35  -7   0 7.25503 1.08154   3
  35  -7   0 5.37724 0.95504   3
 -35  -7   0 11.1855 2.25752   1
  35  -7   0 8.08018 2.79279   2
 -35   7   0 5.09395 2.42188   2
 -35   7   0 6.26054 0.97700   3
 -35   7   0 8.20418 1.65502   4
  35   7   0 5.84451 1.26397   4
  35   7   0 7.40602 1.11027   3
 -35   7   0 6.84776 1.78847   1
  35   7   0 8.51848 2.07802   1
  35   7   0 8.51461 2.29351   2
   0  -8   0 494.342 33.4817   2
   0  -8   0 583.350 33.1311   4
   0   8   0 528.316 33.1087   3
   0   8   0 543.602 33.6889   1
   0   8   0 467.236 33.5108   1
   0   8   0 487.791 33.0713   3
  -2  -8   0 1107.17 76.4779   2
  -2  -8   0 1155.40 76.4849   2
  -2  -8   0 1247.89 76.1767   4
   2  -8   0 1260.04 76.7699   1
   2  -8   0 1191.29 76.1890   3
   2   8   0 1288.22 76.1969   3
   2   8   0 1271.28 76.8040   1
  -2   8   0 1102.55 76.6623   1
   2   8   0 1091.50 76.1775   3
  -2   8   0 1176.64 76.1883   3
  -2   8   0 1279.05 76.2335   4
  -4  -8   0 147.157 8.96710   4
   4  -8   0 138.407 9.56451   2
   4  -8   0 130.038 9.49654   1
  -4  -8   0 125.810 9.44818   1
   4  -8   0 128.702 9.03720   4
   4  -8   0 148.518 9.00951   3
  -4  -8   0 140.134 8.99026   3
  -4  -8   0 138.927 9.26155   2
  -4   8   0 126.827 9.49661   2
   4   8   0 160.104 8.97530   4
  -4   8   0 139.813 9.53453   1
   4   8   0 125.556 9.21243   2
   4   8   0 133.215 9.47341   1
  -4   8   0 132.589 8.98507   3
   4   8   0 124.618 8.96569   3
  -4   8   0 156.969 9.09264   4
   6  -8   0 344.938 23.5943   1
  -6  -8   0 389.460 23.1106   3
  -6  -8   0 375.590 23.0412   4
   6  -8   0 326.193 23.6925   2
   6  -8   0 368.347 23.0975   3
  -6  -8   0 341.108 23.2983   2
   6  -8   0 335.596 23.1704   4
  -6  -8   0 362.998 23.6445   1
   6   8   0 355.185 23.6289   1
  -6   8   0 346.461 23.5998   1
  -6   8   0 360.402 23.7446   2
   6   8   0 331.278 23.0758   3
  -6   8   0 363.445 23.0962   3
   6   8   0 349.516 23.2981   2
  -6   8   0 388.607 23.2084   4
   6   8   0 410.221 23.0552   4
  -8  -8   0 1388.21 90.1455   2
  -8  -8   0 1381.41 90.4973   1
  -8  -8   0 1453.36 89.8817   4
   8  -8   0 1485.17 90.0889   4
  -8  -8   0 1263.95 89.9271   3
   8  -8   0 1335.80 89.9284   3
   8  -8   0 1511.00 90.5179   1
   8   8   0 1252.83 89.9272   3
  -8   8   0 1433.39 90.7016   2
   8   8   0 1410.63 90.1360   2
  -8   8   0 1485.12 90.0780   4
   8   8   0 1329.96 90.4746   1
   8   8   0 1574.53 89.8889   4
  -8   8   0 1499.26 90.5314   1
  -8   8   0 1411.33 89.9434   3
 -10  -8   0 856.743 49.6053   4
  10  -8   0 814.107 49.8373   4
  10  -8   0 776.196 49.6570   3
  10  -8   0 646.512 50.0827   1
 -10  -8   0 751.249 49.8541   2
 -10  -8   0 772.978 49.6716   3
  10  -8   0 861.399 50.6383   2
 -10  -8   0 730.107 50.2134   1
 -10   8   0 863.135 49.8468   4
 -10   8   0 766.219 50.2040   1
 -10   8   0 775.483 49.6584   3
  10   8   0 774.878 50.2523   1
  10   8   0 715.613 49.8144   2
  10   8   0 791.682 49.5839   4
  10   8   0 769.882 49.6691   3
 -10   8   0 795.236 50.4997   2
  12  -8   0 184.143 11.6466   3
 -12  -8   0 168.876 11.6461   3
  12  -8   0 178.225 12.2037   1
 -12  -8   0 181.462 11.8786   2
 -12  -8   0 188.153 11.5797   4
 -12  -8   0 171.517 12.2519   1
  12  -8   0 167.943 12.5184   2
  12   8   0 181.752 11.5682   4
 -12   8   0 186.841 11.8275   4
  12   8   0 188.625 11.6702   3
 -12   8   0 182.464 12.2262   1
 -12   8   0 176.088 12.5094   2
  12   8   0 172.380 12.2398   1
 -12   8   0 181.513 11.6424   3
  12   8   0 173.643 11.8350   2
  14  -8   0 0.40639 0.41047   3
 -14  -8   0 0.23248 0.37255   4
  14  -8   0 0.88245 0.89816   1
  14  -8   0 -0.0664 0.99340   2
  14  -8   0 -0.0848 0.59058   4
 -14  -8   0 0.06990 0.54741   2
 -14  -8   0 0.26380 0.45015   3
 -14  -8   0 0.48274 0.79686   1
 -14   8   0 0.66703 0.42157   3
 -14   8   0 0.58731 0.99718   2
  14   8   0 0.23366 0.56497   2
 -14   8   0 1.06657 0.66664   4
  14   8   0 0.34764 0.33449   4
 -14   8   0 -0.2772 0.72208   1
  14   8   0 0.49373 0.43276   3
  14   8   0 0.51014 0.84866   1
 -16  -8   0 187.680 11.6151   2
 -16  -8   0 154.683 11.8685   1
 -16  -8   0 166.370 11.2517   3
  16  -8   0 163.101 11.8066   1
  16  -8   0 164.555 11.2196   3
  16  -8   0 181.796 12.4016   2
  16  -8   0 164.226 11.4536   4
 -16   8   0 173.081 11.2256   3
  16   8   0 169.166 11.8985   1
  16   8   0 189.065 11.2762   3
  16   8   0 166.941 11.1720   4
 -16   8   0 178.796 11.4696   4
 -16   8   0 179.598 12.3402   2
  16   8   0 185.426 11.5691   2
 -18  -8   0 595.108 36.2987   2
 -18  -8   0 573.744 36.6385   1
 -18  -8   0 565.827 35.8855   3
  18  -8   0 526.859 36.9675   2
  18  -8   0 557.745 35.8414   3
  18  -8   0 515.537 36.4063   1
 -18   8   0 562.740 35.8404   3
 -18   8   0 620.454 36.1487   4
  18   8   0 594.942 36.6238   1
  18   8   0 527.001 35.8594   3
  18   8   0 559.166 35.8053   4
 -18   8   0 590.873 36.5206   1
  18   8   0 536.080 36.1889   2
 -18   8   0 521.482 36.9178   2
 -20  -8   0 181.226 11.7757   4
  20  -8   0 186.567 11.7795   3
 -20  -8   0 167.155 11.7924   3
 -20  -8   0 195.674 12.6795   1
  20  -8   0 166.820 12.9533   2
  20  -8   0 176.540 12.4251   1
  20   8   0 177.567 12.5301   1
  20   8   0 186.108 11.8084   3
 -20   8   0 187.670 12.4612   1
 -20   8   0 159.816 12.8469   2
 -20   8   0 175.604 11.7558   3
 -20   8   0 207.362 12.1414   4
 -22  -8   0 3.03656 1.27688   1
 -22  -8   0 2.63298 1.11246   2
  22  -8   0 2.90489 0.65828   3
  22  -8   0 2.17253 1.54841   2
  22  -8   0 1.55501 0.87962   4
 -22  -8   0 3.67890 0.71277   4
  22  -8   0 1.58653 1.08150   1
 -22  -8   0 2.79289 0.68473   3
 -22   8   0 3.83661 0.66812   3
 -22   8   0 2.22729 0.91133   4
 -22   8   0 2.31008 1.49748   2
  22   8   0 2.90069 0.65191   3
  22   8   0 3.84257 1.41279   1
  22   8   0 2.53484 0.56068   4
 -22   8   0 1.89006 1.07297   1
  24  -8   0 44.1515 4.02910   1
 -24  -8   0 45.5874 3.35540   3
  24  -8   0 53.2987 4.90737   2
  24  -8   0 44.4657 3.29768   3
 -24  -8   0 52.1774 4.30001   1
 -24  -8   0 47.3401 3.37091   4
 -24  -8   0 50.2871 4.06109   2
  24   8   0 45.5248 4.17607   1
  24   8   0 49.2285 3.35915   3
 -24   8   0 47.5997 4.65903   2
 -24   8   0 42.8083 3.27551   3
  24   8   0 46.6360 3.94582   2
 -24   8   0 49.6985 4.08710   1
 -24   8   0 45.6669 3.64050   4
  24   8   0 46.7858 3.34757   4
 -26  -8   0 72.4954 4.92793   4
  26  -8   0 76.1302 4.86049   3
 -26  -8   0 69.2656 5.74918   1
 -26  -8   0 67.5742 4.87980   3
  26  -8   0 75.7320 6.56217   2
  26  -8   0 76.3917 5.69207   1
 -26  -8   0 75.2248 5.66254   2
  26   8   0 66.1708 4.87644   4
  26   8   0 57.0087 5.51953   1
  26   8   0 71.1922 4.88295   3
 -26   8   0 82.5570 6.55065   2
 -26   8   0 64.8734 5.18503   4
  26   8   0 69.9879 5.56705   2
 -26   8   0 73.9948 5.63315   1
 -26   8   0 72.6671 4.82447   3
 -28  -8   0 93.0066 7.16163   2
  28  -8   0 99.4462 7.17206   1
  28  -8   0 87.3985 6.26985   3
 -28  -8   0 88.2965 6.33105   3
 -28  -8   0 88.5478 6.38475   4
 -28  -8   0 95.6088 7.28611   1
  28   8   0 93.8341 6.32957   3
 -28   8   0 98.5360 6.29420   3
  28   8   0 88.6838 6.35863   4
 -28   8   0 102.250 7.15490   1
  28   8   0 96.3045 7.27197   1
  28   8   0 108.607 7.28385   2
 -30  -8   0 22.9372 1.94032   3
 -30  -8   0 20.4418 2.01020   4
 -30  -8   0 20.7354 2.97468   1
 -30  -8   0 26.1569 3.16784   2
  30  -8   0 31.5823 4.47502   2
  30  -8   0 22.2347 2.88570   1
  30  -8   0 22.1341 1.85945   3
 -30   8   0 28.1372 4.27699   2
  30   8   0 22.9230 3.16202   1
  30   8   0 24.9124 3.06971   2
 -30   8   0 22.0809 2.36124   4
 -30   8   0 19.9802 1.80980   3
 -30   8   0 21.0343 2.82605   1
  30   8   0 19.5666 1.96831   4
  30   8   0 21.7675 1.90278   3
  32  -8   0 7.82874 1.08115   3
 -32  -8   0 7.72677 1.97491   2
 -32  -8   0 9.50777 1.32696   4
  32  -8   0 11.1994 2.08352   1
 -32  -8   0 7.96725 2.01348   1
  32  -8   0 8.27253 2.68069   2
 -32  -8   0 7.11863 1.12748   3
 -32   8   0 6.25716 0.95621   3
  32   8   0 7.63783 1.90411   1
 -32   8   0 9.97975 2.00723   1
  32   8   0 8.75206 1.15533   3
  32   8   0 6.66589 1.17636   4
 -32   8   0 6.76619 2.32039   2
 -32   8   0 6.02050 1.37961   4
  32   8   0 8.96249 2.08049   2
  34  -8   0 21.7947 1.93368   3
  34  -8   0 25.7384 3.20714   1
 -34  -8   0 24.7300 2.21267   4
 -34  -8   0 23.6508 3.21074   1
 -34  -8   0 25.1153 3.25661   2
  34  -8   0 19.2683 3.66139   2
 -34  -8   0 21.3235 2.00336   3
  34   8   0 21.4377 3.09546   1
 -34   8   0 25.8233 3.21751   1
 -34   8   0 20.3289 2.33484   4
 -34   8   0 21.6724 1.89982   3
  34   8   0 20.9907 1.95327   3
  34   8   0 21.5305 2.14586   4
  34   8   0 26.4348 3.44685   2
 -34   8   0 25.6701 3.96788   2
 -36  -8   0 19.9931 2.11802   4
  36  -8   0 17.0614 2.85050   1
  36  -8   0 22.6406 1.89262   3
 -36  -8   0 24.4092 3.34162   1
 -36  -8   0 18.3691 3.02401   2
  36  -8   0 25.5154 4.08282   2
  36   8   0 18.1276 2.08913   4
 -36   8   0 19.7912 2.40575   4
 -36   8   0 20.5088 1.83420   3
 -36   8   0 22.0564 2.98457   1
  36   8   0 19.9544 3.16756   2
  36   8   0 17.9018 2.90421   1
  36   8   0 20.6852 1.91948   3
 -36   8   0 23.5350 4.05761   2
  -3  -9   0 50.8418 3.49056   4
  -3  -9   0 54.0105 3.88670   2
   3  -9   0 50.1396 4.10474   1
   3  -9   0 43.8901 3.99008   2
   3  -9   0 50.3110 3.56381   4
   3  -9   0 50.5305 3.51143   3
   3   9   0 52.0429 4.17016   1
  -3   9   0 51.2099 4.12312   1
  -3   9   0 48.8022 4.03341   2
  -3   9   0 48.6348 3.54792   4
   3   9   0 52.8842 4.09365   1
   3   9   0 58.6561 3.53618   3
  -3   9   0 52.2812 3.53084   3
   3   9   0 51.4782 3.52789   3
   5  -9   0 34.7542 3.35194   1
  -5  -9   0 39.4575 2.81434   3
  -5  -9   0 38.9824 3.38661   1
  -5  -9   0 34.9228 3.07335   2
   5  -9   0 45.5338 2.95508   4
   5  -9   0 37.2066 2.82026   3
   5  -9   0 36.8438 3.42586   2
  -5   9   0 43.6156 2.85123   3
   5   9   0 41.4923 3.42767   1
   5   9   0 44.8076 2.78934   4
  -5   9   0 40.1685 3.49484   2
   5   9   0 41.2828 3.12057   2
  -5   9   0 39.7239 3.43203   1
   5   9   0 40.1862 2.81977   3
  -5   9   0 37.8611 2.91414   4
  -7  -9   0 384.842 24.7717   3
  -7  -9   0 369.806 24.7004   4
   7  -9   0 407.071 24.7840   3
   7  -9   0 371.708 25.4992   2
   7  -9   0 412.009 25.4230   1
  -7  -9   0 359.220 25.3268   1
   7  -9   0 373.812 24.8782   4
  -7  -9   0 344.371 24.9743   2
  -7   9   0 412.395 24.8960   4
   7   9   0 430.722 25.4662   1
  -7   9   0 392.858 25.3824   1
   7   9   0 395.646 24.7073   4
   7   9   0 384.129 24.7715   3
  -7   9   0 394.881 24.7732   3
   7   9   0 379.904 25.0053   2
  -7   9   0 376.133 25.4782   2
   9  -9   0 211.771 15.2599   2
  -9  -9   0 223.163 14.7107   2
   9  -9   0 221.714 15.0697   1
  -9  -9   0 221.452 15.1112   1
   9  -9   0 226.217 14.6331   4
  -9  -9   0 198.905 14.4618   3
  -9  -9   0 229.765 14.4090   4
   9  -9   0 260.794 14.5146   3
  -9   9   0 246.225 15.1636   1
   9   9   0 228.593 14.7089   2
   9   9   0 219.309 14.4830   3
  -9   9   0 222.988 14.6178   4
   9   9   0 225.023 14.4016   4
   9   9   0 219.057 15.1054   1
  -9   9   0 223.560 15.3241   2
  -9   9   0 210.058 14.4595   3
 -11  -9   0 336.923 21.8670   4
 -11  -9   0 360.702 21.9760   3
 -11  -9   0 359.746 22.6544   1
  11  -9   0 338.071 22.5575   1
 -11  -9   0 342.358 22.1868   2
  11  -9   0 325.351 22.8401   2
  11  -9   0 340.367 21.9433   3
  11   9   0 343.466 21.9599   3
 -11   9   0 353.030 21.9548   3
 -11   9   0 315.708 22.7645   2
  11   9   0 348.530 21.8642   4
 -11   9   0 346.189 22.5844   1
  11   9   0 335.257 22.1560   2
  11   9   0 337.217 22.6080   1
 -11   9   0 335.960 22.1013   4
 -13  -9   0 3.59804 1.14181   1
  13  -9   0 4.50198 1.26706   1
  13  -9   0 5.18160 0.77284   3
  13  -9   0 4.04102 1.47999   2
 -13  -9   0 6.17733 0.67845   4
  13  -9   0 5.54658 0.97136   4
 -13  -9   0 4.24160 0.70723   3
 -13  -9   0 5.92797 1.03631   2
  13   9   0 6.62431 1.47082   1
  13   9   0 7.36325 0.72194   4
 -13   9   0 5.95670 0.79532   3
  13   9   0 6.02594 0.83534   3
 -13   9   0 3.40771 1.15904   1
  13   9   0 6.61021 1.08874   2
 -15  -9   0 171.319 11.2238   4
 -15  -9   0 179.392 12.0915   1
  15  -9   0 177.943 11.5452   4
 -15  -9   0 177.639 11.6159   2
 -15  -9   0 176.163 11.3370   3
  15  -9   0 186.464 11.3173   3
  15  -9   0 154.440 11.8611   1
  15   9   0 180.375 12.0643   1
 -15   9   0 176.154 11.2973   3
 -15   9   0 157.370 12.2475   2
 -15   9   0 161.896 11.4930   4
  15   9   0 174.301 11.2196   4
  15   9   0 161.698 11.3037   3
  15   9   0 185.714 11.5917   2
 -15   9   0 182.954 11.9942   1
  17  -9   0 91.0417 6.70518   1
 -17  -9   0 85.8609 6.30866   2
  17  -9   0 94.6883 5.99528   3
 -17  -9   0 88.0480 6.00032   3
  17  -9   0 110.214 7.47442   2
 -17  -9   0 91.5582 6.79493   1
  17  -9   0 78.2187 6.18538   4
  17   9   0 81.5494 5.98055   3
 -17   9   0 94.7825 7.17179   2
 -17   9   0 77.5432 6.16460   4
  17   9   0 93.6831 6.77582   1
  17   9   0 95.1875 6.33598   2
 -17   9   0 101.098 6.74804   1
  17   9   0 94.0878 5.91916   4
 -17   9   0 89.3338 5.97153   3
  19  -9   0 125.061 8.62693   4
 -19  -9   0 139.892 9.27040   1
  19  -9   0 130.906 8.34670   3
  19  -9   0 117.337 9.52044   2
 -19  -9   0 131.510 8.38206   3
  19  -9   0 122.199 9.02481   1
 -19   9   0 132.809 8.34368   3
  19   9   0 123.294 8.27739   4
 -19   9   0 118.577 9.51103   2
  19   9   0 110.526 8.32382   3
 -19   9   0 134.600 9.10777   1
  19   9   0 128.063 8.71534   2
  19   9   0 146.181 9.26775   1
 -19   9   0 121.065 8.59103   4
 -21  -9   0 13.1489 1.30286   4
 -21  -9   0 13.9809 2.13892   1
 -21  -9   0 13.5767 1.38269   3
  21  -9   0 14.8465 1.33776   3
  21  -9   0 17.2672 1.73441   4
  21  -9   0 20.9951 2.56039   1
  21  -9   0 23.8907 3.48351   2
 -21   9   0 10.2632 1.52074   4
  21   9   0 12.0388 1.32258   3
  21   9   0 11.8661 2.05090   1
 -21   9   0 15.1867 2.79264   2
 -21   9   0 14.8323 1.31772   3
 -21   9   0 12.5328 1.99275   1
  23  -9   0 14.9270 2.93057   2
 -23  -9   0 15.6180 2.52758   1
  23  -9   0 16.9183 2.44406   1
  23  -9   0 17.7585 1.50602   3
 -23  -9   0 15.3735 1.51959   3
 -23  -9   0 19.2197 2.29591   2
 -23  -9   0 17.2786 1.52950   4
  23   9   0 16.2263 1.46245   4
 -23   9   0 20.1991 3.18242   2
 -23   9   0 18.7141 2.42967   1
 -23   9   0 18.8572 1.95707   4
  23   9   0 14.2971 1.49308   3
 -23   9   0 15.1622 1.46354   3
  23   9   0 19.1575 2.68456   1
 -25  -9   0 55.9623 4.81505   2
 -25  -9   0 67.6006 5.26811   1
  25  -9   0 61.7035 4.17106   3
 -25  -9   0 55.1842 4.18535   4
  25  -9   0 63.8674 5.79179   2
  25  -9   0 55.0949 4.91104   1
 -25  -9   0 62.7316 4.22742   3
  25   9   0 60.8005 4.19245   4
  25   9   0 59.7373 5.07957   1
 -25   9   0 58.6179 4.14320   3
  25   9   0 66.3987 4.90653   2
 -25   9   0 69.1571 5.82909   2
 -25   9   0 58.2079 4.52717   4
  25   9   0 55.2807 4.16892   3
 -25   9   0 63.5659 5.01452   1
  27  -9   0 52.3287 3.64198   3
 -27  -9   0 46.6999 3.67970   3
 -27  -9   0 54.7119 4.45440   2
 -27  -9   0 51.7499 3.72025   4
 -27  -9   0 55.1020 4.74704   1
  27  -9   0 47.0131 4.43211   1
  27   9   0 51.6791 4.39526   2
  27   9   0 52.8030 4.64648   1
 -27   9   0 49.9942 3.62116   3
 -27   9   0 54.2819 4.49429   1
  27   9   0 49.7537 3.66325   3
  27   9   0 52.3612 3.68263   4
 -29  -9   0 8.57940 2.06241   1
 -29  -9   0 6.09821 1.67141   2
 -29  -9   0 6.86318 1.09540   4
  29  -9   0 6.77060 1.72032   1
  29  -9   0 8.13558 2.54816   2
 -29  -9   0 5.01772 0.92536   3
  29  -9   0 4.42936 0.84297   3
  29   9   0 8.25502 1.80398   2
 -29   9   0 6.50342 0.92837   3
  29   9   0 4.90383 1.71991   1
  29   9   0 6.42831 1.00552   4
 -29   9   0 9.20323 2.53841   2
 -29   9   0 3.60604 1.13473   4
  29   9   0 5.90327 0.93864   3
 -29   9   0 5.01916 1.59531   1
 -31  -9   0 5.70012 1.77432   1
  31  -9   0 3.98109 0.80599   3
  31  -9   0 5.63101 2.46157   2
 -31  -9   0 4.48789 1.70802   2
 -31  -9   0 3.76305 0.87891   3
  31  -9   0 5.20628 1.64158   1
 -31  -9   0 4.57804 1.01063   4
 -31   9   0 4.27394 0.83624   3
  31   9   0 4.76411 1.68089   2
  31   9   0 4.87793 0.97293   4
  31   9   0 5.02837 1.72229   1
 -31   9   0 4.43096 2.01646   2
 -31   9   0 4.64606 1.54915   1
 -31   9   0 5.54918 1.26480   4
  31   9   0 4.83537 0.92973   3
  33  -9   0 8.36482 2.77313   2
 -33  -9   0 9.79162 1.33683   4
 -33  -9   0 9.08633 2.17766   1
  33  -9   0 6.30711 1.02949   3
  33  -9   0 8.41081 1.88941   1
 -33  -9   0 7.27450 1.16270   3
 -33  -9   0 8.61595 2.09346   2
 -33   9   0 9.62989 1.14564   3
  33   9   0 8.76768 2.08191   2
 -33   9   0 7.19511 1.89811   1
  33   9   0 7.69663 1.12511   3
  33   9   0 7.32425 1.96569   1
  33   9   0 9.33032 1.30609   4
 -33   9   0 8.59344 1.72443   4
 -33   9   0 9.85291 2.64534   2
  35  -9   0 8.91546 1.22790   3
  35  -9   0 16.5862 3.46227   2
  35  -9   0 11.3742 2.26527   1
 -35  -9   0 11.8333 2.41691   1
 -35  -9   0 13.5628 1.57651   4
 -35  -9   0 13.7335 2.54784   2
 -35   9   0 10.8203 2.19237   1
  35   9   0 11.6350 1.37013   3
  35   9   0 10.9393 1.50821   4
  35   9   0 12.9113 2.47594   1
 -35   9   0 12.2592 2.99535   2
  35   9   0 15.3576 2.66407   2
 -35   9   0 12.0963 1.33532   3
 -35   9   0 8.60805 1.66120   4
   0 -10   0 759.062 45.2208   2
   0 -10   0 736.156 44.7119   4
   0 -10   0 667.896 45.1718   2
   0 -10   0 751.147 44.7066   4
   0  10   0 742.513 44.6827   3
   0  10   0 618.740 45.1773   1
   0  10   0 652.194 45.3097   1
   0  10   0 658.066 44.6778   3
   2 -10   0 586.765 37.5546   4
   2 -10   0 619.743 37.5269   3
   2 -10   0 563.484 38.0828   2
  -2 -10   0 535.897 37.8638   2
  -2 -10   0 607.888 37.5007   4
  -2  10   0 525.978 38.0861   1
   2  10   0 548.806 37.4868   3
   2  10   0 627.053 38.1910   1
  -2  10   0 586.667 37.5181   3
  -2  10   0 615.738 37.5584   4
  -2  10   0 574.944 38.0602   2
   2  10   0 613.662 37.5355   3
   2  10   0 619.485 38.2583   1
  -4 -10   0 0.50532 0.40223   4
  -4 -10   0 -0.0088 0.17419   2
  -4 -10   0 -0.0277 0.06928   4
   4 -10   0 0.44278 0.43607   3
  -4 -10   0 0.43358 0.58148   2
   4 -10   0 0.34376 0.78922   1
   4 -10   0 0.46748 0.46377   4
   4 -10   0 0.69759 0.86289   2
  -4  10   0 -0.2232 0.36632   3
  -4  10   0 0.01820 0.41952   4
   4  10   0 -0.4179 0.62648   1
  -4  10   0 0.12403 0.76657   2
   4  10   0 0.68120 0.46794   3
  -4  10   0 0.17691 0.78157   1
  -6 -10   0 192.756 13.4100   2
   6 -10   0 189.667 13.0937   3
   6 -10   0 208.082 13.9101   2
   6 -10   0 175.818 13.6706   1
  -6 -10   0 212.504 13.1244   3
   6 -10   0 209.272 13.2271   4
  -6 -10   0 195.967 13.7266   1
  -6  10   0 193.101 13.7341   1
   6  10   0 210.273 13.4351   2
   6  10   0 217.500 13.1301   3
   6  10   0 217.068 13.8206   1
  -6  10   0 196.386 13.8352   2
   6  10   0 196.507 13.0434   4
  -6  10   0 209.624 13.1234   3
  -6  10   0 203.933 13.2095   4
   8 -10   0 732.287 46.8020   2
  -8 -10   0 694.189 45.9194   3
   8 -10   0 664.009 46.5207   1
  -8 -10   0 669.287 46.1750   2
   8 -10   0 765.731 46.0795   4
   8 -10   0 637.144 45.8942   3
  -8 -10   0 684.405 46.5552   1
   8  10   0 731.809 45.9258   3
   8  10   0 696.820 46.5755   1
  -8  10   0 776.471 46.6683   1
  -8  10   0 763.065 46.0592   4
   8  10   0 705.187 46.1802   2
  -8  10   0 776.857 46.8293   2
   8  10   0 777.423 45.8618   4
  -8  10   0 720.736 45.9268   3
  10 -10   0 367.010 25.7170   3
 -10 -10   0 385.842 26.4247   1
 -10 -10   0 396.443 25.7528   3
  10 -10   0 404.791 26.7027   2
  10 -10   0 383.664 26.3731   1
 -10 -10   0 399.304 26.0065   2
  10 -10   0 471.460 25.9865   4
 -10  10   0 375.488 25.7206   3
 -10  10   0 425.567 26.4653   1
 -10  10   0 377.039 26.5795   2
  10  10   0 433.844 25.6678   4
  10  10   0 459.799 26.5793   1
  10  10   0 410.325 25.9956   2
  10  10   0 373.830 25.7349   3
 -10  10   0 368.529 25.8579   4
 -12 -10   0 55.5517 3.65546   4
 -12 -10   0 52.6792 3.75299   3
  12 -10   0 55.4006 3.74051   3
 -12 -10   0 54.6791 4.01443   2
 -12 -10   0 55.1113 4.51402   1
  12 -10   0 51.4671 4.40962   1
  12  10   0 52.1675 4.44816   1
  12  10   0 53.1080 3.73872   3
  12  10   0 61.5241 3.65912   4
 -12  10   0 53.3843 4.43887   1
 -12  10   0 46.9823 3.87821   4
  12  10   0 52.9613 3.97124   2
 -12  10   0 45.3342 4.55133   2
 -12  10   0 54.8935 3.74473   3
  14 -10   0 0.18303 0.90130   1
  14 -10   0 -0.2495 0.40810   3
 -14 -10   0 0.77592 0.91811   1
 -14 -10   0 -0.1007 0.46204   3
 -14 -10   0 0.38964 0.66834   2
  14 -10   0 -0.5381 1.12463   2
 -14 -10   0 0.00473 0.24013   4
  14 -10   0 0.94197 0.71722   4
 -14  10   0 -0.0427 0.87202   1
 -14  10   0 0.00569 0.32340   2
 -14  10   0 0.20273 0.47892   3
 -14  10   0 0.00443 0.10728   4
  14  10   0 0.11619 0.56237   2
  14  10   0 -0.3679 0.74872   1
  14  10   0 0.16207 0.35369   4
  14  10   0 -0.0247 0.39462   3
 -16 -10   0 236.833 16.9754   1
  16 -10   0 231.040 17.2930   2
  16 -10   0 236.465 16.1837   3
 -16 -10   0 270.092 16.5611   2
  16 -10   0 268.564 16.4812   4
  16 -10   0 276.715 17.0198   1
 -16 -10   0 241.045 16.2186   3
  16  10   0 256.549 17.0223   1
 -16  10   0 261.193 16.2005   3
  16  10   0 234.036 16.0928   4
  16  10   0 270.644 16.5132   2
 -16  10   0 262.754 17.4008   2
 -16  10   0 237.537 16.3981   4
  16  10   0 225.611 16.1906   3
 -16  10   0 268.525 16.9834   1
 -18 -10   0 318.987 20.4240   2
  18 -10   0 365.687 20.4074   4
 -18 -10   0 306.627 20.8952   1
  18 -10   0 377.761 21.6419   2
  18 -10   0 307.499 20.0348   3
 -18 -10   0 274.387 20.0320   3
  18 -10   0 304.570 20.7536   1
 -18  10   0 320.405 20.7997   1
 -18  10   0 315.090 20.0374   3
  18  10   0 305.884 20.0575   3
 -18  10   0 325.872 20.3071   4
 -18  10   0 299.705 21.2144   2
  18  10   0 285.834 19.9377   4
  18  10   0 274.844 20.7465   1
 -20 -10   0 107.086 7.69197   3
  20 -10   0 120.816 7.69631   3
 -20 -10   0 100.546 8.46284   1
  20 -10   0 121.456 8.51305   1
  20 -10   0 99.8503 8.05148   4
  20 -10   0 102.197 8.89177   2
  20  10   0 123.614 8.11077   2
  20  10   0 111.324 8.49567   1
 -20  10   0 132.651 8.02975   4
 -20  10   0 117.353 7.67081   3
  20  10   0 117.329 7.70535   3
 -20  10   0 124.502 8.52359   1
 -20  10   0 128.730 9.11165   2
  20  10   0 113.785 7.59413   4
 -22 -10   0 0.76825 0.59521   3
  22 -10   0 -0.3968 0.46959   3
 -22 -10   0 -0.0068 0.27810   2
  22 -10   0 0.08952 1.02581   1
 -22 -10   0 -0.1711 1.05599   1
 -22 -10   0 -0.1870 0.50608   4
  22 -10   0 -0.7057 1.32496   2
 -22  10   0 1.84526 1.48077   2
 -22  10   0 -0.0096 0.38328   3
  22  10   0 -0.0058 0.26822   2
 -22  10   0 1.07124 0.88144   4
  22  10   0 0.00530 1.01134   1
  22  10   0 -0.0693 0.54496   3
 -22  10   0 0.49724 1.00614   1
  22  10   0 -0.0063 0.10594   4
 -24 -10   0 23.0650 3.07131   1
 -24 -10   0 24.2384 2.49172   2
 -24 -10   0 21.3822 1.84634   4
 -24 -10   0 21.1241 1.88211   3
  24 -10   0 22.4782 2.89024   1
  24 -10   0 22.9450 1.86351   3
  24 -10   0 30.1421 4.18649   2
  24  10   0 24.0141 2.44243   2
 -24  10   0 22.4851 2.28424   4
  24  10   0 24.2313 1.90094   3
 -24  10   0 20.6976 1.82751   3
  24  10   0 25.0869 3.15899   1
  24  10   0 18.6049 1.76484   4
 -24  10   0 24.5100 3.67733   2
 -24  10   0 20.1662 2.70785   1
 -26 -10   0 41.6423 3.15358   3
 -26 -10   0 42.9822 3.80952   2
  26 -10   0 47.9043 4.08270   1
 -26 -10   0 39.6052 3.12097   4
  26 -10   0 38.9887 3.08760   3
 -26 -10   0 46.9176 4.23117   1
  26  10   0 44.5536 3.16047   3
  26  10   0 40.5747 4.08152   1
  26  10   0 41.2715 3.08997   4
 -26  10   0 43.5412 3.10310   3
  26  10   0 47.3206 3.81885   2
 -26  10   0 44.9135 4.00816   1
 -28 -10   0 56.7308 3.98286   4
 -28 -10   0 60.6869 3.99534   3
  28 -10   0 55.4669 5.57978   2
 -28 -10   0 62.0632 4.78618   2
 -28 -10   0 53.6143 4.97696   1
  28 -10   0 53.0421 3.90642   3
  28 -10   0 50.7933 4.73846   1
 -28  10   0 56.9100 4.80944   1
  28  10   0 50.0776 3.92501   3
  28  10   0 60.8650 5.03720   1
  28  10   0 61.1343 4.73016   2
 -28  10   0 52.9664 3.88082   3
  28  10   0 50.8445 3.88511   4
 -28  10   0 54.7509 4.28739   4
 -28  10   0 54.6244 5.44108   2
  30 -10   0 14.3524 2.46069   1
 -30 -10   0 18.9374 1.78503   4
  30 -10   0 20.7067 3.78867   2
  30 -10   0 16.4151 1.62663   3
 -30 -10   0 17.8677 2.54110   2
 -30 -10   0 17.5333 2.80421   1
 -30 -10   0 15.6500 1.63636   3
  30  10   0 16.4958 2.66481   1
 -30  10   0 17.4701 2.64210   1
 -30  10   0 16.3453 3.13309   2
  30  10   0 14.5727 1.64810   4
 -30  10   0 14.2053 1.98345   4
 -30  10   0 18.1643 1.58942   3
  30  10   0 19.5700 1.73955   3
  30  10   0 20.7080 2.72848   2
 -32 -10   0 1.28052 1.31177   2
 -32 -10   0 1.55391 1.45227   1
  32 -10   0 0.47106 1.23221   1
 -32 -10   0 1.43095 0.80666   4
  32 -10   0 1.84394 0.71248   3
  32 -10   0 0.74313 1.77920   2
 -32  10   0 1.28099 0.65668   3
 -32  10   0 1.02127 1.59133   2
  32  10   0 0.71748 1.35272   1
 -32  10   0 2.61645 1.36560   1
 -32  10   0 1.62156 1.07530   4
  32  10   0 2.06843 1.47225   2
  32  10   0 1.31085 0.76640   4
  32  10   0 0.98922 0.70706   3
 -34 -10   0 18.9801 1.87195   4
  34 -10   0 13.6795 3.27269   2
 -34 -10   0 20.5222 3.07981   1
 -34 -10   0 16.3166 2.71964   2
  34 -10   0 17.3483 1.70002   3
  34 -10   0 12.0701 2.43663   1
  34  10   0 17.2767 1.76273   3
 -34  10   0 21.2532 2.93046   1
  34  10   0 17.3322 1.81728   4
 -34  10   0 19.9550 2.43796   4
  34  10   0 20.3182 3.17963   1
  34  10   0 22.9601 3.11800   2
 -34  10   0 16.3162 1.64926   3
 -34  10   0 15.7029 3.37188   2
  -1 -11   0 516.936 32.8199   4
   1 -11   0 554.732 32.8536   4
   1 -11   0 530.814 33.3911   2
  -1 -11   0 537.513 33.3520   2
  -1 -11   0 493.635 33.3212   2
  -1 -11   0 504.091 32.8079   4
   1 -11   0 549.833 32.8697   4
   1 -11   0 528.311 33.4587   2
  -1  11   0 469.868 32.7757   3
   1  11   0 505.044 32.8233   3
  -1  11   0 509.044 33.5416   1
  -1  11   0 446.430 33.3537   1
  -1  11   0 511.997 32.8189   3
   3 -11   0 113.084 7.52651   4
  -3 -11   0 113.237 7.92729   2
   3 -11   0 120.824 8.20237   2
  -3 -11   0 114.030 7.45686   4
  -3 -11   0 107.780 7.44024   4
   3 -11   0 126.642 7.50426   3
   3 -11   0 127.758 8.32107   1
   3  11   0 106.386 7.46715   3
   3  11   0 123.179 8.33050   1
   3  11   0 106.515 8.09732   1
  -3  11   0 111.291 8.18807   1
  -3  11   0 106.096 7.45460   3
  -3  11   0 114.059 7.53114   4
   3  11   0 106.056 7.44824   3
  -3  11   0 110.405 8.09301   2
   5 -11   0 25.8463 2.09772   4
  -5 -11   0 28.1922 1.92014   4
   5 -11   0 25.0935 1.97472   3
   5 -11   0 23.2914 2.64947   1
   5 -11   0 22.9192 2.68609   2
  -5  11   0 25.6806 2.03229   4
   5  11   0 20.5984 2.52689   1
   5  11   0 29.1552 1.99719   3
  -5  11   0 20.6120 2.53394   2
  -5  11   0 23.6077 2.65581   1
  -5  11   0 23.0848 1.94697   3
   7 -11   0 202.371 13.8838   1
   7 -11   0 199.589 14.0013   2
   7 -11   0 214.824 13.2908   4
   7 -11   0 211.267 13.1575   3
  -7 -11   0 195.381 13.8229   1
  -7 -11   0 222.078 13.1663   3
  -7 -11   0 206.872 13.0841   4
  -7  11   0 222.827 13.2862   4
  -7  11   0 193.424 13.1272   3
  -7  11   0 166.634 13.7837   2
   7  11   0 198.120 13.4527   2
   7  11   0 172.317 13.0958   3
   7  11   0 211.122 13.9115   1
  -7  11   0 211.483 13.9153   1
   9 -11   0 487.488 33.0983   4
   9 -11   0 591.510 34.0936   2
  -9 -11   0 511.310 33.7143   1
  -9 -11   0 447.504 32.9389   3
   9 -11   0 559.773 32.9991   3
   9 -11   0 526.807 33.7350   1
   9  11   0 511.694 32.8882   4
   9  11   0 547.432 33.7809   1
  -9  11   0 517.877 33.1036   4
  -9  11   0 526.381 33.9071   2
   9  11   0 517.127 33.2687   2
  -9  11   0 578.258 33.8397   1
  -9  11   0 487.975 32.9610   3
   9  11   0 448.866 32.9398   3
 -11 -11   0 282.023 19.3382   1
  11 -11   0 265.364 19.5209   2
  11 -11   0 328.464 18.5935   3
  11 -11   0 256.863 19.1930   1
 -11 -11   0 271.133 18.5483   3
  11 -11   0 291.000 18.7331   4
 -11 -11   0 273.087 18.8294   2
 -11  11   0 325.502 19.4298   1
 -11  11   0 263.621 19.4386   2
  11  11   0 284.947 18.4571   4
  11  11   0 286.736 18.5644   3
  11  11   0 293.538 18.8369   2
 -11  11   0 300.602 18.5661   3
 -11  11   0 290.722 18.7190   4
  11  11   0 289.596 19.3287   1
  13 -11   0 1.19046 0.54542   3
 -13 -11   0 1.66025 0.57756   3
  13 -11   0 1.13401 0.99245   1
 -13 -11   0 2.10910 1.06756   1
  13 -11   0 0.01444 0.37121   2
 -13 -11   0 2.16611 0.83573   2
 -13  11   0 3.01457 0.84517   4
  13  11   0 2.96843 0.49924   4
  13  11   0 2.41968 0.62457   3
 -13  11   0 2.62645 1.22159   1
 -13  11   0 1.60554 0.58980   3
  13  11   0 1.97126 0.71253   2
  13  11   0 0.76633 1.01301   1
 -13  11   0 3.07613 1.40389   2
 -15 -11   0 151.009 10.2069   3
  15 -11   0 158.138 10.4560   4
 -15 -11   0 159.030 10.5319   2
  15 -11   0 148.135 10.9270   1
 -15 -11   0 136.611 10.9189   1
  15 -11   0 157.212 10.2020   3
  15 -11   0 169.778 11.5611   2
  15  11   0 165.940 10.2395   3
  15  11   0 158.085 10.4787   2
  15  11   0 140.521 10.9439   1
 -15  11   0 159.724 10.2077   3
 -15  11   0 155.894 10.9846   1
 -17 -11   0 214.759 13.2525   3
 -17 -11   0 197.444 13.5305   2
 -17 -11   0 198.848 14.0822   1
  17 -11   0 256.485 14.8778   2
  17 -11   0 190.422 13.1869   3
  17 -11   0 198.070 13.9798   1
  17 -11   0 210.814 13.4897   4
 -17  11   0 222.904 14.0945   1
  17  11   0 205.861 14.0871   1
  17  11   0 198.370 13.4869   2
  17  11   0 194.019 13.0912   4
 -17  11   0 190.513 14.3413   2
 -17  11   0 198.952 13.4350   4
  17  11   0 192.176 13.2123   3
 -17  11   0 205.350 13.1977   3
  19 -11   0 43.6872 2.99078   3
  19 -11   0 37.9075 4.33669   2
 -19 -11   0 41.9809 3.03101   3
  19 -11   0 46.1856 3.90135   1
 -19 -11   0 36.4996 3.83951   1
  19  11   0 37.3823 2.85540   4
 -19  11   0 42.7326 2.97650   3
 -19  11   0 44.4384 3.86856   1
 -19  11   0 44.3132 4.28329   2
 -19  11   0 37.5556 3.21512   4
  19  11   0 40.5386 3.30153   2
  19  11   0 40.9193 3.88097   1
  19  11   0 40.1301 3.00574   3
 -21 -11   0 17.2435 1.71231   3
  21 -11   0 17.3977 1.64522   3
  21 -11   0 21.4141 3.42864   2
 -21 -11   0 17.2679 1.58783   4
 -21 -11   0 19.6334 2.68488   1
  21 -11   0 24.3357 2.94097   1
  21  11   0 20.1990 1.73602   3
 -21  11   0 19.8069 1.69813   3
 -21  11   0 24.8211 3.60189   2
  21  11   0 26.0702 3.15609   1
 -21  11   0 19.7382 2.72040   1
 -21  11   0 20.8761 2.12132   4
  23 -11   0 11.3490 2.75056   2
 -23 -11   0 9.02911 1.66162   2
 -23 -11   0 9.35204 1.96507   1
 -23 -11   0 8.74604 1.14090   3
 -23 -11   0 9.98395 1.11181   4
  23 -11   0 9.05260 1.89504   1
  23 -11   0 7.18907 1.07234   3
 -23  11   0 10.8929 1.16981   3
  23  11   0 8.85541 1.17493   3
 -23  11   0 12.8845 2.27157   1
  23  11   0 6.53666 1.82609   1
  25 -11   0 92.9678 6.01044   3
 -25 -11   0 97.6984 7.17503   1
  25 -11   0 93.5878 6.98027   1
 -25 -11   0 81.9651 5.94463   4
 -25 -11   0 90.8199 6.62073   2
 -25 -11   0 81.6686 6.00265   3
  25  11   0 90.7859 6.02578   3
  25  11   0 87.5908 6.98874   1
 -25  11   0 90.5469 7.59434   2
  25  11   0 83.7987 5.91665   4
 -25  11   0 88.6003 6.84873   1
  25  11   0 96.2784 6.59160   2
 -25  11   0 84.7929 5.95724   3
  27 -11   0 41.8819 4.01597   1
 -27 -11   0 41.7352 4.15010   1
 -27 -11   0 38.1295 2.98487   4
 -27 -11   0 41.5503 3.70600   2
  27 -11   0 38.2392 4.57989   2
  27 -11   0 40.6301 3.00561   3
 -27 -11   0 38.6328 3.05185   3
  27  11   0 45.8640 3.73844   2
 -27  11   0 43.4731 3.97046   1
 -27  11   0 38.9435 4.55901   2
 -27  11   0 38.2279 3.41089   4
 -27  11   0 41.2642 2.97777   3
  27  11   0 43.2280 4.15037   1
  27  11   0 40.8905 3.05549   3
  27  11   0 36.0670 2.95086   4
 -29 -11   0 4.05610 0.85880   4
  29 -11   0 3.90410 0.85859   3
 -29 -11   0 1.34908 1.41404   1
  29 -11   0 2.95647 2.01076   2
  29 -11   0 2.71562 1.49273   1
 -29 -11   0 2.51838 1.19584   2
 -29  11   0 3.83236 1.49756   1
 -29  11   0 3.49629 1.14209   4
  29  11   0 2.92350 1.54706   1
 -29  11   0 3.15705 0.79481   3
  29  11   0 1.22300 0.70929   3
  29  11   0 3.66322 1.43421   2
  29  11   0 2.56211 0.77808   4
 -29  11   0 5.22885 2.10755   2
  31 -11   0 0.98516 1.28543   1
  31 -11   0 2.32565 0.77650   3
 -31 -11   0 2.52980 1.32722   2
  31 -11   0 3.55123 2.24782   2
 -31 -11   0 1.27974 1.40111   1
 -31 -11   0 1.69706 0.77115   4
 -31  11   0 2.65084 1.85867   2
 -31  11   0 2.41336 1.41089   1
  31  11   0 2.01193 1.51175   1
  31  11   0 2.82933 0.81423   4
  31  11   0 2.52561 1.36867   2
 -31  11   0 1.71139 0.67661   3
 -31  11   0 1.96155 1.11429   4
  31  11   0 1.48180 0.79674   3
  33 -11   0 10.7088 3.02505   2
 -33 -11   0 7.78153 1.22447   4
  33 -11   0 7.20245 1.95650   1
 -33 -11   0 8.29528 1.97694   2
  33 -11   0 9.06023 1.20631   3
 -33 -11   0 7.42574 2.09176   1
  33  11   0 9.17272 2.04487   2
  33  11   0 7.12671 1.13505   4
  33  11   0 6.89377 1.16921   3
  33  11   0 7.75312 2.11296   1
 -33  11   0 8.85378 2.54094   2
 -33  11   0 6.64299 1.87390   1
 -33  11   0 7.34381 1.09338   3
 -33  11   0 5.77473 1.44041   4
   0 -12   0 692.525 42.4665   4
   0 -12   0 657.080 43.0024   2
   0 -12   0 655.458 43.0546   2
   0 -12   0 672.501 42.4467   4
   0  12   0 664.089 42.4145   3
   0  12   0 604.304 43.0530   1
   0  12   0 680.460 43.2656   1
   0  12   0 674.824 42.4435   3
   2 -12   0 237.608 15.8008   2
   2 -12   0 261.304 15.1538   4
  -2 -12   0 225.254 15.6226   2
  -2 -12   0 225.965 15.0692   4
   2 -12   0 222.319 15.6802   2
  -2 -12   0 235.189 15.6029   2
   2 -12   0 221.202 15.1130   4
  -2 -12   0 254.295 15.0967   4
  -2  12   0 214.441 15.7307   1
  -2  12   0 236.313 15.0913   3
  -2  12   0 252.351 15.9765   1
   2  12   0 192.291 15.7231   1
  -2  12   0 259.690 15.1029   3
   2  12   0 226.715 15.0583   3
   2  12   0 203.790 15.6916   1
  -4 -12   0 6.09891 1.25448   2
   4 -12   0 4.98149 0.86963   4
  -4 -12   0 4.45275 1.09326   2
   4 -12   0 4.92816 1.38670   1
  -4 -12   0 6.95793 0.90346   4
   4 -12   0 7.53136 0.94729   3
  -4 -12   0 4.85536 0.78030   4
   4 -12   0 7.86936 1.70635   2
  -4  12   0 4.66629 0.86742   4
  -4  12   0 8.07312 1.78699   2
   4  12   0 6.39438 0.86215   3
   4  12   0 5.26487 1.28841   1
   4  12   0 6.33258 0.90638   3
  -4  12   0 5.74091 0.82471   3
   4  12   0 7.09934 1.65258   1
  -4  12   0 4.99967 1.39877   1
   6 -12   0 61.2371 5.30407   2
   6 -12   0 63.3449 5.28522   1
   6 -12   0 60.9582 4.58908   4
  -6 -12   0 69.9717 4.47412   4
   6 -12   0 71.2756 4.53657   3
  -6 -12   0 66.3673 4.92083   2
   6  12   0 70.1158 4.53645   3
  -6  12   0 61.8004 5.27663   1
   6  12   0 64.6415 5.26367   1
  -6  12   0 70.1132 5.37679   2
  -6  12   0 63.8773 4.59021   4
  -6  12   0 59.8119 4.49220   3
   8 -12   0 126.564 7.45264   3
  -8 -12   0 112.143 7.42154   3
   8 -12   0 118.917 7.58305   4
   8 -12   0 119.309 8.29342   1
   8 -12   0 109.275 8.36468   2
  -8 -12   0 109.455 8.18051   1
  -8 -12   0 108.987 7.33395   4
  -8  12   0 122.330 8.29684   1
  -8  12   0 94.6267 7.47446   4
  -8  12   0 105.243 8.25475   2
  -8  12   0 110.704 7.40702   3
   8  12   0 106.396 8.15278   1
   8  12   0 110.162 7.41008   3
  10 -12   0 283.981 18.4126   3
 -10 -12   0 274.298 18.3229   4
 -10 -12   0 262.774 18.3958   3
  10 -12   0 277.688 18.5725   4
  10 -12   0 300.629 19.2688   1
 -10 -12   0 255.328 19.1236   1
  10 -12   0 304.035 19.5238   2
 -10  12   0 275.663 18.4081   3
  10  12   0 295.770 18.4325   3
 -10  12   0 307.914 18.5992   4
  10  12   0 278.276 19.2271   1
 -10  12   0 311.231 19.5284   2
 -10  12   0 294.473 19.2634   1
 -12 -12   0 70.8228 4.59390   3
  12 -12   0 59.3503 4.50150   3
  12 -12   0 61.7482 5.31394   1
  12 -12   0 70.1192 4.81070   4
 -12 -12   0 63.7516 5.37666   1
  12 -12   0 71.4755 5.80948   2
  12  12   0 63.1110 4.83410   2
 -12  12   0 70.9101 4.78830   4
 -12  12   0 61.0951 5.30887   1
 -12  12   0 69.7584 4.56757   3
  12  12   0 67.7280 4.44161   4
  12  12   0 64.1894 5.34342   1
 -12  12   0 66.6861 5.65028   2
  12  12   0 60.6030 4.51795   3
  14 -12   0 0.75195 1.04644   1
  14 -12   0 -0.0287 0.67191   4
  14 -12   0 -0.1185 0.41515   2
  14 -12   0 0.35854 0.54114   3
 -14 -12   0 -0.0155 0.23284   2
 -14 -12   0 0.38943 0.56872   3
 -14 -12   0 0.00359 0.08107   4
 -14 -12   0 0.76098 1.08132   1
  14  12   0 0.31300 0.39574   4
 -14  12   0 -0.0221 0.50858   3
 -14  12   0 0.11586 0.99434   1
 -14  12   0 0.38544 0.80130   4
  14  12   0 0.30521 0.66725   2
 -14  12   0 0.63377 1.28542   2
  14  12   0 0.76829 1.01833   1
  14  12   0 0.85876 0.61790   3
 -16 -12   0 119.902 7.35412   3
  16 -12   0 130.040 8.82314   2
 -16 -12   0 117.315 8.31649   1
  16 -12   0 107.977 7.55417   4
  16 -12   0 106.491 7.29228   3
  16 -12   0 90.7630 7.97101   1
  16  12   0 98.7109 7.29637   3
 -16  12   0 107.027 7.52886   4
 -16  12   0 126.332 8.32028   1
  16  12   0 111.337 7.18819   4
  16  12   0 109.036 7.60528   2
 -16  12   0 112.454 8.55398   2
 -16  12   0 108.123 7.30795   3
  16  12   0 103.100 8.14154   1
  18 -12   0 134.878 9.65224   3
  18 -12   0 161.112 10.6493   1
 -18 -12   0 140.151 9.69859   3
  18 -12   0 174.750 11.3989   2
 -18 -12   0 152.341 10.6777   1
  18  12   0 140.438 9.55730   4
 -18  12   0 142.990 10.9549   2
 -18  12   0 143.341 10.5232   1
 -18  12   0 163.734 10.0007   4
  18  12   0 144.565 10.6095   1
  18  12   0 146.167 9.69971   3
 -18  12   0 146.891 9.67476   3
  18  12   0 144.244 9.97728   2
  20 -12   0 49.1492 5.17453   2
  20 -12   0 52.3722 4.62318   1
 -20 -12   0 47.2018 4.63799   1
  20 -12   0 47.2801 3.70725   3
 -20 -12   0 54.0056 3.79003   3
 -20 -12   0 53.7636 3.65167   4
 -20  12   0 56.4575 4.10730   4
 -20  12   0 51.5331 4.60872   1
 -20  12   0 54.9590 5.15088   2
  20  12   0 56.2486 4.77428   1
  20  12   0 50.3402 3.73880   3
 -20  12   0 55.7023 3.74476   3
  22 -12   0 12.3741 2.80145   2
 -22 -12   0 11.3691 2.24490   1
 -22 -12   0 9.88791 1.13493   4
  22 -12   0 9.66674 1.19477   3
 -22 -12   0 13.7133 1.40013   3
  22  12   0 9.26391 1.94566   1
 -22  12   0 12.3020 1.29906   3
 -22  12   0 10.7270 2.13300   1
  22  12   0 9.28301 1.18651   3
  24 -12   0 16.8668 2.59097   1
 -24 -12   0 17.9377 2.28939   2
 -24 -12   0 17.7679 1.68169   3
 -24 -12   0 16.4818 1.53427   4
 -24 -12   0 24.2101 3.31637   1
  24 -12   0 19.1417 1.62275   3
 -24  12   0 15.8568 3.23518   2
  24  12   0 14.9393 1.63136   3
  24  12   0 21.3262 3.15514   1
 -24  12   0 19.7545 2.23325   4
 -24  12   0 16.7701 2.63250   1
  24  12   0 13.9741 1.42561   4
 -24  12   0 17.8196 1.60246   3
 -26 -12   0 56.1324 3.95291   4
  26 -12   0 58.1364 3.99668   3
 -26 -12   0 57.7807 5.15011   1
  26 -12   0 55.7204 4.93991   1
  26 -12   0 66.3571 6.04138   2
 -26 -12   0 55.0858 4.57742   2
  26  12   0 55.6601 4.50759   2
 -26  12   0 58.2603 4.94711   1
 -26  12   0 53.8499 4.37467   4
  26  12   0 56.0684 5.05912   1
 -26  12   0 56.0536 5.49667   2
 -26  12   0 56.6295 3.97031   3
  26  12   0 51.9372 3.98871   3
  26  12   0 52.2233 3.88555   4
  28 -12   0 23.9240 3.19543   1
 -28 -12   0 25.0045 3.53408   1
  28 -12   0 26.5157 4.12247   2
  28 -12   0 26.3275 2.10706   3
 -28 -12   0 25.7435 2.77429   2
 -28 -12   0 24.4115 2.07600   4
 -28  12   0 23.5591 2.55163   4
 -28  12   0 27.6103 4.19886   2
  28  12   0 21.3108 3.22498   1
 -28  12   0 22.9319 2.04215   3
  28  12   0 22.0355 2.01321   4
  28  12   0 24.5155 2.15144   3
 -28  12   0 30.7360 3.54517   1
  28  12   0 24.9685 2.72513   2
 -30 -12   0 6.26744 1.99461   1
 -30 -12   0 5.43560 1.02372   4
  30 -12   0 6.43291 2.46214   2
 -30 -12   0 6.18514 1.62935   2
  30 -12   0 5.53257 1.77608   1
  30 -12   0 5.21366 0.97581   3
  30  12   0 4.81638 0.98211   3
  30  12   0 4.31359 1.76130   1
 -30  12   0 5.09140 1.70512   1
  30  12   0 6.30291 1.65375   2
 -30  12   0 4.92460 0.94880   3
  30  12   0 6.50852 1.01721   4
 -30  12   0 4.99252 2.21467   2
 -30  12   0 5.91060 1.38869   4
  32 -12   0 1.47731 0.74107   3
  32 -12   0 1.00503 1.47649   1
 -32 -12   0 0.31625 1.36944   1
 -32 -12   0 0.89757 0.74946   4
  32 -12   0 1.17071 2.05898   2
 -32 -12   0 1.67019 1.29066   2
  32  12   0 2.92031 1.46863   2
 -32  12   0 0.50669 0.65303   3
  32  12   0 0.45675 1.39336   1
  32  12   0 1.02470 0.72626   3
 -32  12   0 1.38449 1.35208   1
  32  12   0 0.70673 0.69777   4
 -32  12   0 1.09341 1.91796   2
 -32  12   0 0.85265 1.14425   4
  -1 -13   0 605.890 36.7494   4
   1 -13   0 539.398 37.3265   2
   1 -13   0 544.276 36.7283   4
  -1 -13   0 551.454 37.3022   2
  -1 -13   0 553.405 37.3494   2
   1 -13   0 559.825 36.7569   4
   1 -13   0 550.358 37.4282   2
  -1 -13   0 547.182 36.7222   4
   1  13   0 594.248 36.7507   3
   1  13   0 644.951 36.7486   3
  -1  13   0 552.574 36.7242   3
  -1  13   0 579.455 37.5022   1
   1  13   0 606.055 37.5813   1
   1  13   0 514.991 37.5025   1
  -1  13   0 637.312 37.7343   1
  -1  13   0 593.188 36.7154   3
   3 -13   0 21.1195 1.97990   4
   3 -13   0 24.7170 2.08719   4
  -3 -13   0 23.7311 2.48980   2
  -3 -13   0 24.5196 1.97402   4
   3 -13   0 27.4571 2.67730   2
  -3 -13   0 27.8838 2.62051   2
   3 -13   0 24.0890 2.75951   2
  -3 -13   0 22.8308 1.96537   4
   3  13   0 27.8876 2.82049   1
  -3  13   0 24.9993 2.85505   1
  -3  13   0 24.4527 1.98492   3
   3  13   0 26.2784 2.03007   3
   3  13   0 28.4273 2.04586   3
   3  13   0 23.7757 2.95056   1
  -5 -13   0 96.9755 6.66011   4
   5 -13   0 89.6923 7.47388   2
   5 -13   0 107.400 6.72739   3
   5 -13   0 84.7588 7.42691   1
  -5 -13   0 104.844 7.23136   2
  -5 -13   0 96.6145 7.19725   2
  -5 -13   0 104.975 6.68751   4
   5 -13   0 101.277 6.81712   4
  -5  13   0 97.9850 7.56336   1
   5  13   0 97.5578 6.71637   3
   5  13   0 114.733 7.81553   1
   5  13   0 101.754 7.53225   1
  -5  13   0 96.6569 7.52165   2
  -5  13   0 107.133 6.82389   4
   5  13   0 97.3932 6.69721   3
  -5  13   0 96.8364 6.69550   3
   7 -13   0 214.023 15.4506   1
   7 -13   0 248.343 14.6755   3
   7 -13   0 199.171 15.4796   2
  -7 -13   0 222.188 15.0767   2
   7 -13   0 217.802 14.7441   4
  -7 -13   0 219.071 14.5706   4
  -7  13   0 240.208 14.7670   4
   7  13   0 208.604 14.6126   3
   7  13   0 231.753 15.5034   1
  -7  13   0 241.878 14.6666   3
  -7  13   0 221.670 15.5325   2
  -7  13   0 228.233 15.5097   1
   9 -13   0 171.925 13.6635   3
  -9 -13   0 206.679 13.6443   4
  -9 -13   0 234.382 14.2304   2
   9 -13   0 197.767 14.6844   2
   9 -13   0 243.811 14.7798   1
   9 -13   0 212.920 13.8854   4
  -9 -13   0 205.610 14.5579   1
  -9 -13   0 227.829 13.7564   3
   9  13   0 207.612 14.5648   1
  -9  13   0 210.406 13.8580   4
   9  13   0 203.590 13.6286   4
  -9  13   0 210.470 14.7268   2
  -9  13   0 220.169 13.7478   3
   9  13   0 204.122 13.7138   3
  -9  13   0 225.181 14.6725   1
 -11 -13   0 85.3782 5.49211   4
  11 -13   0 87.1244 5.59214   3
  11 -13   0 67.2630 5.67404   4
  11 -13   0 85.3063 6.48199   1
  11 -13   0 77.8922 6.62309   2
 -11 -13   0 75.1594 5.55759   3
 -11 -13   0 82.7792 6.46215   1
 -11  13   0 88.4816 5.60231   3
 -11  13   0 99.7639 6.67608   1
  11  13   0 90.2112 6.57172   1
 -11  13   0 78.6339 5.73865   4
  11  13   0 74.4121 5.55505   3
 -11  13   0 89.7632 6.79968   2
  13 -13   0 1.06833 0.80891   4
  13 -13   0 0.62520 0.52935   3
 -13 -13   0 -0.0078 0.24917   2
 -13 -13   0 0.44788 0.49106   4
  13 -13   0 0.53825 1.29258   2
  13 -13   0 -0.0791 0.94479   1
 -13 -13   0 0.25352 0.54145   3
 -13 -13   0 0.00188 1.05503   1
 -13  13   0 0.74911 0.70721   4
 -13  13   0 0.89790 1.17759   1
  13  13   0 0.00203 0.08739   4
  13  13   0 -0.3175 0.85482   1
 -13  13   0 0.83303 0.61323   3
  13  13   0 0.85304 0.62768   3
  13  13   0 -0.0043 0.21883   2
 -13  13   0 -0.6131 1.03892   2
 -15 -13   0 55.4575 3.78043   4
 -15 -13   0 50.7510 3.89675   3
  15 -13   0 62.5166 5.40063   2
  15 -13   0 49.9252 3.85474   3
  15 -13   0 52.0096 4.73157   1
 -15 -13   0 55.9130 4.89091   1
  15 -13   0 48.9329 4.13294   4
 -15  13   0 55.4713 3.88820   3
 -15  13   0 60.1701 4.87546   1
 -15  13   0 57.9188 5.09910   2
  15  13   0 57.7766 3.93976   3
  15  13   0 52.6970 4.80696   1
 -15  13   0 62.2147 4.20876   4
  17 -13   0 188.358 12.6564   2
 -17 -13   0 166.438 12.0956   1
 -17 -13   0 157.518 10.9854   4
  17 -13   0 190.630 11.1561   3
 -17 -13   0 152.827 11.1103   3
  17 -13   0 148.792 11.8657   1
 -17  13   0 162.765 11.3471   4
  17  13   0 172.531 12.1109   1
  17  13   0 175.383 11.1430   3
 -17  13   0 169.845 11.1219   3
 -17  13   0 192.275 12.1921   1
 -17  13   0 170.355 12.4580   2
 -19 -13   0 51.1827 4.01301   3
 -19 -13   0 54.8568 3.89849   4
  19 -13   0 56.6276 4.95123   1
 -19 -13   0 63.4504 5.17241   1
  19 -13   0 70.1768 5.72180   2
  19 -13   0 60.3006 4.02554   3
 -19  13   0 58.3113 4.34478   4
  19  13   0 47.2127 3.98542   3
  19  13   0 57.9079 5.04052   1
 -19  13   0 53.7686 4.90248   1
 -19  13   0 64.8729 5.53941   2
 -19  13   0 60.5429 4.04069   3
 -21 -13   0 16.7939 1.50998   4
  21 -13   0 19.1252 1.65250   3
  21 -13   0 19.1193 2.82706   1
 -21 -13   0 16.1216 1.65483   3
 -21 -13   0 15.5548 2.61145   1
  21  13   0 18.2927 1.70901   3
  21  13   0 15.1837 2.62913   1
 -21  13   0 18.7862 2.74592   1
 -21  13   0 18.6508 1.64353   3
 -23 -13   0 21.4408 3.03450   1
  23 -13   0 23.5989 3.80902   2
  23 -13   0 19.1371 2.84636   1
  23 -13   0 17.6060 1.75861   3
 -23 -13   0 19.6891 2.26167   2
 -23 -13   0 18.8504 1.66660   4
 -23  13   0 18.1553 2.06142   4
  23  13   0 17.3314 2.73949   1
 -23  13   0 21.4937 1.78965   3
 -23  13   0 18.4516 2.82111   1
  23  13   0 21.0065 1.82356   3
 -23  13   0 17.0983 3.20143   2
 -25 -13   0 44.4348 3.29340   4
 -25 -13   0 44.1409 3.92375   2
  25 -13   0 48.6235 4.43170   1
  25 -13   0 50.1315 3.40202   3
 -25 -13   0 44.4235 4.51288   1
  25 -13   0 56.8930 5.31111   2
 -25  13   0 49.0901 3.38033   3
  25  13   0 44.1642 3.42066   3
 -25  13   0 46.4342 4.90335   2
  25  13   0 43.5428 3.26504   4
 -25  13   0 44.8581 3.72539   4
 -25  13   0 46.8437 4.36620   1
  25  13   0 41.7229 3.76004   2
  25  13   0 44.4787 4.47636   1
 -27 -13   0 42.0351 4.40840   1
 -27 -13   0 41.6426 3.14227   4
  27 -13   0 49.4023 5.08214   2
  27 -13   0 40.2802 4.17024   1
 -27 -13   0 43.9864 3.84972   2
  27 -13   0 43.8666 3.22022   3
 -27  13   0 43.9691 4.79148   2
 -27  13   0 38.8620 3.52967   4
  27  13   0 43.7184 3.25454   3
 -27  13   0 48.1240 4.32352   1
  27  13   0 43.4685 3.74363   2
  27  13   0 45.4648 4.39007   1
 -27  13   0 41.7740 3.19136   3
  27  13   0 40.3617 3.09247   4
 -29 -13   0 6.78058 2.01666   1
 -29 -13   0 6.01566 1.01424   4
  29 -13   0 8.34317 2.79481   2
 -29 -13   0 8.19209 1.74933   2
  29 -13   0 6.46291 1.03835   3
  29 -13   0 8.49360 2.03634   1
  29  13   0 7.40574 1.65734   2
 -29  13   0 6.04844 1.03905   3
 -29  13   0 7.25631 1.94499   1
 -29  13   0 7.16466 1.44589   4
  29  13   0 7.79514 2.05297   1
  29  13   0 5.07375 0.94077   4
 -29  13   0 6.29876 2.32282   2
  29  13   0 8.44915 1.21558   3
  31 -13   0 0.82337 0.70419   3
  31 -13   0 -0.0849 1.91835   2
 -31 -13   0 1.97696 1.51612   1
  31 -13   0 0.24358 1.31348   1
 -31 -13   0 0.48802 1.11349   2
 -31 -13   0 1.61511 0.75343   4
  31  13   0 0.49033 0.65621   4
 -31  13   0 4.91981 2.31773   2
  31  13   0 0.01499 0.14945   3
 -31  13   0 1.17035 1.38531   1
 -31  13   0 1.09940 0.70362   3
  31  13   0 0.72059 1.18040   2
  31  13   0 0.05557 0.50317   1
 -31  13   0 0.82021 1.16624   4
  33 -13   0 6.52554 1.14100   3
 -33 -13   0 6.04833 1.11402   4
 -33  13   0 4.55373 0.96336   3
 -33  13   0 7.27921 1.68878   4
   0 -14   0 532.500 33.0963   4
   0 -14   0 500.849 33.7032   2
   0 -14   0 498.222 33.7806   2
   0 -14   0 518.920 33.0748   4
   0  14   0 582.934 33.1100   3
   0  14   0 462.178 33.8678   1
   0  14   0 481.669 33.8075   1
   0  14   0 520.546 33.0387   3
  -2 -14   0 86.1342 6.57831   2
  -2 -14   0 88.2576 5.97125   4
   2 -14   0 101.241 6.07109   4
   2 -14   0 82.7756 6.01158   4
  -2 -14   0 92.9584 6.69688   2
  -2 -14   0 97.5842 6.00239   4
   2 -14   0 94.5941 6.87100   2
   2 -14   0 83.7022 6.67122   2
  -2  14   0 78.1529 5.90659   3
  -2  14   0 80.2516 6.69811   1
  -2  14   0 74.7758 6.74940   1
   4 -14   0 0.42861 0.64077   4
  -4 -14   0 1.18847 0.90531   2
  -4 -14   0 -0.4495 0.87832   2
   4 -14   0 0.78405 1.15294   2
  -4 -14   0 0.35109 0.54245   4
  -4 -14   0 0.11095 0.52542   4
   4  14   0 0.41551 0.59022   3
  -4  14   0 0.36416 1.07777   1
   4  14   0 0.20262 0.94377   1
  -4  14   0 0.13398 0.51644   3
   4  14   0 0.48551 1.15939   1
   4  14   0 0.63298 0.60311   3
   6 -14   0 35.3216 2.64553   3
  -6 -14   0 32.7236 3.09343   2
  -6 -14   0 34.7150 2.57423   4
   6 -14   0 38.1325 3.72316   2
  -6 -14   0 36.4097 3.15023   2
  -6 -14   0 33.1963 2.54723   4
   6 -14   0 38.0989 2.81730   4
   6 -14   0 36.6930 3.59491   1
   6  14   0 30.6987 2.60662   3
   6  14   0 32.8793 3.60899   1
  -6  14   0 33.6093 3.45773   2
   6  14   0 35.3464 2.64240   3
  -6  14   0 33.4580 2.60471   3
  -6  14   0 34.3167 2.71019   4
   6  14   0 34.0486 3.47783   1
  -6  14   0 36.4171 3.62053   1
   8 -14   0 36.1502 2.90749   4
  -8 -14   0 37.1336 2.70029   4
   8 -14   0 37.7486 3.70426   1
  -8 -14   0 38.4821 3.28427   2
   8 -14   0 38.7349 2.79630   3
   8 -14   0 36.8525 3.74269   2
  -8  14   0 37.6092 3.73064   1
  -8  14   0 34.8900 3.63419   2
  -8  14   0 36.6102 2.91084   4
  -8  14   0 36.7418 2.77425   3
   8  14   0 33.4878 2.71702   3
   8  14   0 36.0639 3.59817   1
 -10 -14   0 130.466 9.82451   1
 -10 -14   0 133.406 8.93292   3
  10 -14   0 140.678 8.95139   3
  10 -14   0 133.466 9.86317   1
 -10 -14   0 140.226 8.86067   4
 -10 -14   0 131.094 9.35639   2
  10 -14   0 127.403 9.07788   4
  10 -14   0 130.920 9.99418   2
  10  14   0 130.939 8.92912   3
 -10  14   0 132.771 9.88505   1
 -10  14   0 138.614 8.94740   3
  10  14   0 130.832 9.80725   1
 -10  14   0 118.581 9.89261   2
  10  14   0 141.627 9.38338   2
 -10  14   0 146.240 9.13041   4
  10  14   0 132.357 8.82948   4
 -12 -14   0 61.1627 3.99247   4
  12 -14   0 55.9396 4.97270   1
  12 -14   0 54.2013 4.05861   3
 -12 -14   0 52.3464 4.45427   2
  12 -14   0 60.9499 5.34958   2
  12 -14   0 59.6866 4.29528   4
 -12 -14   0 55.7935 4.99367   1
 -12 -14   0 58.0466 4.07274   3
 -12  14   0 55.2717 4.95799   1
  12  14   0 59.4108 5.03113   1
  12  14   0 55.0971 3.95175   4
 -12  14   0 57.1250 4.28777   4
 -12  14   0 63.4110 5.36835   2
 -12  14   0 55.4670 4.06951   3
  12  14   0 60.5474 4.11986   3
  14 -14   0 14.8709 2.87337   2
 -14 -14   0 18.8443 2.80388   1
  14 -14   0 13.7614 1.54619   3
  14 -14   0 20.3669 2.86009   1
 -14 -14   0 18.6055 2.20636   2
 -14 -14   0 16.6175 1.46211   4
 -14 -14   0 16.2487 1.60855   3
 -14  14   0 14.3577 1.81910   4
  14  14   0 15.9999 2.53050   1
 -14  14   0 20.6704 2.95706   1
 -14  14   0 16.6831 1.57692   3
  14  14   0 16.5826 1.55729   3
 -14  14   0 19.8961 3.08622   2
  16 -14   0 68.6818 6.65981   2
 -16 -14   0 80.4535 5.42749   3
 -16 -14   0 72.9772 6.35512   1
  16 -14   0 88.6089 5.42639   3
  16 -14   0 74.2308 6.29437   1
 -16 -14   0 75.5927 5.24848   4
 -16  14   0 78.5443 6.63128   2
  16  14   0 73.0450 5.38799   3
  16  14   0 82.4099 6.47591   1
 -16  14   0 80.2957 6.37547   1
 -16  14   0 80.6140 5.39453   3
 -16  14   0 75.8565 5.58102   4
 -18 -14   0 20.9345 1.77899   4
 -18 -14   0 27.1031 3.55330   1
  18 -14   0 21.9097 1.91246   3
  18 -14   0 24.5183 3.62363   2
  18 -14   0 21.1447 3.08520   1
 -18 -14   0 21.3781 1.96720   3
  18  14   0 24.7575 3.31196   1
 -18  14   0 22.3939 3.47015   2
 -18  14   0 22.1661 1.95957   3
 -18  14   0 21.3901 2.24095   4
 -18  14   0 24.2200 3.08590   1
  18  14   0 23.3762 1.98353   3
  20 -14   0 18.0528 1.65582   3
 -20 -14   0 16.8017 1.53915   4
 -20 -14   0 21.2474 3.06575   1
  20 -14   0 15.9944 2.63606   1
 -20  14   0 15.7975 2.60646   1
  20  14   0 18.6105 1.72007   3
 -20  14   0 17.0132 1.64903   3
  20  14   0 15.5927 2.70303   1
  22 -14   0 0.83252 0.68756   3
 -22 -14   0 1.32173 1.00794   2
 -22 -14   0 2.32051 0.64984   4
  22 -14   0 1.60414 1.38279   1
  22 -14   0 3.36941 1.89366   2
 -22 -14   0 3.73831 1.66285   1
 -22  14   0 2.07805 1.03855   4
  22  14   0 1.72935 0.76219   3
  22  14   0 -0.0121 0.29109   2
  22  14   0 0.32878 1.18121   1
 -22  14   0 4.49036 1.84925   2
 -22  14   0 1.04067 1.32355   1
 -22  14   0 1.95087 0.74765   3
  24 -14   0 -0.3160 0.59697   3
 -24 -14   0 -0.2095 1.19915   1
  24 -14   0 1.16716 1.65397   2
 -24 -14   0 -0.8434 0.52665   4
  24 -14   0 -0.7027 1.07589   1
 -24 -14   0 -0.0651 0.90470   2
  24  14   0 -0.4372 1.11424   1
 -24  14   0 -0.0779 0.64599   3
  24  14   0 0.31028 0.51415   4
 -24  14   0 0.04368 1.24587   1
 -24  14   0 -0.7168 1.24344   2
  24  14   0 -0.2009 0.64855   3
 -24  14   0 -0.5469 0.85831   4
  24  14   0 -0.0097 0.31950   2
 -26 -14   0 25.1564 2.06818   4
 -26 -14   0 24.6697 3.45906   1
 -26 -14   0 26.8080 2.76724   2
  26 -14   0 22.4032 3.27285   1
  26 -14   0 31.1675 4.50539   2
  26 -14   0 26.8114 2.20162   3
 -26  14   0 21.8148 3.83340   2
 -26  14   0 26.8342 3.53329   1
  26  14   0 30.3589 3.94191   1
 -26  14   0 23.3624 2.09594   3
 -26  14   0 24.1065 2.50272   4
  26  14   0 27.9210 2.71079   2
  26  14   0 23.3940 1.99840   4
  26  14   0 23.5337 2.20657   3
 -28 -14   0 8.32158 2.16508   1
  28 -14   0 18.5570 1.87530   3
  28 -14   0 24.9557 4.12070   2
  28 -14   0 21.1917 3.09769   1
 -28 -14   0 24.6524 2.60757   2
 -28 -14   0 20.2478 1.83329   4
 -28  14   0 19.1640 2.98864   1
 -28  14   0 21.6539 2.43892   4
  28  14   0 20.4231 1.77966   4
  28  14   0 27.5695 2.58903   2
 -28  14   0 20.3396 1.88535   3
 -28  14   0 27.0580 4.20904   2
  30 -14   0 3.19165 0.88767   3
  30 -14   0 6.02043 2.57369   2
 -30 -14   0 3.41968 0.85000   4
 -30 -14   0 5.40429 1.54883   2
  30 -14   0 3.38187 1.61330   1
 -30  14   0 4.19012 0.92806   3
  30  14   0 3.03211 1.53493   1
 -30  14   0 4.28962 2.20866   2
  30  14   0 4.03097 0.84199   4
 -30  14   0 4.60229 1.72506   1
 -30  14   0 4.13599 1.38986   4
  30  14   0 5.22980 1.51824   2
 -32 -14   0 0.88991 0.72187   4
  32 -14   0 -0.0161 0.66836   3
  32 -14   0 -0.3015 1.79348   2
 -32 -14   0 -0.5274 1.38649   1
 -32 -14   0 0.89383 1.18015   2
  32 -14   0 0.74972 1.41173   1
 -32  14   0 -0.0084 1.60562   2
  32  14   0 1.44903 1.54815   1
 -32  14   0 0.11077 1.30140   1
  32  14   0 0.32160 0.63672   4
 -32  14   0 0.76962 1.12453   4
 -32  14   0 -0.4311 0.64853   3
  32  14   0 1.03912 1.12680   2
  32  14   0 0.35906 0.75157   3
   1 -15   0 188.736 11.3210   4
  -1 -15   0 173.423 11.9516   2
  -1 -15   0 171.575 12.0198   2
   1 -15   0 155.776 11.9175   2
  -1 -15   0 165.157 11.2523   4
  -1 -15   0 169.169 11.2470   4
   1 -15   0 166.041 11.2727   4
   1 -15   0 168.224 12.0413   2
   1  15   0 193.880 11.2685   3
  -1  15   0 166.960 12.0919   1
  -1  15   0 173.954 11.2208   3
   1  15   0 166.667 11.2510   3
  -1  15   0 175.646 11.2615   3
   1  15   0 165.443 12.2186   1
   1  15   0 150.581 12.0064   1
  -1  15   0 162.683 12.1868   1
  -3 -15   0 69.6172 5.31896   2
  -3 -15   0 65.6161 4.60408   4
   3 -15   0 64.6813 5.45015   2
   3 -15   0 72.5460 5.44360   2
   3 -15   0 67.2564 4.63742   4
  -3 -15   0 69.3454 5.27613   2
  -3 -15   0 58.4609 4.53577   4
   3 -15   0 61.5613 4.62277   4
   3  15   0 65.0273 4.57950   3
   3  15   0 79.2943 5.85632   1
   3  15   0 60.2262 5.39767   1
  -3  15   0 65.4017 5.43894   1
  -3  15   0 62.1123 4.53692   3
   3  15   0 70.3819 4.65853   3
  -3  15   0 63.0344 4.58923   3
  -3  15   0 72.6079 5.69177   1
  -5 -15   0 5.27676 1.40744   2
   5 -15   0 5.63821 1.09283   4
   5 -15   0 4.10563 1.46445   2
  -5 -15   0 5.18832 0.88181   4
  -5 -15   0 5.58684 0.86838   4
  -5 -15   0 5.65437 1.37904   2
   5  15   0 7.03768 1.02502   3
   5  15   0 6.74895 1.65767   1
   5  15   0 3.81688 1.57355   1
  -5  15   0 4.85769 0.91099   3
  -5  15   0 7.59459 1.94495   1
   5  15   0 5.66073 0.89046   3
   7 -15   0 114.948 8.59688   1
  -7 -15   0 113.210 8.10625   2
   7 -15   0 113.359 7.70171   4
  -7 -15   0 106.084 8.06990   2
   7 -15   0 123.811 8.75181   2
  -7 -15   0 108.525 7.50268   4
   7 -15   0 115.185 7.57749   3
  -7 -15   0 109.459 7.49762   4
  -7  15   0 104.458 8.45586   2
   7  15   0 109.942 7.59144   3
  -7  15   0 116.905 8.59931   1
   7  15   0 99.9859 8.38396   1
  -7  15   0 120.403 7.60493   3
  -7  15   0 112.934 7.66583   4
   7  15   0 117.725 7.58348   3
   7  15   0 119.618 8.74558   1
  -9 -15   0 206.159 13.8038   4
   9 -15   0 190.624 14.0012   4
   9 -15   0 244.651 15.2299   2
   9 -15   0 199.374 13.8652   3
   9 -15   0 200.520 14.8210   1
  -9 -15   0 222.202 14.4575   2
   9  15   0 222.719 13.8968   3
  -9  15   0 207.137 14.0112   4
  -9  15   0 222.499 15.0540   2
   9  15   0 186.694 14.7018   1
  -9  15   0 224.800 13.9167   3
  -9  15   0 244.936 15.0673   1
 -11 -15   0 105.419 8.14009   1
 -11 -15   0 106.667 7.13343   3
  11 -15   0 102.042 7.30342   4
 -11 -15   0 99.6101 7.03466   4
 -11 -15   0 109.170 7.65626   2
  11 -15   0 96.2833 7.11496   3
  11 -15   0 122.387 8.33601   1
  11 -15   0 106.785 8.36104   2
  11  15   0 109.420 8.18553   1
 -11  15   0 115.430 7.17943   3
  11  15   0 102.338 7.12257   3
 -11  15   0 115.803 8.39254   2
  11  15   0 97.0651 7.01012   4
 -11  15   0 123.645 8.35160   1
  11  15   0 116.903 7.64220   2
 -11  15   0 97.6928 7.25356   4
  13 -15   0 -0.0855 0.54433   3
 -13 -15   0 -0.0555 0.52196   4
 -13 -15   0 0.16935 0.60467   3
  13 -15   0 -0.1336 1.27960   2
 -13 -15   0 -0.2077 1.08096   1
 -13 -15   0 0.38543 0.91105   2
  13 -15   0 1.55889 1.22031   1
 -13  15   0 1.51268 1.31733   1
  13  15   0 -0.0551 0.48481   4
  13  15   0 0.77048 1.10880   1
 -13  15   0 -0.3922 1.28664   2
  13  15   0 0.05844 0.58986   3
 -13  15   0 -0.3149 0.80410   4
  13  15   0 0.08310 0.75722   2
 -13  15   0 0.27478 0.58744   3
  15 -15   0 38.6619 3.81555   1
 -15 -15   0 35.6816 3.23976   2
 -15 -15   0 35.7483 2.66384   4
 -15 -15   0 36.5027 3.82139   1
  15 -15   0 41.1756 2.83009   3
  15 -15   0 38.9156 4.13841   2
  15  15   0 33.2223 2.61137   4
 -15  15   0 32.9166 3.89934   2
  15  15   0 35.9833 3.13664   2
 -15  15   0 41.3698 3.94792   1
  15  15   0 37.9286 2.83145   3
 -15  15   0 34.9325 2.99128   4
 -15  15   0 32.0981 2.75607   3
  15  15   0 39.8752 3.88462   1
 -17 -15   0 146.521 10.8180   1
 -17 -15   0 155.837 10.1929   2
 -17 -15   0 133.316 9.55396   4
  17 -15   0 159.772 10.8525   1
  17 -15   0 147.857 11.2426   2
  17 -15   0 137.493 9.68369   3
 -17  15   0 144.575 10.7362   1
  17  15   0 133.523 9.54524   4
  17  15   0 155.652 10.8808   1
  17  15   0 163.211 9.77848   3
 -17  15   0 151.811 9.72212   3
  19 -15   0 96.4189 7.35741   1
 -19 -15   0 95.0567 7.43194   1
 -19 -15   0 94.2669 6.69529   2
  19 -15   0 92.9372 6.24246   3
 -19 -15   0 86.7111 6.09041   4
 -19  15   0 88.8883 7.66255   2
 -19  15   0 92.2090 6.24650   3
  19  15   0 97.5722 7.42038   1
 -19  15   0 85.2684 7.23468   1
  19  15   0 87.9024 6.24920   3
 -21 -15   0 8.29408 1.57109   2
  21 -15   0 3.29835 1.37606   1
 -21 -15   0 9.01150 2.21427   1
  21 -15   0 7.44023 1.12822   3
  21 -15   0 7.80655 2.41781   2
 -21 -15   0 7.15756 0.98646   4
  21  15   0 5.16697 1.72005   1
 -21  15   0 6.29193 1.91972   1
 -21  15   0 9.17917 2.46916   2
 -21  15   0 8.19470 1.15546   3
  21  15   0 6.57531 1.08953   3
 -21  15   0 7.35077 1.37879   4
 -23 -15   0 12.6827 1.31045   4
  23 -15   0 15.3198 1.47616   3
 -23 -15   0 13.8441 2.59754   1
  23 -15   0 10.8344 2.40433   1
  23 -15   0 9.43930 2.60427   2
 -23 -15   0 13.8552 1.97002   2
  23  15   0 11.9025 2.56708   1
 -23  15   0 11.7109 2.75710   2
 -23  15   0 10.3017 2.26771   1
  23  15   0 14.5918 1.58968   3
 -23  15   0 10.9423 1.38641   3
 -23  15   0 11.4404 1.75703   4
  23  15   0 9.79809 1.17889   4
  25 -15   0 51.1649 5.28045   2
 -25 -15   0 40.7154 3.00080   4
  25 -15   0 41.0971 3.15077   3
  25 -15   0 45.0289 4.32780   1
 -25 -15   0 45.8509 3.72999   2
 -25 -15   0 32.5156 4.46631   1
 -25  15   0 39.7102 4.70605   2
 -25  15   0 39.5672 3.12449   3
  25  15   0 36.3341 2.94751   4
  25  15   0 43.6081 3.59979   2
 -25  15   0 44.5372 4.30114   1
 -25  15   0 40.7570 3.52105   4
  27 -15   0 28.9072 3.72112   1
 -27 -15   0 32.2584 2.97235   2
 -27 -15   0 25.9211 2.18077   4
  27 -15   0 24.4645 4.16481   2
  27 -15   0 28.9676 2.33860   3
  27  15   0 27.1379 2.79256   2
 -27  15   0 27.1090 2.29800   3
  27  15   0 21.9552 3.49073   1
 -27  15   0 26.7706 2.65514   4
  27  15   0 24.8901 2.12663   4
 -27  15   0 20.9943 3.74629   2
 -27  15   0 30.6984 3.73027   1
  29 -15   0 2.54345 1.66572   1
 -29 -15   0 2.10799 1.64048   1
  29 -15   0 3.88257 0.96074   3
  29 -15   0 4.91398 2.48675   2
 -29 -15   0 3.56847 1.36591   2
 -29 -15   0 2.89012 0.81237   4
  29  15   0 4.61883 1.40018   2
  29  15   0 2.46063 0.74007   4
 -29  15   0 2.53795 1.93860   2
  29  15   0 1.56589 0.84741   3
  29  15   0 1.56731 1.54239   1
 -29  15   0 1.86908 1.55522   1
 -29  15   0 2.61304 1.21206   4
  31 -15   0 2.24751 1.62804   1
  31 -15   0 1.30481 0.77190   3
 -31 -15   0 0.79656 0.67387   4
  31 -15   0 0.58181 1.97464   2
 -31 -15   0 0.21166 1.14862   2
 -31 -15   0 -0.1642 1.39946   1
  31  15   0 0.58054 1.37087   1
  31  15   0 0.67919 0.65565   4
 -31  15   0 0.14463 1.03068   4
  31  15   0 0.39056 0.78339   3
 -31  15   0 0.28794 1.61499   2
  31  15   0 -0.4969 1.00863   2
 -31  15   0 0.79143 1.39811   1
   0 -16   0 125.932 8.28488   4
   0 -16   0 122.444 8.28969   4
   0 -16   0 115.091 8.96338   2
   0 -16   0 119.776 9.08037   2
   0  16   0 117.603 8.23995   3
   0  16   0 138.259 8.28088   3
   0  16   0 110.404 9.07586   1
   0  16   0 128.063 9.37763   1
  -2 -16   0 21.2615 2.88505   2
   2 -16   0 20.7935 1.94970   4
  -2 -16   0 20.9279 1.92644   4
   2 -16   0 29.3757 3.41805   2
   2 -16   0 20.3537 2.84015   2
  -2 -16   0 21.0462 1.92927   4
  -2 -16   0 24.5701 3.13089   2
   2 -16   0 21.6184 1.99861   4
  -2  16   0 21.7089 1.87512   3
  -2  16   0 21.3166 1.94938   3
   2  16   0 17.8429 2.85453   1
  -2  16   0 21.6326 3.17282   1
   2  16   0 29.4036 3.63964   1
  -2  16   0 21.0723 2.93041   1
   2  16   0 24.1288 2.01640   3
   4 -16   0 -0.3509 1.09363   2
  -4 -16   0 0.19691 1.01176   2
   4 -16   0 -0.8520 0.63022   4
  -4 -16   0 0.32394 0.93226   2
   4 -16   0 -0.2783 1.23927   2
  -4 -16   0 0.69093 0.67046   4
  -4 -16   0 0.57480 0.64371   4
   4 -16   0 -0.2794 0.72397   4
  -4  16   0 -0.2295 1.04478   1
   4  16   0 -0.9332 1.16972   1
  -4  16   0 0.49959 1.28150   1
  -4  16   0 0.17848 0.57595   3
   4  16   0 -0.0278 1.00388   1
   4  16   0 0.86245 0.61707   3
  -4  16   0 0.19778 0.65373   3
   4  16   0 0.26117 0.69777   3
   6 -16   0 1.00730 1.31347   2
   6 -16   0 2.54654 0.89101   4
  -6 -16   0 1.73267 0.69775   4
  -6 -16   0 2.37279 1.15476   2
  -6 -16   0 1.65975 0.68531   4
  -6 -16   0 1.56734 1.10899   2
  -6  16   0 1.53853 1.30372   1
  -6  16   0 0.69108 0.63194   3
   6  16   0 1.43366 0.71637   3
   6  16   0 2.67244 1.42523   1
   6  16   0 0.87342 0.64593   3
   6  16   0 2.29057 1.34371   1
   8 -16   0 21.2186 1.80799   3
   8 -16   0 18.5955 2.86399   2
  -8 -16   0 20.1689 2.36124   2
   8 -16   0 19.3130 1.95922   4
  -8 -16   0 19.7370 1.72880   4
  -8 -16   0 18.3858 1.76244   4
   8 -16   0 19.7114 2.90672   1
  -8 -16   0 21.3318 2.44221   2
  -8  16   0 17.5941 2.81420   2
   8  16   0 18.5306 2.77152   1
  -8  16   0 21.5082 2.02469   4
   8  16   0 20.8241 1.85100   3
  -8  16   0 19.8250 2.92963   1
   8  16   0 22.3531 1.82740   3
   8  16   0 18.2787 2.91373   1
  -8  16   0 20.3755 1.86033   3
 -10 -16   0 152.102 9.39863   4
  10 -16   0 151.108 10.7365   2
 -10 -16   0 144.137 10.0042   2
 -10 -16   0 145.317 9.99680   2
 -10 -16   0 127.276 9.32704   4
  10 -16   0 151.893 10.6066   1
  10 -16   0 134.017 9.42242   3
  10 -16   0 130.067 9.58137   4
  10  16   0 141.299 9.43440   3
 -10  16   0 142.835 9.45427   3
 -10  16   0 151.033 10.6056   1
 -10  16   0 146.780 10.6350   2
  10  16   0 152.830 10.5711   1
 -10  16   0 140.390 9.58003   4
 -12 -16   0 47.0688 4.56726   1
  12 -16   0 53.7297 4.70077   1
  12 -16   0 48.8610 3.53857   3
 -12 -16   0 46.6615 3.42180   4
  12 -16   0 43.6533 4.80616   2
  12  16   0 45.1026 3.37875   4
 -12  16   0 47.7642 3.67961   4
 -12  16   0 50.7261 4.71851   2
 -12  16   0 47.5229 3.52560   3
  12  16   0 50.9354 3.56024   3
 -12  16   0 43.9655 4.53164   1
  12  16   0 43.8746 4.48969   1
  14 -16   0 5.44243 1.86822   1
 -14 -16   0 4.77017 1.39122   2
 -14 -16   0 4.07036 0.81301   4
 -14 -16   0 3.40589 1.59270   1
  14 -16   0 3.67811 0.90165   3
  14 -16   0 3.29179 1.82820   2
 -14  16   0 5.91872 1.96406   1
 -14  16   0 4.62139 0.97866   3
  14  16   0 2.75601 0.78507   3
  14  16   0 3.87801 1.19741   2
  14  16   0 2.26930 1.33332   1
 -14  16   0 3.56070 1.11293   4
 -14  16   0 3.89789 1.85811   2
  14  16   0 3.11464 0.73901   4
 -16 -16   0 39.3742 4.25409   1
 -16 -16   0 48.2163 3.77034   2
  16 -16   0 42.6479 3.20413   3
  16 -16   0 42.3852 4.25987   1
 -16 -16   0 39.5601 3.05891   4
  16  16   0 44.1249 3.63136   2
 -16  16   0 44.2461 3.22120   3
  16  16   0 39.2719 3.02537   4
  16  16   0 41.2919 3.22427   3
 -16  16   0 44.7396 4.36897   1
  16  16   0 44.2230 4.32226   1
 -18 -16   0 10.3086 2.19466   1
  18 -16   0 10.3304 2.28069   1
 -18 -16   0 9.76199 1.15821   4
  18 -16   0 9.79392 1.30763   3
  18 -16   0 9.83767 2.60466   2
 -18 -16   0 9.91375 1.78741   2
 -18  16   0 10.8010 1.36014   3
 -18  16   0 13.4345 2.86722   2
  18  16   0 10.0436 1.17085   4
  18  16   0 12.0284 1.47721   3
  18  16   0 13.8375 1.91786   2
  18  16   0 7.84673 2.08448   1
 -18  16   0 11.3499 1.69917   4
 -18  16   0 15.8016 2.61255   1
  20 -16   0 8.68135 2.56255   2
  20 -16   0 5.68410 1.85631   1
 -20 -16   0 6.05081 0.92688   4
 -20 -16   0 6.33122 1.45623   2
 -20 -16   0 4.27906 1.75673   1
  20 -16   0 8.08915 1.17295   3
 -20  16   0 7.12349 2.09326   1
 -20  16   0 6.37461 1.11077   3
  20  16   0 6.76782 0.90248   4
 -20  16   0 6.93182 1.38640   4
 -20  16   0 5.83314 2.12963   2
  20  16   0 5.60869 1.39245   2
 -22 -16   0 19.8962 2.45608   2
  22 -16   0 16.7689 2.82046   1
  22 -16   0 19.8092 3.92558   2
 -22 -16   0 18.2458 1.63108   4
  22  16   0 17.1398 1.58962   4
 -22  16   0 18.3322 1.83520   3
 -22  16   0 18.4602 2.96428   1
  22  16   0 18.6625 2.16876   2
 -24 -16   0 -0.0114 0.51575   1
  24 -16   0 0.26496 1.66687   2
  24 -16   0 0.07501 0.69449   3
 -24 -16   0 0.84977 1.02507   2
  24 -16   0 0.59442 1.21713   1
 -24 -16   0 0.35526 0.59063   4
  24  16   0 0.30779 0.52760   4
  24  16   0 -0.0115 0.14826   3
  24  16   0 -0.3701 1.22338   1
 -24  16   0 1.51471 1.47853   1
  24  16   0 0.83029 0.91733   2
 -24  16   0 0.07964 1.08191   4
 -24  16   0 0.30285 1.62388   2
  26 -16   0 10.8675 2.88252   2
 -26 -16   0 8.89325 1.15314   4
  26 -16   0 10.3907 1.36140   3
 -26 -16   0 10.6287 2.48353   1
  26 -16   0 9.42215 2.25848   1
 -26 -16   0 11.1418 1.84179   2
  26  16   0 9.05793 1.30090   3
  26  16   0 7.96265 2.09454   1
 -26  16   0 11.4690 2.66234   2
 -26  16   0 11.3410 2.42620   1
  26  16   0 8.19569 1.06397   4
 -26  16   0 8.57991 1.54758   4
  26  16   0 10.9562 1.75743   2
 -28 -16   0 7.75357 2.11792   1
  28 -16   0 9.53767 2.32896   1
  28 -16   0 10.2424 3.05917   2
  28 -16   0 9.22634 1.33189   3
 -28 -16   0 8.82162 1.16373   4
 -28 -16   0 7.88288 1.71712   2
  28  16   0 6.74859 1.21594   3
 -28  16   0 10.4127 2.34940   1
  28  16   0 9.84333 1.16092   4
  28  16   0 9.35377 1.74174   2
 -28  16   0 8.98412 2.68777   2
 -28  16   0 10.2944 1.82220   4
  28  16   0 10.0021 2.41571   1
  30 -16   0 2.08659 2.08467   2
  30 -16   0 0.58875 0.77775   3
 -30 -16   0 2.01048 1.24862   2
 -30 -16   0 0.08188 1.49431   1
  30 -16   0 1.03780 1.47817   1
 -30 -16   0 1.81810 0.75339   4
 -30  16   0 0.30476 1.41572   1
 -30  16   0 0.94684 1.69088   2
 -30  16   0 0.44123 1.04953   4
  30  16   0 0.70478 0.78714   3
  30  16   0 1.15834 0.67303   4
  30  16   0 2.02113 1.19987   2
  30  16   0 1.03494 1.47955   1
  -1 -17   0 145.119 11.0442   2
   1 -17   0 150.695 10.3381   4
  -1 -17   0 146.979 10.3205   4
  -1 -17   0 143.756 10.2988   4
  -1 -17   0 177.255 11.3623   2
   1 -17   0 153.546 10.3646   4
   1 -17   0 156.194 11.2797   2
   1 -17   0 153.159 11.1357   2
  -1  17   0 157.806 10.3009   3
  -1  17   0 146.624 11.2299   1
   1  17   0 184.068 10.3765   3
  -1  17   0 155.056 11.4529   1
   1  17   0 148.274 11.2524   1
   1  17   0 159.734 11.5065   1
  -3 -17   0 52.8716 4.12177   4
  -3 -17   0 62.5098 4.94742   2
   3 -17   0 60.0191 4.22489   4
   3 -17   0 70.4443 5.24518   2
  -3 -17   0 51.0690 4.11471   4
   3 -17   0 61.1076 4.26508   4
  -3 -17   0 64.7281 5.06086   2
   3 -17   0 57.1743 5.17546   2
  -3  17   0 59.4012 4.17144   3
  -3  17   0 62.9113 4.13571   3
  -3  17   0 61.0213 5.30136   1
   3  17   0 45.3857 4.01354   3
  -3  17   0 58.6634 5.11614   1
   5 -17   0 0.51044 1.09590   2
  -5 -17   0 -0.7230 0.58178   4
  -5 -17   0 0.45287 0.62794   4
   5 -17   0 -0.3943 0.69486   4
  -5 -17   0 -0.4837 0.94192   2
   5 -17   0 0.14834 1.21288   2
   5 -17   0 0.31003 0.72497   4
  -5 -17   0 0.61091 1.05229   2
  -5  17   0 0.74537 1.28454   1
  -5  17   0 -0.0946 0.60721   3
   5  17   0 0.51540 1.24781   1
   5  17   0 -0.3939 0.99584   1
  -5  17   0 1.39351 1.30409   1
  -5  17   0 -0.3639 0.59772   3
   5  17   0 -0.4104 0.53058   3
  -7 -17   0 146.936 9.70739   4
  -7 -17   0 127.674 9.65893   4
   7 -17   0 129.900 9.84512   4
   7 -17   0 158.048 11.0742   2
  -7 -17   0 145.883 10.4536   2
  -7 -17   0 154.674 10.4703   2
  -7  17   0 160.993 10.9953   1
   7  17   0 139.282 10.7453   1
   7  17   0 163.851 11.1446   1
  -7  17   0 151.799 9.76608   3
   7  17   0 156.496 9.77426   3
  -9 -17   0 160.430 11.2194   4
  -9 -17   0 158.447 11.2206   4
  -9 -17   0 169.333 11.9406   2
   9 -17   0 166.018 12.4119   1
   9 -17   0 169.405 12.5713   2
  -9 -17   0 174.761 11.9723   2
   9 -17   0 168.279 11.3052   3
  -9  17   0 181.864 11.3483   3
  -9  17   0 169.341 12.4180   1
   9  17   0 185.544 12.7199   1
   9  17   0 183.884 12.4787   1
  -9  17   0 185.641 12.6072   2
  -9  17   0 179.140 11.4761   4
   9  17   0 163.310 11.2818   3
 -11 -17   0 24.7272 2.24785   4
 -11 -17   0 33.0377 2.99384   2
  11 -17   0 34.1801 2.45909   3
 -11 -17   0 23.4605 2.21679   4
 -11 -17   0 31.1930 3.00534   2
  11 -17   0 30.4398 4.09872   2
  11 -17   0 33.1435 3.59968   1
 -11  17   0 30.2139 2.42556   3
 -11  17   0 35.2244 4.09860   1
  11  17   0 28.8190 2.36044   3
  11  17   0 31.4724 3.48526   1
 -11  17   0 30.4939 3.49048   2
 -11  17   0 26.0998 2.47334   4
 -13 -17   0 1.58037 1.11981   2
 -13 -17   0 0.44243 0.64330   4
  13 -17   0 0.88772 1.62510   2
  13 -17   0 1.24022 0.80925   3
  13 -17   0 0.64634 1.33611   1
 -13  17   0 -0.5563 1.22440   1
  13  17   0 0.54685 1.01268   2
 -13  17   0 1.00367 0.78101   3
  13  17   0 0.83926 0.58984   4
 -13  17   0 -0.6439 1.28863   2
  13  17   0 0.66850 0.66264   3
 -13  17   0 1.21926 0.97142   4
  13  17   0 0.24527 1.14665   1
 -15 -17   0 36.8628 3.36383   2
 -15 -17   0 37.6410 4.56152   1
  15 -17   0 36.0848 2.81902   3
 -15 -17   0 35.0448 2.69224   4
  15 -17   0 38.7075 4.03518   1
  15  17   0 34.4825 2.64908   4
  15  17   0 31.1360 2.73259   3
 -15  17   0 39.1979 4.05537   1
  15  17   0 37.4453 3.31232   2
 -17 -17   0 82.3065 6.02653   2
  17 -17   0 78.1973 6.61062   1
 -17 -17   0 65.1882 6.37433   1
  17 -17   0 82.9351 5.50182   3
 -17 -17   0 72.1123 5.33112   4
  17 -17   0 83.5541 7.17400   2
  17  17   0 84.5869 5.97015   2
  17  17   0 74.8591 5.31200   4
 -17  17   0 79.3542 5.75180   4
 -17  17   0 80.3051 7.01599   2
 -17  17   0 86.3031 6.77060   1
  19 -17   0 50.2128 3.32114   3
  19 -17   0 44.6124 4.44031   1
 -19 -17   0 39.6858 3.09429   4
  19 -17   0 55.8612 5.11720   2
 -19 -17   0 42.9145 3.76823   2
 -19  17   0 47.6075 4.80190   2
  19  17   0 45.7526 3.70238   2
 -19  17   0 36.6386 3.42954   4
 -19  17   0 47.3471 4.54751   1
  19  17   0 37.3492 3.03838   4
  21 -17   0 0.20900 1.37778   1
  21 -17   0 0.04909 0.69979   3
 -21 -17   0 0.55291 1.05085   2
 -21 -17   0 1.05469 0.62747   4
  21 -17   0 0.03104 0.57038   2
 -21 -17   0 -0.0479 0.48617   1
  21  17   0 -0.2846 0.69549   3
  21  17   0 1.08731 0.58306   4
 -21  17   0 2.82077 1.63754   1
  21  17   0 0.58540 1.28581   1
 -21  17   0 1.00540 0.94619   4
  21  17   0 2.35843 1.13817   2
 -21  17   0 1.27177 1.71090   2
  23 -17   0 6.17637 2.00007   1
  23 -17   0 9.12165 1.20991   3
  23 -17   0 4.97774 2.34170   2
 -23 -17   0 6.47315 0.96263   4
 -23 -17   0 6.22696 1.53746   2
 -23 -17   0 4.55050 1.81485   1
 -23  17   0 6.09856 2.01719   1
  23  17   0 6.89810 1.46109   2
  23  17   0 4.76427 1.03304   3
  23  17   0 5.34736 0.84067   4
  23  17   0 5.53314 1.85472   1
  25 -17   0 21.3494 3.33891   1
 -25 -17   0 21.1024 3.36160   1
 -25 -17   0 17.4151 2.35120   2
  25 -17   0 17.8543 1.87236   3
  25 -17   0 14.0637 3.34539   2
 -25 -17   0 16.5743 1.56845   4
 -25  17   0 19.3182 3.52677   2
  25  17   0 11.3102 1.58116   3
 -25  17   0 17.8954 2.97664   1
  25  17   0 13.6994 1.45609   4
  25  17   0 11.8834 2.56730   1
  25  17   0 17.9835 2.27505   2
 -25  17   0 18.9383 2.33643   4
 -27 -17   0 16.5584 2.33529   2
 -27 -17   0 16.1287 1.56242   4
  27 -17   0 15.0378 1.71791   3
 -27 -17   0 14.1825 2.86253   1
  27 -17   0 18.0772 2.97337   1
  27 -17   0 15.9880 3.61692   2
  27  17   0 13.1549 2.68743   1
 -27  17   0 9.79867 2.72481   2
 -27  17   0 16.0326 2.82251   1
  27  17   0 15.9992 2.20229   2
  27  17   0 16.6696 1.81215   3
 -27  17   0 14.1208 2.01218   4
  27  17   0 15.0762 1.49570   4
 -29  17   0 15.9254 2.19080   4
  29  17   0 8.50773 1.39664   3
   0 -18   0 54.9121 4.03210   4
   0 -18   0 51.3440 4.75799   2
   0 -18   0 57.1560 4.98027   2
   0 -18   0 55.4065 4.01749   4
   0  18   0 48.8565 4.89747   1
   0  18   0 51.9018 5.11872   1
   0  18   0 55.8281 3.98042   3
   2 -18   0 17.9765 1.81396   4
  -2 -18   0 16.5579 2.59097   2
  -2 -18   0 19.1493 1.79117   4
   2 -18   0 17.4072 1.81783   4
  -2 -18   0 12.6932 2.47146   2
  -2 -18   0 18.7705 1.78405   4
   2 -18   0 13.5768 2.49731   2
   2 -18   0 19.6138 2.75670   2
  -2  18   0 14.1085 2.38661   1
  -2  18   0 19.4660 3.06313   1
   2  18   0 16.4912 1.65461   3
   2  18   0 13.3993 2.55369   1
   2  18   0 20.5583 3.22598   1
  -2  18   0 16.9486 1.66911   3
  -4 -18   0 3.18184 1.38487   2
   4 -18   0 1.22253 1.60965   2
   4 -18   0 3.53943 1.62333   2
   4 -18   0 4.00574 0.96257   4
  -4 -18   0 2.80564 1.48393   2
  -4 -18   0 2.82335 0.83021   4
   4 -18   0 2.97221 0.99003   4
  -4 -18   0 2.74289 0.84761   4
  -4  18   0 2.47674 0.79944   3
   4  18   0 2.76101 0.81195   3
   4  18   0 2.89215 1.64292   1
  -4  18   0 4.28015 1.92425   1
  -4  18   0 1.56139 1.30896   1
   4  18   0 2.97617 1.40768   1
   6 -18   0 7.70886 2.09397   2
  -6 -18   0 10.7471 1.33978   4
  -6 -18   0 13.9071 2.40328   2
  -6 -18   0 11.6834 2.13955   2
   6 -18   0 11.4905 1.63078   4
  -6 -18   0 10.8782 1.35771   4
   6 -18   0 9.80919 2.50021   2
   6 -18   0 12.8136 1.66009   4
   6  18   0 9.55589 2.34691   1
  -6  18   0 12.1523 2.33771   1
  -6  18   0 12.2419 2.58075   1
  -6  18   0 9.25884 1.27050   3
   6  18   0 8.55442 2.02399   1
   6  18   0 10.7144 1.40781   3
  -8 -18   0 1.49532 1.20472   2
  -8 -18   0 1.18501 1.16001   2
  -8 -18   0 1.62169 0.74798   4
  -8 -18   0 2.07345 0.76500   4
   8 -18   0 3.05307 1.72700   2
   8  18   0 2.88367 1.46277   1
   8  18   0 1.43841 1.54889   1
  -8  18   0 4.53321 1.93817   1
   8  18   0 1.46692 0.75826   3
 -10 -18   0 6.65060 1.60840   2
 -10 -18   0 9.02239 1.26867   4
  10 -18   0 15.8926 2.95860   1
 -10 -18   0 15.0214 2.25318   2
  10 -18   0 16.9152 3.07367   2
  10 -18   0 13.4731 1.53470   3
 -10 -18   0 15.8762 1.45381   4
  10  18   0 19.6056 3.10992   1
 -10  18   0 11.3113 2.51345   1
 -10  18   0 20.4156 3.31261   2
 -10  18   0 16.5879 1.77768   4
 -12 -18   0 22.4228 1.94286   4
 -12 -18   0 21.2351 1.86488   4
 -12 -18   0 22.1538 2.56715   2
  12 -18   0 25.3430 3.60768   1
  12 -18   0 21.3338 3.41779   2
  12 -18   0 19.6456 2.00219   3
 -12 -18   0 22.6467 2.89313   2
 -12  18   0 23.1812 3.52376   1
 -14 -18   0 1.07728 0.69206   4
  14 -18   0 0.84612 0.80943   3
  14 -18   0 0.01808 0.49955   2
 -14 -18   0 0.28917 1.05913   2
  14 -18   0 2.39762 1.67327   1
  14  18   0 -0.0028 0.13081   3
 -14  18   0 0.79166 0.84513   4
 -14  18   0 2.73163 1.65520   2
  14  18   0 0.00492 0.40460   1
 -14  18   0 1.37767 1.50888   1
 -16 -18   0 -0.0255 0.46653   1
  16 -18   0 0.84444 1.42282   1
 -16 -18   0 1.22416 0.69877   4
  16 -18   0 1.45903 0.80676   3
  16 -18   0 -0.1575 1.54607   2
 -16 -18   0 1.31091 1.20396   2
 -16  18   0 0.02087 1.41644   2
  16  18   0 0.56475 0.61113   4
  16  18   0 0.18620 0.49396   3
 -16  18   0 -0.2808 1.36115   1
  16  18   0 -0.0023 1.22755   1
 -16  18   0 1.18626 0.89698   4
  16  18   0 2.27876 1.14838   2
  18 -18   0 3.35208 0.96677   3
 -18 -18   0 4.15958 0.87259   4
  18 -18   0 2.66988 1.66770   1
 -18 -18   0 1.62987 1.53663   1
  18 -18   0 2.85894 1.91147   2
 -18 -18   0 4.93961 1.45128   2
  18  18   0 4.13958 1.31863   2
  18  18   0 3.69514 0.82545   4
  18  18   0 2.30416 0.95320   3
  18  18   0 3.96739 1.85848   1
 -18  18   0 3.07027 1.76939   2
 -18  18   0 2.25014 1.03425   4
 -18  18   0 3.01140 1.77829   1
 -20 -18   0 13.2751 1.42884   4
 -20 -18   0 13.8531 2.12482   2
  20 -18   0 9.81783 2.75662   2
 -20 -18   0 13.9210 2.86470   1
  20 -18   0 15.1868 1.65614   3
  20  18   0 9.82472 1.37961   3
  20  18   0 13.4955 1.36188   4
 -20  18   0 15.3403 2.82448   1
  20  18   0 12.6359 1.96862   2
 -20  18   0 10.2192 2.59456   2
 -20  18   0 15.3438 2.02531   4
  20  18   0 6.70686 2.05141   1
 -22 -18   0 7.47773 1.04384   4
 -22 -18   0 6.32145 1.57972   2
  22 -18   0 4.16116 1.00166   3
  22 -18   0 7.10390 2.11098   1
 -22 -18   0 5.39993 1.99703   1
  22  18   0 6.28565 0.94321   4
  22  18   0 8.89373 1.65108   2
  22  18   0 3.32295 1.71533   1
 -22  18   0 3.60105 1.97178   2
 -22  18   0 5.85311 1.37077   4
  22  18   0 5.88419 1.13709   3
 -22  18   0 8.08895 2.30052   1
  24 -18   0 -0.4519 1.72812   2
 -24 -18   0 0.34904 0.60769   4
  24 -18   0 0.50312 0.74407   3
 -24 -18   0 0.14326 1.06196   2
  24 -18   0 -1.4333 1.17423   1
 -24 -18   0 -0.2326 1.40481   1
 -24  18   0 0.58465 1.46753   1
  24  18   0 0.18368 0.55642   4
  24  18   0 -0.8806 1.25676   1
 -24  18   0 -0.0129 0.64718   2
  24  18   0 0.83210 0.99070   2
  24  18   0 0.84941 0.85210   3
 -24  18   0 0.01112 0.20539   4
 -26 -18   0 2.96996 1.31571   2
  26 -18   0 2.28497 2.06478   2
  26 -18   0 -0.0206 0.58764   1
 -26 -18   0 6.28725 2.15111   1
 -26 -18   0 3.77438 0.83755   4
 -26  18   0 3.09766 1.21125   4
  26  18   0 2.41631 0.69347   4
  26  18   0 2.87522 1.78670   1
  26  18   0 2.98079 1.20615   2
 -26  18   0 5.40632 2.01420   1
  26  18   0 2.49241 0.91233   3
 -26  18   0 2.92126 2.05101   2
  -1 -19   0 73.0705 5.87164   2
  -1 -19   0 70.3091 5.70757   2
   1 -19   0 63.4240 4.80676   4
  -1 -19   0 62.5177 4.77142   4
   1 -19   0 69.3571 5.80262   2
   1 -19   0 68.8613 5.73246   2
   1 -19   0 67.6528 4.83110   4
  -1 -19   0 64.9338 4.80191   4
  -1  19   0 66.0371 5.97868   1
  -1  19   0 66.5440 4.72856   3
   1  19   0 76.1242 6.22787   1
  -1  19   0 58.5613 5.62789   1
  -3 -19   0 71.5882 5.81460   2
  -3 -19   0 64.8752 5.66094   2
   3 -19   0 72.4183 5.99894   2
   3 -19   0 73.4507 4.95713   4
   3 -19   0 64.6672 4.88873   4
  -3 -19   0 61.9381 4.79897   4
  -3 -19   0 65.8938 4.83137   4
   3 -19   0 70.3390 5.80030   2
  -3  19   0 69.4107 5.90866   1
  -3  19   0 67.5708 6.02464   1
  -3  19   0 66.3379 4.77681   3
  -5 -19   0 1.43687 1.34032   2
   5 -19   0 1.72974 0.92529   4
   5 -19   0 1.50203 1.45473   2
  -5 -19   0 0.75779 0.70510   4
   5 -19   0 2.60508 1.57579   2
  -5 -19   0 2.80644 1.34713   2
  -5 -19   0 2.48211 0.88415   4
   5  19   0 0.05574 0.66024   1
  -5  19   0 -0.6390 1.16675   1
  -5  19   0 1.68548 1.60614   1
   5  19   0 -0.0107 0.40087   1
  -5  19   0 2.57440 0.87909   3
  -7 -19   0 66.1412 4.88814   4
  -7 -19   0 70.4925 5.71710   2
   7 -19   0 72.0095 6.11119   2
   7 -19   0 67.2176 5.07471   4
   7 -19   0 75.7608 6.38970   2
  -7 -19   0 70.6698 5.75639   2
  -7 -19   0 68.9819 4.92727   4
  -7  19   0 67.2131 6.14122   1
  -7  19   0 70.7695 6.05190   1
  -7  19   0 71.1232 4.92030   3
  -9 -19   0 109.018 7.67647   4
  -9 -19   0 107.203 7.67197   4
  -9 -19   0 119.272 8.56073   2
  -9 -19   0 119.883 8.57272   2
   9 -19   0 116.055 9.07704   2
  -9  19   0 129.359 9.17612   1
   9  19   0 110.634 8.84027   1
 -11 -19   0 29.5399 3.09170   2
 -11 -19   0 25.8404 2.27982   4
 -11 -19   0 26.2818 3.01361   2
  11 -19   0 28.5783 2.39789   3
  11 -19   0 34.7131 4.23881   1
 -11 -19   0 25.9631 2.25877   4
  11  19   0 27.7847 3.81182   1
 -11  19   0 30.5713 3.93058   1
  11  19   0 26.6772 2.39124   3
  13 -19   0 2.41743 1.83209   2
  13 -19   0 2.67438 0.86976   3
 -13 -19   0 3.39361 0.79415   4
 -13 -19   0 1.92725 1.20957   2
 -13 -19   0 3.80011 0.88940   4
  13 -19   0 4.31812 1.80790   1
 -13 -19   0 3.57548 1.37550   2
 -13  19   0 4.67459 1.82418   1
 -13  19   0 3.91253 1.91007   2
  13  19   0 2.30240 1.52905   1
  13  19   0 3.97279 0.98995   3
 -13  19   0 1.87741 0.90719   4
  13  19   0 4.73126 1.98592   1
 -15 -19   0 9.41252 1.25186   4
 -15 -19   0 9.93572 1.89386   2
  15 -19   0 10.0147 2.69462   2
  15 -19   0 9.30768 2.42810   1
  15 -19   0 14.5250 1.68888   3
 -15 -19   0 11.0117 1.27067   4
 -15 -19   0 9.33132 1.88121   2
 -15  19   0 14.0927 2.78684   1
 -15  19   0 8.61703 2.34685   2
 -15  19   0 7.42080 1.43393   4
  15  19   0 9.18440 2.31863   1
  15  19   0 14.4242 1.62959   3
  17 -19   0 63.3936 5.96638   2
 -17 -19   0 66.8891 5.06035   2
 -17 -19   0 53.3924 4.17922   4
 -17  19   0 57.8774 5.59855   1
  17  19   0 58.1551 4.30543   3
 -17  19   0 64.5203 5.88089   2
  17  19   0 53.3356 4.12383   4
  17  19   0 61.7253 4.88105   2
  17  19   0 73.0338 5.85344   1
 -19 -19   0 63.8559 5.12611   2
 -19 -19   0 72.0354 6.02399   1
 -19 -19   0 57.7145 4.33138   4
  19 -19   0 78.7168 6.58300   2
  19  19   0 54.0680 4.26801   4
 -19  19   0 74.4844 6.04757   1
  19  19   0 55.6176 4.44418   3
 -19  19   0 65.3614 6.15367   2
  19  19   0 63.8270 5.83659   1
  19  19   0 69.6307 5.06451   2
 -19  19   0 58.9281 4.74585   4
 -21 -19   0 2.82465 0.80923   4
  21 -19   0 1.96366 1.95399   2
  21 -19   0 -0.0102 0.54711   1
 -21 -19   0 4.41917 1.93599   1
 -21 -19   0 4.45497 1.48020   2
  21  19   0 3.85824 1.04608   3
 -21  19   0 3.79073 1.24868   4
 -21  19   0 0.88433 1.04005   1
  21  19   0 1.63657 0.66722   4
  21  19   0 3.49593 1.82411   1
 -21  19   0 3.04539 1.95440   2
  21  19   0 2.75620 1.19902   2
  23 -19   0 10.5106 2.78230   2
 -23 -19   0 6.33603 2.14591   1
 -23 -19   0 8.82916 1.13801   4
 -23 -19   0 8.05120 1.77564   2
  23  19   0 10.0792 1.80349   2
  23  19   0 5.27192 1.13408   3
 -23  19   0 6.66365 1.42901   4
 -23  19   0 8.95700 2.56114   2
  23  19   0 7.70034 2.26529   1
  23  19   0 7.39897 1.03556   4
  25 -19   0 20.0391 3.85792   2
 -25 -19   0 18.9080 3.22736   1
 -25 -19   0 18.9839 2.54733   2
 -25 -19   0 17.8252 1.69524   4
 -25  19   0 19.9330 2.49350   4
 -25  19   0 13.7092 3.28690   2
  25  19   0 15.8946 1.91010   3
  25  19   0 16.1429 1.60625   4
  25  19   0 14.9716 3.03587   1
  25  19   0 20.6570 2.56020   2
   0 -20   0 8.13119 2.11819   2
   0 -20   0 7.60987 1.98507   2
   0 -20   0 7.75282 1.30741   4
   0 -20   0 9.72027 1.41072   4
   0  20   0 7.18834 2.04525   1
  -2 -20   0 1.80987 0.91156   4
   2 -20   0 2.71382 1.56304   2
   2 -20   0 0.48862 1.34244   2
   2 -20   0 1.50159 0.87237   4
   2 -20   0 1.69060 0.92579   4
  -2 -20   0 0.85743 1.29952   2
  -2 -20   0 1.26383 0.86637   4
  -2 -20   0 1.86886 1.47582   2
   2  20   0 -0.0211 0.50282   1
  -2  20   0 0.31197 0.76983   1
   2  20   0 1.83948 0.77983   3
   2  20   0 1.71508 1.38059   1
  -2  20   0 -0.0176 0.47191   1
   4 -20   0 -1.0059 1.38864   2
  -4 -20   0 0.49675 1.10391   2
  -4 -20   0 0.87338 1.31468   2
   4 -20   0 0.26277 1.26866   2
  -4 -20   0 -0.1543 0.67355   4
   4 -20   0 0.39035 0.86652   4
  -4 -20   0 0.08075 0.73323   4
  -4  20   0 -0.0371 0.42397   1
   4  20   0 -0.7146 1.11660   1
   4  20   0 -0.1194 1.25835   1
   4  20   0 -0.3878 0.62294   3
  -4  20   0 -0.0220 0.48962   1
  -4  20   0 -0.0109 0.13523   3
   6 -20   0 -0.1204 1.39640   2
  -6 -20   0 0.86338 0.76410   4
  -6 -20   0 0.11329 0.71195   4
  -6 -20   0 1.21936 1.27045   2
  -6 -20   0 0.42294 1.16095   2
   6 -20   0 0.58297 0.84085   4
   6 -20   0 2.12988 1.52668   2
  -6  20   0 -0.0201 0.43530   1
  -6  20   0 -0.0268 0.48165   1
   6  20   0 1.50037 1.63593   1
   6  20   0 1.50631 0.83967   3
  -6  20   0 -0.0137 0.13709   3
   6  20   0 0.70105 1.42665   1
  -8 -20   0 1.28266 1.39301   2
  -8 -20   0 2.14495 0.87528   4
   8 -20   0 -0.0354 0.43629   2
  -8 -20   0 2.06976 1.45086   2
   8 -20   0 3.95051 2.06260   2
  -8 -20   0 1.94643 0.81309   4
  -8  20   0 -0.0231 0.50705   1
   8  20   0 2.27182 0.83324   3
  -8  20   0 -0.0003 0.44104   1
   8  20   0 0.86614 1.26437   1
   8  20   0 3.89300 1.91072   1
 -10 -20   0 2.81240 0.86831   4
 -10 -20   0 2.23257 1.35071   2
 -10 -20   0 2.88676 0.84114   4
 -10 -20   0 2.99598 1.41217   2
  10 -20   0 0.01535 0.50276   2
  10  20   0 3.79749 1.95852   1
 -10  20   0 -0.0334 0.48978   1
  10  20   0 1.99634 0.88079   3
  10  20   0 2.21920 1.63785   1
  12 -20   0 4.33672 2.11158   2
 -12 -20   0 6.69679 1.81884   2
 -12 -20   0 6.96280 1.81976   2
 -12 -20   0 8.05794 1.19980   4
 -12 -20   0 6.73607 1.07740   4
  12  20   0 5.62955 1.11088   3
 -12  20   0 6.58687 2.12442   2
  12  20   0 9.35887 2.42509   1
  12  20   0 5.97741 2.01929   1
 -12  20   0 5.63543 1.24922   4
 -14 -20   0 0.99975 0.75347   4
 -14 -20   0 1.64923 1.31394   2
  14 -20   0 -0.1514 0.53905   1
 -14 -20   0 0.30906 1.13866   2
  14 -20   0 2.52584 1.89309   2
 -14 -20   0 1.19198 0.71576   4
  14  20   0 1.47543 1.37790   1
 -14  20   0 -0.0528 0.51407   1
 -14  20   0 1.12891 0.96315   4
  14  20   0 1.40268 1.68864   1
 -14  20   0 -0.1914 1.42168   2
  14  20   0 0.43701 0.71767   3
 -16 -20   0 -0.3200 0.98721   2
  16 -20   0 -0.1191 1.60646   2
 -16 -20   0 -0.2284 0.67135   4
  16 -20   0 0.00325 0.15100   3
 -16 -20   0 -0.3470 0.57202   4
 -16 -20   0 0.37763 1.13131   2
  16 -20   0 -0.4040 1.27861   1
  16  20   0 0.27366 1.22762   1
 -16  20   0 -0.7883 1.28639   2
 -16  20   0 -0.0346 0.54638   1
 -16  20   0 0.67896 0.87896   4
  16  20   0 -0.0024 0.68711   3
  16  20   0 0.69723 1.60637   1
  18 -20   0 3.07520 2.07411   2
 -18 -20   0 4.77388 0.95493   4
  18 -20   0 1.43345 0.63864   3
 -18 -20   0 5.59450 1.62047   2
  18 -20   0 2.69098 1.80310   1
 -18  20   0 5.00770 2.14750   2
  18  20   0 2.60568 1.68458   1
 -18  20   0 -0.0751 0.58989   1
  18  20   0 2.55698 0.97089   3
 -18  20   0 2.16664 1.02829   4
  20 -20   0 1.47782 1.57114   1
 -20 -20   0 4.13151 1.55604   2
  20 -20   0 4.97012 2.19826   2
  20 -20   0 2.59973 0.95719   3
 -20 -20   0 3.99795 0.89120   4
 -20  20   0 2.23502 1.01035   4
  20  20   0 3.55071 1.00943   3
  20  20   0 2.08986 1.59901   1
  20  20   0 3.69424 1.37366   2
 -20  20   0 0.09587 0.64822   1
  20  20   0 2.34480 0.76836   4
 -20  20   0 1.18034 1.73385   2
 -22 -20   0 1.48225 1.25008   2
 -22 -20   0 1.14497 1.62347   1
 -22 -20   0 1.28420 0.73032   4
  22 -20   0 1.63678 1.63460   1
  22 -20   0 0.39002 1.86821   2
  22 -20   0 1.34946 0.92815   3
  22  20   0 0.92890 1.51541   1
  22  20   0 1.38561 0.91420   3
 -22  20   0 0.22866 0.90560   4
  22  20   0 1.59531 0.70183   4
 -22  20   0 2.16026 1.83150   2
 -22  20   0 0.54627 1.53220   1
  22  20   0 2.27090 1.21801   2
  24 -20   0 -0.3148 1.43608   1
  24 -20   0 -0.3948 0.74960   3
 -24 -20   0 1.43045 1.23113   2
 -24 -20   0 -0.4749 0.65715   4
 -24 -20   0 0.38286 1.52983   1
  24 -20   0 -0.6713 2.02548   2
  24  20   0 0.48651 0.74036   3
  24  20   0 -0.3511 0.59006   4
  24  20   0 0.23571 0.98966   2
  24  20   0 -0.4990 1.35517   1
 -24  20   0 0.27155 1.00927   4
 -24  20   0 -1.2056 1.36931   1
 -24  20   0 1.07722 1.87107   2
   1 -21   0 48.8634 4.48368   2
  -1 -21   0 43.2754 3.40545   4
  -1 -21   0 43.8821 4.32012   2
  -1 -21   0 48.9075 4.55961   2
   1 -21   0 38.8323 3.37277   4
   1 -21   0 52.0637 4.72689   2
  -1 -21   0 35.3459 3.28168   4
   1  21   0 42.9607 4.74595   1
   1  21   0 42.8979 4.45872   1
  -1  21   0 45.3132 3.32317   3
  -1  21   0 40.8177 4.39637   1
   1  21   0 41.6311 3.31702   3
  -1  21   0 45.1171 4.73424   1
  -3 -21   0 41.9209 4.06917   2
  -3 -21   0 35.8652 2.94927   4
  -3 -21   0 41.0367 3.92531   2
   3 -21   0 36.8209 4.06360   2
   3 -21   0 41.4125 4.03976   2
  -3 -21   0 36.3941 2.94298   4
   3 -21   0 34.6897 3.00244   4
   3  21   0 33.3050 3.90121   1
  -3  21   0 33.1374 2.83098   3
  -3  21   0 36.7829 4.52224   1
   3  21   0 27.8964 2.70990   3
   3  21   0 46.0483 4.64520   1
   5 -21   0 7.44645 2.32492   2
  -5 -21   0 6.52907 2.04810   2
   5 -21   0 6.53191 2.02364   2
  -5 -21   0 10.5513 2.27933   2
   5 -21   0 7.39493 1.32945   4
  -5 -21   0 5.97361 1.20670   4
  -5 -21   0 9.35258 1.38000   4
   5  21   0 8.23972 2.46291   1
   5  21   0 5.57040 1.90008   1
  -5  21   0 10.0448 1.36250   3
   5  21   0 6.60643 1.12911   3
  -5  21   0 9.49688 2.38723   1
  -5  21   0 6.72914 2.12734   1
  -7 -21   0 69.5389 5.26036   4
  -7 -21   0 77.1384 6.26885   2
  -7 -21   0 78.5749 6.25350   2
  -7 -21   0 70.0517 5.26382   4
  -7  21   0 73.8297 5.26675   3
  -7  21   0 77.1603 6.69717   1
   7  21   0 81.7021 6.96514   1
  -7  21   0 69.6777 6.36304   1
   7  21   0 74.4792 6.54432   1
   7  21   0 76.8955 5.29187   3
   9 -21   0 70.1522 6.09226   2
  -9 -21   0 63.2505 5.28478   2
  -9 -21   0 68.2630 5.39127   2
  -9 -21   0 56.4165 4.33424   4
  -9 -21   0 56.7301 4.34712   4
   9 -21   0 49.5891 4.45758   4
   9 -21   0 59.0949 5.62369   2
   9  21   0 65.7478 6.08499   1
  -9  21   0 64.4422 5.87179   1
  -9  21   0 55.8953 5.49408   1
   9  21   0 57.1153 5.57210   1
   9  21   0 61.9239 4.38736   3
  -9  21   0 63.0908 4.36897   3
 -11 -21   0 10.8868 1.47442   4
 -11 -21   0 16.5393 2.58508   2
  11 -21   0 15.2236 2.94826   2
 -11 -21   0 14.7639 1.57740   4
  11 -21   0 13.0080 2.93662   2
  11 -21   0 7.92034 1.44967   4
 -11 -21   0 13.7017 2.44701   2
 -11  21   0 14.8063 2.99941   1
  11  21   0 10.7066 1.51445   3
  11  21   0 15.3208 2.91141   1
  11  21   0 11.4608 2.80401   1
 -13 -21   0 0.14815 0.71259   4
 -13 -21   0 0.59901 1.27799   2
  13 -21   0 2.82422 1.95346   2
 -13 -21   0 0.28203 1.21336   2
  13 -21   0 0.67766 0.79427   3
 -13 -21   0 0.75477 0.75504   4
  13  21   0 0.54694 0.72515   3
 -13  21   0 0.26506 0.85111   4
  13  21   0 0.96255 1.46056   1
 -13  21   0 1.71977 1.70376   1
  13  21   0 -0.8927 1.46111   1
 -13  21   0 0.58664 1.47087   2
 -15 -21   0 8.57600 1.26213   4
  15 -21   0 6.97384 2.09965   1
 -15 -21   0 9.61526 1.32889   4
  15 -21   0 11.3701 1.48467   3
 -15 -21   0 11.1372 2.13879   2
  15 -21   0 10.1490 2.65467   2
 -15 -21   0 12.2498 2.28313   2
 -15  21   0 8.61916 2.40373   1
 -15  21   0 10.2960 1.74802   4
  15  21   0 13.7085 2.76066   1
 -15  21   0 8.71517 2.62777   2
  15  21   0 10.8928 2.65395   1
  15  21   0 12.4653 1.60606   3
 -17 -21   0 26.4039 2.36079   4
  17 -21   0 29.2648 4.42795   2
 -17 -21   0 28.7606 3.21567   2
  17 -21   0 32.3706 2.48816   3
 -17 -21   0 27.6528 2.31783   4
  17 -21   0 23.7365 3.61958   1
 -17 -21   0 30.1746 3.16637   2
 -17  21   0 29.8599 4.20548   1
  17  21   0 27.5960 4.15712   1
 -17  21   0 28.3746 2.68054   4
 -17  21   0 30.0613 4.44652   2
  17  21   0 24.9789 2.42459   3
  17  21   0 21.4138 3.52584   1
 -19 -21   0 29.7308 3.23571   2
  19 -21   0 23.6925 4.24048   2
 -19 -21   0 25.6981 2.26108   4
 -19 -21   0 24.5935 2.31950   4
  19 -21   0 30.7035 2.51259   3
 -19 -21   0 29.7855 3.10924   2
  19 -21   0 28.2276 4.18428   1
 -19  21   0 33.6473 4.54412   1
  19  21   0 27.9240 2.53546   3
  19  21   0 27.1649 3.98824   1
 -19  21   0 30.5921 4.44774   2
 -19  21   0 23.6401 2.67462   4
  21 -21   0 2.16588 1.71015   1
  21 -21   0 1.76161 1.97758   2
 -21 -21   0 2.85964 0.86723   4
  21 -21   0 3.45319 1.01131   3
 -21 -21   0 3.71895 1.54826   2
 -21  21   0 1.02799 1.79892   2
  21  21   0 0.84515 1.62971   1
  21  21   0 1.93595 0.99926   3
 -21  21   0 1.20617 1.65684   1
 -21  21   0 1.69799 1.10355   4
   0 -22   0 6.48011 2.14803   2
   0 -22   0 4.43108 1.84359   2
   0 -22   0 3.38272 1.06858   4
   0  22   0 2.04743 1.88998   1
   0  22   0 3.78834 1.75089   1
   0  22   0 3.37590 1.00790   3
  -2 -22   0 0.90987 1.45690   2
   2 -22   0 -0.5530 1.43403   2
  -2 -22   0 -1.1361 1.06246   2
   2 -22   0 0.29235 0.76960   4
  -2 -22   0 -0.0065 0.83334   4
   2 -22   0 -0.4556 1.12106   2
  -2  22   0 -0.2390 1.22554   1
  -2  22   0 -0.5514 1.41024   1
   2  22   0 0.55801 0.83732   3
   2  22   0 1.11636 1.74688   1
  -2  22   0 0.23128 0.83473   3
   2  22   0 0.27736 1.38562   1
  -4 -22   0 2.00195 0.92511   4
  -4 -22   0 2.37935 0.97649   4
   4 -22   0 -0.0191 0.45624   2
  -4 -22   0 3.74044 1.76885   2
   4 -22   0 3.07931 1.90955   2
  -4 -22   0 1.08479 1.36466   2
  -4  22   0 2.58336 1.84319   1
   4  22   0 0.14765 0.81647   1
   4  22   0 0.27839 0.47440   3
   4  22   0 0.53728 0.80526   1
  -4  22   0 1.33148 0.89752   3
  -4  22   0 0.22204 1.23716   1
  -6 -22   0 -0.0228 0.78117   4
  -6 -22   0 0.54895 1.33822   2
   6 -22   0 0.02283 0.58189   2
  -6 -22   0 0.59279 1.37762   2
   6 -22   0 -0.0413 0.17830   4
   6 -22   0 1.38470 1.46096   2
  -6 -22   0 -0.5619 0.74408   4
   6  22   0 -0.8098 1.17881   1
  -6  22   0 0.92405 1.65288   1
  -6  22   0 0.40520 1.41842   1
   6  22   0 1.19159 1.76168   1
   6  22   0 -0.5299 0.78029   3
  -6  22   0 -0.3844 0.69353   3
   8 -22   0 2.28350 1.09535   4
  -8 -22   0 1.90591 1.45127   2
  -8 -22   0 1.09428 0.83527   4
   8 -22   0 0.81463 1.59985   2
  -8 -22   0 1.36531 1.53046   2
  -8 -22   0 2.41556 0.91119   4
   8 -22   0 0.46582 1.52271   2
  -8  22   0 0.98229 1.41780   1
  -8  22   0 0.46954 1.61664   1
   8  22   0 2.42988 1.83142   1
   8  22   0 1.38031 1.51547   1
  -8  22   0 1.20412 0.80254   3
   8  22   0 1.57719 0.86299   3
 -10 -22   0 0.46135 1.26409   2
 -10 -22   0 0.34220 0.75073   4
  10 -22   0 -0.9962 0.72873   4
  10 -22   0 -0.9714 1.58218   2
 -10 -22   0 -0.4471 0.69907   4
  10 -22   0 -0.8768 1.31436   2
 -10 -22   0 -0.2084 1.25258   2
  10  22   0 -0.3126 0.71016   3
  10  22   0 -0.0781 1.31194   1
 -10  22   0 0.25425 1.48144   1
  10  22   0 -0.4334 1.57525   1
 -10  22   0 -0.0582 0.68632   3
 -10  22   0 0.00032 1.26726   1
 -12 -22   0 1.10774 0.81654   4
 -12 -22   0 0.20324 0.72827   4
 -12 -22   0 1.13845 1.34785   2
  12 -22   0 0.83508 1.66586   2
 -12 -22   0 0.20375 1.27772   2
  12 -22   0 0.43712 0.98573   4
  12 -22   0 -0.0180 1.85271   2
 -12  22   0 1.28249 0.89095   3
  12  22   0 0.35611 1.36203   1
 -12  22   0 0.93093 1.70627   1
  12  22   0 1.08332 0.81690   3
  12  22   0 2.27263 1.84971   1
 -14 -22   0 1.40451 0.77432   4
 -14 -22   0 0.44057 1.31873   2
  14 -22   0 2.51976 2.04725   2
 -14 -22   0 2.01012 1.41573   2
 -14 -22   0 0.07081 0.75826   4
 -14  22   0 2.07810 1.82910   1
  14  22   0 2.54380 1.00543   3
  14  22   0 1.32430 1.82300   1
  14  22   0 0.09157 1.37547   1
  16 -22   0 0.19479 1.62020   2
 -16 -22   0 0.47156 1.28397   2
 -16 -22   0 0.08292 1.23914   2
  16 -22   0 1.04782 1.63531   1
 -16 -22   0 0.44349 0.80332   4
  16 -22   0 0.48864 0.72446   3
 -16 -22   0 0.91408 0.74774   4
  16  22   0 1.12880 1.49463   1
 -16  22   0 0.60679 0.90816   4
  16  22   0 1.11211 1.75561   1
 -16  22   0 0.81563 1.69386   1
 -16  22   0 -0.1104 1.46313   2
  16  22   0 0.94615 0.87691   3
 -18 -22   0 -0.7763 1.20167   2
 -18 -22   0 -0.4647 1.15069   2
 -18 -22   0 0.43155 0.67598   4
  18 -22   0 1.49836 2.12731   2
  18 -22   0 -0.1582 1.44511   1
 -18 -22   0 0.56668 0.81157   4
  18 -22   0 0.27090 0.84353   3
  18  22   0 -0.8440 0.73886   3
  18  22   0 -0.9085 1.31308   1
 -18  22   0 -0.3201 1.53663   1
  18  22   0 1.64802 1.84857   1
 -18  22   0 0.90355 1.66729   2
 -18  22   0 -1.0876 0.91508   4
  20 -22   0 0.66546 1.86144   2
 -20 -22   0 0.87181 1.21710   2
  20 -22   0 -0.1637 1.47087   1
 -20 -22   0 1.21836 1.38389   2
 -20 -22   0 1.52394 0.85745   4
  20 -22   0 0.61537 0.78549   3
 -20 -22   0 -0.2515 0.66428   4
  20  22   0 0.72472 1.56984   1
 -20  22   0 0.87739 1.31793   1
 -20  22   0 0.80257 1.62337   2
  20  22   0 -0.0675 1.73657   1
 -20  22   0 0.66843 0.94234   4
  20  22   0 1.09679 0.93106   3
   1 -23   0 31.1335 3.77854   2
   1 -23   0 27.7816 2.87063   4
  -1 -23   0 30.6661 2.90680   4
   1 -23   0 36.8818 4.71826   2
  -1 -23   0 31.6150 3.80954   2
  -1 -23   0 42.2519 4.30035   2
  -1  23   0 31.9727 4.36857   1
  -1  23   0 46.6222 5.14241   1
   1  23   0 37.9049 4.75171   1
  -1  23   0 36.8056 2.88997   3
   1  23   0 34.0587 2.80226   3
   1  23   0 34.1471 4.53551   1
  -3 -23   0 3.18555 1.06998   4
  -3 -23   0 5.81481 1.91340   2
  -3 -23   0 5.91742 1.92413   2
  -3  23   0 2.72893 1.93224   1
  -3  23   0 2.11157 1.42763   1
   3  23   0 7.47738 2.34283   1
   3  23   0 3.43595 1.00469   3
   3  23   0 5.66969 2.30540   1
  -3  23   0 4.17296 1.04275   3
  -5 -23   0 -0.1753 1.27534   2
  -5 -23   0 0.78597 0.85431   4
   5 -23   0 -1.4762 1.53283   2
   5 -23   0 -0.0540 1.42749   2
   5 -23   0 -0.0529 0.92994   4
  -5 -23   0 -0.1985 0.81232   4
  -5 -23   0 -0.4320 1.45116   2
   5  23   0 -0.5912 0.79248   3
   5  23   0 0.68433 1.88254   1
  -5  23   0 0.19738 0.83114   3
   5  23   0 0.57851 1.42148   1
  -5  23   0 0.36581 1.56437   1
  -5  23   0 0.49773 1.42873   1
  -7 -23   0 34.1367 2.86168   4
   7 -23   0 36.6309 4.04846   2
  -7 -23   0 28.8045 2.76514   4
  -7 -23   0 37.7717 3.93064   2
   7 -23   0 44.1682 4.60611   2
  -7 -23   0 37.2973 3.91346   2
   7 -23   0 29.1332 2.93967   4
  -7  23   0 36.8350 4.11100   1
   7  23   0 30.7994 2.77282   3
   7  23   0 40.7257 5.03760   1
   7  23   0 23.4673 3.66985   1
  -7  23   0 37.6959 4.67458   1
  -7  23   0 37.2268 2.88592   3
  -9 -23   0 31.0322 4.03586   2
  -9 -23   0 31.7560 3.60522   2
  -9 -23   0 25.1692 2.46469   4
   9 -23   0 32.2027 4.60458   2
  -9 -23   0 25.9592 2.48764   4
   9 -23   0 25.8947 2.61212   4
   9 -23   0 29.9687 4.24309   2
  -9  23   0 33.9978 4.59682   1
  -9  23   0 31.5482 4.35803   1
   9  23   0 29.3428 4.33367   1
  -9  23   0 28.8240 2.55073   3
   9  23   0 34.6019 4.62572   1
   9  23   0 32.6613 2.64440   3
 -11 -23   0 8.60733 2.16261   2
  11 -23   0 6.02163 1.33534   4
 -11 -23   0 8.23828 1.33240   4
 -11 -23   0 12.4062 2.50783   2
  11 -23   0 9.78179 2.95274   2
 -11 -23   0 8.03085 1.32221   4
  11 -23   0 11.7931 2.72547   2
  11  23   0 10.5995 2.63082   1
 -11  23   0 7.25066 2.13929   1
  11  23   0 8.91035 2.43781   1
 -11  23   0 5.83942 1.16111   3
  11  23   0 8.37123 1.31469   3
 -11  23   0 12.1974 2.91759   1
  13 -23   0 0.44200 1.76188   2
  13 -23   0 1.33507 1.53432   2
 -13 -23   0 1.09992 0.77306   4
 -13 -23   0 0.00532 1.28949   2
  13 -23   0 0.56955 0.98583   4
 -13 -23   0 -0.0246 1.17387   2
 -13 -23   0 0.51401 0.78257   4
 -13  23   0 2.34859 1.89460   1
  13  23   0 0.09844 0.76667   3
  13  23   0 2.55876 1.92404   1
  13  23   0 -0.2965 1.31317   1
 -13  23   0 0.68366 0.78471   3
 -13  23   0 1.73491 1.62593   1
 -15 -23   0 6.83996 1.25212   4
 -15 -23   0 9.23893 2.24723   2
 -15 -23   0 9.18656 2.15773   2
 -15 -23   0 7.54540 1.23675   4
  15 -23   0 7.47958 2.75251   2
 -15  23   0 12.4435 2.84837   1
  15  23   0 7.59361 2.16895   1
  15  23   0 7.30884 2.46776   1
  15  23   0 7.39701 1.29990   3
 -17 -23   0 11.5918 1.64309   4
  17 -23   0 16.7969 3.62601   2
 -17 -23   0 18.5706 2.84253   2
 -17 -23   0 14.6694 1.69114   4
  17 -23   0 18.5830 1.80746   3
 -17 -23   0 19.6901 2.86606   2
  17  23   0 13.8284 1.78600   3
 -17  23   0 13.1300 1.87290   4
 -17  23   0 16.1276 3.28266   2
 -17  23   0 18.2976 3.51438   1
  17  23   0 19.5378 3.58955   1
  17  23   0 14.5928 2.87334   1
   0 -24   0 2.38434 1.59869   2
   0 -24   0 -0.0181 0.56737   2
   0  24   0 2.32061 0.96085   3
   0  24   0 4.92652 2.05696   1
   0  24   0 1.04153 1.80464   1
  -2 -24   0 1.86239 1.67144   2
   2 -24   0 0.04252 0.54912   2
  -2 -24   0 -0.2206 0.62224   4
   2 -24   0 -1.4878 1.26884   2
   2 -24   0 -0.0258 0.76138   4
  -2 -24   0 -0.3330 1.28871   2
  -2  24   0 1.68851 1.90561   1
   2  24   0 0.01920 0.69047   3
  -2  24   0 0.80683 0.82853   3
   2  24   0 0.55223 1.89511   1
   2  24   0 0.87334 1.42654   1
  -2  24   0 0.31996 1.38845   1
  -4 -24   0 0.66394 1.52285   2
  -4 -24   0 0.62388 1.37926   2
  -4 -24   0 0.97036 0.90228   4
   4 -24   0 -0.4304 1.34200   2
   4 -24   0 3.23837 1.97030   2
   4 -24   0 1.03755 0.91302   4
   4  24   0 -0.0297 0.66458   1
  -4  24   0 0.95591 1.77023   1
  -4  24   0 0.19818 1.27918   1
  -4  24   0 0.02671 0.83087   3
   4  24   0 -0.0059 0.15165   3
   4  24   0 0.00235 0.52386   1
   6 -24   0 0.56755 1.72725   2
  -6 -24   0 0.04516 1.36988   2
   6 -24   0 0.31538 0.86753   4
   6 -24   0 -0.8525 1.19428   2
  -6 -24   0 0.65489 0.88187   4
  -6 -24   0 0.69740 1.46642   2
  -6  24   0 0.51622 0.86419   3
   6  24   0 -0.5445 1.78903   1
   6  24   0 1.04730 0.82021   3
   6  24   0 1.23766 1.47058   1
  -6  24   0 -0.3984 1.58458   1
  -6  24   0 0.32242 1.30702   1
  -8 -24   0 0.77043 1.49914   2
  -8 -24   0 -0.1337 0.80006   4
   8 -24   0 0.14278 0.90725   4
   8 -24   0 0.11800 1.35623   2
   8 -24   0 0.86552 1.67522   2
  -8 -24   0 0.27635 0.85766   4
  -8 -24   0 0.07825 1.38401   2
   8  24   0 -1.1217 0.70059   3
  -8  24   0 0.67989 1.73780   1
  -8  24   0 -0.4307 1.27047   1
   8  24   0 -0.0016 1.81745   1
  -8  24   0 -0.6441 0.70923   3
   8  24   0 -0.3756 1.27547   1
 -10 -24   0 0.39960 0.85062   4
 -10 -24   0 -0.6396 1.23831   2
  10 -24   0 1.01994 0.94398   4
  10 -24   0 -0.5790 1.34756   2
 -10 -24   0 0.38659 0.82217   4
 -10 -24   0 0.25874 1.46557   2
  10 -24   0 -0.0799 1.92027   2
  10  24   0 -0.6421 0.79864   3
 -10  24   0 -0.6751 1.56603   1
 -10  24   0 1.32742 1.63053   1
 -10  24   0 0.36966 0.88459   3
  10  24   0 -0.0668 1.89280   1
  10  24   0 0.34181 1.50785   1
  12 -24   0 1.44070 1.71542   2
  12 -24   0 0.07618 1.74530   2
 -12 -24   0 -2.2341 1.08664   2
 -12 -24   0 0.21262 0.84580   4
  12 -24   0 -0.4229 0.86091   4
 -12 -24   0 1.53908 1.55125   2
 -12 -24   0 -0.2796 0.73069   4
 -12  24   0 -0.1252 1.67286   1
  12  24   0 0.28039 0.81180   3
 -12  24   0 -0.2779 0.80705   3
 -12  24   0 0.68117 1.44003   1
  12  24   0 0.65223 1.75887   1
  12  24   0 -0.3627 1.36955   1
 -14 -24   0 3.30687 1.03477   4
 -14 -24   0 4.99394 1.84081   2
 -14 -24   0 3.32873 0.98818   4
  14 -24   0 1.34494 1.91889   2
  14 -24   0 1.75551 1.75286   2
  14 -24   0 2.13397 1.04487   4
 -14 -24   0 3.36227 1.81297   2
  14  24   0 5.38598 2.34281   1
  14  24   0 4.07273 1.14342   3
 -14  24   0 5.24517 2.16374   1
 -14  24   0 3.21543 1.02839   3
  14  24   0 3.70791 1.94301   1
 -14  24   0 2.76735 1.78475   1
   1 -25   0 14.5688 2.03053   4
   1 -25   0 14.5732 3.15554   2
   1 -25   0 12.4366 2.84830   2
   1  25   0 12.0618 2.70780   1
  -1  25   0 14.5909 3.25572   1
   1  25   0 15.9465 3.31210   1
   1  25   0 12.8431 1.66270   3
  -1  25   0 11.6492 2.83755   1
  -1  25   0 14.0262 1.75854   3
   3 -25   0 7.83337 2.56388   2
   3 -25   0 6.70460 2.27239   2
  -3 -25   0 4.82883 2.17906   2
   3 -25   0 8.00362 1.56156   4
  -3  25   0 5.73408 2.09665   1
   3  25   0 8.96479 2.66737   1
  -3  25   0 7.48749 1.36811   3
   3  25   0 8.75230 2.37098   1
  -3  25   0 9.89696 2.81430   1
   3  25   0 6.62124 1.30168   3
   5 -25   0 1.80032 1.74499   2
   5 -25   0 0.27649 1.88033   2
  -5 -25   0 -0.2836 1.53293   2
  -5 -25   0 1.26382 0.93790   4
  -5 -25   0 1.85995 1.60884   2
   5 -25   0 1.25099 1.06815   4
  -5  25   0 2.18499 1.96269   1
  -5  25   0 3.16306 0.99163   3
   5  25   0 1.81766 1.72284   1
  -5  25   0 0.66909 1.43877   1
   5  25   0 1.31600 0.87843   3
   5  25   0 1.04505 2.03013   1
  -7 -25   0 5.42308 1.27810   4
  -7 -25   0 7.72871 2.22731   2
   7 -25   0 8.77412 2.62084   2
   7 -25   0 5.56829 1.40562   4
  -7 -25   0 7.67472 2.32090   2
   7 -25   0 6.85898 2.30533   2
  -7  25   0 5.09020 2.23781   1
   7  25   0 12.4605 3.03120   1
   7  25   0 7.19363 2.34384   1
  -7  25   0 6.47046 1.21856   3
   7  25   0 5.77425 1.22473   3
  -7  25   0 6.00476 2.03401   1
  -9 -25   0 14.0352 2.87527   2
   9 -25   0 18.9603 2.31757   4
  -9 -25   0 15.3411 2.87029   2
  -9 -25   0 15.3998 1.97166   4
   9 -25   0 13.7142 3.06313   2
   9 -25   0 12.5348 3.13663   2
  -9  25   0 15.2857 1.88701   3
   9  25   0 19.6205 3.45589   1
  -9  25   0 16.5380 3.42553   1
   9  25   0 22.2693 3.74058   1
   9  25   0 14.9323 1.83976   3
  -9  25   0 13.4012 2.91613   1
 -11 -25   0 11.7832 2.43941   2
  11 -25   0 7.10551 1.55241   4
 -11 -25   0 9.09476 1.48815   4
 -11 -25   0 7.65566 1.36695   4
 -11 -25   0 9.94884 2.37303   2
  11 -25   0 10.6773 2.58572   2
  11 -25   0 11.0628 2.93100   2
  11  25   0 7.75787 2.62360   1
  11  25   0 8.13253 1.46367   3
 -11  25   0 13.9365 2.89984   1
 -11  25   0 10.8130 2.99225   1
 -11  25   0 9.10995 1.44891   3
  11  25   0 9.26383 2.84129   1
   0 -26   0 -0.1756 1.48081   2
   0 -26   0 1.53437 1.63717   2
   0 -26   0 1.42262 1.07233   4
   0  26   0 1.52001 1.98362   1
   0  26   0 0.78677 0.93196   3
   0  26   0 2.10013 1.73829   1
   2 -26   0 0.21085 1.56782   2
  -2 -26   0 -0.6240 1.37771   2
  -2 -26   0 0.26100 0.90128   2
   2 -26   0 0.31025 1.87410   2
  -2 -26   0 0.32358 0.92111   4
   2 -26   0 0.31616 0.98837   4
  -2  26   0 0.76464 1.50914   1
   2  26   0 -0.9005 1.78025   1
  -2  26   0 0.43045 0.94002   3
   2  26   0 0.12644 1.29846   1
   2  26   0 -1.1568 0.80427   3
  -2  26   0 1.24188 1.92711   1
  -4 -26   0 -0.0280 0.62722   2
   4 -26   0 -0.8364 0.89416   4
  -4 -26   0 0.04791 0.66938   2
   4 -26   0 0.57093 1.49058   2
   4 -26   0 4.02209 2.23245   2
  -4 -26   0 -0.0115 0.21670   4
   4  26   0 -0.1435 1.36184   1
   4  26   0 -0.9897 1.80100   1
   4  26   0 -0.0585 0.77988   3
  -4  26   0 0.64005 1.54677   1
  -4  26   0 0.97808 0.93230   3
  -4  26   0 0.96310 1.92994   1
  -6  26   0 -0.1627 0.80021   3
   6  26   0 1.46428 0.98680   3
 -38   0   1 -0.6528 0.53704   3
  38   0  -1 0.21323 0.62323   3
 -38   0   1 0.04841 0.68172   2
 -38   0   1 0.00473 0.24093   4
  36   0  -1 0.32673 1.15745   1
 -36   0   1 -0.3686 0.51160   3
 -36   0   1 -0.0607 1.40113   2
 -36   0   1 0.83001 1.18575   1
  36   0  -1 -0.0605 1.57054   2
  36   0  -1 -0.3005 0.58246   3
 -36   0   1 1.15526 1.04988   4
  34   0  -1 -0.0018 0.55729   3
 -34   0   1 -0.5400 0.86295   4
  34   0  -1 -0.1406 1.01655   1
 -34   0   1 -0.1834 0.50216   3
 -34   0   1 1.20332 1.56027   2
 -34   0   1 -0.9544 0.95813   1
  34   0  -1 0.08462 1.41905   2
 -32   0   1 0.69617 0.54032   3
  32   0  -1 -0.4468 1.36593   2
 -32   0   1 1.18361 1.12050   1
  32   0  -1 -0.6443 0.79250   4
 -32   0   1 -0.2010 1.03573   2
 -32   0   1 -0.9254 0.75659   4
  32   0  -1 -0.2243 0.94077   1
  32   0  -1 -0.3718 0.49399   3
 -30   0   1 -0.0743 1.33520   2
  30   0  -1 -0.3597 0.88620   1
 -30   0   1 0.34218 1.00754   1
 -30   0   1 -0.4789 0.80275   4
  30   0  -1 -0.7721 0.81546   4
  30   0  -1 -0.1581 0.48766   3
  30   0  -1 -1.0199 1.21076   2
 -30   0   1 -0.5489 0.44817   3
  28   0  -1 0.05215 0.91755   1
  28   0  -1 0.30866 1.27610   2
  28   0  -1 -0.0360 0.46378   3
  28   0  -1 0.45637 0.79343   4
 -28   0   1 -0.6912 0.80109   1
 -28   0   1 -0.5493 1.14538   2
 -28   0   1 -0.7926 0.71027   4
 -28   0   1 0.55887 0.46386   3
  26   0  -1 0.20223 0.39606   3
 -26   0   1 0.51377 0.82733   1
 -26   0   1 -0.7068 1.09646   2
  26   0  -1 0.42149 0.92723   1
 -26   0   1 0.29700 0.42977   3
  26   0  -1 0.06532 0.72347   4
  26   0  -1 -1.2763 1.11645   2
 -26   0   1 0.07149 0.74044   4
  24   0  -1 -0.0001 0.62521   4
  24   0  -1 0.34147 0.82797   1
  24   0  -1 -0.3810 0.36976   3
 -24   0   1 0.80713 1.09850   2
 -24   0   1 0.71314 0.84315   1
 -24   0   1 -0.0467 0.40640   3
 -24   0   1 -0.0876 0.65531   4
  24   0  -1 -0.4311 1.03142   2
  22   0  -1 -0.2428 0.35979   3
  22   0  -1 -0.2992 0.58213   4
 -22   0   1 -0.4121 0.36722   3
 -22   0   1 0.32899 0.60571   4
  22   0  -1 -0.7681 0.92497   2
 -22   0   1 -0.1048 0.96618   2
 -22   0   1 -0.6923 0.65946   1
  22   0  -1 -0.0213 0.73254   1
  20   0  -1 0.70183 1.03933   2
  20   0  -1 0.29094 0.36998   3
 -20   0   1 -0.1996 0.85128   2
  20   0  -1 -0.2201 0.54778   4
 -20   0   1 -0.0884 0.58439   4
 -20   0   1 -0.1610 0.33095   3
 -20   0   1 0.58144 0.72297   1
  20   0  -1 0.18037 0.67405   1
 -18   0   1 -0.0052 0.06201   3
  18   0  -1 -0.0405 0.33459   3
  18   0  -1 0.54805 0.55228   4
  18   0  -1 -0.4785 0.91870   2
 -18   0   1 -0.4053 0.50249   4
  18   0  -1 0.23868 0.31542   1
 -18   0   1 0.25512 0.89752   2
 -18   0   1 0.00263 0.18331   1
  16   0  -1 -0.6009 0.42989   4
  16   0  -1 -0.0138 0.74082   2
 -16   0   1 -0.2873 0.44601   4
 -16   0   1 -0.0292 0.57847   1
  16   0  -1 -0.0276 0.29555   3
 -16   0   1 0.37729 0.88269   2
  16   0  -1 0.00307 0.15832   1
 -16   0   1 0.06420 0.29466   3
 -14   0   1 -0.0516 0.41402   4
 -14   0   1 -0.1136 0.47367   1
 -14   0   1 -0.2467 0.70100   2
 -14   0   1 0.17665 0.26827   3
  14   0  -1 0.00364 0.04330   3
  14   0  -1 0.00323 0.07838   4
  14   0  -1 0.45185 0.54563   1
  14   0  -1 0.00817 0.18987   2
 -12   0   1 -0.1279 0.24146   3
  12   0  -1 -0.2153 0.33904   4
 -12   0   1 0.00751 0.06199   4
  12   0  -1 0.30269 0.47139   1
 -12   0   1 0.03513 0.48375   1
  12   0  -1 0.26946 0.58164   2
 -12   0   1 0.01166 0.16701   2
  12   0  -1 0.33456 0.26767   3
 -10   0   1 0.26492 0.53276   2
  10   0  -1 0.40855 0.46634   1
  10   0  -1 0.30271 0.58781   2
  10   0  -1 0.08219 0.23150   3
  10   0  -1 0.03123 0.36125   4
 -10   0   1 -0.0153 0.22290   3
 -10   0   1 0.39045 0.43685   1
 -10   0   1 0.03390 0.29916   4
  -8   0   1 0.80221 0.50762   2
   8   0  -1 -0.2185 0.49301   2
  -8   0   1 0.16230 0.21526   3
  -8   0   1 0.02978 0.29898   4
   8   0  -1 0.01504 0.20694   3
   8   0  -1 0.21639 0.33743   4
  -8   0   1 -0.2215 0.38136   1
   8   0  -1 0.42138 0.40631   1
   6   0  -1 0.05703 0.40169   2
   6   0  -1 -0.1325 0.19529   3
  -6   0   1 -0.0975 0.20172   3
   6   0  -1 0.06777 0.30067   4
  -6   0   1 -0.1827 0.28175   4
   6   0  -1 0.38774 0.37958   1
  -6   0   1 -0.0611 0.45191   2
  -6   0   1 -0.0870 0.33976   1
  -4   0   1 -0.0307 0.37938   2
  -4   0   1 0.13095 0.26937   4
   4   0  -1 0.06228 0.42097   2
   4   0  -1 -0.2985 0.29977   1
  -4   0   1 -0.1784 0.17501   3
  -4   0   1 0.06815 0.33283   1
   4   0  -1 0.12012 0.28204   4
   4   0  -1 -0.2544 0.17862   3
  -2   0   1 -0.0020 0.02963   2
   2   0  -1 0.14360 0.16502   4
   2   0  -1 -0.3181 0.21443   1
  -2   0   1 -0.0062 0.16971   1
  -2   0   1 -0.0159 0.02776   4
   2   0  -1 0.02947 0.10926   3
   2   0  -1 -0.1020 0.25127   2
  -2   0   1 -0.0678 0.08989   3
  -4   0  -1 0.04982 0.22284   4
   4   0   1 0.24505 0.24390   4
  -4   0  -1 -0.0135 0.11540   3
  -4   0  -1 0.25167 0.24471   1
   4   0   1 -0.0347 0.25324   1
  -4   0  -1 0.49793 0.40880   2
   4   0   1 -0.0680 0.34202   2
   4   0   1 -0.2485 0.12498   3
  -6   0  -1 0.01570 0.15214   3
   6   0   1 0.18518 0.42446   2
  -6   0  -1 -0.0933 0.29377   1
   6   0   1 -0.1751 0.29632   1
  -6   0  -1 0.24770 0.44371   2
  -6   0  -1 -0.0970 0.27496   4
   6   0   1 0.11082 0.26153   4
   6   0   1 -0.0714 0.16585   3
   8   0   1 0.09275 0.18351   3
  -8   0  -1 -0.1641 0.27846   4
   8   0   1 0.02118 0.32733   1
  -8   0  -1 -0.0761 0.17079   3
   8   0   1 -0.3073 0.28412   4
   8   0   1 -0.1570 0.46864   2
  -8   0  -1 0.14136 0.34340   1
  -8   0  -1 -0.1916 0.46455   2
 -10   0  -1 0.03996 0.35040   1
  10   0   1 -0.0079 0.19413   3
 -10   0  -1 -0.0408 0.31915   4
 -10   0  -1 0.20343 0.19598   3
  10   0   1 0.37111 0.38647   1
  10   0   1 -0.4232 0.47141   2
  10   0   1 0.30607 0.33371   4
 -10   0  -1 0.30306 0.55985   2
 -12   0  -1 0.00565 0.20218   3
  12   0   1 -0.0072 0.36379   4
 -12   0  -1 0.07978 0.39717   1
 -12   0  -1 0.27882 0.59618   2
  12   0   1 0.00141 0.21784   3
 -12   0  -1 -0.0051 0.05534   4
  12   0   1 -0.0678 0.40258   1
  12   0   1 -0.4651 0.58332   2
 -14   0  -1 -0.1479 0.39205   4
 -14   0  -1 0.09515 0.22908   3
  14   0   1 -0.0082 0.07217   4
  14   0   1 0.43269 0.25920   3
 -14   0  -1 0.41233 0.50081   1
  14   0   1 0.00764 0.18832   2
 -14   0  -1 0.00107 0.18490   2
  14   0   1 -0.1271 0.45786   1
 -16   0  -1 -0.6488 0.42409   4
  16   0   1 0.49780 0.57850   1
 -16   0  -1 0.22927 0.79600   2
 -16   0  -1 0.13690 0.28657   3
  16   0   1 -0.2255 0.75474   2
 -16   0  -1 -0.0194 0.52593   1
  16   0   1 -0.3499 0.43486   4
  16   0   1 0.00379 0.04570   3
  18   0   1 0.12536 0.52390   4
  18   0   1 0.00667 0.05342   3
 -18   0  -1 0.03046 0.83089   2
 -18   0  -1 0.13640 0.59915   1
 -18   0  -1 -0.5305 0.45497   4
  18   0   1 0.24378 0.84815   2
  18   0   1 0.01311 0.16980   1
 -18   0  -1 0.27342 0.30499   3
  20   0   1 -0.5774 0.92374   2
 -20   0  -1 -0.1973 0.53717   4
 -20   0  -1 0.00952 0.19301   1
  20   0   1 0.10841 0.33028   3
  20   0   1 0.00722 0.19644   1
 -20   0  -1 0.00465 0.06693   3
  20   0   1 0.55435 0.58652   4
 -20   0  -1 0.39249 0.94312   2
 -22   0  -1 -0.0462 0.59892   4
  22   0   1 0.12186 0.70856   1
  22   0   1 -0.3821 1.00975   2
 -22   0  -1 -0.0208 0.35979   3
 -22   0  -1 -0.0702 0.65824   1
  22   0   1 -0.0075 0.63159   4
  22   0   1 -0.2406 0.34200   3
 -22   0  -1 -0.3218 0.97827   2
 -24   0  -1 -1.2524 0.90346   2
  24   0   1 0.14089 0.39459   3
  24   0   1 0.06214 0.72616   1
  24   0   1 0.65526 1.20739   2
 -24   0  -1 -0.1855 0.59474   4
 -24   0  -1 0.26498 0.38007   3
 -24   0  -1 -0.2066 0.71725   1
  24   0   1 -0.3739 0.65166   4
  26   0   1 -1.0444 1.15999   2
  26   0   1 -0.9294 0.75358   1
 -26   0  -1 0.42577 1.14159   2
  26   0   1 -0.3037 0.72910   4
 -26   0  -1 -0.4227 0.70272   4
 -26   0  -1 0.06454 0.58351   1
 -26   0  -1 -0.0284 0.40494   3
  26   0   1 -0.3097 0.36934   3
 -28   0  -1 0.18612 1.16293   2
 -28   0  -1 -0.3208 0.84132   1
  28   0   1 1.25665 1.36306   2
 -28   0  -1 -0.1391 0.43266   3
  28   0   1 0.14326 0.44560   3
 -28   0  -1 0.08858 0.71594   4
  28   0   1 -0.8539 0.73718   1
  28   0   1 0.96268 0.81264   4
 -30   0  -1 -0.5386 0.82948   1
  30   0   1 -0.1007 1.26298   2
 -30   0  -1 0.35515 0.77461   4
 -30   0  -1 -0.1606 0.41161   3
  30   0   1 -0.1859 0.75482   4
  30   0   1 0.16299 0.44761   3
  30   0   1 -0.3095 0.84056   1
 -30   0  -1 -0.0025 1.25663   2
 -32   0  -1 0.39768 0.99347   1
  32   0   1 0.19430 0.48577   3
  32   0   1 0.15964 0.84868   4
 -32   0  -1 -0.0759 0.44738   3
 -32   0  -1 -0.8237 1.14032   2
  32   0   1 -0.3685 0.94498   1
 -32   0  -1 -1.4191 0.74064   4
  32   0   1 -0.1505 1.40727   2
 -34   0  -1 0.74350 1.10589   1
  34   0   1 0.13117 1.57233   2
  34   0   1 0.14907 1.05412   1
  34   0   1 0.31242 0.55871   3
 -34   0  -1 -0.2329 0.87758   4
 -34   0  -1 1.11440 1.59021   2
 -34   0  -1 -0.0608 0.51274   3
 -36   0  -1 -0.3747 0.94423   4
  36   0   1 -0.9675 1.55489   2
  36   0   1 0.25243 0.58213   3
 -36   0  -1 0.67043 1.15231   1
 -36   0  -1 -0.0448 0.52880   3
 -36   0  -1 -0.4785 1.48971   2
  36   0   1 -0.1165 1.11879   1
  37  -1  -1 0.59541 0.62721   3
 -37  -1   1 -0.1632 1.07090   1
 -37  -1   1 -0.4234 1.44050   2
  37  -1  -1 -0.1361 1.08003   1
  37  -1  -1 -0.0077 0.69623   2
 -37  -1   1 -0.1748 0.56320   3
 -37  -1   1 0.20719 0.92732   4
  37   1  -1 0.35548 1.14022   1
 -37   1   1 -0.0098 0.22761   4
  37   1  -1 -0.1874 0.52232   3
 -37   1   1 -0.5468 0.74163   2
 -37   1   1 0.36665 1.21371   1
  37   1  -1 0.70588 1.74470   2
 -37   1   1 -0.0637 0.57781   3
 -35  -1   1 24.6044 1.97938   3
 -35  -1   1 20.7426 3.49853   2
 -35  -1   1 20.9325 3.01214   1
  35  -1  -1 25.8951 2.01904   3
  35  -1  -1 23.5099 3.04083   1
 -35  -1   1 22.8539 2.37339   4
  35  -1  -1 29.0164 4.23294   2
  35   1  -1 20.7614 2.91553   1
 -35   1   1 21.6649 3.51913   2
 -35   1   1 25.2659 2.50839   4
  35   1  -1 23.2940 1.99382   3
 -35   1   1 23.5337 1.96911   3
 -35   1   1 22.8915 3.01058   1
  35   1  -1 26.4117 3.92339   2
  33  -1  -1 67.6960 5.63263   1
 -33  -1   1 73.3928 5.20509   4
 -33  -1   1 72.4538 6.27855   2
  33  -1  -1 72.5352 6.44476   2
 -33  -1   1 76.3705 5.76636   1
 -33  -1   1 67.0523 4.78768   3
  33  -1  -1 75.0344 4.82729   3
 -33   1   1 68.1744 4.78045   3
 -33   1   1 72.6215 5.20144   4
  33   1  -1 69.5870 5.68333   1
  33   1  -1 74.9276 6.42138   2
  33   1  -1 64.8578 5.15623   4
 -33   1   1 68.4969 5.62425   1
  33   1  -1 63.8445 4.78557   3
  31  -1  -1 94.5306 6.56604   3
 -31  -1   1 94.6284 6.55531   3
  31  -1  -1 107.399 8.21047   2
 -31  -1   1 103.118 7.41593   1
  31  -1  -1 112.294 7.50566   1
  31  -1  -1 93.5793 6.90617   4
 -31  -1   1 107.446 8.06332   2
 -31  -1   1 89.1838 6.84596   4
  31   1  -1 90.0119 7.30789   1
  31   1  -1 92.2900 6.88368   4
 -31   1   1 92.7361 6.89220   4
 -31   1   1 106.728 8.09318   2
 -31   1   1 100.806 7.39525   1
  31   1  -1 103.578 6.58846   3
  31   1  -1 105.755 8.09365   2
 -31   1   1 101.914 6.57835   3
  29  -1  -1 30.1714 2.81821   4
  29  -1  -1 37.4347 4.01671   2
 -29  -1   1 32.5118 2.80300   4
 -29  -1   1 36.0734 3.30015   1
 -29  -1   1 33.6843 2.49384   3
 -29  -1   1 40.3028 3.86123   2
  29  -1  -1 36.9319 2.53248   3
  29  -1  -1 35.2864 3.27416   1
 -29   1   1 32.5066 2.47535   3
 -29   1   1 35.3264 3.85188   2
  29   1  -1 35.1670 3.31433   1
 -29   1   1 32.5770 2.84548   4
  29   1  -1 29.5167 2.78455   4
  29   1  -1 36.0868 2.51677   3
 -29   1   1 39.3246 3.35840   1
  29   1  -1 21.5887 3.51853   2
 -27  -1   1 33.4177 3.54709   2
 -27  -1   1 30.8117 2.37716   3
  27  -1  -1 29.7349 2.70409   4
  27  -1  -1 32.6822 3.69634   2
 -27  -1   1 33.2523 2.68928   4
 -27  -1   1 34.0720 3.14140   1
  27  -1  -1 32.1892 2.38716   3
  27  -1  -1 29.5180 3.03331   1
  27   1  -1 37.7189 3.71164   2
  27   1  -1 33.5267 2.71178   4
  27   1  -1 32.8568 3.11118   1
  27   1  -1 34.2482 2.41958   3
 -27   1   1 34.5060 3.69733   2
 -27   1   1 31.2696 3.03086   1
 -27   1   1 28.6561 2.67863   4
 -27   1   1 33.3684 2.37795   3
 -25  -1   1 312.352 21.0555   4
  25  -1  -1 337.978 22.1157   2
  25  -1  -1 303.074 21.0908   4
  25  -1  -1 332.113 21.4915   1
 -25  -1   1 320.672 20.8493   3
 -25  -1   1 374.659 22.1190   2
  25  -1  -1 317.083 20.8377   3
 -25  -1   1 333.502 21.5327   1
  25   1  -1 346.521 21.5610   1
  25   1  -1 325.856 21.0759   4
 -25   1   1 299.197 20.8211   3
 -25   1   1 332.192 21.4797   1
 -25   1   1 380.828 22.2451   2
  25   1  -1 279.131 20.8214   3
  25   1  -1 339.970 22.0076   2
  23  -1  -1 362.955 21.1441   2
 -23  -1   1 300.709 19.8235   3
 -23  -1   1 295.687 20.0210   4
 -23  -1   1 330.436 20.8950   2
  23  -1  -1 316.283 20.4288   1
  23  -1  -1 280.981 19.8049   3
 -23  -1   1 318.791 20.4625   1
  23  -1  -1 310.405 20.0772   4
 -23   1   1 325.388 20.4419   1
  23   1  -1 314.504 19.8382   3
 -23   1   1 277.322 20.0238   4
 -23   1   1 282.368 19.8018   3
  23   1  -1 317.881 20.4560   1
 -23   1   1 324.044 20.9515   2
  23   1  -1 303.102 20.0215   4
  23   1  -1 335.860 20.9143   2
 -21  -1   1 67.6837 4.89241   1
 -21  -1   1 62.2002 4.29386   3
  21  -1  -1 64.6941 5.32106   2
  21  -1  -1 62.4728 4.53688   4
  21  -1  -1 66.5018 4.30361   3
  21  -1  -1 55.5007 4.75035   1
 -21  -1   1 66.2204 5.21636   2
 -21  -1   1 70.4576 4.53790   4
 -21   1   1 66.6573 4.55601   4
  21   1  -1 71.5440 5.28709   2
 -21   1   1 61.7950 4.28315   3
  21   1  -1 57.9557 4.80734   1
  21   1  -1 61.6571 4.29523   3
 -21   1   1 73.5752 5.42249   2
 -21   1   1 61.0286 4.81354   1
  21   1  -1 64.0002 4.50813   4
 -19  -1   1 0.77737 0.54017   4
 -19  -1   1 1.34470 0.82471   1
  19  -1  -1 0.19372 0.58490   4
  19  -1  -1 1.23480 0.40191   3
 -19  -1   1 0.85899 0.37269   3
  19  -1  -1 1.53366 0.79198   1
  19  -1  -1 1.36672 1.12112   2
 -19  -1   1 0.23800 0.88414   2
 -19   1   1 0.22996 0.56459   4
 -19   1   1 -0.0045 0.19338   1
  19   1  -1 1.10973 0.59816   4
 -19   1   1 0.56181 0.94582   2
 -19   1   1 0.16189 0.21090   3
  19   1  -1 1.37680 0.98078   2
  19   1  -1 0.73227 0.75320   1
  19   1  -1 0.11772 0.34200   3
 -17  -1   1 326.550 25.0821   2
  17  -1  -1 330.083 24.4624   3
 -17  -1   1 422.332 24.6650   4
  17  -1  -1 360.229 25.2444   2
  17  -1  -1 409.990 24.6968   4
 -17   1   1 401.763 24.6845   4
 -17   1   1 436.195 25.4142   2
  17   1  -1 396.960 24.6378   4
  17   1  -1 387.192 24.4944   3
  17   1  -1 361.647 25.1469   2
 -15  -1   1 1767.63 109.224   1
  15  -1  -1 1742.58 109.194   1
 -15  -1   1 1733.84 108.925   4
 -15  -1   1 1741.69 108.806   3
 -15  -1   1 1514.02 109.326   2
  15  -1  -1 1602.33 108.937   4
  15  -1  -1 1777.03 109.560   2
 -15   1   1 1766.52 109.193   1
 -15   1   1 1763.08 108.799   3
 -13  -1   1 1161.09 74.7045   1
  13  -1  -1 1226.82 74.3558   3
  13  -1  -1 1208.84 74.7067   1
 -13  -1   1 1181.92 74.3576   3
 -13   1   1 1220.41 74.3514   3
  13   1  -1 1199.41 74.7220   1
  13   1  -1 1154.88 74.8662   2
 -13   1   1 1151.72 74.6692   1
 -13   1   1 1114.46 74.9470   2
  13   1  -1 1177.83 74.4503   4
 -13   1   1 1063.10 74.4632   4
  11  -1  -1 35.8065 3.31538   2
 -11  -1   1 38.3530 3.24411   2
 -11  -1   1 44.8654 2.84599   3
  11  -1  -1 43.6654 3.15073   1
 -11  -1   1 44.0038 2.91995   4
  11  -1  -1 41.9592 2.83221   3
 -11  -1   1 42.9897 3.15983   1
  11  -1  -1 41.1250 2.96561   4
  11   1  -1 50.4115 2.95483   4
 -11   1   1 42.3534 3.13838   1
  11   1  -1 41.9837 2.83895   3
  11   1  -1 44.3428 3.17716   1
 -11   1   1 41.6064 2.82814   3
  11   1  -1 37.8538 3.24758   2
   9  -1  -1 366.872 25.2803   1
  -9  -1   1 404.449 25.0687   3
   9  -1  -1 446.937 25.1871   4
  -9  -1   1 358.054 25.2963   1
  -9  -1   1 433.118 25.1421   4
  -9  -1   1 349.468 25.3704   2
   9  -1  -1 349.796 25.4609   2
   9  -1  -1 434.125 25.0697   3
  -9   1   1 380.272 25.0559   3
   9   1  -1 438.144 25.1388   4
   9   1  -1 357.148 25.3745   2
   9   1  -1 410.687 25.0682   3
   9   1  -1 351.710 25.2895   1
  -9   1   1 405.411 25.3121   1
   7  -1  -1 955.605 57.2526   3
  -7  -1   1 844.780 57.5021   2
  -7  -1   1 837.291 57.2489   3
   7  -1  -1 915.043 57.6222   2
   7  -1  -1 987.690 57.3434   4
  -7  -1   1 867.975 57.2898   4
   7  -1  -1 935.562 57.4567   1
  -7  -1   1 877.518 57.4598   1
   7   1  -1 929.673 57.4748   1
  -7   1   1 861.053 57.2444   3
   7   1  -1 972.643 57.3003   4
  -7   1   1 843.328 57.5964   2
   7   1  -1 802.845 57.2436   3
  -7   1   1 993.977 57.3445   4
  -7   1   1 888.526 57.4436   1
  -5  -1   1 5500.02 343.597   4
   5  -1  -1 5622.97 343.633   4
   5  -1  -1 4630.55 343.695   1
  -5  -1   1 5611.18 343.764   2
   5  -1  -1 4696.34 343.806   2
  -5  -1   1 4886.83 343.568   3
  -5  -1   1 5328.09 343.739   1
   5  -1  -1 5696.12 343.574   3
   5   1  -1 5566.45 343.576   3
  -5   1   1 5156.16 343.624   4
   5   1  -1 5258.73 343.746   2
   5   1  -1 6098.33 343.607   4
  -5   1   1 5454.76 343.728   1
   5   1  -1 5483.63 343.742   1
  -5   1   1 5674.79 343.870   2
  -5   1   1 5941.02 343.576   3
  -3  -1   1 2002.23 115.269   4
  -3  -1   1 1895.65 115.372   2
   3  -1  -1 1630.77 115.423   2
  -3  -1   1 1716.61 115.372   1
   3  -1  -1 1631.34 115.285   4
   3  -1  -1 1918.08 115.258   3
  -3  -1   1 1695.78 115.254   3
   3  -1  -1 1827.80 115.374   1
   3   1  -1 1938.24 115.267   4
  -3   1   1 1688.70 115.252   3
   3   1  -1 1924.41 115.261   3
   3   1  -1 1806.63 115.362   2
  -3   1   1 1923.49 115.381   1
   1  -1  -1 89.1430 5.80660   1
  -1  -1   1 93.7303 5.71692   3
   1  -1  -1 92.6083 5.71831   3
  -1  -1   1 76.3189 5.76827   2
  -1   1   1 100.921 5.73764   4
   1   1  -1 85.8507 5.77853   2
   1   1  -1 81.9550 5.79329   1
  -1   1   1 85.4305 5.81578   2
   1   1  -1 87.6406 5.71544   3
   1   1  -1 98.6960 5.72130   4
   1  -1   1 3580.20 250.941   2
  -1  -1  -1 3954.16 250.857   3
   1  -1   1 4422.00 250.877   4
  -1  -1  -1 3861.55 250.932   1
   1   1   1 4096.05 250.858   3
  -1   1  -1 3906.25 250.950   2
   1   1   1 3846.39 250.931   1
  -3  -1  -1 2430.39 155.516   3
   3  -1   1 2664.18 155.563   4
  -3  -1  -1 2219.36 155.593   1
   3  -1   1 2226.17 155.679   2
   3   1   1 2571.60 155.517   3
   3   1   1 2331.94 155.597   1
  -3   1  -1 2546.61 155.559   4
  -3   1  -1 2609.26 155.710   2
  -5  -1  -1 971.538 54.7339   4
  -5  -1  -1 928.868 54.8454   1
   5  -1   1 943.010 54.7025   3
  -5  -1  -1 913.411 54.7130   3
   5  -1   1 768.638 54.9488   2
  -5  -1  -1 854.174 54.8450   2
   5  -1   1 766.553 54.7836   1
  -5   1  -1 876.876 54.7997   1
   5   1   1 869.642 54.8473   2
   5   1   1 770.042 54.8177   1
  -5   1  -1 919.339 54.7013   3
   5   1   1 951.596 54.7326   4
  -5   1  -1 758.205 54.7583   4
  -5   1  -1 755.560 54.9403   2
   7  -1   1 210.037 15.4040   1
  -7  -1  -1 255.100 15.3403   4
   7  -1   1 265.258 15.2912   3
  -7  -1  -1 226.616 15.2917   3
  -7  -1  -1 240.563 15.5251   2
   7  -1   1 202.777 15.5936   2
   7  -1   1 270.322 15.3986   4
  -7  -1  -1 253.940 15.4800   1
   7   1   1 248.279 15.3373   4
   7   1   1 239.765 15.2943   3
  -7   1  -1 236.757 15.4228   1
   7   1   1 197.399 15.4222   1
  -7   1  -1 274.661 15.3978   4
  -7   1  -1 231.696 15.2817   3
  -9  -1  -1 206.527 12.6483   3
   9  -1   1 203.134 12.8287   1
   9  -1   1 174.238 13.0337   2
   9  -1   1 212.465 12.6411   3
  -9  -1  -1 213.629 12.7176   4
  -9  -1  -1 211.564 12.9994   2
  -9  -1  -1 189.437 12.8426   1
  -9   1  -1 191.386 12.8128   1
   9   1   1 196.091 12.8519   1
   9   1   1 179.710 12.6373   3
   9   1   1 198.843 12.7083   4
   9   1   1 183.795 12.9423   2
  -9   1  -1 192.325 12.6330   3
  -9   1  -1 213.158 12.7651   4
 -11  -1  -1 2902.72 189.244   3
  11  -1   1 3108.14 189.479   1
 -11  -1  -1 2748.86 189.611   2
 -11  -1  -1 2927.45 189.321   4
  11  -1   1 3327.62 189.394   4
  11  -1   1 2815.71 189.232   3
 -11  -1  -1 2813.80 189.476   1
  11  -1   1 2580.80 189.701   2
  11   1   1 3209.57 189.526   1
 -11   1  -1 3121.49 189.471   1
  11   1   1 3156.75 189.336   4
 -11   1  -1 2978.75 189.234   3
  11   1   1 3024.29 189.246   3
  11   1   1 2809.58 189.621   2
 -11   1  -1 3181.16 189.813   2
  13  -1   1 1801.12 105.372   3
  13  -1   1 1716.96 105.650   1
 -13  -1  -1 1586.11 105.657   1
 -13  -1  -1 1639.40 105.371   3
 -13   1  -1 1498.59 105.488   4
 -13   1  -1 1727.06 105.651   1
  13   1   1 1616.49 105.466   4
  13   1   1 1609.57 105.846   2
  13   1   1 1731.13 105.687   1
 -13   1  -1 1659.90 105.362   3
 -15  -1  -1 331.607 20.9762   1
  15  -1   1 309.970 20.9031   1
 -15  -1  -1 284.331 20.6965   4
  15  -1   1 295.353 20.7470   4
  15  -1   1 328.855 20.5991   3
  15  -1   1 315.788 21.3029   2
 -15  -1  -1 324.402 20.6068   3
 -15   1  -1 369.490 20.8119   4
 -15   1  -1 330.748 20.9279   1
 -15   1  -1 317.097 21.2978   2
  15   1   1 334.829 20.9756   1
 -15   1  -1 329.526 20.5962   3
 -17  -1  -1 113.155 7.16256   1
  17  -1   1 98.7927 7.46723   2
 -17  -1  -1 128.164 7.54362   2
 -17  -1  -1 109.655 6.70819   3
  17  -1   1 94.3600 7.02626   1
 -17  -1  -1 89.5013 6.80954   4
  17  -1   1 105.559 6.90245   4
  17   1   1 99.9768 6.84582   4
 -17   1  -1 97.5489 6.87470   4
 -17   1  -1 103.434 6.68796   3
 -17   1  -1 101.404 7.05808   1
  17   1   1 111.642 7.44126   2
 -17   1  -1 98.0011 7.46061   2
 -19  -1  -1 301.870 19.0814   4
  19  -1   1 295.578 19.8168   2
  19  -1   1 290.127 18.9004   3
 -19  -1  -1 282.684 19.6503   2
  19  -1   1 304.799 19.1324   4
 -19   1  -1 291.079 19.7806   2
  19   1   1 272.136 18.8981   3
 -19   1  -1 324.941 19.1543   4
  19   1   1 339.071 19.8173   2
 -19   1  -1 269.650 18.8839   3
 -19   1  -1 283.007 19.2929   1
  19   1   1 302.700 19.0842   4
 -21  -1  -1 703.928 39.6829   2
  21  -1   1 603.408 39.6674   2
 -21  -1  -1 605.550 38.6740   3
  21  -1   1 618.294 38.6670   3
  21  -1   1 559.952 38.8740   4
 -21  -1  -1 569.324 38.8329   4
 -21   1  -1 623.268 38.9076   4
  21   1   1 597.929 39.5406   2
  21   1   1 619.191 39.1816   1
 -21   1  -1 619.203 39.6842   2
  21   1   1 562.170 38.8354   4
  21   1   1 615.917 38.6768   3
 -23  -1  -1 210.801 13.2590   3
 -23  -1  -1 223.585 13.8475   1
  23  -1   1 212.940 13.2501   3
  23  -1   1 214.096 13.5337   4
  23  -1   1 207.473 14.3644   2
 -23  -1  -1 204.629 13.4636   4
 -23  -1  -1 179.280 14.0725   2
  23  -1   1 200.350 13.7466   1
 -23   1  -1 197.730 14.2856   2
 -23   1  -1 186.300 13.4644   4
  23   1   1 193.769 13.7619   1
 -23   1  -1 208.128 13.7596   1
  23   1   1 215.929 14.3122   2
  23   1   1 217.102 13.2681   3
  23   1   1 205.514 13.4765   4
 -23   1  -1 202.593 13.2391   3
 -25  -1  -1 1.54784 0.76143   4
 -25  -1  -1 1.51637 1.24609   2
 -25  -1  -1 2.29707 0.51221   3
  25  -1   1 1.83755 1.50355   2
 -25  -1  -1 1.62225 0.93235   1
  25  -1   1 1.15900 0.76156   4
  25  -1   1 1.72972 0.94785   1
  25  -1   1 2.15048 0.53672   3
 -25   1  -1 2.55714 0.98987   1
 -25   1  -1 0.69153 1.23945   2
 -25   1  -1 1.27867 0.77351   4
  25   1   1 0.44934 1.20623   2
 -25   1  -1 2.10272 0.50188   3
  25   1   1 0.61641 0.39418   3
  25   1   1 2.26018 1.04223   1
  25   1   1 1.60297 0.75398   4
 -27  -1  -1 97.1850 6.25197   3
  27  -1   1 94.9317 6.87305   1
 -27  -1  -1 92.7533 7.36515   2
  27  -1   1 100.070 6.25611   3
 -27  -1  -1 91.3773 6.49974   4
 -27  -1  -1 96.7450 6.91938   1
  27  -1   1 92.0182 6.55186   4
  27  -1   1 112.485 7.76948   2
 -27   1  -1 93.4248 6.55550   4
  27   1   1 92.4162 6.24234   3
 -27   1  -1 99.5139 7.55741   2
 -27   1  -1 87.5100 6.21654   3
  27   1   1 84.9132 6.47100   4
  27   1   1 97.2398 7.46368   2
  27   1   1 87.1886 6.83973   1
 -27   1  -1 104.733 6.94953   1
  29  -1   1 152.769 11.2228   4
  29  -1   1 165.349 11.6024   1
 -29  -1  -1 182.002 11.2667   4
 -29  -1  -1 168.449 11.6433   1
  29  -1   1 163.463 10.9299   3
 -29  -1  -1 173.429 12.2457   2
  29  -1   1 177.719 12.4459   2
 -29  -1  -1 161.763 10.9347   3
 -29   1  -1 162.032 11.2515   4
  29   1   1 192.579 12.4104   2
 -29   1  -1 162.987 10.9234   3
  29   1   1 178.435 11.7062   1
  29   1   1 168.398 10.9394   3
 -29   1  -1 171.530 11.6202   1
  29   1   1 161.100 11.2135   4
 -29   1  -1 174.032 12.3086   2
 -31  -1  -1 53.0519 4.42873   1
  31  -1   1 62.3115 5.37603   2
 -31  -1  -1 52.1595 3.97234   4
 -31  -1  -1 59.9245 5.12458   2
 -31  -1  -1 50.9631 3.64830   3
  31  -1   1 54.5310 4.43874   1
  31  -1   1 51.7235 4.03991   4
  31  -1   1 54.1194 3.65771   3
 -31   1  -1 51.4910 5.01410   2
 -31   1  -1 56.7237 4.44696   1
 -31   1  -1 44.2467 3.95872   4
 -31   1  -1 51.4089 3.62725   3
  31   1   1 52.1977 3.64875   3
  31   1   1 58.2166 5.20439   2
  31   1   1 54.2594 4.44062   1
  31   1   1 46.5334 3.97050   4
  33  -1   1 20.1129 1.66783   3
  33  -1   1 22.0534 3.52356   2
 -33  -1  -1 17.7478 2.04886   4
 -33  -1  -1 20.4361 3.30591   2
 -33  -1  -1 21.5885 2.72459   1
  33  -1   1 18.6573 2.61826   1
 -33  -1  -1 18.5511 1.64049   3
 -33   1  -1 25.1473 2.93487   1
  33   1   1 17.3029 2.02689   4
 -33   1  -1 21.2599 3.54256   2
 -33   1  -1 19.6201 2.14070   4
  33   1   1 22.2109 3.38860   2
  33   1   1 20.5886 2.70912   1
  33   1   1 17.7297 1.64322   3
 -33   1  -1 19.7961 1.65455   3
  35  -1   1 2.56433 1.88597   2
 -35  -1  -1 2.28077 1.66465   2
 -35  -1  -1 2.86891 1.11538   4
 -35  -1  -1 4.13553 1.44085   1
  35  -1   1 2.61381 1.25820   1
 -35  -1  -1 2.11840 0.66066   3
  35  -1   1 3.74185 0.76108   3
  35   1   1 2.00482 1.20717   1
 -35   1  -1 2.94676 1.11614   4
 -35   1  -1 4.11026 1.47388   1
  35   1   1 3.37387 1.87330   2
  35   1   1 1.82581 0.63626   3
 -35   1  -1 2.12612 0.63576   3
 -35   1  -1 2.20234 1.75421   2
 -37  -1  -1 30.9566 3.29133   1
  37  -1   1 27.1014 3.17015   1
 -37  -1  -1 28.3255 2.37829   3
  37  -1   1 27.3057 2.38096   3
 -37  -1  -1 27.8868 2.81231   4
 -37  -1  -1 35.2852 4.50314   2
  37   1   1 32.7665 2.40876   3
  37   1   1 36.6726 4.65059   2
 -37   1  -1 34.0813 3.33667   1
 -37   1  -1 32.3096 2.37745   3
  37   1   1 34.4521 3.41081   1
 -36  -2   1 0.94976 0.63114   3
 -36  -2   1 1.74100 1.67279   2
 -36  -2   1 1.09994 1.21657   1
  36  -2  -1 0.36691 1.09981   1
  36  -2  -1 1.35125 0.63952   3
 -36  -2   1 -0.8292 0.88562   4
  36  -2  -1 0.00309 0.66022   2
  36   2  -1 1.00891 1.23718   1
  36   2  -1 -0.1712 1.53496   2
 -36   2   1 1.29666 1.26582   1
 -36   2   1 -0.0095 0.22589   4
  36   2  -1 0.35530 0.58356   3
 -36   2   1 1.55064 1.73694   2
 -36   2   1 0.03311 0.55347   3
 -34  -2   1 0.29878 1.07151   1
  34  -2  -1 0.72073 1.12809   1
  34  -2  -1 0.43013 0.58020   3
 -34  -2   1 0.43602 0.56304   3
 -34  -2   1 -0.0419 0.83858   4
  34  -2  -1 1.60587 1.69215   2
 -34  -2   1 -1.4529 1.20049   2
 -34   2   1 -0.2488 0.51799   3
  34   2  -1 0.53546 1.14746   1
  34   2  -1 1.75288 0.98516   4
  34   2  -1 0.64183 0.57217   3
 -34   2   1 0.25891 0.95500   4
  34   2  -1 0.93828 1.58272   2
 -34   2   1 -0.1881 1.00635   1
 -34   2   1 -0.1668 1.11226   2
  32  -2  -1 4.01963 1.96197   2
 -32  -2   1 4.50398 1.83596   2
  32  -2  -1 4.35884 1.41398   1
 -32  -2   1 4.00034 0.77605   3
  32  -2  -1 4.79345 0.82712   3
 -32  -2   1 4.80464 1.13031   4
 -32  -2   1 6.08553 1.63269   1
 -32   2   1 4.15661 1.81062   2
  32   2  -1 5.95084 1.61244   1
  32   2  -1 3.48216 1.06070   4
 -32   2   1 5.09866 1.49848   1
 -32   2   1 4.68229 1.26860   4
  32   2  -1 4.43236 0.83047   3
 -32   2   1 3.92276 0.75808   3
  32   2  -1 6.43852 2.00272   2
 -30  -2   1 0.44687 1.00360   1
 -30  -2   1 1.09046 1.40170   2
  30  -2  -1 1.25471 0.92891   4
  30  -2  -1 -0.0921 0.47765   3
 -30  -2   1 1.03484 0.83503   4
 -30  -2   1 -0.0478 0.53057   3
  30  -2  -1 0.12907 0.91696   1
  30  -2  -1 -1.2603 1.42689   2
  30   2  -1 0.12654 0.53982   3
  30   2  -1 1.98972 1.21178   1
  30   2  -1 0.48779 0.75509   4
  30   2  -1 -0.9883 1.26686   2
 -30   2   1 -0.1082 1.36564   2
 -30   2   1 0.94528 0.98565   1
 -30   2   1 1.46417 0.56928   3
 -30   2   1 -1.0644 0.77893   4
  28  -2  -1 0.95015 0.52878   3
  28  -2  -1 -0.5937 1.31997   2
  28  -2  -1 0.28359 0.84503   1
 -28  -2   1 0.17303 0.47456   3
 -28  -2   1 0.81265 1.28274   2
 -28  -2   1 0.02443 0.88813   1
 -28  -2   1 0.44083 0.73731   4
  28  -2  -1 0.52574 0.89782   4
 -28   2   1 0.55320 0.83983   4
 -28   2   1 -0.6078 0.82933   1
 -28   2   1 0.37016 0.45412   3
  28   2  -1 0.07990 0.95329   1
 -28   2   1 -0.8782 1.23565   2
  28   2  -1 -0.5351 0.70202   4
  28   2  -1 0.85950 0.51288   3
  28   2  -1 -0.1945 0.87583   2
  26  -2  -1 1.27430 1.56296   2
  26  -2  -1 2.33073 1.07700   1
 -26  -2   1 1.67924 0.84469   4
 -26  -2   1 1.46154 0.52903   3
 -26  -2   1 1.64290 1.03440   1
 -26  -2   1 1.57415 1.22440   2
  26  -2  -1 1.47791 0.53890   3
  26  -2  -1 1.01451 0.86072   4
 -26   2   1 1.67409 0.53278   3
  26   2  -1 1.59745 0.81916   4
 -26   2   1 0.59133 0.77091   4
 -26   2   1 2.38104 1.33342   2
  26   2  -1 2.27469 1.43732   2
  26   2  -1 1.76577 0.56285   3
 -26   2   1 2.55319 1.12121   1
  26   2  -1 2.34147 1.12413   1
  24  -2  -1 4.92252 1.81368   2
  24  -2  -1 5.92070 1.16765   4
 -24  -2   1 7.26050 1.82570   2
 -24  -2   1 8.05340 1.54760   1
 -24  -2   1 6.97809 0.83272   3
  24  -2  -1 4.85828 1.26533   1
 -24  -2   1 5.09442 0.96109   4
  24  -2  -1 5.70351 0.76459   3
  24   2  -1 6.71280 1.10389   4
 -24   2   1 6.03641 1.33282   1
  24   2  -1 8.83797 0.92376   3
  24   2  -1 9.65299 1.97741   2
  24   2  -1 5.72131 1.29401   1
 -24   2   1 4.81546 1.00830   4
 -24   2   1 6.98623 1.81460   2
 -24   2   1 5.93034 0.77935   3
  22  -2  -1 18.9243 1.86325   4
  22  -2  -1 19.3824 1.53167   3
 -22  -2   1 21.2828 2.21690   1
  22  -2  -1 17.9695 2.09499   1
 -22  -2   1 19.6645 1.78391   4
  22  -2  -1 17.3440 2.64612   2
 -22  -2   1 19.8034 1.53985   3
 -22  -2   1 15.5865 2.35906   2
  22   2  -1 19.0555 2.54527   2
  22   2  -1 19.5101 1.54415   3
 -22   2   1 19.2638 2.78804   2
 -22   2   1 22.4083 2.19669   1
  22   2  -1 19.4483 2.14542   1
 -22   2   1 19.4638 1.52089   3
  22   2  -1 19.3641 1.75486   4
 -22   2   1 20.3858 1.86533   4
  20  -2  -1 5.86858 1.65001   2
 -20  -2   1 5.45122 1.40108   2
 -20  -2   1 6.88152 0.78822   3
  20  -2  -1 5.61555 1.28731   1
 -20  -2   1 7.20631 1.34696   1
 -20  -2   1 6.50484 0.96908   4
  20  -2  -1 7.25917 1.12754   4
  20  -2  -1 5.91371 0.73337   3
  20   2  -1 5.98390 0.74664   3
 -20   2   1 6.93695 0.76737   3
 -20   2   1 7.29087 1.32781   1
 -20   2   1 6.22180 1.49758   2
  20   2  -1 5.41131 1.43869   2
  20   2  -1 4.86426 1.14441   1
 -20   2   1 9.64956 1.24085   4
  20   2  -1 6.24431 0.97342   4
 -18  -2   1 16.8331 2.18946   2
  18  -2  -1 16.4171 1.35603   3
  18  -2  -1 19.0121 1.68034   4
  18  -2  -1 17.7065 2.46472   2
 -18  -2   1 18.3373 1.54794   4
 -18  -2   1 19.7351 1.94071   1
 -18  -2   1 16.5715 1.36015   3
 -18   2   1 18.0316 2.55275   2
 -18   2   1 17.4087 1.64744   4
  18   2  -1 17.3967 1.37364   3
  18   2  -1 15.7598 1.52299   4
  18   2  -1 20.1262 2.13147   2
  18   2  -1 18.7660 1.94498   1
 -16  -2   1 5.30895 1.22212   2
  16  -2  -1 3.25591 1.22121   2
 -16  -2   1 1.65540 0.54561   4
  16  -2  -1 2.65570 0.69372   4
  16  -2  -1 4.05622 0.51778   3
 -16   2   1 2.42154 0.99496   2
 -16   2   1 3.21577 0.48575   3
 -16   2   1 1.74886 0.61755   4
  16   2  -1 4.19187 0.54507   3
 -16   2   1 2.64339 0.80797   1
 -14  -2   1 0.45239 0.59983   1
  14  -2  -1 1.05035 0.90903   2
  14  -2  -1 0.64299 0.50734   4
 -14  -2   1 0.00319 0.16507   2
 -14  -2   1 0.46545 0.31001   3
  14  -2  -1 0.52095 0.57628   1
 -14   2   1 0.68809 0.30084   3
  14   2  -1 0.75475 0.70305   2
  14   2  -1 0.73330 0.44420   4
  14   2  -1 -0.0243 0.11531   3
 -14   2   1 0.75264 0.47591   4
 -14   2   1 0.43538 0.54483   1
  14   2  -1 0.00062 0.14981   1
 -14   2   1 0.86187 0.84473   2
  12  -2  -1 128.247 7.85004   3
 -12  -2   1 109.850 8.16819   1
 -12  -2   1 122.082 8.29065   2
  12  -2  -1 112.256 8.14224   1
 -12  -2   1 110.791 7.84010   3
 -12   2   1 137.488 8.22993   1
  12   2  -1 124.404 7.91488   4
 -12   2   1 119.263 8.45967   2
  12   2  -1 132.113 8.24964   1
 -12   2   1 130.684 7.84996   3
  12   2  -1 107.565 8.21625   2
  10  -2  -1 53.6931 4.53243   2
 -10  -2   1 66.8307 4.09104   4
  10  -2  -1 66.1228 4.34264   1
  10  -2  -1 63.3539 4.16870   4
 -10  -2   1 48.6515 4.29720   2
 -10  -2   1 60.6972 4.35219   1
 -10  -2   1 63.8559 4.03029   3
  10  -2  -1 64.3748 4.02270   3
 -10   2   1 62.1335 4.01451   3
  10   2  -1 67.7349 4.08343   4
  10   2  -1 55.2083 4.33409   2
  10   2  -1 64.9939 4.03435   3
  10   2  -1 57.0781 4.31919   1
 -10   2   1 55.5226 4.12341   4
 -10   2   1 58.9203 4.29696   1
  -8  -2   1 353.420 23.1656   2
  -8  -2   1 363.575 22.9339   4
  -8  -2   1 383.104 23.2130   1
   8  -2  -1 342.561 23.1326   1
  -8  -2   1 351.304 22.9080   3
   8  -2  -1 374.476 22.9040   3
   8   2  -1 347.553 23.1628   1
   8   2  -1 357.417 22.9066   3
  -8   2   1 395.488 22.9093   3
   8   2  -1 309.362 23.1087   2
  -8   2   1 344.697 23.1318   1
   8   2  -1 382.876 22.9360   4
  -6  -2   1 69.4963 4.69636   1
  -6  -2   1 69.2748 4.65002   2
   6  -2  -1 66.6110 4.45036   3
   6  -2  -1 79.0120 4.90773   2
  -6  -2   1 66.9176 4.45495   3
   6  -2  -1 67.0155 4.67015   1
   6  -2  -1 68.7018 4.53883   4
  -6  -2   1 73.1619 4.46895   4
   6   2  -1 59.9949 4.66372   1
   6   2  -1 69.4839 4.46259   4
  -6   2   1 70.7442 4.68139   1
  -6   2   1 70.8426 4.45144   3
   6   2  -1 74.0080 4.46288   3
   6   2  -1 67.6944 4.63602   2
  -6   2   1 65.4752 4.52860   4
  -6   2   1 59.3376 4.79610   2
  -4  -2   1 93.8473 6.22572   2
  -4  -2   1 89.8730 6.10530   3
   4  -2  -1 75.8475 6.33350   2
  -4  -2   1 85.1994 6.28050   1
  -4  -2   1 102.938 6.10552   4
   4  -2  -1 86.8455 6.09769   3
   4  -2  -1 87.6267 6.27098   1
   4  -2  -1 103.552 6.17605   4
  -4   2   1 87.1504 6.09749   3
   4   2  -1 98.2952 6.30839   1
   4   2  -1 111.662 6.11780   3
   4   2  -1 94.2026 6.22841   2
  -4   2   1 102.023 6.30705   1
   4   2  -1 104.829 6.10567   4
   2  -2  -1 527.477 34.5013   3
  -2  -2   1 498.529 34.5829   2
   2  -2  -1 541.812 34.6544   1
  -2  -2   1 573.439 34.4991   4
   2   2  -1 597.533 34.5003   4
   2   2  -1 568.069 34.5990   2
  -2   2   1 560.277 34.7014   2
  -2   2   1 539.207 34.5299   4
   2   2  -1 550.005 34.5042   3
   2   2  -1 506.478 34.6417   1
  -2   2   1 539.203 34.6561   1
  -2   2   1 509.194 34.4990   3
   0  -2   1 16.9395 1.28593   2
   0  -2   1 19.4251 1.15307   4
   0  -2  -1 13.7429 1.21920   2
   0  -2  -1 17.2160 1.12360   4
   0  -2  -1 14.4675 1.30381   1
   0  -2   1 14.8087 1.26734   1
   0  -2   1 16.6745 1.11648   3
   0   2   1 16.2083 1.24864   2
   0   2  -1 18.7816 1.14825   4
   0   2   1 18.4012 1.13060   4
   0   2   1 15.6342 1.12436   3
   0   2  -1 12.1041 1.24723   2
   0   2   1 14.6560 1.29685   1
  -2  -2  -1 102.600 7.21815   1
   2  -2   1 124.492 7.32090   2
   2  -2   1 103.848 7.20724   1
  -2  -2  -1 101.788 7.08474   3
   2  -2   1 127.970 7.13981   4
   2  -2   1 115.808 7.08778   3
   2   2   1 124.032 7.09527   3
  -2   2  -1 111.663 7.21934   1
   2   2   1 118.178 7.24643   1
  -2   2  -1 98.9516 7.11478   4
  -2   2  -1 107.358 7.28702   2
  -2   2  -1 96.2859 7.07756   3
   4  -2   1 0.54783 0.37614   1
  -4  -2  -1 1.11398 0.24532   3
   4  -2   1 1.35241 0.60016   2
   4  -2   1 1.53266 0.36621   4
  -4  -2  -1 1.61907 0.47306   1
   4  -2   1 1.04653 0.23440   3
   4   2   1 1.16424 0.25369   3
  -4   2  -1 1.33228 0.57288   2
   4   2   1 0.70501 0.40155   1
  -4   2  -1 1.68936 0.36067   4
  -4   2  -1 0.89409 0.40732   1
  -4   2  -1 0.87518 0.21536   3
   6  -2   1 0.22311 0.36949   1
   6  -2   1 0.05244 0.19624   3
  -6  -2  -1 0.66479 0.23040   4
   6  -2   1 0.21861 0.32868   4
  -6  -2  -1 0.29262 0.37857   1
  -6  -2  -1 0.56833 0.34757   2
   6  -2   1 -0.2011 0.56571   2
  -6  -2  -1 0.27552 0.21543   3
   6   2   1 0.24416 0.31434   2
  -6   2  -1 0.77190 0.62676   2
   6   2   1 0.35021 0.40202   1
  -6   2  -1 0.24386 0.34881   1
  -6   2  -1 0.32603 0.19323   3
   6   2   1 0.49768 0.23051   3
  -6   2  -1 0.38192 0.35252   4
   6   2   1 0.40081 0.19951   4
  -8  -2  -1 1.15409 0.28536   4
   8  -2   1 0.92655 0.44577   1
   8  -2   1 0.60970 0.41065   4
  -8  -2  -1 0.88917 0.23376   3
   8  -2   1 0.07749 0.54360   2
  -8  -2  -1 0.27155 0.40467   1
   8  -2   1 0.89567 0.23030   3
  -8  -2  -1 0.18270 0.39649   2
   8   2   1 0.91011 0.25976   3
  -8   2  -1 0.30456 0.28893   4
   8   2   1 0.78290 0.42776   2
   8   2   1 1.33245 0.27615   4
   8   2   1 0.33267 0.38835   1
  -8   2  -1 0.46022 0.20236   3
  -8   2  -1 0.49753 0.39762   1
  -8   2  -1 0.78646 0.66690   2
  10  -2   1 2.98966 0.34651   3
 -10  -2  -1 3.51299 0.70194   1
 -10  -2  -1 2.82435 0.65428   2
 -10  -2  -1 2.49936 0.36352   3
  10  -2   1 3.48054 0.66331   1
  10  -2   1 1.94810 0.85242   2
  10  -2   1 2.08365 0.47486   4
 -10  -2  -1 2.50959 0.41317   4
 -10   2  -1 2.27751 0.32382   3
  10   2   1 1.44796 0.52931   2
  10   2   1 2.92067 0.43403   4
  10   2   1 2.42307 0.35929   3
  10   2   1 2.57055 0.64347   1
 -10   2  -1 2.04944 0.51051   1
 -12  -2  -1 1.68999 0.69694   2
  12  -2   1 4.17081 0.78516   1
 -12  -2  -1 2.51274 0.38721   3
  12  -2   1 2.65910 0.38471   3
 -12  -2  -1 3.24030 0.74451   1
 -12  -2  -1 3.68059 0.55244   4
  12   2   1 3.19940 0.49434   4
 -12   2  -1 2.87745 0.66961   1
 -12   2  -1 2.81157 0.37884   3
  12   2   1 2.82783 0.66496   1
  12   2   1 3.82072 0.86692   2
  12   2   1 3.17981 0.42066   3
 -12   2  -1 2.19948 0.89147   2
 -12   2  -1 2.68256 0.58910   4
 -14  -2  -1 44.8020 3.25408   2
  14  -2   1 32.9178 2.84368   4
 -14  -2  -1 37.9926 3.06022   1
 -14  -2  -1 38.9126 2.71514   3
  14  -2   1 33.8649 3.33844   2
  14  -2   1 41.9875 3.04597   1
  14  -2   1 47.3441 2.72071   3
 -14   2  -1 39.6188 3.41186   2
 -14   2  -1 43.5103 3.05928   1
  14   2   1 38.3816 2.80164   4
 -14   2  -1 39.0604 2.89684   4
 -14   2  -1 43.1538 2.70622   3
  14   2   1 42.5227 3.10826   1
  14   2   1 37.2958 3.18459   2
 -16  -2  -1 50.4986 3.67654   1
  16  -2   1 55.0013 4.18279   2
  16  -2   1 51.7533 3.62657   1
  16  -2   1 44.5174 3.42386   4
 -16  -2  -1 46.9068 3.34245   4
 -16  -2  -1 46.5899 3.22322   3
 -16   2  -1 44.9803 3.54646   1
 -16   2  -1 47.2051 4.05009   2
 -16   2  -1 48.4518 3.20371   3
 -16   2  -1 49.7773 3.44397   4
 -18  -2  -1 32.4438 2.21555   4
  18  -2   1 27.8806 2.95382   2
 -18  -2  -1 28.8067 2.67166   2
  18  -2   1 29.1175 2.28250   4
  18   2   1 27.4808 2.01203   3
 -18   2  -1 26.2469 2.89879   2
  18   2   1 29.6501 2.16587   4
 -18   2  -1 27.2447 2.40910   1
  18   2   1 26.1618 2.64169   2
 -18   2  -1 26.7161 2.24522   4
 -18   2  -1 28.3676 1.99303   3
 -20  -2  -1 71.1299 4.52994   4
 -20  -2  -1 66.4476 4.34767   3
  20  -2   1 65.6781 4.60048   4
  20  -2   1 64.8163 4.32591   3
  20  -2   1 68.1345 5.39747   2
 -20  -2  -1 60.7569 5.05119   2
 -20   2  -1 61.6611 4.56929   4
  20   2   1 65.9915 5.10890   2
  20   2   1 64.9031 4.85538   1
 -20   2  -1 75.1930 5.48441   2
  20   2   1 57.7346 4.32391   3
  20   2   1 66.4529 4.50001   4
  22  -2   1 0.64738 0.42716   3
 -22  -2  -1 0.82969 0.40256   3
  22  -2   1 0.42598 1.23899   2
 -22  -2  -1 0.51740 0.73230   1
 -22  -2  -1 0.82309 0.61231   4
  22  -2   1 -0.2094 0.66794   4
 -22  -2  -1 0.34173 1.02282   2
  22  -2   1 -0.3745 0.63025   1
 -22   2  -1 -0.0048 0.22336   1
 -22   2  -1 0.27266 1.17036   2
  22   2   1 -0.0164 0.96288   2
 -22   2  -1 -0.1691 0.64384   4
  22   2   1 0.35991 0.58657   4
  22   2   1 0.40411 0.81906   1
 -22   2  -1 0.35089 0.38600   3
  22   2   1 1.15380 0.42363   3
 -24  -2  -1 3.79541 1.39104   2
  24  -2   1 6.12777 0.73914   3
 -24  -2  -1 4.40150 0.68338   3
  24  -2   1 5.96090 1.86440   2
 -24  -2  -1 5.47808 0.97688   4
  24  -2   1 1.30783 0.64054   1
 -24  -2  -1 6.67017 1.36646   1
  24  -2   1 4.71729 1.05224   4
 -24   2  -1 6.15840 1.77350   2
 -24   2  -1 3.51014 1.08583   1
  24   2   1 5.58591 1.01681   4
  24   2   1 4.06271 1.15617   1
 -24   2  -1 5.28461 0.68668   3
  24   2   1 4.69458 0.67037   3
 -24   2  -1 4.03043 1.00323   4
  24   2   1 4.48441 1.50361   2
  26  -2   1 1.26921 1.57228   2
 -26  -2  -1 2.26325 0.85768   4
  26  -2   1 1.28067 0.90200   4
  26  -2   1 2.28062 0.53261   3
 -26  -2  -1 1.02704 0.97349   1
  26  -2   1 1.85404 0.92970   1
 -26  -2  -1 1.65442 0.54374   3
 -26  -2  -1 2.41670 1.37774   2
 -26   2  -1 -0.7712 1.21941   2
 -26   2  -1 1.21913 0.46486   3
  26   2   1 2.56301 0.83795   4
  26   2   1 1.30230 0.52519   3
  26   2   1 0.17025 1.19867   2
  26   2   1 1.13469 0.95602   1
 -26   2  -1 1.98723 0.97179   1
 -26   2  -1 1.89753 0.90118   4
 -28  -2  -1 7.76635 1.59710   1
 -28  -2  -1 9.83472 1.40307   4
 -28  -2  -1 8.80069 0.99911   3
  28  -2   1 7.36526 1.36948   4
  28  -2   1 7.65942 0.94915   3
  28  -2   1 10.8591 2.48155   2
  28  -2   1 7.30905 1.46009   1
 -28  -2  -1 12.3067 2.31328   2
  28   2   1 12.0974 1.98864   1
 -28   2  -1 8.68655 2.11657   2
 -28   2  -1 8.51275 0.96246   3
  28   2   1 12.6900 2.42985   2
  28   2   1 8.18026 1.26184   4
  28   2   1 9.24751 1.02999   3
 -28   2  -1 10.7633 1.55588   4
 -28   2  -1 8.17073 1.57182   1
  30  -2   1 6.43572 1.30616   4
 -30  -2  -1 2.12037 0.73022   4
  30  -2   1 5.98575 0.82839   3
 -30  -2  -1 5.38377 0.79973   3
  30  -2   1 6.74229 2.16557   2
 -30  -2  -1 6.82076 1.58612   1
 -30  -2  -1 7.10569 1.98633   2
  30  -2   1 6.38603 1.45128   1
 -30   2  -1 4.63814 1.12052   4
  30   2   1 4.70902 1.80152   2
  30   2   1 7.32051 0.90793   3
 -30   2  -1 4.12463 1.83159   2
  30   2   1 4.55643 1.37579   1
 -30   2  -1 5.28206 0.77542   3
  30   2   1 5.83980 1.19672   4
 -30   2  -1 6.28271 1.47400   1
 -32  -2  -1 0.05235 0.52350   3
 -32  -2  -1 -0.1968 1.25416   2
 -32  -2  -1 0.48343 1.00287   1
  32  -2   1 1.14711 1.70732   2
  32  -2   1 -0.3962 0.88088   1
 -32  -2  -1 -0.9377 0.73602   4
  32  -2   1 0.33253 0.50588   3
 -32   2  -1 -1.4305 1.24839   2
  32   2   1 0.50089 0.95509   1
 -32   2  -1 -0.0523 0.46871   3
  32   2   1 0.09340 1.36048   2
  32   2   1 0.13586 0.49087   3
 -32   2  -1 -0.3489 0.89489   4
 -32   2  -1 0.12843 0.97420   1
  32   2   1 -0.5249 0.83130   4
  34  -2   1 1.62517 1.82454   2
 -34  -2  -1 1.10517 0.95395   4
 -34  -2  -1 1.59433 1.20385   1
 -34  -2  -1 -0.0203 1.34398   2
 -34  -2  -1 0.29205 0.55312   3
  34  -2   1 0.33083 0.56546   3
  34  -2   1 0.43687 1.01095   1
 -34   2  -1 -1.5706 1.29025   2
 -34   2  -1 0.76145 1.09953   1
  34   2   1 0.74640 0.93109   4
  34   2   1 0.39965 0.54503   3
  34   2   1 0.76599 1.07848   1
  34   2   1 0.87521 1.58037   2
 -34   2  -1 -0.1011 0.48113   3
 -34   2  -1 1.15662 1.04001   4
 -36  -2  -1 0.06693 0.92105   4
  36  -2   1 0.69420 0.59933   3
 -36  -2  -1 0.99747 0.61247   3
 -36  -2  -1 -0.6143 1.03444   1
  36  -2   1 0.01869 0.66990   2
 -36  -2  -1 0.15328 1.47333   2
  36  -2   1 0.45619 1.13577   1
  36   2   1 0.04666 0.53429   3
 -36   2  -1 0.03787 0.64454   2
 -36   2  -1 1.00068 1.19849   1
 -36   2  -1 1.31743 0.60122   3
  36   2   1 0.40670 1.16732   1
 -36   2  -1 0.00963 0.21999   4
  36   2   1 0.12009 1.52627   2
  37  -3  -1 0.38323 1.69425   2
 -37  -3   1 -1.2665 1.28363   2
  37  -3  -1 0.34452 0.60166   3
 -37  -3   1 0.52753 0.62922   3
  37  -3  -1 0.41070 1.18152   1
 -37  -3   1 -0.0582 0.89919   4
 -37  -3   1 1.20249 1.26169   1
 -37   3   1 0.01157 0.57931   3
 -37   3   1 0.36827 1.20230   1
 -37   3   1 1.38866 1.78787   2
  37   3  -1 0.30728 1.59224   2
  37   3  -1 0.38201 1.12098   1
  37   3  -1 0.39225 0.64400   3
 -37   3   1 -0.6947 0.79581   4
 -35  -3   1 17.9340 3.14496   2
  35  -3  -1 15.0927 1.50391   3
 -35  -3   1 15.4571 2.47319   1
  35  -3  -1 15.7104 2.46851   1
 -35  -3   1 14.1732 1.86882   4
 -35  -3   1 16.9537 1.53688   3
 -35   3   1 5.02855 1.96796   2
 -35   3   1 15.2519 1.47656   3
 -35   3   1 24.0181 2.91193   1
  35   3  -1 16.5815 2.00360   4
  35   3  -1 16.3588 2.51991   1
  35   3  -1 16.2094 1.53164   3
  35   3  -1 17.9044 3.19304   2
 -33  -3   1 46.1289 3.49103   3
 -33  -3   1 50.9157 4.89549   2
 -33  -3   1 52.6461 4.46789   1
  33  -3  -1 47.8107 3.46691   3
 -33  -3   1 49.3207 3.82274   4
  33  -3  -1 55.1909 5.37120   2
  33  -3  -1 46.7915 4.33014   1
  33   3  -1 47.3607 3.50843   3
  33   3  -1 52.6260 3.87196   4
 -33   3   1 49.7575 4.34034   1
  33   3  -1 49.8940 4.44349   1
  33   3  -1 50.1491 4.96526   2
 -33   3   1 47.3036 3.46709   3
 -33   3   1 41.2091 5.40044   2
 -33   3   1 48.9589 3.93980   4
 -31  -3   1 83.1060 6.10347   1
  31  -3  -1 73.1573 5.16612   3
  31  -3  -1 77.7968 5.99913   1
 -31  -3   1 76.8599 5.45193   4
 -31  -3   1 73.0101 5.17861   3
 -31  -3   1 85.0288 6.56815   2
  31  -3  -1 83.4415 6.83122   2
  31   3  -1 76.0729 5.19373   3
 -31   3   1 75.8887 5.97338   1
 -31   3   1 72.1161 5.14162   3
 -31   3   1 82.8685 6.81250   2
  31   3  -1 75.3121 5.46307   4
  31   3  -1 78.0223 6.07914   1
 -31   3   1 69.9277 5.54761   4
  31   3  -1 82.2191 6.57751   2
  29  -3  -1 14.5590 1.39615   3
 -29  -3   1 13.4091 2.48313   2
  29  -3  -1 15.7153 1.98865   4
  29  -3  -1 18.4170 2.41573   1
 -29  -3   1 16.4011 2.42647   1
 -29  -3   1 14.8472 1.40687   3
  29  -3  -1 18.8720 3.14562   2
 -29  -3   1 15.2215 1.67595   4
 -29   3   1 18.1779 1.99812   4
 -29   3   1 16.9760 3.07483   2
 -29   3   1 14.9567 1.39147   3
  29   3  -1 17.5143 2.73195   2
  29   3  -1 13.1082 2.13134   1
  29   3  -1 14.1323 1.70999   4
  29   3  -1 13.6116 1.40559   3
 -29   3   1 18.0162 2.35560   1
  27  -3  -1 16.1424 1.77978   4
 -27  -3   1 17.8305 1.76682   4
  27  -3  -1 16.8927 1.44935   3
  27  -3  -1 16.1019 2.80848   2
 -27  -3   1 20.8409 2.55802   1
  27  -3  -1 14.7882 2.14866   1
 -27  -3   1 15.6686 2.60287   2
 -27  -3   1 16.0184 1.44473   3
 -27   3   1 14.7004 2.14976   1
 -27   3   1 19.8711 3.18280   2
  27   3  -1 14.7950 1.44942   3
 -27   3   1 17.5575 1.87487   4
  27   3  -1 19.3920 2.45224   1
 -27   3   1 15.9337 1.40709   3
  27   3  -1 13.5735 2.43049   2
  27   3  -1 17.9250 1.74014   4
 -25  -3   1 280.680 18.3030   2
  25  -3  -1 283.137 18.6312   2
 -25  -3   1 274.577 17.2649   3
 -25  -3   1 258.846 17.4135   4
 -25  -3   1 256.839 17.8894   1
  25  -3  -1 241.049 17.7954   1
  25  -3  -1 271.146 17.2365   3
  25  -3  -1 281.534 17.5764   4
  25   3  -1 253.396 17.3943   4
 -25   3   1 269.395 17.8725   1
 -25   3   1 243.541 17.4782   4
  25   3  -1 254.919 17.8968   1
 -25   3   1 271.956 17.2327   3
 -25   3   1 276.216 18.5525   2
  25   3  -1 301.655 18.3628   2
  25   3  -1 276.037 17.2554   3
 -23  -3   1 435.035 25.4437   4
  23  -3  -1 389.774 25.5151   4
 -23  -3   1 398.216 26.1632   2
  23  -3  -1 360.173 25.7621   1
 -23  -3   1 385.762 25.2515   3
  23  -3  -1 387.968 25.2293   3
 -23  -3   1 408.824 25.9177   1
  23  -3  -1 427.909 26.5678   2
 -23   3   1 403.373 25.8279   1
 -23   3   1 391.041 26.4136   2
  23   3  -1 380.741 25.8651   1
  23   3  -1 409.525 25.2605   3
 -23   3   1 370.720 25.2116   3
  23   3  -1 374.061 25.3725   4
  23   3  -1 392.958 26.1173   2
 -23   3   1 397.844 25.5178   4
  21  -3  -1 215.318 13.8667   4
 -21  -3   1 198.293 13.7326   4
  21  -3  -1 231.747 14.8194   2
 -21  -3   1 215.850 14.4294   2
 -21  -3   1 218.304 13.6312   3
  21  -3  -1 221.426 13.6111   3
 -21  -3   1 208.151 14.2073   1
  21  -3  -1 199.156 14.1190   1
  21   3  -1 209.024 14.3720   2
  21   3  -1 207.045 13.6080   3
 -21   3   1 208.198 14.6681   2
  21   3  -1 209.983 14.2085   1
  21   3  -1 197.699 13.7137   4
 -21   3   1 210.275 13.8586   4
 -21   3   1 210.839 13.5931   3
 -21   3   1 219.605 14.1657   1
 -19  -3   1 21.6773 2.08990   1
 -19  -3   1 17.6347 1.43171   3
 -19  -3   1 18.8272 1.55970   4
  19  -3  -1 17.4923 1.65883   4
  19  -3  -1 19.8351 1.99325   1
  19  -3  -1 17.5133 1.40597   3
  19  -3  -1 18.0329 2.46101   2
 -19  -3   1 19.3086 2.16671   2
  19   3  -1 20.7326 2.17889   2
 -19   3   1 17.2448 1.38915   3
  19   3  -1 17.7571 1.55888   4
  19   3  -1 17.0627 1.41326   3
  19   3  -1 18.1980 2.01148   1
 -19   3   1 16.0229 1.68413   4
 -19   3   1 17.6927 2.52383   2
 -17  -3   1 462.595 33.8966   2
 -17  -3   1 552.096 33.4813   4
  17  -3  -1 545.389 34.3365   2
  17  -3  -1 519.915 33.3630   3
  17  -3  -1 574.818 33.6148   4
 -17  -3   1 491.986 33.3744   3
 -17  -3   1 518.407 33.8734   1
  17   3  -1 503.855 33.3713   3
  17   3  -1 518.567 33.8730   1
 -17   3   1 446.166 34.1307   2
 -17   3   1 609.249 33.6353   4
  15  -3  -1 1828.71 103.711   2
  15  -3  -1 1706.20 102.951   4
 -15   3   1 1566.94 102.915   4
  15   3  -1 1420.69 102.735   3
 -15   3   1 1664.43 102.744   3
  15   3  -1 1481.01 103.147   1
  15   3  -1 1532.84 103.209   2
 -15   3   1 1612.78 103.139   1
  15   3  -1 1749.45 102.835   4
  13  -3  -1 1300.55 89.2840   2
  13  -3  -1 1542.79 88.7989   4
 -13  -3   1 1213.77 88.9402   1
  13  -3  -1 1434.74 88.9828   1
 -13  -3   1 1340.70 89.0135   2
 -13   3   1 1416.02 88.5950   3
 -13   3   1 1426.19 88.7657   4
  13   3  -1 1369.64 89.0013   2
 -13   3   1 1420.90 88.9664   1
  13   3  -1 1394.99 88.6431   4
  13   3  -1 1459.01 88.6178   3
 -11  -3   1 26.4761 2.17723   1
  11  -3  -1 25.3397 1.76916   3
 -11  -3   1 26.3092 2.14640   2
  11  -3  -1 23.5507 1.91065   4
 -11  -3   1 24.3647 1.76969   3
 -11  -3   1 27.9946 1.82490   4
  11  -3  -1 28.4774 2.16827   1
 -11   3   1 22.8596 1.92590   4
  11   3  -1 23.9816 1.79563   4
  11   3  -1 22.7103 2.13463   1
  11   3  -1 25.7248 2.12064   2
 -11   3   1 26.7115 1.76297   3
 -11   3   1 26.6399 2.13635   1
 -11   3   1 22.6002 2.38943   2
   9  -3  -1 647.664 39.6905   1
  -9  -3   1 594.020 39.7022   1
  -9  -3   1 628.565 39.3946   3
   9  -3  -1 689.129 39.3916   3
  -9  -3   1 635.776 39.6566   2
  -9  -3   1 625.109 39.3964   4
  -9   3   1 574.999 39.6432   1
   9   3  -1 591.001 39.6194   2
   9   3  -1 537.757 39.3704   3
   9   3  -1 629.975 39.3904   4
  -9   3   1 708.852 39.5298   4
  -9   3   1 656.667 39.3830   3
   9   3  -1 515.974 39.6400   1
  -7  -3   1 1753.69 125.781   2
   7  -3  -1 1848.59 126.049   2
  -7  -3   1 2081.74 125.639   3
  -7  -3   1 2015.40 125.623   4
   7  -3  -1 1941.80 125.877   1
  -7  -3   1 1884.89 125.899   1
   7  -3  -1 2137.78 125.738   4
   7  -3  -1 2085.88 125.627   3
   7   3  -1 2052.54 125.817   2
  -7   3   1 1853.28 125.616   3
   7   3  -1 2080.62 125.636   3
  -7   3   1 1936.78 125.878   1
   7   3  -1 2041.89 125.622   4
   7   3  -1 1966.57 125.908   1
   5  -3  -1 2914.99 195.895   4
  -5  -3   1 3218.57 195.823   4
  -5  -3   1 2962.82 195.838   3
  -5  -3   1 3183.92 196.106   1
   5  -3  -1 3012.76 196.059   1
  -5  -3   1 2948.09 195.961   2
   5  -3  -1 3244.95 195.838   3
   5  -3  -1 2656.66 196.146   2
  -5   3   1 3152.48 195.834   3
  -5   3   1 2700.74 196.151   2
   5   3  -1 3110.62 196.087   1
  -5   3   1 3357.85 195.918   4
  -5   3   1 3283.99 196.089   1
   5   3  -1 3027.78 195.959   2
   5   3  -1 3149.37 195.841   3
   5   3  -1 3414.78 195.825   4
  -3  -3   1 1469.85 92.8190   2
   3  -3  -1 1511.91 92.9321   1
  -3  -3   1 1658.78 92.6970   4
  -3  -3   1 1469.94 92.9285   1
   3  -3  -1 1423.23 92.7014   3
  -3  -3   1 1369.38 92.6985   3
   3   3  -1 1339.55 92.9002   1
  -3   3   1 1249.85 92.8750   1
   3   3  -1 1558.06 92.7088   3
  -3   3   1 1558.53 92.7546   4
  -3   3   1 1571.52 92.7081   3
  -3   3   1 1284.34 92.9328   2
   3   3  -1 1497.86 92.8193   2
   1  -3  -1 11.1721 0.86975   3
  -1  -3   1 10.4647 1.11377   1
  -1  -3   1 9.57432 0.86721   3
   1  -3  -1 11.5998 1.15746   1
   1  -3  -1 10.7574 1.12576   2
  -1  -3   1 12.1871 0.87471   4
  -1  -3   1 11.7852 1.05639   2
   1  -3  -1 12.0684 0.91244   4
   1   3  -1 11.3994 1.05497   2
  -1   3   1 10.3064 1.07664   2
   1   3  -1 10.7591 1.11814   1
  -1   3   1 12.0419 0.88756   4
   1   3  -1 11.9219 0.87884   4
   1   3  -1 14.1107 0.89820   3
  -1  -3  -1 5929.35 347.502   4
   1  -3   1 5231.48 347.529   4
   1  -3   1 4854.09 347.685   2
   1  -3   1 5626.42 347.712   2
  -1  -3  -1 5182.50 347.603   2
   1  -3   1 6164.77 347.544   4
   1   3   1 5011.74 347.595   2
  -1   3  -1 5478.93 347.511   3
   1   3   1 4963.73 347.706   1
   1   3   1 5917.13 347.527   3
  -1   3  -1 5462.21 347.686   1
   1   3   1 6159.31 347.504   4
  -1   3  -1 5060.28 347.691   1
  -1   3  -1 5597.10 347.508   3
   3  -3   1 2664.81 174.189   3
  -3  -3  -1 2922.35 174.419   1
  -3  -3  -1 2877.15 174.156   4
  -3  -3  -1 2720.13 174.227   2
   3  -3   1 2723.88 174.379   1
  -3  -3  -1 2401.97 174.187   3
   3  -3   1 2478.40 174.451   2
   3   3   1 3120.26 174.159   4
  -3   3  -1 3042.94 174.256   4
   3   3   1 2422.46 174.368   1
   3   3   1 2374.05 174.211   2
   3   3   1 2728.77 174.194   3
  -3   3  -1 3060.69 174.410   1
  -3   3  -1 2988.81 174.510   2
  -3   3  -1 2633.94 174.187   3
   5  -3   1 2237.92 157.951   1
  -5  -3  -1 2397.54 157.745   4
  -5  -3  -1 2462.11 157.794   3
  -5  -3  -1 2581.36 158.033   1
   5  -3   1 2195.73 157.773   3
   5  -3   1 2627.84 158.196   2
   5  -3   1 2796.78 157.884   4
  -5  -3  -1 2518.11 157.829   2
  -5   3  -1 2501.01 157.980   1
   5   3   1 2389.76 157.819   2
  -5   3  -1 2529.06 157.783   3
   5   3   1 2689.53 157.749   4
   5   3   1 2152.99 157.982   1
  -5   3  -1 2714.13 157.877   4
  -7  -3  -1 327.032 23.8898   2
   7  -3   1 381.306 24.0223   1
  -7  -3  -1 380.543 23.7795   4
  -7  -3  -1 393.886 23.8194   3
  -7  -3  -1 368.988 24.0705   1
   7  -3   1 404.248 23.9252   4
   7  -3   1 426.012 23.8074   3
   7  -3   1 391.626 24.3061   2
   7   3   1 386.135 23.8139   3
  -7   3  -1 340.768 24.2171   2
   7   3   1 327.915 24.0228   1
   7   3   1 335.415 23.8863   2
  -7   3  -1 385.883 23.7965   3
   9  -3   1 913.490 53.2168   3
  -9  -3  -1 892.357 53.2262   4
   9  -3   1 732.008 53.6981   2
   9  -3   1 805.339 53.3377   4
   9  -3   1 750.464 53.4176   1
  -9  -3  -1 847.689 53.2319   3
  -9  -3  -1 764.118 53.4891   1
  -9  -3  -1 857.988 53.4231   2
  -9   3  -1 865.904 53.2105   3
   9   3   1 899.454 53.5380   1
   9   3   1 894.619 53.2198   4
  -9   3  -1 860.210 53.3470   4
  -9   3  -1 894.286 53.4726   1
   9   3   1 750.336 53.2121   3
   9   3   1 814.379 53.3957   2
 -11  -3  -1 1940.72 118.271   4
 -11  -3  -1 1714.02 118.545   1
  11  -3   1 1688.78 118.471   1
  11  -3   1 1953.04 118.237   3
 -11  -3  -1 1861.37 118.254   3
 -11   3  -1 1928.27 118.234   3
  11   3   1 1870.21 118.578   1
 -11   3  -1 1637.24 118.788   2
  11   3   1 2043.40 118.274   4
  11   3   1 1891.52 118.523   2
 -11   3  -1 1847.21 118.497   1
  11   3   1 1940.68 118.256   3
  13  -3   1 1340.79 78.4093   3
 -13  -3  -1 1229.13 78.4221   3
 -13  -3  -1 1291.10 78.8129   1
  13  -3   1 1272.66 78.7226   1
 -13  -3  -1 1137.31 78.7458   2
 -13  -3  -1 1294.49 78.4626   4
  13   3   1 1346.24 78.4614   4
 -13   3  -1 1172.59 79.0798   2
 -13   3  -1 1333.13 78.7354   1
 -13   3  -1 1093.70 78.5417   4
 -13   3  -1 1230.06 78.3930   3
  13   3   1 1084.48 78.7291   1
  13   3   1 1198.82 78.7608   2
 -15  -3  -1 218.110 13.2888   2
 -15  -3  -1 181.307 12.7621   3
 -15  -3  -1 205.035 13.2084   1
  15  -3   1 184.920 13.0872   1
  15  -3   1 224.806 13.7345   2
  15   3   1 203.156 12.8328   4
 -15   3  -1 195.163 12.9524   4
  15   3   1 207.244 13.2510   2
 -15   3  -1 202.680 13.1028   1
 -15   3  -1 205.764 12.7510   3
 -15   3  -1 195.932 13.5460   2
  15   3   1 178.539 12.7568   3
  17  -3   1 16.5466 1.57685   4
  17  -3   1 25.1341 2.94748   2
  17  -3   1 15.8134 1.75244   1
 -17  -3  -1 17.6220 1.47096   4
 -17   3  -1 18.1467 1.33596   3
  17   3   1 18.7516 1.37073   3
 -17   3  -1 12.3764 2.08565   2
 -17   3  -1 20.2682 1.84022   1
 -17   3  -1 18.4432 1.59940   4
 -19  -3  -1 416.939 23.5388   4
  19  -3   1 424.819 23.6931   4
  19  -3   1 341.249 23.3599   3
  19  -3   1 381.870 24.4482   2
 -19  -3  -1 396.456 24.1243   2
 -19  -3  -1 381.680 23.9233   1
 -19  -3  -1 349.714 23.3903   3
  19   3   1 363.528 23.4924   4
  19   3   1 357.197 23.3895   3
 -19   3  -1 323.083 23.5728   4
  19   3   1 369.062 24.0371   2
  19   3   1 344.348 23.8500   1
 -19   3  -1 308.082 24.1723   2
 -21  -3  -1 507.831 37.0094   2
 -21  -3  -1 571.397 36.3745   3
 -21  -3  -1 558.616 36.9000   1
  21  -3   1 556.056 36.6120   4
  21  -3   1 600.976 36.8732   1
  21  -3   1 578.792 36.3503   3
 -21  -3  -1 572.468 36.4996   4
  21  -3   1 624.807 37.5927   2
 -21   3  -1 517.202 36.5725   4
  21   3   1 612.281 37.1735   2
  21   3   1 530.661 36.8590   1
  21   3   1 596.535 36.3794   3
  21   3   1 577.828 36.4967   4
 -21   3  -1 582.926 37.4476   2
  23  -3   1 301.854 19.2448   2
 -23  -3  -1 278.801 17.9540   3
  23  -3   1 261.596 18.4208   1
 -23  -3  -1 319.856 18.9261   2
  23  -3   1 286.651 18.2447   4
 -23  -3  -1 279.613 18.0971   4
  23  -3   1 299.342 17.9398   3
 -23  -3  -1 271.499 18.5214   1
  23   3   1 258.113 18.4849   1
  23   3   1 271.143 18.0898   4
  23   3   1 301.423 18.8680   2
 -23   3  -1 277.019 17.9197   3
  23   3   1 254.973 17.9294   3
 -23   3  -1 280.328 18.4547   1
 -23   3  -1 262.145 18.1819   4
 -23   3  -1 285.505 19.1104   2
 -25  -3  -1 6.95961 1.04763   4
 -25  -3  -1 5.10520 1.36083   1
  25  -3   1 6.86349 1.25122   4
 -25  -3  -1 5.98027 0.81490   3
  25  -3   1 6.84495 1.44745   1
  25  -3   1 5.14485 0.73177   3
 -25  -3  -1 6.86521 1.64864   2
  25  -3   1 6.05188 1.97268   2
  25   3   1 6.96403 0.88021   3
 -25   3  -1 6.15303 0.77224   3
 -25   3  -1 6.01361 1.33058   1
  25   3   1 5.97815 1.56985   2
 -25   3  -1 8.59655 1.32909   4
  25   3   1 4.63740 1.27500   1
  25   3   1 6.56126 1.08014   4
 -25   3  -1 8.37197 2.13159   2
  27  -3   1 147.138 9.91510   1
  27  -3   1 143.721 9.24719   3
 -27  -3  -1 140.075 9.95789   1
 -27  -3  -1 141.133 9.27225   3
 -27  -3  -1 141.451 9.47757   4
 -27  -3  -1 128.867 10.1921   2
  27  -3   1 169.419 10.9081   2
  27  -3   1 123.726 9.54490   4
  27   3   1 145.108 9.27176   3
  27   3   1 129.145 9.43466   4
  27   3   1 168.320 10.5139   2
  27   3   1 148.554 9.99381   1
 -27   3  -1 145.032 9.60844   4
 -27   3  -1 135.894 10.5666   2
 -27   3  -1 136.197 9.23105   3
 -27   3  -1 148.452 9.89391   1
  29  -3   1 128.696 9.19633   4
  29  -3   1 139.882 8.83664   3
 -29  -3  -1 128.905 8.84123   3
 -29  -3  -1 142.718 9.11371   4
  29  -3   1 129.309 9.48881   1
 -29  -3  -1 133.204 9.99248   2
 -29  -3  -1 140.686 9.63857   1
  29  -3   1 143.273 10.4458   2
  29   3   1 160.093 10.2375   2
  29   3   1 130.180 8.84023   3
  29   3   1 124.416 9.03030   4
  29   3   1 152.237 9.71283   1
 -29   3  -1 131.472 9.19173   4
 -29   3  -1 129.659 10.2315   2
 -29   3  -1 139.272 9.52707   1
 -29   3  -1 126.497 8.80059   3
  31  -3   1 76.1449 5.87878   1
  31  -3   1 69.1317 5.09561   3
  31  -3   1 89.3680 6.98801   2
 -31  -3  -1 76.7930 5.16158   3
 -31  -3  -1 79.4832 5.99285   1
 -31  -3  -1 77.8162 6.41052   2
 -31  -3  -1 77.6762 5.43508   4
  31   3   1 86.0731 6.56912   2
 -31   3  -1 74.2214 5.10225   3
  31   3   1 71.9488 5.90640   1
  31   3   1 72.6278 5.38588   4
  31   3   1 78.6835 5.16214   3
 -31   3  -1 63.7472 5.44844   4
 -31   3  -1 82.5993 6.78180   2
 -31   3  -1 84.0189 5.92168   1
  33  -3   1 16.2126 3.23330   2
  33  -3   1 9.28561 1.91005   1
 -33  -3  -1 8.15381 2.14937   2
 -33  -3  -1 8.56424 1.34827   4
  33  -3   1 10.5136 1.12032   3
 -33  -3  -1 8.95540 1.10750   3
 -33  -3  -1 8.78293 1.91219   1
  33   3   1 9.31776 2.25301   2
 -33   3  -1 10.6693 2.56184   2
 -33   3  -1 14.2131 1.83480   4
  33   3   1 11.8490 2.10571   1
 -33   3  -1 8.58659 1.05056   3
 -33   3  -1 9.82038 1.82871   1
  33   3   1 8.69809 1.40058   4
  33   3   1 6.42941 0.99815   3
  35  -3   1 0.03282 0.68702   2
 -35  -3  -1 3.25364 0.74367   3
 -35  -3  -1 3.23707 1.47051   1
  35  -3   1 3.73007 1.39038   1
 -35  -3  -1 2.23709 1.64991   2
 -35  -3  -1 3.04275 1.07110   4
  35  -3   1 3.66408 0.73608   3
  35   3   1 3.57584 1.88404   2
 -35   3  -1 2.68773 1.31777   1
 -35   3  -1 3.40343 0.73631   3
  35   3   1 3.51278 1.41490   1
  35   3   1 3.74727 0.74720   3
 -35   3  -1 0.03792 0.57348   2
  35   3   1 3.53394 1.09496   4
 -37  -3  -1 15.9523 1.54557   3
 -37  -3  -1 21.0684 2.21644   4
  37  -3   1 15.4717 2.47394   1
  37  -3   1 15.3270 1.53899   3
 -37  -3  -1 18.3913 2.73939   1
 -37  -3  -1 16.9947 3.01997   2
  37  -3   1 19.8989 3.72857   2
 -37   3  -1 14.9446 3.21038   2
  37   3   1 12.6065 2.87425   2
 -37   3  -1 14.6179 1.49898   3
  37   3   1 15.1646 2.49998   1
  37   3   1 14.9370 1.51931   3
 -37   3  -1 20.4411 2.79449   1
 -37   3  -1 13.7588 1.97093   4
 -36  -4   1 1.56235 1.33701   1
  36  -4  -1 -0.1983 1.08138   1
  36  -4  -1 0.28602 0.64143   3
 -36  -4   1 0.10063 1.39025   2
 -36  -4   1 0.75704 0.93785   4
 -36  -4   1 0.10949 0.57390   3
  36  -4  -1 1.24886 1.92248   2
 -36   4   1 0.86698 0.60224   3
 -36   4   1 -0.0153 1.21685   2
  36   4  -1 0.21055 0.93191   4
  36   4  -1 1.95892 1.41848   1
  36   4  -1 -0.1771 1.53742   2
 -36   4   1 1.43680 1.06126   4
 -36   4   1 0.50594 1.18807   1
  36   4  -1 0.60953 0.65968   3
 -34  -4   1 5.35278 1.86564   2
 -34  -4   1 4.81912 1.15141   4
  34  -4  -1 4.22580 0.82130   3
 -34  -4   1 5.62219 1.74092   1
  34  -4  -1 5.06149 1.58577   1
 -34  -4   1 3.62651 0.80020   3
  34  -4  -1 0.03101 0.68057   2
 -34   4   1 3.86971 1.98012   2
  34   4  -1 5.87036 0.93562   3
 -34   4   1 5.29072 1.61127   1
  34   4  -1 4.16683 1.89047   2
  34   4  -1 5.47775 1.68546   1
 -34   4   1 0.64711 0.63857   4
  34   4  -1 3.30309 1.08084   4
 -34   4   1 3.96130 0.76647   3
 -32  -4   1 31.9811 3.27486   1
  32  -4  -1 33.2915 4.39259   2
  32  -4  -1 29.3547 3.17025   1
 -32  -4   1 30.0976 2.60752   4
 -32  -4   1 31.6091 3.98568   2
 -32  -4   1 27.8524 2.29554   3
  32  -4  -1 28.7017 2.28727   3
 -32   4   1 30.2207 3.11520   1
 -32   4   1 30.8061 2.29258   3
  32   4  -1 28.4582 2.28955   3
  32   4  -1 27.2625 2.50258   4
  32   4  -1 26.1443 3.66559   2
  32   4  -1 30.1766 3.22016   1
  30  -4  -1 -0.0247 0.48401   3
 -30  -4   1 0.04444 0.51550   3
 -30  -4   1 0.10580 0.99950   1
 -30  -4   1 0.33919 1.24795   2
  30  -4  -1 -1.3106 1.53696   2
 -30  -4   1 0.41995 0.78961   4
  30  -4  -1 -0.2846 0.94952   1
  30   4  -1 -0.6332 0.52534   3
 -30   4   1 0.33186 0.93778   1
 -30   4   1 0.76274 0.53591   3
 -30   4   1 0.22080 1.51411   2
  30   4  -1 -0.0530 0.68276   4
 -30   4   1 -0.3096 0.94639   4
  30   4  -1 -0.1863 1.21217   2
  30   4  -1 0.28434 1.01900   1
 -28  -4   1 0.32319 0.76719   4
  28  -4  -1 0.36905 0.97348   1
 -28  -4   1 1.09897 1.11707   1
  28  -4  -1 -0.2056 1.38624   2
 -28  -4   1 0.80781 1.28492   2
  28  -4  -1 1.12170 0.54397   3
 -28  -4   1 0.83334 0.56274   3
 -28   4   1 0.07099 0.82138   4
 -28   4   1 -0.5039 0.90400   1
  28   4  -1 0.93182 0.72816   4
  28   4  -1 1.02287 0.57283   3
 -28   4   1 1.58403 0.57926   3
  28   4  -1 -0.7590 1.08274   2
 -28   4   1 -0.3769 1.33141   2
  28   4  -1 0.65696 1.03060   1
 -26  -4   1 1.87298 1.28113   2
 -26  -4   1 1.23305 0.73414   4
  26  -4  -1 1.03373 1.36250   2
  26  -4  -1 1.81496 0.57027   3
 -26  -4   1 2.01199 0.59460   3
  26  -4  -1 1.57373 1.03652   1
  26  -4  -1 1.61528 0.86468   4
 -26  -4   1 1.78812 1.10399   1
  26   4  -1 1.94870 1.05429   1
  26   4  -1 1.83689 0.57747   3
 -26   4   1 1.54534 0.52733   3
 -26   4   1 1.86666 0.96731   1
 -26   4   1 1.23381 1.46529   2
  26   4  -1 1.64104 0.71914   4
  26   4  -1 1.41540 1.29314   2
 -26   4   1 1.87733 0.93962   4
 -24  -4   1 15.5932 1.64865   4
 -24  -4   1 15.8889 2.23963   1
  24  -4  -1 20.8109 2.51514   1
  24  -4  -1 17.5226 1.77510   4
 -24  -4   1 24.0832 2.90341   2
  24  -4  -1 18.3185 1.45334   3
  24  -4  -1 20.0131 2.89238   2
 -24  -4   1 16.5300 1.46783   3
  24   4  -1 18.2080 2.25104   1
  24   4  -1 13.5628 1.42466   3
 -24   4   1 18.4216 1.85355   4
  24   4  -1 22.9378 2.79189   2
 -24   4   1 16.8360 1.43315   3
 -24   4   1 20.1594 2.36521   1
 -24   4   1 16.8099 2.85639   2
  24   4  -1 16.8437 1.57723   4
 -22  -4   1 42.0918 2.94760   4
 -22  -4   1 36.9437 2.77976   3
  22  -4  -1 38.1703 3.38532   1
 -22  -4   1 37.2883 3.42639   1
  22  -4  -1 36.7591 3.03695   4
  22  -4  -1 41.1979 3.96726   2
 -22  -4   1 40.5291 3.59698   2
  22  -4  -1 40.5146 2.77157   3
 -22   4   1 43.7299 4.06277   2
  22   4  -1 42.4121 3.60629   2
  22   4  -1 36.3530 2.76722   3
 -22   4   1 39.5629 3.37798   1
 -22   4   1 37.5823 2.74778   3
  22   4  -1 39.1903 2.89885   4
 -22   4   1 40.9590 3.11248   4
  22   4  -1 39.7061 3.46448   1
  20  -4  -1 0.30887 1.10485   2
 -20  -4   1 0.75266 0.86687   1
  20  -4  -1 1.08540 0.67174   4
 -20  -4   1 1.29153 0.50255   3
 -20  -4   1 1.73746 0.62948   4
  20  -4  -1 0.53056 0.80379   1
 -20  -4   1 1.79556 1.04298   2
  20  -4  -1 1.20374 0.46098   3
  20   4  -1 1.07638 0.45816   3
  20   4  -1 0.70935 0.86629   1
 -20   4   1 0.77550 0.83717   1
 -20   4   1 0.96976 0.73308   4
 -20   4   1 0.90987 0.42987   3
  20   4  -1 3.43576 1.16470   2
  20   4  -1 1.16894 0.56462   4
 -20   4   1 -0.1034 1.14402   2
 -18  -4   1 68.3635 4.58945   4
  18  -4  -1 69.3839 4.76562   4
 -18  -4   1 64.9671 5.09247   2
 -18  -4   1 67.5544 4.50935   3
  18  -4  -1 74.7546 4.50912   3
  18  -4  -1 67.7682 5.01163   1
 -18  -4   1 66.5502 5.06960   1
  18  -4  -1 68.5666 5.55369   2
 -18   4   1 67.0367 4.47809   3
 -18   4   1 62.7129 5.46022   2
 -18   4   1 62.1117 4.72502   4
  18   4  -1 59.5989 4.48498   3
  18   4  -1 75.9758 5.13944   1
  16  -4  -1 24.3484 2.71908   2
  16  -4  -1 21.2541 1.97140   4
 -16  -4   1 22.4127 2.25572   1
 -16  -4   1 24.0847 1.75752   3
  16  -4  -1 23.4842 1.72120   3
 -16  -4   1 24.1719 1.81951   4
  16   4  -1 20.7107 2.22361   1
  16   4  -1 24.9144 2.25388   2
  16   4  -1 22.8316 1.77859   4
 -16   4   1 21.8480 1.93587   4
  16   4  -1 25.8948 1.76490   3
 -16   4   1 24.4431 2.67228   2
  14  -4  -1 5.73958 0.86109   4
  14  -4  -1 6.85235 1.59098   2
 -14  -4   1 6.03894 1.17920   2
 -14  -4   1 5.28562 0.64111   3
 -14   4   1 5.35422 1.06600   1
 -14   4   1 3.73586 0.78997   4
  14   4  -1 5.62303 1.18357   1
  14   4  -1 5.90348 0.66898   3
  14   4  -1 6.90458 1.14997   2
  14   4  -1 5.79637 0.70747   4
 -14   4   1 4.58067 0.59095   3
 -14   4   1 1.10150 0.75293   2
  12  -4  -1 87.6904 6.26618   2
 -12  -4   1 75.0171 5.75356   2
  12  -4  -1 84.0864 5.84085   1
 -12  -4   1 84.3587 5.46610   4
  12  -4  -1 95.2796 5.66364   4
 -12   4   1 67.4049 6.02016   2
  12   4  -1 90.7262 5.46825   4
 -12   4   1 71.1385 5.75859   1
 -12   4   1 83.2986 5.43518   3
  12   4  -1 81.8555 5.76948   2
 -12   4   1 79.4192 5.59115   4
  12   4  -1 87.7042 5.46137   3
 -10  -4   1 334.985 22.0071   3
  10  -4  -1 335.996 22.6300   2
  10  -4  -1 365.455 22.3784   1
 -10  -4   1 348.262 21.9973   4
 -10  -4   1 338.212 22.2572   2
  10  -4  -1 347.656 22.1389   4
 -10  -4   1 356.181 22.4208   1
 -10   4   1 318.359 22.1125   4
 -10   4   1 344.137 22.6473   2
  10   4  -1 327.682 22.2311   2
  10   4  -1 390.859 22.0110   4
 -10   4   1 311.261 22.3035   1
 -10   4   1 352.613 21.9965   3
  -8  -4   1 112.925 6.96377   4
  -8  -4   1 107.031 7.34923   1
  -8  -4   1 110.430 7.18556   2
   8  -4  -1 107.968 7.31049   1
   8  -4  -1 121.144 6.98893   3
  -8  -4   1 111.746 6.99395   3
  -8   4   1 104.535 6.96849   3
  -8   4   1 101.432 7.28256   1
   8   4  -1 101.724 7.14900   2
   8   4  -1 107.405 6.95399   4
  -8   4   1 111.784 7.10211   4
   8   4  -1 86.7471 7.25072   1
   6  -4  -1 453.673 30.3431   1
  -6  -4   1 441.994 30.0573   3
  -6  -4   1 451.984 30.3668   1
  -6  -4   1 489.077 30.2245   2
   6  -4  -1 516.890 30.1667   4
   6  -4  -1 464.989 30.0552   3
   6  -4  -1 454.499 30.5038   2
  -6  -4   1 502.957 30.0387   4
  -6   4   1 459.834 30.0548   3
   6   4  -1 469.352 30.2038   2
   6   4  -1 485.216 30.0345   4
  -6   4   1 475.622 30.3644   1
  -6   4   1 433.550 30.4665   2
   6   4  -1 449.044 30.3621   1
   6   4  -1 514.989 30.0757   3
   4  -4  -1 295.174 19.6857   2
  -4  -4   1 328.674 19.4804   2
   4  -4  -1 312.319 19.6150   1
   4  -4  -1 338.054 19.3283   3
  -4  -4   1 265.592 19.5622   1
  -4  -4   1 312.794 19.2954   4
   4   4  -1 301.231 19.3169   3
  -4   4   1 287.261 19.5824   1
   4   4  -1 321.829 19.6314   1
   4   4  -1 297.142 19.4449   2
  -4   4   1 276.656 19.6537   2
  -4   4   1 285.157 19.3659   4
  -4   4   1 304.773 19.3155   3
   2  -4  -1 41.4859 3.02032   1
   2  -4  -1 40.9347 3.03332   2
   2  -4  -1 39.7196 2.71278   3
  -2  -4   1 37.0959 2.85946   2
   2  -4  -1 42.2570 2.75816   4
  -2  -4   1 40.5309 2.69307   4
   2   4  -1 42.2407 2.88720   2
   2   4  -1 35.7487 2.69049   3
   2   4  -1 40.6806 2.99800   1
  -2   4   1 38.5348 3.00023   1
  -2   4   1 39.9717 2.70719   3
  -2   4   1 48.2394 2.77004   4
  -2   4   1 35.3339 2.98026   2
   2   4  -1 43.7214 2.69922   4
   0  -4  -1 190.973 12.1045   4
   0  -4  -1 187.449 12.3938   1
   0  -4   1 190.021 12.3175   2
   0  -4  -1 187.311 12.2966   2
   0  -4  -1 182.512 12.1060   3
   0  -4   1 178.013 12.3316   1
   0  -4   1 201.130 12.1010   3
   0  -4   1 211.604 12.1249   4
   0   4   1 183.973 12.1048   3
   0   4   1 175.520 12.2760   2
   0   4  -1 198.576 12.1017   3
   0   4  -1 216.057 12.1265   4
   0   4   1 211.582 12.1134   4
   0   4  -1 159.333 12.2659   2
   0   4   1 154.822 12.3260   1
   0   4  -1 179.083 12.3329   1
  -2  -4  -1 2524.29 159.296   4
  -2  -4  -1 2555.77 159.298   4
   2  -4   1 2329.45 159.557   1
   2  -4   1 2424.69 159.614   2
  -2  -4  -1 2549.89 159.432   2
  -2  -4  -1 2588.32 159.442   2
   2  -4   1 2659.78 159.371   4
  -2   4  -1 2532.45 159.325   3
  -2   4  -1 2806.57 159.375   4
   2   4   1 2547.64 159.625   1
  -2   4  -1 2240.02 159.545   1
   2   4   1 2465.01 159.321   3
  -2   4  -1 2494.79 159.611   2
   2   4   1 2499.27 159.333   3
   2   4   1 2408.26 159.566   1
  -4  -4  -1 536.839 37.4483   3
   4  -4   1 570.326 37.6996   1
  -4  -4  -1 556.192 37.7162   1
  -4  -4  -1 543.184 37.4965   2
   4  -4   1 664.200 37.4635   3
   4  -4   1 609.444 37.8523   2
  -4  -4  -1 623.859 37.4085   4
  -4   4  -1 675.552 37.5470   4
  -4   4  -1 621.447 37.7291   1
  -4   4  -1 639.775 37.4592   3
   4   4   1 602.979 37.4598   3
  -4   4  -1 539.437 37.7938   2
   4   4   1 593.326 37.4049   4
   4   4   1 492.668 37.6715   1
   4   4   1 549.627 37.4971   2
  -6  -4  -1 12.9483 0.78396   4
  -6  -4  -1 6.27661 1.03738   1
   6  -4   1 12.5661 1.01063   4
   6  -4   1 10.2697 0.83825   3
  -6  -4  -1 9.16437 0.89409   2
   6  -4   1 11.3126 1.24020   1
   6  -4   1 7.48125 1.24647   2
  -6  -4  -1 10.5560 0.85457   3
  -6   4  -1 10.0366 1.15053   1
   6   4   1 10.2250 1.17759   1
   6   4   1 9.74765 0.88951   2
   6   4   1 12.8223 0.87811   3
  -6   4  -1 10.6819 0.85051   3
  -8  -4  -1 623.569 35.3776   4
  -8  -4  -1 508.944 35.5009   2
   8  -4   1 551.805 35.6771   1
  -8  -4  -1 558.978 35.7507   1
  -8  -4  -1 525.576 35.4110   3
   8  -4   1 575.615 35.4036   3
   8   4   1 533.131 35.4133   3
  -8   4  -1 526.675 35.3939   3
   8   4   1 550.086 35.5099   2
  -8   4  -1 528.733 35.5092   4
   8   4   1 587.480 35.3695   4
  -8   4  -1 601.705 35.7147   1
   8   4   1 557.028 35.7453   1
 -10  -4  -1 298.688 17.5113   1
 -10  -4  -1 261.828 17.0586   4
  10  -4   1 281.966 17.0781   3
  10  -4   1 258.578 17.3658   1
  10  -4   1 232.507 17.1941   4
 -10  -4  -1 262.114 17.0913   3
 -10  -4  -1 235.101 17.2370   2
 -10   4  -1 250.373 17.6843   2
  10   4   1 274.888 17.0586   4
 -10   4  -1 265.901 17.0672   3
 -10   4  -1 283.920 17.3969   1
 -10   4  -1 302.097 17.2539   4
  12  -4   1 0.95956 0.92542   2
 -12  -4  -1 1.55825 0.60055   2
 -12  -4  -1 1.75681 0.71601   1
  12  -4   1 1.47015 0.65674   1
 -12  -4  -1 1.20892 0.36106   3
  12  -4   1 1.62683 0.36137   3
 -12  -4  -1 0.62047 0.32568   4
  12  -4   1 1.23416 0.51973   4
 -12   4  -1 1.48443 0.93684   2
 -12   4  -1 1.46062 0.56913   4
  12   4   1 1.68323 0.58291   2
  12   4   1 1.42245 0.35335   4
 -12   4  -1 2.13259 0.69412   1
 -12   4  -1 1.04731 0.32541   3
 -14  -4  -1 91.9707 6.77527   2
  14  -4   1 96.6852 6.78799   1
  14  -4   1 89.4458 6.61251   4
 -14  -4  -1 110.344 6.48461   4
  14  -4   1 111.140 7.38742   2
  14   4   1 101.066 6.45610   4
  14   4   1 91.9357 6.42860   3
 -14   4  -1 96.1826 6.41089   3
 -14   4  -1 108.453 6.67201   4
 -14   4  -1 96.6914 7.24844   2
  14   4   1 98.1328 6.78550   2
 -14   4  -1 95.7674 6.78027   1
  16  -4   1 -0.0225 0.05056   3
 -16  -4  -1 0.40505 0.35572   3
  16  -4   1 -0.2355 0.56751   1
 -16  -4  -1 0.81441 0.71603   2
 -16  -4  -1 -0.0007 0.06752   4
  16  -4   1 -0.1510 0.58337   4
 -16  -4  -1 0.00878 0.18138   1
  16  -4   1 -0.0864 0.87890   2
 -16   4  -1 1.14258 0.70390   1
 -16   4  -1 0.56320 0.33432   3
 -16   4  -1 0.27181 0.89624   2
  16   4   1 0.29610 0.71581   1
 -16   4  -1 0.10846 0.53463   4
  16   4   1 0.17626 0.38065   4
  16   4   1 -0.1600 0.58219   2
  16   4   1 0.09080 0.34032   3
  18  -4   1 43.5999 3.81067   4
  18  -4   1 50.9379 3.58242   3
 -18  -4  -1 49.3536 4.11801   1
 -18  -4  -1 52.6910 3.62121   3
  18  -4   1 64.7197 4.84693   2
 -18  -4  -1 54.0430 3.69436   4
  18   4   1 54.1601 3.61105   3
 -18   4  -1 52.8026 4.55047   2
 -18   4  -1 65.3583 3.94760   4
  18   4   1 55.7035 4.17810   1
 -20  -4  -1 34.3162 2.64686   4
 -20  -4  -1 36.4042 3.22122   2
 -20  -4  -1 39.3906 2.57462   3
  20  -4   1 33.7651 2.97990   1
  20  -4   1 33.9853 3.64830   2
  20  -4   1 38.2684 2.87790   4
  20  -4   1 38.5311 2.52378   3
 -20  -4  -1 36.9027 3.14347   1
  20   4   1 39.2197 2.56239   3
  20   4   1 37.3504 3.15459   2
  20   4   1 34.3121 2.64126   4
  20   4   1 33.6780 3.07210   1
 -20   4  -1 37.3410 3.57640   2
 -20   4  -1 29.0371 2.73198   4
 -22  -4  -1 1.02922 0.57704   4
  22  -4   1 0.64009 0.74655   1
  22  -4   1 0.69106 0.40943   3
 -22  -4  -1 0.32578 0.89914   2
  22  -4   1 -0.2476 1.06225   2
 -22  -4  -1 0.19070 0.78545   1
 -22  -4  -1 0.67712 0.44322   3
  22  -4   1 -0.1532 0.64967   4
 -22   4  -1 0.18068 0.71657   1
  22   4   1 -0.1120 0.73321   1
 -22   4  -1 -0.2478 1.10303   2
  22   4   1 0.40065 0.54867   4
  22   4   1 0.13819 0.81725   2
 -22   4  -1 0.08995 0.37906   3
 -22   4  -1 -0.2197 0.68789   4
  22   4   1 0.30787 0.41286   3
 -24  -4  -1 10.8095 1.02994   3
  24  -4   1 12.5002 1.76816   1
 -24  -4  -1 11.6245 1.29338   4
  24  -4   1 7.93230 1.30878   4
 -24  -4  -1 8.89952 1.71681   2
  24  -4   1 8.94112 0.93164   3
  24  -4   1 11.7593 2.33003   2
 -24  -4  -1 12.2768 1.88292   1
 -24   4  -1 8.77888 0.96124   3
 -24   4  -1 11.8072 1.48128   4
 -24   4  -1 10.1727 2.24185   2
 -24   4  -1 13.8600 1.83949   1
  24   4   1 9.48660 1.71891   1
  24   4   1 11.3520 1.28592   4
  24   4   1 6.24898 0.89347   3
  24   4   1 9.54613 1.81085   2
  26  -4   1 3.18601 1.04841   4
  26  -4   1 3.26508 1.72712   2
 -26  -4  -1 4.20293 1.39859   2
 -26  -4  -1 3.10909 0.66870   3
  26  -4   1 4.95573 1.25656   1
  26  -4   1 2.97954 0.62137   3
 -26  -4  -1 4.23907 1.34904   1
 -26  -4  -1 2.57073 0.78589   4
  26   4   1 3.21966 0.82360   4
  26   4   1 3.60688 0.68727   3
 -26   4  -1 1.96392 0.88976   4
 -26   4  -1 3.08434 0.60118   3
  26   4   1 6.96053 1.65086   2
  26   4   1 5.27855 1.39088   1
 -26   4  -1 3.59917 1.59894   2
 -26   4  -1 3.59731 1.20339   1
 -28  -4  -1 2.74795 1.44174   2
 -28  -4  -1 3.31232 1.30707   1
  28  -4   1 0.92624 0.96253   1
  28  -4   1 1.62275 0.96502   4
 -28  -4  -1 2.59988 0.83536   4
  28  -4   1 2.48400 1.85511   2
 -28  -4  -1 1.62023 0.58355   3
  28  -4   1 2.28918 0.59937   3
 -28   4  -1 2.19526 1.01604   4
 -28   4  -1 1.26215 1.00643   1
  28   4   1 3.06071 1.41615   2
 -28   4  -1 2.00882 0.59233   3
  28   4   1 1.83040 0.79360   4
 -28   4  -1 2.37989 1.74717   2
  28   4   1 2.30084 1.18253   1
  28   4   1 1.48142 0.59137   3
 -30  -4  -1 14.1166 2.24911   1
  30  -4   1 11.2423 2.67025   2
 -30  -4  -1 17.2324 2.73884   2
 -30  -4  -1 16.2126 1.65736   4
  30  -4   1 13.9579 2.16102   1
  30  -4   1 12.9286 1.30569   3
 -30  -4  -1 14.3637 1.37307   3
 -30   4  -1 13.0183 1.30660   3
  30   4   1 13.4813 1.36581   3
  30   4   1 18.0325 2.47519   1
 -30   4  -1 14.7538 2.17479   1
  30   4   1 14.3871 1.61676   4
 -30   4  -1 16.5649 3.06085   2
 -30   4  -1 11.9064 1.78269   4
  30   4   1 17.8034 2.86168   2
  32  -4   1 4.56664 2.03287   2
 -32  -4  -1 4.19962 1.47009   1
  32  -4   1 4.53877 0.77682   3
 -32  -4  -1 4.05674 1.67163   2
 -32  -4  -1 3.70899 0.75814   3
  32  -4   1 3.33741 1.30313   1
 -32  -4  -1 3.09280 0.94619   4
 -32   4  -1 4.24070 2.02733   2
 -32   4  -1 4.17025 1.23250   4
  32   4   1 3.78896 1.02883   4
  32   4   1 2.85555 0.72646   3
  32   4   1 3.92419 1.42041   1
 -32   4  -1 4.29180 0.72416   3
 -32   4  -1 3.59162 1.33746   1
  32   4   1 4.32646 1.82595   2
 -34  -4  -1 0.83601 0.89110   4
 -34  -4  -1 1.13320 0.62478   3
  34  -4   1 0.01785 0.63848   2
  34  -4   1 0.39424 0.54960   3
  34  -4   1 -0.1717 1.02036   1
 -34  -4  -1 0.27223 1.31327   2
 -34  -4  -1 1.11465 1.21826   1
 -34   4  -1 0.05305 1.01201   1
 -34   4  -1 0.01340 0.18331   4
  34   4   1 1.24742 0.64452   3
 -34   4  -1 0.15247 0.77223   2
  34   4   1 0.55659 1.37526   2
 -34   4  -1 0.67501 0.54934   3
  34   4   1 1.39932 1.21664   1
  34   4   1 0.63086 0.86624   4
  36  -4   1 1.79261 1.94639   2
 -36  -4  -1 3.14322 0.78049   3
 -36  -4  -1 2.37215 1.07816   4
  36  -4   1 2.23921 0.68991   3
  36  -4   1 2.83505 1.33409   1
 -36  -4  -1 1.81813 1.37089   1
 -36  -4  -1 3.46303 1.75536   2
 -36   4  -1 3.13130 1.24375   4
  36   4   1 2.74386 1.81828   2
  36   4   1 1.04093 1.24919   1
 -36   4  -1 2.12071 0.66783   3
 -36   4  -1 2.76422 1.31113   1
  36   4   1 1.82693 0.97111   4
  36   4   1 2.23470 0.72430   3
 -36   4  -1 6.03047 2.40842   2
 -37  -5   1 0.84122 0.91652   4
 -37  -5   1 1.31624 1.35449   1
  37  -5  -1 1.30930 1.96996   2
  37  -5  -1 -0.4264 1.15082   1
  37  -5  -1 0.52983 0.63266   3
 -37  -5   1 0.93517 1.57244   2
 -37  -5   1 0.18634 0.64235   3
 -37   5   1 -0.8677 1.10574   2
  37   5  -1 0.57975 0.67814   3
  37   5  -1 0.80491 1.28646   1
 -37   5   1 -0.3163 1.10125   1
  37   5  -1 -0.9972 0.84715   4
  37   5  -1 1.84646 1.66313   2
 -37   5   1 0.33197 0.54707   3
 -37   5   1 -0.9302 1.02225   4
 -35  -5   1 16.7901 1.64962   3
 -35  -5   1 16.8901 2.72269   1
  35  -5  -1 16.1882 1.59216   3
 -35  -5   1 20.3606 3.23644   2
 -35  -5   1 13.5808 1.83164   4
  35  -5  -1 22.3590 3.84562   2
  35  -5  -1 14.9788 2.44911   1
 -35   5   1 19.4751 1.64583   3
 -35   5   1 14.9952 2.06494   4
 -35   5   1 18.7659 2.69230   1
 -35   5   1 18.5754 3.52526   2
  35   5  -1 20.6270 3.30848   2
  35   5  -1 16.5363 2.66719   1
  35   5  -1 16.9028 1.65745   3
  35   5  -1 16.9619 2.03038   4
 -33  -5   1 81.5386 6.79301   1
 -33  -5   1 88.9933 6.15542   4
 -33  -5   1 108.704 7.46443   2
 -33  -5   1 83.7733 5.89720   3
  33  -5  -1 76.9968 5.83502   3
  33  -5  -1 90.1287 6.79108   1
  33   5  -1 98.0924 7.34831   2
 -33   5   1 92.0091 6.79938   1
  33   5  -1 83.6353 5.88849   3
 -33   5   1 88.5326 6.35774   4
 -33   5   1 102.218 7.85079   2
 -33   5   1 85.3058 5.86088   3
  33   5  -1 76.5937 6.08115   4
  33   5  -1 95.1806 6.94135   1
  31  -5  -1 77.3350 5.34377   3
 -31  -5   1 71.3105 5.55352   4
 -31  -5   1 80.5238 5.38932   3
  31  -5  -1 76.9139 6.16395   1
 -31  -5   1 84.4248 6.34567   1
  31  -5  -1 84.9863 7.19748   2
 -31  -5   1 93.8120 6.74689   2
  31   5  -1 68.6491 5.51835   4
 -31   5   1 77.3969 5.33927   3
  31   5  -1 95.7939 6.79832   2
  31   5  -1 78.1340 6.27442   1
 -31   5   1 85.0936 6.26490   1
  31   5  -1 76.3003 5.37063   3
 -29  -5   1 6.06952 1.63372   1
  29  -5  -1 6.21473 2.31546   2
 -29  -5   1 5.81985 1.12354   4
  29  -5  -1 5.36936 0.85173   3
 -29  -5   1 6.04253 0.91988   3
  29  -5  -1 3.68130 1.31777   1
 -29  -5   1 8.41850 1.93355   2
  29   5  -1 5.51878 1.09642   4
 -29   5   1 7.27043 1.37514   4
 -29   5   1 6.70398 0.88496   3
  29   5  -1 5.95153 0.92503   3
  29   5  -1 7.12560 1.83615   2
 -29   5   1 4.86861 1.43813   1
 -29   5   1 6.62716 2.25848   2
  29   5  -1 6.34132 1.67470   1
 -27  -5   1 59.9960 4.76850   1
 -27  -5   1 52.5495 4.78993   2
 -27  -5   1 55.1418 3.87486   3
  27  -5  -1 52.9742 4.53828   1
  27  -5  -1 55.0936 3.83092   3
  27  -5  -1 55.1854 5.36252   2
 -27  -5   1 57.7436 4.03288   4
 -27   5   1 55.6109 5.26873   2
  27   5  -1 52.7869 4.61961   1
  27   5  -1 51.3476 3.98828   4
  27   5  -1 58.0515 4.87235   2
 -27   5   1 51.6882 4.19918   4
 -27   5   1 59.3493 4.62646   1
 -27   5   1 57.8077 3.84111   3
 -25  -5   1 173.969 11.5124   1
  25  -5  -1 150.750 10.6261   3
 -25  -5   1 178.268 10.8467   4
  25  -5  -1 153.414 10.9648   4
 -25  -5   1 166.279 11.5674   2
 -25  -5   1 161.501 10.6799   3
  25  -5  -1 185.926 11.4567   1
  25  -5  -1 186.805 12.2834   2
  25   5  -1 146.007 10.6459   3
 -25   5   1 183.716 11.0573   4
  25   5  -1 158.174 10.7690   4
  25   5  -1 157.527 11.3938   1
 -25   5   1 132.038 11.1503   1
 -25   5   1 159.755 10.6368   3
 -25   5   1 169.631 12.0392   2
  25   5  -1 188.956 11.6806   2
 -23  -5   1 312.982 20.2157   1
 -23  -5   1 312.585 19.5708   4
  23  -5  -1 299.894 19.4332   3
  23  -5  -1 305.990 20.0770   1
 -23  -5   1 287.239 20.1914   2
  23  -5  -1 296.360 20.7200   2
 -23  -5   1 306.749 19.4718   3
  23  -5  -1 265.693 19.6833   4
 -23   5   1 280.726 20.6042   2
 -23   5   1 304.159 20.0658   1
  23   5  -1 311.057 20.1862   1
  23   5  -1 325.900 20.2710   2
 -23   5   1 293.913 19.4239   3
 -23   5   1 325.587 19.7697   4
  23   5  -1 302.062 19.5436   4
  23   5  -1 304.909 19.4582   3
  21  -5  -1 203.444 15.3777   2
  21  -5  -1 198.518 14.5018   4
 -21  -5   1 216.675 14.3680   4
 -21  -5   1 221.426 14.9706   1
  21  -5  -1 221.074 14.2721   3
 -21  -5   1 228.788 15.0127   2
 -21  -5   1 233.743 14.3174   3
  21  -5  -1 225.929 14.8854   1
 -21   5   1 225.216 14.2680   3
 -21   5   1 229.031 15.5163   2
 -21   5   1 245.512 14.6059   4
  21   5  -1 241.128 14.3879   4
  21   5  -1 193.889 14.2642   3
 -21   5   1 213.650 14.8172   1
  21   5  -1 218.495 14.9309   1
 -19  -5   1 16.4894 1.33780   4
 -19  -5   1 12.7010 1.17897   3
 -19  -5   1 13.8832 1.95331   1
 -19  -5   1 10.2629 1.66544   2
  19  -5  -1 13.2605 1.18262   3
  19  -5  -1 14.3670 1.48792   4
  19  -5  -1 12.0232 2.33783   2
  19  -5  -1 12.0253 1.75652   1
  19   5  -1 11.3195 1.79181   1
 -19   5   1 9.83749 2.04268   2
 -19   5   1 13.2501 1.15213   3
  19   5  -1 14.5366 1.20265   3
  19   5  -1 13.7885 1.22292   4
 -19   5   1 16.8191 2.03193   1
 -19   5   1 11.2638 1.43626   4
 -17  -5   1 485.056 27.9528   3
  17  -5  -1 408.487 28.3660   1
  17  -5  -1 459.856 29.0106   2
 -17  -5   1 473.864 27.9781   4
 -17  -5   1 432.449 28.4945   1
  17  -5  -1 400.071 28.1056   4
  17  -5  -1 460.961 27.9106   3
 -17   5   1 378.407 28.0690   4
 -17   5   1 415.315 28.3688   1
  17   5  -1 449.307 27.9240   3
  17   5  -1 461.943 28.5383   1
 -17   5   1 430.508 27.8940   3
 -17   5   1 410.795 28.8431   2
 -15  -5   1 800.191 49.9849   1
 -15  -5   1 762.186 49.4259   3
  15  -5  -1 776.545 49.6151   4
 -15  -5   1 806.515 49.8695   2
  15  -5  -1 753.609 49.3951   3
  15   5  -1 666.101 49.3932   3
  15   5  -1 775.974 49.4235   4
 -15   5   1 755.289 50.2972   2
  15   5  -1 836.745 49.8570   2
  15   5  -1 778.645 49.9484   1
 -15   5   1 830.525 49.6331   4
 -13  -5   1 841.572 51.6006   4
 -13  -5   1 813.073 51.9436   2
  13  -5  -1 811.409 51.5868   3
 -13  -5   1 747.548 51.5956   3
 -13  -5   1 693.936 52.0093   1
 -13   5   1 904.578 51.8028   4
  13   5  -1 872.647 51.6186   3
  13   5  -1 787.007 52.0778   1
  13   5  -1 771.672 51.8881   2
  13   5  -1 846.449 51.5951   4
 -11  -5   1 4.28894 0.81611   2
 -11  -5   1 4.26364 0.52068   4
  11  -5  -1 4.83893 1.19702   2
  11  -5  -1 3.24586 0.69238   4
  11   5  -1 2.33306 0.65556   2
 -11   5   1 2.91762 0.65577   4
 -11   5   1 3.01626 0.47490   3
  11   5  -1 3.34082 0.51324   3
 -11   5   1 4.64089 1.18895   2
 -11   5   1 4.29275 0.94006   1
  11   5  -1 4.01139 0.96940   1
  11   5  -1 2.95017 0.45548   4
   9  -5  -1 178.358 13.2946   1
  -9  -5   1 196.149 12.9284   4
  -9  -5   1 209.059 13.1904   2
   9  -5  -1 207.429 13.6516   2
  -9   5   1 230.525 13.1257   4
   9   5  -1 194.878 13.1518   2
  -9   5   1 215.160 12.9666   3
   9   5  -1 184.744 12.9558   3
  -9   5   1 228.212 13.4055   1
  -9   5   1 180.119 13.5132   2
   9   5  -1 196.120 12.9255   4
  -7  -5   1 1242.50 85.1369   3
  -7  -5   1 1411.18 85.5759   1
  -7  -5   1 1242.73 85.2944   2
   7  -5  -1 1255.89 85.4735   1
  -7  -5   1 1297.30 85.1021   4
  -7   5   1 1360.71 85.5118   1
   7   5  -1 1426.50 85.3187   2
   7   5  -1 1548.57 85.1187   4
  -7   5   1 1269.09 85.1290   3
  -5  -5   1 3646.40 212.953   3
   5  -5  -1 3130.58 213.254   1
  -5  -5   1 3239.68 213.287   1
  -5  -5   1 3498.20 212.911   4
   5  -5  -1 3561.02 213.025   4
  -5  -5   1 3381.03 213.108   2
   5  -5  -1 3698.99 213.479   2
   5  -5  -1 3251.19 212.932   3
  -5   5   1 3018.94 213.348   2
  -5   5   1 3387.17 213.288   1
  -5   5   1 3407.87 212.938   3
   5   5  -1 3015.20 213.063   2
  -3  -5   1 1335.10 80.8081   1
  -3  -5   1 1244.27 80.6332   2
   3  -5  -1 1106.84 80.7668   2
   3  -5  -1 1249.08 80.4487   3
   3  -5  -1 1255.67 80.4950   4
  -3  -5   1 1387.14 80.4409   4
   3  -5  -1 1292.74 80.7961   1
  -3  -5   1 1306.05 80.4503   3
   3   5  -1 1280.45 80.6358   2
  -3   5   1 1145.69 80.7501   1
   3   5  -1 1213.97 80.7685   1
   3   5  -1 1381.18 80.4392   4
  -3   5   1 1353.12 80.8562   2
  -3   5   1 1161.13 80.4412   3
  -1  -5   1 141.232 9.56350   1
   1  -5  -1 137.800 9.25663   3
  -1  -5   1 151.805 9.25659   3
  -1  -5   1 148.556 9.26094   4
  -1  -5   1 141.050 9.48622   2
   1  -5  -1 139.384 9.53562   2
   1  -5  -1 136.110 9.58789   1
   1  -5  -1 150.873 9.27797   4
  -1   5   1 146.430 9.61519   1
   1   5  -1 162.635 9.27249   4
   1   5  -1 123.238 9.43852   2
  -1   5   1 139.050 9.25717   3
  -1   5   1 117.240 9.47394   2
  -1   5   1 164.997 9.29419   4
  -1  -5  -1 1138.87 73.2906   2
   1  -5   1 1128.02 73.1108   4
   1  -5   1 1213.06 73.3983   2
   1  -5   1 1038.04 73.3586   2
  -1  -5  -1 1360.51 73.0978   4
  -1   5  -1 1194.69 73.0850   3
   1   5   1 1061.37 73.4130   1
  -1   5  -1 1083.79 73.3622   1
  -1   5  -1 1161.64 73.4270   1
   1   5   1 1066.63 73.2614   2
  -1   5  -1 1127.93 73.0897   3
   1   5   1 1211.06 73.1077   3
  -3  -5  -1 3940.71 246.322   2
   3  -5   1 3763.75 246.506   1
  -3  -5  -1 3628.76 246.185   3
  -3  -5  -1 3751.90 246.510   1
   3  -5   1 3574.47 246.543   2
   3  -5   1 4076.83 246.199   3
  -3  -5  -1 4339.07 246.165   4
   3  -5   1 4207.00 246.262   4
  -3   5  -1 3722.17 246.185   3
  -3   5  -1 3968.46 246.528   1
   3   5   1 4406.67 246.163   4
   3   5   1 3516.73 246.287   2
  -3   5  -1 4027.33 246.600   2
   3   5   1 3346.57 246.461   1
   5  -5   1 2023.44 141.797   1
  -5  -5  -1 2116.85 141.850   1
  -5  -5  -1 2214.30 141.522   3
  -5  -5  -1 2329.74 141.465   4
  -5  -5  -1 2348.95 141.613   2
   5   5   1 2335.77 141.889   1
   5   5   1 2000.87 141.574   2
  -5   5  -1 2277.77 141.851   1
  -5   5  -1 2400.97 141.527   3
  -7  -5  -1 134.540 9.01345   2
  -7  -5  -1 159.053 8.88354   4
  -7  -5  -1 145.203 8.95276   3
   7  -5   1 148.317 8.94258   3
   7  -5   1 139.552 9.27447   1
  -7  -5  -1 146.022 9.34727   1
   7   5   1 145.481 8.87384   4
  -7   5  -1 120.395 9.21214   1
   7   5   1 116.141 9.24467   1
   7   5   1 115.019 8.97471   2
  -7   5  -1 143.536 8.93558   3
  -9  -5  -1 631.480 44.3641   3
  -9  -5  -1 707.269 44.4932   2
  -9  -5  -1 689.428 44.7708   1
   9  -5   1 737.196 45.0778   2
   9  -5   1 677.799 44.4977   4
   9  -5   1 707.823 44.3615   3
  -9  -5  -1 709.425 44.3127   4
   9  -5   1 668.257 44.6942   1
   9   5   1 729.602 44.4833   2
  -9   5  -1 744.321 44.7398   1
  -9   5  -1 740.375 44.5131   4
  -9   5  -1 715.440 44.3619   3
   9   5   1 679.960 44.3061   4
  -9   5  -1 616.849 44.9158   2
 -11  -5  -1 1631.46 95.5498   4
 -11  -5  -1 1546.95 95.7761   2
  11  -5   1 1470.24 96.3094   2
  11  -5   1 1473.46 95.9210   1
  11  -5   1 1420.01 95.7225   4
  11   5   1 1321.73 95.5682   3
  11   5   1 1622.65 95.5427   4
  11   5   1 1422.69 95.7310   2
 -11   5  -1 1553.90 96.3331   2
 -11   5  -1 1468.81 95.7224   4
 -11   5  -1 1567.61 95.5721   3
 -11   5  -1 1542.15 95.9462   1
 -13  -5  -1 1363.60 83.1013   4
  13  -5   1 1356.59 83.5135   1
  13  -5   1 1240.24 83.2790   4
 -13  -5  -1 1219.64 83.3516   2
  13  -5   1 1218.39 83.8674   2
  13   5   1 1365.85 83.1262   3
 -13   5  -1 1292.35 83.4874   1
  13   5   1 1309.97 83.0859   4
  13   5   1 1196.34 83.5157   1
 -13   5  -1 1441.03 83.3220   4
 -13   5  -1 1418.43 83.1095   3
  13   5   1 1245.90 83.3401   2
 -15  -5  -1 81.3450 5.64866   3
 -15  -5  -1 87.1002 5.65364   4
 -15  -5  -1 87.0936 6.00398   2
  15  -5   1 77.3436 6.49288   2
 -15  -5  -1 84.5387 6.16050   1
  15  -5   1 90.8848 5.88878   4
  15   5   1 85.6514 5.97973   2
 -15   5  -1 98.6867 6.66059   2
 -15   5  -1 89.9778 5.86040   4
 -15   5  -1 90.9405 5.62989   3
  15   5   1 77.2217 5.63398   3
 -15   5  -1 78.9788 6.01322   1
  15   5   1 87.5759 5.63957   4
  15   5   1 86.2584 6.16767   1
 -17  -5  -1 48.7266 3.40528   3
  17  -5   1 48.0086 3.36575   3
 -17  -5  -1 53.2251 3.88672   2
 -17  -5  -1 54.9848 4.03469   1
  17  -5   1 59.4971 4.59986   2
  17  -5   1 39.6282 3.58685   4
  17   5   1 51.1781 3.42617   4
 -17   5  -1 51.1724 4.40834   2
  17   5   1 51.9854 3.84280   2
 -17   5  -1 51.9703 3.66712   4
  17   5   1 50.5708 3.40090   3
  17   5   1 48.2958 3.93446   1
  19  -5   1 321.762 21.8083   2
  19  -5   1 311.229 20.9254   4
 -19  -5  -1 302.516 20.6874   3
  19  -5   1 327.380 20.6610   3
  19  -5   1 317.657 21.1433   1
 -19  -5  -1 320.366 20.7256   4
 -19  -5  -1 341.700 21.3385   1
 -19   5  -1 343.355 21.8567   2
  19   5   1 325.272 20.6883   3
  19   5   1 324.685 21.2655   1
 -21  -5  -1 413.753 27.5573   1
 -21  -5  -1 406.466 27.5303   2
  21  -5   1 422.655 27.4316   1
  21  -5   1 411.007 26.8946   3
 -21  -5  -1 411.480 26.9384   3
  21  -5   1 432.276 28.1842   2
 -21  -5  -1 422.854 27.0015   4
  21  -5   1 377.028 27.1518   4
 -21   5  -1 426.788 26.8950   3
 -21   5  -1 434.262 27.4314   1
  21   5   1 421.436 27.5283   2
  21   5   1 415.933 26.9813   4
  21   5   1 411.389 27.5245   1
 -21   5  -1 446.256 27.2174   4
 -21   5  -1 438.230 28.1647   2
  21   5   1 443.558 26.9425   3
  23  -5   1 143.258 9.11036   3
  23  -5   1 124.833 9.38047   4
 -23  -5  -1 132.086 9.82936   2
 -23  -5  -1 135.759 9.14647   3
  23  -5   1 160.455 10.5996   2
 -23  -5  -1 153.985 9.91234   1
  23  -5   1 127.727 9.62452   1
 -23  -5  -1 141.713 9.24235   4
 -23   5  -1 129.004 9.08204   3
  23   5   1 149.506 9.85103   1
  23   5   1 144.338 9.23125   4
  23   5   1 148.045 9.15415   3
  23   5   1 147.483 9.88542   2
 -23   5  -1 145.861 9.43803   4
 -23   5  -1 123.404 10.2182   2
 -23   5  -1 138.656 9.67348   1
  25  -5   1 3.79752 1.22959   1
 -25  -5  -1 3.46142 1.22423   1
 -25  -5  -1 5.90762 1.55448   2
  25  -5   1 1.53820 0.44980   3
 -25  -5  -1 4.51258 0.86414   4
  25  -5   1 2.51284 0.89137   4
  25  -5   1 2.63732 1.56666   2
 -25  -5  -1 4.31034 0.70589   3
 -25   5  -1 1.93741 0.82469   1
 -25   5  -1 4.17141 0.62731   3
  25   5   1 2.82263 0.74337   4
  25   5   1 4.59513 0.72875   3
  25   5   1 4.06983 1.29140   1
  25   5   1 4.54598 1.44024   2
 -25   5  -1 3.93570 1.74527   2
 -25   5  -1 2.35201 0.97330   4
 -27  -5  -1 10.0072 2.04880   2
 -27  -5  -1 12.5878 2.05831   1
  27  -5   1 11.1844 1.78548   1
 -27  -5  -1 12.4250 1.42614   4
  27  -5   1 11.6124 1.15006   3
  27  -5   1 7.93191 1.53755   4
 -27  -5  -1 11.2085 1.18839   3
  27  -5   1 11.4822 2.65269   2
 -27   5  -1 11.6864 1.12784   3
  27   5   1 14.9497 2.29473   2
  27   5   1 10.4246 1.14592   3
  27   5   1 16.5080 2.35842   1
 -27   5  -1 9.80267 1.72657   1
  27   5   1 10.6808 1.31047   4
 -27   5  -1 13.2770 1.62935   4
 -27   5  -1 11.6909 2.45435   2
  29  -5   1 120.844 7.87231   3
  29  -5   1 119.349 8.58728   1
 -29  -5  -1 109.682 8.03432   4
 -29  -5  -1 118.167 8.71720   1
 -29  -5  -1 125.413 8.97034   2
  29  -5   1 140.886 9.78933   2
 -29  -5  -1 114.144 7.90026   3
  29   5   1 114.018 8.04079   4
 -29   5  -1 127.385 8.31119   4
  29   5   1 144.467 9.15080   2
 -29   5  -1 121.224 8.57282   1
 -29   5  -1 116.420 7.84818   3
  29   5   1 127.536 8.76397   1
  29   5   1 110.146 7.87603   3
 -29   5  -1 112.998 9.36387   2
 -31  -5  -1 78.0737 5.78935   4
 -31  -5  -1 91.0953 6.82919   2
  31  -5   1 81.2361 6.33754   1
 -31  -5  -1 76.5374 5.60518   3
 -31  -5  -1 88.7962 6.56656   1
  31  -5   1 93.4477 7.40884   2
  31  -5   1 82.4055 5.57841   3
 -31   5  -1 57.6816 6.60821   2
 -31   5  -1 89.5885 6.07873   4
  31   5   1 78.2574 5.78436   4
 -31   5  -1 88.6585 6.40798   1
  31   5   1 81.7654 6.46544   1
  31   5   1 95.7074 6.90460   2
  31   5   1 86.2407 5.63995   3
 -31   5  -1 84.0679 5.57417   3
 -33  -5  -1 8.43916 1.32527   4
 -33  -5  -1 10.2487 2.27788   2
  33  -5   1 6.78575 1.68955   1
 -33  -5  -1 8.77875 1.93664   1
 -33  -5  -1 11.1540 1.24375   3
  33  -5   1 11.0066 1.19287   3
  33   5   1 11.5002 2.39780   2
  33   5   1 9.70732 1.18345   3
  33   5   1 6.68979 1.79253   1
 -33   5  -1 11.9078 1.17543   3
 -33   5  -1 10.4033 1.99865   1
  33   5   1 11.7418 1.51271   4
 -33   5  -1 8.98962 2.39384   2
 -35  -5  -1 3.33533 1.59458   1
 -35  -5  -1 3.96930 1.77861   2
  35  -5   1 1.90282 2.08617   2
 -35  -5  -1 2.51566 0.98959   4
 -35  -5  -1 3.44609 0.84469   3
  35  -5   1 3.30715 0.75115   3
  35  -5   1 4.85221 1.52726   1
 -35   5  -1 2.61979 1.36590   1
  35   5   1 4.50838 1.58127   1
  35   5   1 4.76643 0.88346   3
 -35   5  -1 5.40414 2.24084   2
 -35   5  -1 3.25770 1.25995   4
 -35   5  -1 3.98396 0.75772   3
  35   5   1 3.38063 1.06789   4
  35   5   1 3.89601 1.87360   2
  37  -5   1 22.4004 3.94307   2
 -37  -5  -1 20.3230 2.19734   4
 -37  -5  -1 24.1419 3.51259   2
 -37  -5  -1 22.2248 3.13393   1
  37  -5   1 20.4183 2.80615   1
 -37  -5  -1 19.0483 1.81253   3
  37  -5   1 18.7173 1.75284   3
  37   5   1 15.5380 2.08950   4
 -37   5  -1 15.5327 2.19667   4
 -37   5  -1 20.7847 1.75778   3
 -37   5  -1 23.2825 3.91039   2
 -37   5  -1 21.9321 2.88496   1
  37   5   1 18.1051 2.84628   1
  37   5   1 22.1341 3.48008   2
  37   5   1 22.4865 1.85805   3
 -36  -6   1 1.00986 0.89470   4
  36  -6  -1 -0.6849 1.03361   1
 -36  -6   1 1.09898 1.52486   2
 -36  -6   1 -0.4458 0.62631   3
 -36  -6   1 -1.0374 1.09649   1
  36  -6  -1 1.11211 1.85976   2
  36  -6  -1 0.20529 0.58787   3
  36   6  -1 -0.0797 0.62244   3
  36   6  -1 0.27649 0.85992   4
 -36   6   1 0.81720 1.22766   1
 -36   6   1 0.64271 0.62480   3
 -36   6   1 0.61197 1.12907   4
 -36   6   1 -0.7544 1.63726   2
  36   6  -1 -0.3131 1.36239   2
  36   6  -1 0.22475 1.20690   1
 -34  -6   1 1.09383 0.70474   3
  34  -6  -1 1.51282 0.64902   3
 -34  -6   1 1.77956 0.91045   4
 -34  -6   1 1.37565 1.32270   1
  34  -6  -1 0.24148 1.20989   1
  34  -6  -1 -0.1426 1.87791   2
 -34  -6   1 0.09629 1.30807   2
 -34   6   1 2.52323 0.72116   3
  34   6  -1 2.30574 1.59899   2
 -34   6   1 1.87692 1.32942   1
  34   6  -1 1.74449 0.70768   3
  34   6  -1 2.95237 1.48392   1
  34   6  -1 2.25580 0.95599   4
 -34   6   1 1.33897 1.60023   2
 -34   6   1 0.69544 0.99413   4
 -32  -6   1 13.3508 2.58970   2
  32  -6  -1 14.8413 1.45734   3
 -32  -6   1 14.5253 1.50005   3
 -32  -6   1 13.9121 1.71122   4
  32  -6  -1 12.2186 2.88903   2
  32  -6  -1 15.2791 2.40007   1
 -32  -6   1 15.0949 2.49411   1
  32   6  -1 11.9714 1.61574   4
 -32   6   1 11.9824 1.85134   4
  32   6  -1 15.0478 2.42719   1
 -32   6   1 12.4995 2.92193   2
 -32   6   1 16.3723 1.43884   3
  32   6  -1 17.4233 1.54491   3
  32   6  -1 19.3401 2.93849   2
 -32   6   1 15.8223 2.39048   1
 -30  -6   1 10.8530 2.06480   1
  30  -6  -1 7.64863 1.05654   3
 -30  -6   1 13.6608 2.51102   2
 -30  -6   1 9.97735 1.20580   3
  30  -6  -1 9.43206 2.62057   2
 -30  -6   1 8.63742 1.31910   4
  30  -6  -1 10.0919 1.90050   1
 -30   6   1 10.1627 1.91098   1
 -30   6   1 11.5163 1.16920   3
  30   6  -1 9.96987 1.37916   4
  30   6  -1 11.2542 1.24763   3
  30   6  -1 14.9443 2.37871   1
  30   6  -1 13.5391 2.48064   2
 -28  -6   1 0.36704 0.72267   4
  28  -6  -1 -0.5111 1.52674   2
 -28  -6   1 0.73121 1.24288   2
  28  -6  -1 0.81177 1.05150   1
 -28  -6   1 1.07528 0.62705   3
 -28  -6   1 0.73074 1.11957   1
  28  -6  -1 1.58843 0.59285   3
  28   6  -1 1.38440 1.17025   1
  28   6  -1 1.56486 0.59918   3
  28   6  -1 2.25417 1.34511   2
  28   6  -1 1.79714 0.74776   4
 -28   6   1 1.65796 1.56729   2
 -28   6   1 0.46480 0.93443   4
 -28   6   1 0.50976 0.51742   3
 -28   6   1 -0.3002 0.90106   1
  26  -6  -1 -0.7331 1.45558   2
 -26  -6   1 0.60313 0.54780   3
 -26  -6   1 -0.2449 0.56531   4
  26  -6  -1 0.04697 0.48709   3
 -26  -6   1 0.22669 1.06000   2
  26  -6  -1 0.20505 0.89208   1
 -26  -6   1 1.63508 1.20994   1
  26   6  -1 -0.2755 0.46259   3
 -26   6   1 -0.3308 0.48429   3
 -26   6   1 0.29022 0.76208   4
 -26   6   1 -0.2007 1.25982   2
  26   6  -1 -0.4137 0.57828   4
  26   6  -1 0.18854 0.93643   1
  26   6  -1 0.61065 1.05356   2
 -26   6   1 -0.2588 0.92729   1
  24  -6  -1 37.6429 3.44624   1
 -24  -6   1 41.0876 3.64194   2
  24  -6  -1 47.2211 4.46076   2
 -24  -6   1 41.1308 3.66386   1
 -24  -6   1 39.8826 2.84448   3
 -24  -6   1 40.5105 2.94943   4
  24  -6  -1 35.6664 3.15739   4
  24  -6  -1 37.0589 2.79728   3
 -24   6   1 38.5156 4.11920   2
  24   6  -1 39.4728 2.84265   3
  24   6  -1 37.6521 2.91712   4
  24   6  -1 37.7320 3.58054   2
 -24   6   1 41.0470 2.80942   3
 -24   6   1 37.0801 3.16996   4
  24   6  -1 39.1407 3.60960   1
 -24   6   1 40.5007 3.52654   1
 -22  -6   1 112.276 7.80257   1
  22  -6  -1 114.654 8.36723   2
  22  -6  -1 111.355 7.67846   1
  22  -6  -1 89.2273 7.20947   4
  22  -6  -1 100.895 6.96351   3
 -22  -6   1 114.536 7.76742   2
 -22  -6   1 95.1303 6.98861   3
 -22  -6   1 111.195 7.08818   4
 -22   6   1 111.344 6.98164   3
  22   6  -1 102.407 6.99919   3
 -22   6   1 110.908 7.32062   4
 -22   6   1 101.316 8.19624   2
  22   6  -1 104.693 7.04911   4
  22   6  -1 101.537 7.69561   1
 -22   6   1 112.976 7.67360   1
  22   6  -1 112.264 7.70967   2
 -20  -6   1 75.5724 5.86110   1
  20  -6  -1 83.5852 5.14851   3
  20  -6  -1 75.3830 5.74026   1
 -20  -6   1 76.6721 5.75375   2
 -20  -6   1 80.8017 5.17947   3
 -20  -6   1 83.0963 5.22731   4
  20  -6  -1 73.6400 5.40993   4
  20  -6  -1 89.3211 6.58689   2
 -20   6   1 73.3461 5.72023   1
  20   6  -1 73.0192 5.17503   4
  20   6  -1 75.9272 5.15143   3
 -20   6   1 91.4715 6.48053   2
  20   6  -1 76.6509 5.84938   1
 -20   6   1 72.6256 5.11280   3
 -20   6   1 62.0315 5.32479   4
  18  -6  -1 53.3262 4.13735   4
  18  -6  -1 57.8543 5.07242   2
  18  -6  -1 54.7518 3.85578   3
  18  -6  -1 62.1476 4.52563   1
 -18  -6   1 54.5689 4.53972   1
 -18  -6   1 57.1496 3.91149   4
 -18  -6   1 55.1838 3.89152   3
 -18   6   1 56.9684 3.85748   3
 -18   6   1 54.7571 4.92919   2
  18   6  -1 61.9987 4.60874   1
 -18   6   1 53.1558 4.12436   4
  18   6  -1 59.5778 3.89356   3
 -18   6   1 62.1002 4.50285   1
 -16  -6   1 187.009 12.2985   3
  16  -6  -1 181.701 13.2654   2
 -16  -6   1 190.636 12.9108   1
  16  -6  -1 190.428 12.8108   1
  16  -6  -1 196.371 12.2741   3
 -16  -6   1 204.121 12.7559   2
 -16   6   1 181.076 13.1958   2
 -16   6   1 203.711 12.8431   1
  16   6  -1 177.508 12.6332   2
 -16   6   1 196.473 12.4981   4
  16   6  -1 198.487 12.2780   4
 -16   6   1 184.720 12.2543   3
  16   6  -1 186.398 12.8675   1
  16   6  -1 176.888 12.2670   3
 -14  -6   1 248.828 16.1397   1
  14  -6  -1 249.525 16.0478   1
 -14  -6   1 222.084 15.8430   2
 -14  -6   1 243.738 15.5503   3
  14  -6  -1 263.732 16.5647   2
  14  -6  -1 210.015 15.6767   4
  14  -6  -1 216.081 15.5039   3
 -14  -6   1 246.642 15.5258   4
 -14   6   1 245.646 15.5259   3
 -14   6   1 231.887 16.3807   2
  14   6  -1 238.875 16.0896   1
 -14   6   1 232.775 15.7057   4
  14   6  -1 257.864 15.5606   3
  14   6  -1 264.512 15.5301   4
  14   6  -1 254.802 15.8944   2
 -12  -6   1 268.536 16.0579   4
 -12  -6   1 246.071 16.6094   1
 -12  -6   1 252.507 16.0921   3
 -12  -6   1 245.081 16.3526   2
  12  -6  -1 231.053 16.2157   4
  12  -6  -1 258.350 16.0758   3
  12   6  -1 241.807 16.0345   4
  12   6  -1 235.114 16.0710   3
 -12   6   1 256.768 16.2483   4
 -12   6   1 244.544 16.8685   2
  12   6  -1 253.677 16.3462   2
  12   6  -1 269.867 16.6501   1
 -10  -6   1 8.03889 1.01222   2
  10  -6  -1 5.95340 0.89750   4
  10  -6  -1 7.85955 0.76687   3
 -10  -6   1 10.1854 1.46703   1
 -10  -6   1 6.76407 0.76911   3
  10  -6  -1 10.7538 1.64928   2
 -10  -6   1 7.68370 0.71966   4
  10   6  -1 6.19666 0.74063   3
  10   6  -1 6.42486 1.19892   1
 -10   6   1 9.26054 1.47815   2
 -10   6   1 7.40170 0.94831   4
  10   6  -1 9.99470 1.04619   2
  10   6  -1 6.78041 0.69102   4
   8  -6  -1 608.896 42.4725   4
  -8  -6   1 700.970 42.5928   2
   8  -6  -1 658.244 43.0387   2
   8  -6  -1 570.311 42.3502   3
  -8  -6   1 669.197 42.3346   4
   8   6  -1 687.765 42.8679   1
  -8   6   1 742.274 43.1180   2
  -8   6   1 711.556 42.8452   1
   8   6  -1 655.996 42.3273   4
   8   6  -1 625.507 42.5425   2
   8   6  -1 602.051 42.3677   3
  -8   6   1 765.659 42.5311   4
  -8   6   1 672.171 42.3759   3
   4  -6  -1 3.47583 0.59833   4
  -4  -6   1 2.10761 0.71864   1
   4  -6  -1 2.53622 0.87053   2
  -4  -6   1 3.39639 0.44330   4
   4  -6  -1 2.03924 0.69262   1
  -4  -6   1 1.10858 0.31277   3
  -4  -6   1 1.73241 0.57458   2
   4   6  -1 2.94316 0.68830   2
   4   6  -1 3.22011 0.41892   4
  -4   6   1 1.95832 0.40424   3
  -4   6   1 2.14994 0.77270   1
   4   6  -1 2.28042 0.45289   3
  -2  -6   1 0.93835 0.36723   3
  -2  -6   1 0.99013 0.35690   4
   2  -6  -1 1.16081 0.43013   4
  -2  -6   1 1.24254 0.60091   1
   2  -6  -1 0.54195 0.61859   2
  -2  -6   1 1.03857 0.50276   2
   2  -6  -1 1.21884 0.64424   1
  -2   6   1 0.87312 0.59272   2
   2   6  -1 0.95046 0.55290   2
  -2   6   1 0.79580 0.64110   1
   2   6  -1 0.93460 0.35260   4
  -2   6   1 0.73403 0.33394   3
   0  -6   1 141.465 7.93439   4
   0  -6  -1 108.043 8.15334   2
   0  -6   1 128.781 7.91701   4
   0  -6   1 115.630 8.18261   2
   0  -6  -1 132.134 7.91085   4
   0  -6   1 99.3487 8.13559   2
   0   6   1 124.316 8.19619   2
   0   6  -1 101.062 8.21800   1
   0   6  -1 112.549 7.88473   3
   0   6  -1 119.444 8.24937   1
   0   6   1 140.918 7.91730   4
  -2  -6  -1 117.850 7.27564   4
  -2  -6  -1 118.503 7.51833   2
  -2  -6  -1 102.812 7.25689   4
   2  -6   1 109.982 7.68628   1
   2  -6   1 118.938 7.34925   4
  -2  -6  -1 105.297 7.49933   2
   2  -6   1 105.505 7.67382   2
  -2   6  -1 114.000 7.70455   1
   2   6   1 116.811 7.75154   1
  -2   6  -1 111.923 7.29825   3
  -2   6  -1 115.259 7.70355   2
   2   6   1 112.649 7.30645   3
  -4  -6  -1 543.194 35.8679   4
  -4  -6  -1 548.337 36.3000   1
  -4  -6  -1 550.410 36.0584   2
   4  -6   1 576.635 36.3276   1
   4  -6   1 473.860 35.9523   4
   4  -6   1 591.396 36.4347   2
  -4  -6  -1 604.126 35.9313   3
  -4   6  -1 604.557 36.0034   4
  -4   6  -1 586.404 36.3208   1
  -4   6  -1 536.483 35.9097   3
   4   6   1 472.604 35.8933   3
   4   6   1 607.477 36.0798   2
   4   6   1 639.254 35.8812   4
  -6  -6  -1 149.706 9.24075   2
  -6  -6  -1 145.845 9.05140   4
  -6   6  -1 140.287 9.67036   2
   6   6   1 152.153 9.05332   4
  -6   6  -1 143.895 9.21516   4
  -6   6  -1 138.722 9.50218   1
   6   6   1 131.381 9.10771   3
  -6   6  -1 141.044 9.11196   3
   6   6   1 123.248 9.18532   2
  -8  -6  -1 119.105 7.57978   2
   8  -6   1 100.394 7.80391   1
   8  -6   1 108.199 8.09074   2
  -8  -6  -1 118.768 7.39487   4
   8  -6   1 111.572 7.58941   4
   8   6   1 108.261 7.54262   2
  -8   6  -1 109.582 7.45098   3
  -8   6  -1 116.232 7.87077   1
   8   6   1 121.163 7.48759   3
   8   6   1 125.935 7.39613   4
  10  -6   1 72.7989 5.39868   2
 -10  -6  -1 72.2822 4.76048   2
  10  -6   1 61.8798 4.73663   4
 -10  -6  -1 64.9209 4.60807   3
 -10  -6  -1 77.4962 4.55321   4
 -10   6  -1 55.7077 5.17071   2
 -10   6  -1 67.4673 5.01864   1
 -10   6  -1 72.9282 4.61316   3
  10   6   1 56.6918 4.59291   3
 -10   6  -1 79.7559 4.81027   4
  10   6   1 67.4368 4.72401   2
  10   6   1 72.6339 5.12414   1
  10   6   1 77.6649 4.54851   4
  12  -6   1 127.550 7.86237   3
  12  -6   1 128.920 8.76172   2
 -12  -6  -1 117.712 7.80489   4
  12  -6   1 115.278 8.03425   4
 -12  -6  -1 112.545 8.03565   2
 -12  -6  -1 116.280 8.36195   1
 -12  -6  -1 122.081 7.87945   3
  12   6   1 126.372 8.05404   2
  12   6   1 121.242 7.80255   4
 -12   6  -1 123.684 7.85412   3
 -12   6  -1 118.131 8.02439   4
 -12   6  -1 110.008 8.59266   2
  12   6   1 121.227 8.37008   1
  12   6   1 120.860 7.87567   3
 -12   6  -1 131.846 8.33342   1
  14  -6   1 218.286 12.7205   2
 -14  -6  -1 179.660 12.1611   1
  14  -6   1 149.327 11.7348   4
 -14  -6  -1 186.872 11.6206   3
  14  -6   1 196.938 11.5953   3
 -14  -6  -1 176.766 11.5560   4
 -14  -6  -1 164.171 11.8313   2
 -14   6  -1 196.532 12.5959   2
  14   6   1 181.663 11.8432   2
  14   6   1 173.841 12.1078   1
 -14   6  -1 173.360 11.7779   4
  14   6   1 179.393 11.6028   3
  14   6   1 178.037 11.5462   4
 -16  -6  -1 41.6445 3.43764   1
  16  -6   1 40.1967 2.80153   3
 -16  -6  -1 37.8858 2.83184   3
  16  -6   1 36.1829 3.21251   1
 -16  -6  -1 44.5255 3.23816   2
  16  -6   1 52.8125 4.04641   2
  16  -6   1 39.7532 3.05857   4
 -16  -6  -1 39.7848 2.81223   4
 -16   6  -1 37.2965 3.03130   4
 -16   6  -1 39.7741 3.74902   2
  16   6   1 46.5774 3.49894   1
  16   6   1 39.0323 3.14733   2
  16   6   1 41.9068 2.83826   3
  16   6   1 41.3675 2.79985   4
  18  -6   1 62.0962 4.46159   1
 -18  -6  -1 56.0459 4.33817   2
  18  -6   1 59.0962 3.88405   3
 -18  -6  -1 60.5299 4.57358   1
  18  -6   1 47.9756 4.12237   4
  18  -6   1 53.2768 4.89252   2
 -18  -6  -1 56.5476 3.91761   3
  18   6   1 58.9489 3.90275   4
  18   6   1 60.6847 3.91186   3
 -18   6  -1 57.1915 3.86408   3
  18   6   1 63.1118 4.57296   1
 -18   6  -1 52.3791 4.14223   4
 -18   6  -1 54.0851 4.88014   2
  18   6   1 60.6833 4.33959   2
 -20  -6  -1 193.636 12.7146   4
  20  -6   1 189.138 13.8475   2
 -20  -6  -1 193.944 12.7034   3
  20  -6   1 210.406 12.9963   4
  20  -6   1 194.782 12.6633   3
  20  -6   1 195.605 13.2234   1
 -20  -6  -1 193.230 13.3534   1
 -20   6  -1 195.827 12.6555   3
 -20   6  -1 202.422 12.9679   4
 -20   6  -1 195.028 13.8676   2
 -20   6  -1 193.581 13.1929   1
  20   6   1 193.833 12.6925   3
  20   6   1 193.120 13.3371   1
 -22  -6  -1 38.5462 3.31263   2
 -22  -6  -1 41.9273 2.72077   3
 -22  -6  -1 37.8729 3.42205   1
  22  -6   1 38.9900 3.29567   1
 -22  -6  -1 38.7320 2.74686   4
  22  -6   1 34.8410 2.62641   3
  22  -6   1 39.6670 4.08474   2
  22  -6   1 35.8536 3.00585   4
 -22   6  -1 32.8567 3.77865   2
 -22   6  -1 39.2066 3.25808   1
  22   6   1 39.5529 3.30384   2
  22   6   1 32.6145 2.67993   4
  22   6   1 36.3926 2.66058   3
  22   6   1 35.0232 3.33833   1
 -22   6  -1 37.0837 3.00652   4
 -22   6  -1 37.8097 2.63244   3
  24  -6   1 13.1267 1.87503   1
 -24  -6  -1 12.3491 2.02141   1
  24  -6   1 10.6379 1.06463   3
 -24  -6  -1 9.83459 1.10318   3
 -24  -6  -1 10.8834 1.22083   4
 -24  -6  -1 12.0548 1.90720   2
  24  -6   1 7.25612 1.35380   4
  24  -6   1 9.79663 2.42255   2
 -24   6  -1 6.85516 1.27902   4
  24   6   1 11.5975 1.81772   2
  24   6   1 11.7428 1.92395   1
 -24   6  -1 9.98638 1.69326   1
  24   6   1 9.20621 1.12390   4
 -24   6  -1 9.53403 2.44531   2
 -24   6  -1 10.4691 1.06187   3
  24   6   1 7.33512 0.98295   3
  26  -6   1 10.2421 2.44169   2
  26  -6   1 8.84291 1.06839   3
 -26  -6  -1 10.4564 1.18189   3
 -26  -6  -1 13.2869 1.36929   4
 -26  -6  -1 11.6608 1.95259   1
  26  -6   1 13.3111 1.96506   1
 -26  -6  -1 14.0565 2.19033   2
 -26   6  -1 11.2433 2.44299   2
  26   6   1 13.5218 2.20447   2
 -26   6  -1 10.1362 1.08913   3
  26   6   1 9.66618 1.79139   1
 -26   6  -1 10.1092 1.58442   4
 -26   6  -1 12.5055 1.88700   1
  26   6   1 11.4968 1.31423   4
 -28  -6  -1 51.9636 4.20595   1
 -28  -6  -1 48.3939 3.25845   3
 -28  -6  -1 41.8288 3.35365   4
  28  -6   1 43.4523 3.88805   1
 -28  -6  -1 42.5800 4.07404   2
  28  -6   1 41.9547 3.15311   3
  28  -6   1 47.0070 4.87503   2
 -28   6  -1 41.9260 3.60703   4
  28   6   1 41.5530 3.96588   1
 -28   6  -1 47.5174 3.92795   1
  28   6   1 50.1186 4.18197   2
 -28   6  -1 45.3593 4.71099   2
 -28   6  -1 45.7816 3.16996   3
  28   6   1 43.7954 3.34766   4
  28   6   1 44.4765 3.21353   3
 -30  -6  -1 27.5425 3.05706   2
  30  -6   1 25.1261 2.75057   1
 -30  -6  -1 26.0290 3.25439   1
 -30  -6  -1 24.2877 2.02892   3
  30  -6   1 27.0507 3.93851   2
  30  -6   1 24.9694 1.95954   3
 -30  -6  -1 24.8651 2.18442   4
 -30   6  -1 23.8109 1.94574   3
  30   6   1 24.6716 2.17230   4
 -30   6  -1 21.5450 2.77419   1
  30   6   1 25.0784 3.16130   1
  30   6   1 23.0413 1.99914   3
  30   6   1 27.9125 3.03337   2
 -32  -6  -1 1.78548 0.84238   4
  32  -6   1 0.45935 1.09460   1
 -32  -6  -1 0.03707 1.27124   2
 -32  -6  -1 0.27234 1.19809   1
  32  -6   1 0.00817 0.62181   2
  32  -6   1 0.14564 0.53582   3
 -32  -6  -1 -0.1734 0.58480   3
  32   6   1 -0.1537 1.05637   1
 -32   6  -1 0.12255 1.58201   2
 -32   6  -1 0.93736 1.15430   1
 -32   6  -1 0.62220 0.90413   4
  32   6   1 -0.3187 1.19799   2
 -32   6  -1 1.01642 0.56937   3
  32   6   1 1.06343 0.82791   4
  32   6   1 0.52680 0.59648   3
  34  -6   1 3.22849 2.07889   2
  34  -6   1 2.11896 0.65897   3
 -34  -6  -1 1.77568 1.35942   1
  34  -6   1 1.90233 1.22580   1
 -34  -6  -1 3.20941 0.77558   3
 -34  -6  -1 2.81274 1.59123   2
 -34  -6  -1 2.04096 0.92031   4
 -34   6  -1 3.62713 1.46313   1
  34   6   1 2.83579 0.78669   3
 -34   6  -1 1.89304 0.67840   3
 -34   6  -1 0.36058 1.72643   2
  34   6   1 3.07866 1.64827   2
  34   6   1 2.20527 0.93114   4
 -34   6  -1 2.62626 1.19892   4
  34   6   1 3.33806 1.51291   1
  36  -6   1 2.37578 0.72153   3
  36  -6   1 3.51343 2.34848   2
  36  -6   1 3.73207 1.51818   1
 -36  -6  -1 2.88825 1.52079   1
 -36  -6  -1 4.13486 1.13513   4
 -36  -6  -1 2.80731 1.64697   2
 -36  -6  -1 4.32266 0.87999   3
  36   6   1 4.00765 1.12778   4
  36   6   1 3.86712 1.86472   2
 -36   6  -1 5.01167 1.55729   1
 -36   6  -1 5.31839 0.86330   3
 -36   6  -1 3.59132 2.10216   2
 -36   6  -1 5.27326 1.43879   4
  36   6   1 4.72596 0.90054   3
  36   6   1 5.77879 1.77832   1
  35  -7  -1 5.96105 1.77919   1
 -35  -7   1 7.77183 2.08215   2
 -35  -7   1 9.01080 1.20271   3
  35  -7  -1 7.31174 2.78432   2
 -35  -7   1 8.71463 2.07595   1
 -35  -7   1 7.04392 1.30996   4
  35  -7  -1 9.92713 1.20607   3
 -35   7   1 8.10294 1.09573   3
  35   7  -1 8.49823 2.10199   1
 -35   7   1 7.60820 1.58603   4
 -35   7   1 8.49461 1.90815   1
  35   7  -1 9.14921 2.30471   2
  35   7  -1 8.32142 1.39752   4
  35   7  -1 6.20472 1.07319   3
 -35   7   1 9.56180 2.78349   2
  33  -7  -1 48.8055 5.21590   2
 -33  -7   1 41.9445 4.21735   1
 -33  -7   1 45.6157 3.24120   3
  33  -7  -1 41.1688 4.05948   1
 -33  -7   1 48.8111 4.45735   2
 -33  -7   1 40.6113 3.36809   4
  33  -7  -1 45.2849 3.16680   3
  33   7  -1 39.5517 3.16668   3
 -33   7   1 38.4872 3.62034   4
  33   7  -1 40.9185 4.14895   1
 -33   7   1 43.8218 4.08500   1
  33   7  -1 52.1477 4.53741   2
  33   7  -1 40.0913 3.32928   4
 -33   7   1 40.0179 3.11092   3
 -33   7   1 47.1303 5.06492   2
 -31  -7   1 42.5375 3.39385   4
  31  -7  -1 43.8600 4.09408   1
 -31  -7   1 43.7125 3.27966   3
  31  -7  -1 43.6206 3.20272   3
 -31  -7   1 51.2425 4.38433   1
  31  -7  -1 42.8918 4.99793   2
 -31  -7   1 42.1601 4.26564   2
 -31   7   1 43.7009 5.54215   2
  31   7  -1 46.0475 4.26513   1
  31   7  -1 41.9325 3.38034   4
 -31   7   1 41.4511 3.16948   3
  31   7  -1 43.0070 3.22604   3
  31   7  -1 51.3693 4.46144   2
 -31   7   1 45.9785 3.70824   4
 -31   7   1 45.2280 4.07133   1
  29  -7  -1 8.12914 1.02471   3
  29  -7  -1 9.50992 1.91695   1
  29  -7  -1 1.21865 1.26802   2
 -29  -7   1 11.0324 2.11195   2
 -29  -7   1 9.07527 1.27850   4
 -29  -7   1 7.82782 1.85978   1
 -29  -7   1 10.1630 1.17142   3
  29   7  -1 7.09560 1.18212   4
  29   7  -1 7.42509 1.82047   2
 -29   7   1 8.22336 1.01077   3
  29   7  -1 7.73175 1.74914   1
  29   7  -1 8.12375 1.04673   3
 -29   7   1 7.71522 1.73507   1
  27  -7  -1 30.7036 2.25647   3
 -27  -7   1 29.9177 2.30438   3
 -27  -7   1 24.2988 3.22577   1
 -27  -7   1 29.9989 2.41560   4
 -27  -7   1 29.4427 3.15047   2
  27  -7  -1 38.2501 4.71425   2
  27  -7  -1 30.3350 3.08784   1
  27   7  -1 26.8554 2.23295   3
  27   7  -1 26.1713 2.33379   4
 -27   7   1 28.4827 2.23558   3
 -27   7   1 30.6557 3.05747   1
 -27   7   1 33.5200 4.40522   2
  27   7  -1 28.3786 3.06663   2
  27   7  -1 27.1275 3.08350   1
 -27   7   1 32.9663 2.74396   4
  25  -7  -1 59.9336 5.61909   2
 -25  -7   1 62.1484 4.32092   4
 -25  -7   1 59.6712 4.25884   3
  25  -7  -1 60.5588 4.19824   3
 -25  -7   1 62.7744 5.04366   2
  25  -7  -1 59.1992 4.94598   1
 -25  -7   1 62.1737 5.11453   1
  25   7  -1 60.1039 4.28138   4
  25   7  -1 61.2484 4.24151   3
 -25   7   1 58.1625 4.17380   3
 -25   7   1 69.1925 5.03778   1
  25   7  -1 65.5277 5.02908   2
  25   7  -1 55.7808 4.97852   1
 -25   7   1 65.4483 5.64696   2
 -25   7   1 58.8513 4.52770   4
 -23  -7   1 267.969 17.3680   2
 -23  -7   1 258.667 17.4614   1
  23  -7  -1 245.008 16.6007   3
  23  -7  -1 255.480 16.9455   4
 -23  -7   1 270.320 16.7048   4
  23  -7  -1 261.404 17.3310   1
  23  -7  -1 273.123 18.0939   2
 -23  -7   1 251.400 16.6488   3
 -23   7   1 256.754 16.5948   3
 -23   7   1 242.695 16.8876   4
 -23   7   1 280.526 17.3620   1
  23   7  -1 253.304 16.6576   4
  23   7  -1 242.864 17.3776   1
  23   7  -1 250.572 16.6341   3
 -23   7   1 267.881 18.0140   2
  23   7  -1 255.944 17.2804   2
 -21  -7   1 225.977 15.7545   3
  21  -7  -1 254.791 16.4460   1
  21  -7  -1 229.538 15.7257   3
  21  -7  -1 242.117 16.0398   4
 -21  -7   1 229.100 15.7752   4
 -21  -7   1 275.604 16.4734   2
 -21  -7   1 262.834 16.6148   1
  21  -7  -1 290.192 17.3148   2
  21   7  -1 230.327 15.7540   4
 -21   7   1 238.947 15.7255   3
 -21   7   1 261.246 16.4544   1
  21   7  -1 207.997 15.7231   3
 -21   7   1 237.968 16.9794   2
  21   7  -1 257.577 16.5691   1
 -21   7   1 258.644 16.0664   4
  21   7  -1 257.461 16.3598   2
  19  -7  -1 0.07835 0.45612   3
  19  -7  -1 0.22464 0.66277   4
 -19  -7   1 -0.1029 0.45126   3
  19  -7  -1 -0.1709 0.78430   1
 -19  -7   1 -0.3174 0.82473   1
  19  -7  -1 -0.3144 1.34795   2
 -19  -7   1 0.56446 0.48716   4
 -19  -7   1 -0.0021 0.23381   2
 -19   7   1 0.19980 1.25096   2
  19   7  -1 0.12577 0.46119   3
  19   7  -1 0.17294 0.86415   1
 -19   7   1 0.45242 0.86634   1
 -19   7   1 -0.6140 0.70802   4
  19   7  -1 -0.0050 0.22826   2
  19   7  -1 -0.0060 0.08824   4
 -19   7   1 0.22650 0.45272   3
  17  -7  -1 324.226 21.1628   3
 -17  -7   1 334.521 21.1993   3
 -17  -7   1 331.444 21.8682   1
  17  -7  -1 333.988 21.4158   4
  17  -7  -1 335.377 21.7756   1
 -17   7   1 329.524 21.7552   1
  17   7  -1 345.188 21.1644   4
  17   7  -1 295.904 21.7558   1
 -17   7   1 321.527 21.1507   3
  17   7  -1 312.478 21.5522   2
 -17   7   1 353.457 21.4345   4
  17   7  -1 332.535 21.1900   3
  15  -7  -1 854.892 54.9994   3
 -15  -7   1 816.786 55.0160   3
  15  -7  -1 1011.43 56.2283   2
  15  -7  -1 888.166 55.5997   1
 -15  -7   1 821.385 55.6137   1
 -15  -7   1 936.880 55.4194   2
 -15   7   1 859.612 54.9977   3
  15   7  -1 852.367 55.0163   3
 -15   7   1 842.680 55.2017   4
  15   7  -1 727.337 55.2513   2
 -15   7   1 841.172 55.9796   2
  15   7  -1 859.557 55.6262   1
 -15   7   1 872.971 55.5799   1
  15   7  -1 923.952 54.9835   4
  13  -7  -1 441.538 28.1418   3
 -13  -7   1 416.599 28.1551   3
  13  -7  -1 384.488 28.9431   2
  13  -7  -1 452.066 28.7006   1
 -13  -7   1 439.003 28.4550   2
 -13  -7   1 422.932 28.7452   1
  13  -7  -1 454.028 28.3498   4
 -13  -7   1 456.480 28.1121   4
 -13   7   1 460.241 28.7136   1
 -13   7   1 412.609 28.9972   2
  13   7  -1 452.533 28.1658   3
 -13   7   1 484.834 28.3637   4
  13   7  -1 484.385 28.1167   4
  13   7  -1 403.302 28.3810   2
  13   7  -1 405.307 28.6816   1
 -13   7   1 445.155 28.1423   3
  11  -7  -1 340.607 19.2530   2
 -11  -7   1 285.793 18.2367   3
 -11  -7   1 288.787 18.4850   2
 -11  -7   1 248.957 18.7102   1
  11  -7  -1 293.390 18.2262   3
  11  -7  -1 241.145 18.6380   1
  11  -7  -1 286.285 18.3874   4
 -11  -7   1 300.659 18.1817   4
  11   7  -1 270.647 18.4262   2
  11   7  -1 305.658 18.1798   4
 -11   7   1 256.712 18.6639   1
 -11   7   1 289.541 18.2209   3
  11   7  -1 264.804 18.2167   3
  11   7  -1 300.506 18.8225   1
   9  -7  -1 411.704 26.4508   2
  -9  -7   1 389.860 25.6091   4
   9  -7  -1 421.365 26.1935   1
   9  -7  -1 424.510 25.8209   4
  -9  -7   1 365.964 25.8544   2
  -9  -7   1 363.796 25.6537   3
  -9  -7   1 386.367 26.1843   1
   9  -7  -1 390.609 25.6569   3
   9   7  -1 437.438 25.9118   2
  -9   7   1 383.347 25.7800   4
   9   7  -1 435.109 25.6916   3
  -9   7   1 386.801 26.3896   2
   9   7  -1 421.116 25.6141   4
  -7  -7   1 2924.14 171.934   3
   7  -7  -1 2653.80 171.906   3
   7  -7  -1 2449.73 172.500   2
   7  -7  -1 2985.89 172.049   4
  -7  -7   1 2786.99 171.867   4
  -7  -7   1 2953.48 172.481   1
  -7  -7   1 2381.29 172.080   2
   7   7  -1 2902.08 171.929   3
   7   7  -1 2427.88 172.083   2
   7   7  -1 2951.81 171.873   4
   7   7  -1 2353.02 172.315   1
  -7   7   1 2506.32 172.492   2
  -7   7   1 2880.26 172.024   4
  -5  -7   1 1434.09 89.2408   2
  -5  -7   1 1424.48 88.9571   4
   5  -7  -1 1554.87 89.0121   3
   5  -7  -1 1419.82 89.0748   4
  -5  -7   1 1369.06 88.9875   3
  -5   7   1 1458.43 89.5726   2
  -5   7   1 1405.49 89.0652   4
   5   7  -1 1275.78 89.4026   1
   5   7  -1 1447.24 88.9949   3
   5   7  -1 1200.35 89.1621   2
   1  -7   1 249.210 16.8548   4
  -1  -7  -1 225.176 17.0796   2
  -1  -7  -1 288.447 16.8443   4
  -1  -7  -1 284.257 17.1535   2
   1  -7   1 270.932 17.2755   2
  -1   7  -1 273.091 16.8318   3
   1   7   1 246.331 16.8232   3
  -5  -7  -1 754.268 44.9401   4
   5  -7   1 686.784 45.5466   2
   5  -7   1 735.472 45.0863   4
   5  -7   1 667.722 44.9796   3
  -5  -7  -1 721.974 45.1649   2
  -5  -7  -1 679.184 44.9842   3
   5   7   1 673.516 44.9813   3
   5   7   1 751.494 44.9395   4
  -5   7  -1 657.431 45.5150   2
  -5   7  -1 818.558 45.1146   4
   5   7   1 612.749 45.1068   2
   5   7   1 705.004 45.4454   1
   7  -7   1 98.0483 6.07457   3
  -7  -7  -1 93.8324 6.07588   3
  -7  -7  -1 105.439 6.00967   4
  -7  -7  -1 91.5798 6.56833   1
  -7  -7  -1 93.0786 6.21406   2
  -7   7  -1 99.2690 6.76190   2
   7   7   1 77.9105 6.14792   2
   7   7   1 82.9294 6.49896   1
   7   7   1 87.4893 6.06332   3
  -7   7  -1 91.7121 6.17566   4
   9  -7   1 369.959 25.6876   2
   9  -7   1 414.620 24.9902   3
  -9  -7  -1 417.783 25.0094   3
   9  -7   1 386.351 25.1272   4
  -9  -7  -1 395.294 25.5120   1
  -9  -7  -1 347.263 25.0808   2
  -9  -7  -1 406.848 24.9119   4
   9   7   1 341.313 24.9737   3
   9   7   1 397.724 25.1040   2
  -9   7  -1 387.877 25.1180   4
   9   7   1 397.158 25.5130   1
   9   7   1 422.527 24.9110   4
  -9   7  -1 387.253 25.7177   2
 -11  -7  -1 637.599 43.4685   1
  11  -7   1 679.290 42.9399   3
 -11  -7  -1 716.891 42.8736   4
 -11  -7  -1 700.254 42.9696   3
 -11  -7  -1 662.035 43.0929   2
  11  -7   1 573.976 43.6577   2
  11  -7   1 693.169 43.1225   4
  11   7   1 632.271 43.4471   1
 -11   7  -1 677.983 43.1081   4
 -11   7  -1 680.243 43.7709   2
  11   7   1 710.283 42.8679   4
  11   7   1 692.050 43.0883   2
 -13  -7  -1 591.012 37.3056   1
  13  -7   1 575.135 36.8814   4
  13  -7   1 512.869 36.6561   3
 -13  -7  -1 540.889 36.8641   2
  13  -7   1 637.959 37.7590   2
  13  -7   1 556.522 37.1575   1
 -13  -7  -1 568.150 36.7031   3
 -13  -7  -1 596.576 36.6245   4
  13   7   1 547.154 37.2170   1
  13   7   1 616.695 36.6210   4
 -13   7  -1 550.062 37.5377   2
 -13   7  -1 583.552 36.8715   4
  13   7   1 537.704 36.8369   2
  13   7   1 636.911 36.7223   3
  15  -7   1 288.926 16.3764   2
 -15  -7  -1 253.101 15.7998   1
 -15  -7  -1 220.087 15.1146   3
  15  -7   1 230.127 15.0966   3
  15  -7   1 248.560 15.6735   1
 -15  -7  -1 237.052 15.3930   2
 -15  -7  -1 242.834 15.0647   4
  15   7   1 239.656 15.1299   3
 -15   7  -1 229.596 15.3122   4
  15   7   1 201.679 15.2893   2
  15   7   1 236.711 15.7261   1
  15   7   1 239.466 15.0505   4
 -15   7  -1 237.217 15.0949   3
 -15   7  -1 215.911 15.5598   1
 -15   7  -1 220.886 16.0452   2
 -17  -7  -1 8.41363 1.55362   1
  17  -7   1 6.68107 0.83676   3
  17  -7   1 9.51266 1.54701   1
  17  -7   1 9.03618 1.97969   2
 -17  -7  -1 8.01823 0.88153   4
 -17  -7  -1 9.18338 1.36249   2
  17  -7   1 7.08866 1.23560   4
 -17  -7  -1 9.83268 1.00287   3
 -17   7  -1 8.02001 1.76734   2
  17   7   1 6.23930 1.37309   1
 -17   7  -1 10.0712 1.32900   4
 -17   7  -1 7.53431 1.41752   1
  17   7   1 10.9507 1.04924   3
  17   7   1 9.33495 0.88348   4
 -17   7  -1 8.85603 0.90020   3
  17   7   1 11.6644 1.48437   2
 -19  -7  -1 415.790 26.4353   2
 -19  -7  -1 401.617 26.7020   1
  19  -7   1 351.635 26.1961   4
 -19  -7  -1 418.576 26.0240   3
  19  -7   1 392.944 27.1343   2
  19  -7   1 400.467 26.5548   1
  19  -7   1 430.432 25.9843   3
 -19   7  -1 431.300 27.2267   2
 -19   7  -1 436.027 26.5889   1
  19   7   1 427.057 26.4154   2
 -19   7  -1 412.958 26.2434   4
  19   7   1 398.645 25.9637   4
  19   7   1 376.966 26.6093   1
 -19   7  -1 401.846 25.9612   3
  19   7   1 392.282 25.9976   3
  21  -7   1 334.334 21.5762   1
 -21  -7  -1 323.892 20.9904   3
 -21  -7  -1 322.083 21.6924   1
  21  -7   1 324.463 20.9402   3
 -21  -7  -1 331.600 20.9790   4
  21  -7   1 326.525 21.2600   4
  21  -7   1 328.495 22.2686   2
  21   7   1 302.196 20.9540   3
  21   7   1 335.544 21.6991   1
 -21   7  -1 341.032 21.2519   4
 -21   7  -1 328.223 21.5350   1
 -21   7  -1 341.758 22.2602   2
 -21   7  -1 312.291 20.9223   3
  23  -7   1 185.578 12.0475   3
  23  -7   1 167.360 12.3317   4
  23  -7   1 182.283 12.6729   1
 -23  -7  -1 177.536 12.6468   2
 -23  -7  -1 205.646 12.9598   1
  23  -7   1 209.129 13.6515   2
 -23  -7  -1 200.819 12.1327   4
 -23  -7  -1 176.426 12.0854   3
  23   7   1 197.063 12.7028   2
  23   7   1 195.784 12.0949   3
  23   7   1 168.391 12.0707   4
 -23   7  -1 172.292 12.3251   4
 -23   7  -1 197.700 12.7221   1
 -23   7  -1 175.519 13.2944   2
  23   7   1 195.202 12.8839   1
 -23   7  -1 185.079 12.0327   3
  25  -7   1 1.74143 1.07177   1
 -25  -7  -1 2.65601 0.72175   4
 -25  -7  -1 2.01336 1.13179   2
  25  -7   1 1.84952 0.58238   3
  25  -7   1 2.23393 1.84915   2
 -25  -7  -1 1.90019 1.16848   1
 -25  -7  -1 2.12282 0.64242   3
 -25   7  -1 1.72645 0.55632   3
 -25   7  -1 4.14951 1.72760   2
 -25   7  -1 1.41715 1.00604   1
  25   7   1 1.99994 0.60791   3
 -25   7  -1 0.61810 0.79056   4
  25   7   1 1.69015 0.65416   4
  25   7   1 2.17119 1.20817   1
  25   7   1 2.90147 1.16360   2
  27  -7   1 49.9481 5.04610   2
  27  -7   1 45.0983 3.31861   3
  27  -7   1 48.8214 4.11183   1
 -27  -7  -1 52.0791 3.49539   4
 -27  -7  -1 49.8332 3.40226   3
 -27  -7  -1 50.1198 4.26428   2
 -27   7  -1 45.7543 4.69751   2
  27   7   1 43.2945 4.13653   1
  27   7   1 47.9455 3.37664   3
  27   7   1 48.5812 4.18975   2
  27   7   1 43.6449 3.41149   4
 -27   7  -1 47.7451 4.06969   1
 -27   7  -1 46.0117 3.30751   3
 -27   7  -1 42.5833 3.65019   4
 -29  -7  -1 88.1828 6.08074   4
  29  -7   1 85.4476 5.91281   3
  29  -7   1 89.5417 7.60081   2
  29  -7   1 91.7302 6.73710   1
 -29  -7  -1 91.8540 6.89185   2
 -29  -7  -1 79.8084 5.94286   3
 -29  -7  -1 84.7178 6.83121   1
 -29   7  -1 99.0366 6.78528   1
  29   7   1 86.9357 5.95389   3
  29   7   1 96.2168 6.94114   2
  29   7   1 93.5532 6.90103   1
  29   7   1 84.5796 6.03846   4
 -29   7  -1 88.2915 5.91036   3
  31  -7   1 57.9142 3.97544   3
 -31  -7  -1 49.6783 4.10933   4
 -31  -7  -1 60.4656 5.02787   1
  31  -7   1 54.5564 4.77459   1
 -31  -7  -1 56.1997 4.02335   3
 -31  -7  -1 70.2355 5.22689   2
 -31   7  -1 52.3780 4.33707   4
 -31   7  -1 58.1742 4.79112   1
 -31   7  -1 59.9596 5.59622   2
 -31   7  -1 54.2015 3.93119   3
  31   7   1 58.8032 4.02125   3
  31   7   1 59.8426 5.04277   2
  31   7   1 55.4419 4.12564   4
  31   7   1 60.7310 4.99839   1
 -33  -7  -1 1.67784 1.37791   2
 -33  -7  -1 1.32069 1.29141   1
  33  -7   1 1.29444 1.73063   2
  33  -7   1 0.73973 1.14136   1
 -33  -7  -1 0.31637 0.63660   3
  33  -7   1 1.13545 0.62862   3
 -33  -7  -1 1.58100 0.84250   4
  33   7   1 1.34783 1.32263   1
 -33   7  -1 2.08465 1.89131   2
 -33   7  -1 0.93495 0.58745   3
  33   7   1 0.43963 0.83401   4
 -33   7  -1 0.39243 0.96565   1
  33   7   1 2.04947 0.70399   3
 -33   7  -1 -0.2206 1.02111   4
  33   7   1 1.87560 1.49838   2
 -35  -7  -1 4.39210 0.90388   3
 -35  -7  -1 4.40658 1.07028   4
 -35  -7  -1 5.29706 1.77084   1
  35  -7   1 4.52408 1.55270   1
 -35  -7  -1 4.87139 1.79460   2
  35  -7   1 5.66041 2.51144   2
  35  -7   1 3.85806 0.82038   3
  35   7   1 4.27839 1.61973   1
  35   7   1 3.68579 1.03207   4
  35   7   1 4.58064 1.83471   2
  35   7   1 4.96438 0.92976   3
 -35   7  -1 4.98938 1.44294   4
 -35   7  -1 6.86465 2.53186   2
 -35   7  -1 4.92483 1.61567   1
 -35   7  -1 3.82358 0.81761   3
 -36  -8   1 0.89550 0.86615   4
  36  -8  -1 -0.5211 1.92811   2
 -36  -8   1 -0.5771 1.27770   2
  36  -8  -1 0.46187 1.24807   1
 -36  -8   1 -0.6897 1.18088   1
  36  -8  -1 -0.1960 0.61090   3
 -36   8   1 -0.4331 1.47220   2
 -36   8   1 0.52577 1.03211   4
  36   8  -1 -0.2642 1.17034   1
  36   8  -1 -0.2257 1.44971   2
 -36   8   1 0.46826 1.19274   1
  36   8  -1 -0.2924 0.65678   3
 -36   8   1 0.29280 0.64059   3
  36   8  -1 -0.8650 0.80299   4
  34  -8  -1 7.42178 1.91391   1
 -34  -8   1 5.90258 1.89107   2
 -34  -8   1 7.70024 1.28622   4
  34  -8  -1 5.46235 0.96841   3
 -34  -8   1 7.37597 2.03988   1
  34  -8  -1 6.94233 2.61611   2
 -34  -8   1 8.34379 1.19813   3
 -34   8   1 5.09618 2.17613   2
  34   8  -1 8.64214 1.33466   4
 -34   8   1 10.6342 2.14763   1
  34   8  -1 7.64631 1.17623   3
  34   8  -1 7.45854 2.01482   1
 -34   8   1 7.78485 1.06626   3
 -34   8   1 6.84276 1.49493   4
  34   8  -1 10.9757 2.39053   2
 -32  -8   1 23.9512 2.24296   4
 -32  -8   1 31.8901 3.36761   2
  32  -8  -1 25.9475 4.01801   2
  32  -8  -1 24.3672 3.16869   1
  32  -8  -1 24.8333 2.07690   3
 -32  -8   1 20.7509 2.05903   3
 -32  -8   1 24.7296 3.46117   1
  32   8  -1 24.0525 2.24541   4
  32   8  -1 30.9476 3.34505   2
 -32   8   1 26.9853 4.02991   2
  32   8  -1 24.4709 2.11004   3
 -32   8   1 24.1963 2.01513   3
  32   8  -1 21.0754 3.07533   1
 -32   8   1 24.1720 2.50279   4
 -32   8   1 29.5320 3.12041   1
 -30  -8   1 13.7865 2.38908   1
 -30  -8   1 13.1653 1.48087   3
 -30  -8   1 14.0561 1.63010   4
  30  -8  -1 12.7977 2.90647   2
 -30  -8   1 11.7523 2.24536   2
  30  -8  -1 11.9731 1.40256   3
  30  -8  -1 13.4106 2.33912   1
  30   8  -1 17.1084 2.69071   1
 -30   8   1 13.3491 2.33302   1
 -30   8   1 17.8768 2.15340   4
  30   8  -1 13.6166 1.47759   3
  30   8  -1 16.7511 2.61095   2
 -30   8   1 13.7336 1.39850   3
  30   8  -1 13.0330 1.55360   4
 -30   8   1 12.1541 2.98536   2
  28  -8  -1 -0.0011 0.51770   2
  28  -8  -1 0.75087 1.13537   1
  28  -8  -1 0.80531 0.55853   3
 -28  -8   1 0.28030 1.05147   1
 -28  -8   1 -0.1062 1.02845   2
 -28  -8   1 -0.0701 0.64276   4
 -28  -8   1 -0.2062 0.60183   3
  28   8  -1 0.01734 0.64260   4
 -28   8   1 0.23761 0.55339   3
  28   8  -1 -0.8197 0.94503   1
 -28   8   1 0.01156 0.15909   4
  28   8  -1 0.05691 0.56620   3
 -28   8   1 0.03227 0.49165   2
  28   8  -1 -0.1389 1.11173   2
 -28   8   1 -1.0757 0.90706   1
 -26  -8   1 23.0688 2.08874   4
  26  -8  -1 27.6555 4.19986   2
 -26  -8   1 25.7567 2.05245   3
  26  -8  -1 26.4182 2.02256   3
 -26  -8   1 28.2248 2.88573   2
 -26  -8   1 26.5774 2.99553   1
  26  -8  -1 26.6668 2.85997   1
 -26   8   1 22.7814 1.95792   3
  26   8  -1 28.3770 3.25457   1
  26   8  -1 27.5774 2.05795   3
 -26   8   1 27.7784 2.84966   1
  26   8  -1 24.1440 2.07063   4
 -26   8   1 23.0082 3.59930   2
  26   8  -1 27.9948 2.81238   2
 -26   8   1 19.0746 2.25540   4
  24  -8  -1 55.4219 5.06845   2
  24  -8  -1 50.1607 4.29918   1
 -24  -8   1 47.3333 3.55422   3
 -24  -8   1 49.7225 3.59787   4
 -24  -8   1 54.3615 4.30775   2
  24  -8  -1 49.8911 3.52760   3
 -24  -8   1 56.7366 4.55787   1
 -24   8   1 49.8702 4.30060   1
  24   8  -1 49.6707 3.56584   4
 -24   8   1 49.9025 3.52271   3
 -24   8   1 46.9818 3.82861   4
 -24   8   1 46.6366 4.78342   2
  24   8  -1 50.5241 4.20177   2
  24   8  -1 53.7032 4.45812   1
  24   8  -1 49.5164 3.55263   3
  22  -8  -1 68.8284 5.65136   2
  22  -8  -1 63.0935 4.49351   4
 -22  -8   1 57.8406 4.72383   2
  22  -8  -1 55.3675 4.07849   3
 -22  -8   1 60.5026 4.14873   4
 -22  -8   1 55.3191 4.11538   3
  22  -8  -1 57.6186 4.81067   1
 -22  -8   1 55.4591 4.91281   1
 -22   8   1 59.7674 5.38622   2
  22   8  -1 62.6861 4.73071   2
 -22   8   1 65.6322 4.45243   4
 -22   8   1 64.2956 4.88508   1
 -22   8   1 59.1161 4.08232   3
  22   8  -1 53.1528 4.86441   1
  22   8  -1 59.9492 4.12459   3
  22   8  -1 58.2651 4.10051   4
  20  -8  -1 18.8245 1.55126   3
  20  -8  -1 17.7081 2.91602   2
  20  -8  -1 15.1394 1.81465   4
 -20  -8   1 20.2085 1.58732   4
 -20  -8   1 20.2422 2.68938   1
  20  -8  -1 16.5036 2.27867   1
 -20  -8   1 19.0458 1.59546   3
 -20   8   1 17.0248 1.52745   3
 -20   8   1 16.0300 1.81225   4
  20   8  -1 18.5845 1.56611   3
 -20   8   1 20.0057 3.05158   2
 -20   8   1 22.0996 2.68074   1
  20   8  -1 18.2719 2.46746   1
 -18  -8   1 5.27695 0.77406   3
  18  -8  -1 3.48740 1.50823   2
 -18  -8   1 5.25661 0.74187   4
  18  -8  -1 4.52055 1.26921   1
  18  -8  -1 4.63084 0.71545   3
  18  -8  -1 2.47638 0.88659   4
 -18  -8   1 5.01568 1.37008   1
  18   8  -1 4.76854 1.05560   2
  18   8  -1 5.08660 0.75174   3
  18   8  -1 6.07398 1.52671   1
 -18   8   1 4.42292 0.69862   3
 -18   8   1 5.04373 1.37626   1
 -18   8   1 4.63063 1.57737   2
 -18   8   1 3.65345 0.91500   4
  18   8  -1 3.55823 0.65000   4
 -16  -8   1 43.3654 3.63680   2
  16  -8  -1 46.4218 3.28205   3
  16  -8  -1 57.0356 3.66081   4
 -16  -8   1 52.5329 4.10971   1
 -16  -8   1 46.5496 3.31638   3
  16  -8  -1 49.9001 4.45937   2
  16  -8  -1 57.7520 4.07823   1
  16   8  -1 40.5494 3.26523   3
  16   8  -1 45.2145 3.93541   1
 -16   8   1 45.9887 3.91392   1
 -16   8   1 48.8902 3.29186   3
 -16   8   1 49.1196 3.55988   4
  16   8  -1 46.7135 3.24123   4
  16   8  -1 41.7048 3.57083   2
 -16   8   1 48.0947 4.32704   2
 -14  -8   1 145.493 9.59817   2
  14  -8  -1 159.670 9.52258   4
  14  -8  -1 149.542 9.91722   1
  14  -8  -1 151.403 9.27657   3
  14  -8  -1 160.851 10.4105   2
 -14  -8   1 134.546 9.26783   3
 -14  -8   1 135.916 9.91596   1
  14   8  -1 133.823 9.26432   3
 -14   8   1 147.085 9.26436   3
  14   8  -1 148.207 9.96655   1
  14   8  -1 128.206 9.50009   2
 -14   8   1 134.621 9.82442   1
  14   8  -1 140.335 9.20028   4
 -14   8   1 141.803 9.45273   4
 -14   8   1 120.158 10.0865   2
 -12  -8   1 143.841 8.83070   4
  12  -8  -1 118.846 9.68944   2
  12  -8  -1 146.816 8.90013   3
 -12  -8   1 125.601 9.46949   1
 -12  -8   1 141.494 8.90234   3
  12  -8  -1 132.798 9.45732   1
  12  -8  -1 137.411 9.07921   4
 -12  -8   1 128.840 9.14487   2
  12   8  -1 134.639 9.50856   1
  12   8  -1 127.764 8.87872   3
  12   8  -1 123.232 9.09265   2
  12   8  -1 146.735 8.82965   4
 -12   8   1 137.153 8.87930   3
 -12   8   1 144.593 9.51713   1
  10  -8  -1 -0.0063 0.09853   4
 -10  -8   1 -0.2878 0.40578   3
  10  -8  -1 -0.3075 0.66205   1
 -10  -8   1 -0.1866 0.32701   4
 -10  -8   1 -0.0327 0.73351   1
  10  -8  -1 0.00630 0.24735   2
 -10  -8   1 -0.3202 0.50623   2
  10  -8  -1 0.12681 0.40739   3
  10   8  -1 0.56056 0.39188   3
  10   8  -1 -0.3510 0.69659   1
  10   8  -1 0.42709 0.51548   2
 -10   8   1 0.35468 0.73295   1
 -10   8   1 -0.2441 0.47115   4
 -10   8   1 0.66039 0.89096   2
 -10   8   1 0.18419 0.38945   3
  10   8  -1 -0.0549 0.29765   4
   8  -8  -1 72.9134 5.39392   2
  -8  -8   1 71.9722 5.20484   1
  -8  -8   1 76.3364 4.61960   3
  -8  -8   1 72.6533 4.86411   2
   8  -8  -1 61.7465 4.68902   4
   8  -8  -1 81.8900 4.62465   3
   8  -8  -1 74.8206 5.21695   1
  -8  -8   1 63.1557 4.51713   4
  -8   8   1 64.4701 4.68553   4
  -8   8   1 62.2757 5.23301   2
   8   8  -1 75.9993 4.86696   2
  -8   8   1 69.7687 5.17048   1
   8   8  -1 68.6968 4.52247   4
  -8   8   1 69.9168 4.59221   3
   8   8  -1 57.0661 4.55010   3
   8   8  -1 58.5008 5.05636   1
   6  -8  -1 551.592 32.3753   4
  -6  -8   1 534.646 32.5458   2
   6  -8  -1 458.522 32.2287   3
  -6  -8   1 462.959 32.2305   3
   6  -8  -1 514.530 32.8078   1
  -6  -8   1 490.606 32.1985   4
  -6  -8   1 494.189 32.7744   1
   6  -8  -1 489.231 32.8727   2
   6   8  -1 442.018 32.2194   3
  -6   8   1 525.358 32.2606   3
   6   8  -1 550.329 32.2171   4
  -6   8   1 521.252 32.3451   4
   6   8  -1 508.060 32.7979   1
  -6   8   1 552.337 32.8707   1
  -6   8   1 530.615 32.9384   2
   6   8  -1 464.363 32.4640   2
   4  -8  -1 452.154 30.3465   1
  -4  -8   1 432.760 29.8060   3
  -4  -8   1 424.901 30.2762   1
   4  -8  -1 457.888 29.8874   4
   4  -8  -1 504.547 29.8444   3
   4  -8  -1 490.145 30.4515   2
  -4  -8   1 458.773 30.1200   2
   4   8  -1 481.119 30.1315   2
  -4   8   1 447.430 29.8215   3
  -4   8   1 490.632 30.4091   1
  -4   8   1 435.667 29.8654   4
  -4   8   1 491.426 30.4181   2
   4   8  -1 528.902 29.8180   4
   4   8  -1 437.246 29.8088   3
   4   8  -1 470.955 30.3496   1
   2  -8  -1 14.4499 1.95269   1
  -2  -8   1 20.3301 1.50158   3
  -2  -8   1 18.8227 1.82099   2
   2  -8  -1 21.4126 1.53110   3
  -2  -8   1 21.1730 2.03726   1
  -2   8   1 19.3765 1.51573   4
   2   8  -1 19.4204 1.81262   2
  -2   8   1 17.0073 1.98897   1
   2   8  -1 20.1876 1.47278   3
  -2   8   1 18.5365 1.47440   3
   2   8  -1 19.1872 1.47345   4
   2   8  -1 17.0427 1.92396   1
   0  -8   1 46.3788 3.31641   4
   0  -8  -1 41.2903 3.76657   1
   0  -8  -1 53.1285 3.34069   3
   0  -8   1 48.1393 3.71401   2
   0  -8  -1 50.3605 3.31660   4
   0  -8  -1 52.2269 3.73741   2
   0   8  -1 43.9452 3.30360   3
   0   8  -1 48.3684 3.78314   1
   0   8  -1 51.9270 3.30400   3
   0   8  -1 45.9612 3.82161   1
  -2  -8  -1 824.880 53.9253   4
  -2  -8  -1 891.014 54.3069   2
  -2  -8  -1 747.395 54.1915   2
   2  -8   1 906.427 54.4557   2
   2  -8   1 932.511 54.0089   4
  -2   8  -1 870.200 54.4984   1
   2   8   1 893.439 54.5635   1
   2   8   1 760.996 54.3780   1
  -2   8  -1 807.828 53.9428   3
   2   8   1 760.460 53.9444   3
   2   8   1 927.368 53.9637   3
   4  -8   1 971.744 57.8646   3
  -4  -8  -1 830.729 58.0548   2
   4  -8   1 781.503 58.2723   1
  -4  -8  -1 939.423 57.8076   4
   4  -8   1 839.322 58.3772   2
   4  -8   1 919.674 57.9248   4
  -4  -8  -1 906.777 58.0924   2
  -4  -8  -1 1010.32 57.8199   4
   4   8   1 952.557 57.8744   3
   4   8   1 875.044 58.3386   1
  -4   8  -1 1022.74 57.9463   4
  -4   8  -1 814.797 58.3390   2
  -4   8  -1 835.529 57.8317   3
   4   8   1 980.020 57.8633   3
  -4   8  -1 914.083 58.3741   1
  -6  -8  -1 140.924 9.60109   2
   6  -8   1 167.661 9.43645   3
  -6  -8  -1 136.019 9.39535   3
   6  -8   1 140.497 10.0490   2
  -6  -8  -1 153.613 9.34488   4
  -6  -8  -1 137.729 9.90784   1
   6  -8   1 129.860 9.86461   1
   6  -8   1 147.549 9.50905   4
  -6   8  -1 157.421 9.53470   4
  -6   8  -1 148.015 9.40685   3
   6   8   1 142.476 9.40676   3
   6   8   1 138.393 9.92056   1
  -6   8  -1 132.357 9.86276   1
  -6   8  -1 133.805 10.0120   2
   6   8   1 141.534 9.57953   2
   6   8   1 148.154 9.33784   4
  -8  -8  -1 50.6101 4.53345   1
   8  -8   1 57.2076 4.03642   3
   8  -8   1 57.0988 4.56791   1
  -8  -8  -1 55.4958 4.04925   3
  -8  -8  -1 64.7821 4.24781   2
  -8  -8  -1 61.8451 3.96747   4
   8  -8   1 50.4829 4.68046   2
   8  -8   1 59.3504 4.18538   4
   8   8   1 64.3211 4.65032   1
  -8   8  -1 62.7734 4.05935   3
   8   8   1 58.8511 4.05248   3
   8   8   1 64.3485 3.96746   4
   8   8   1 56.4088 4.18223   2
  -8   8  -1 65.7171 4.20341   4
  -8   8  -1 64.8142 4.65172   1
  10  -8   1 289.342 17.9056   3
 -10  -8  -1 279.298 17.8169   4
  10  -8   1 290.809 18.4611   1
  10  -8   1 334.373 18.9360   2
 -10  -8  -1 251.075 18.4278   1
 -10  -8  -1 263.353 18.0420   2
 -10  -8  -1 278.420 17.9164   3
  10  -8   1 246.257 18.0235   4
  10   8   1 281.849 18.4991   1
 -10   8  -1 284.660 18.4556   1
  10   8   1 309.557 17.9397   3
 -10   8  -1 300.034 17.9149   3
 -10   8  -1 247.431 18.6150   2
  10   8   1 270.546 17.8074   4
 -10   8  -1 299.908 18.0833   4
  10   8   1 243.162 18.0055   2
  12  -8   1 237.798 15.7074   4
  12  -8   1 275.496 16.6192   2
 -12  -8  -1 234.603 15.4259   4
  12  -8   1 268.466 16.1470   1
 -12  -8  -1 248.756 16.1707   1
  12  -8   1 221.773 15.4939   3
 -12  -8  -1 232.606 15.5243   3
 -12  -8  -1 239.947 15.6885   2
 -12   8  -1 226.267 16.0209   1
 -12   8  -1 283.785 15.7643   4
  12   8   1 227.255 16.0930   1
 -12   8  -1 243.301 15.5119   3
  12   8   1 209.080 15.6156   2
 -12   8  -1 251.713 16.4791   2
  12   8   1 224.456 15.5194   3
  12   8   1 254.938 15.4280   4
  14  -8   1 134.735 9.05940   3
 -14  -8  -1 140.936 9.10373   3
 -14  -8  -1 147.390 9.31923   2
 -14  -8  -1 134.519 8.99051   4
 -14  -8  -1 137.714 9.74033   1
  14  -8   1 125.628 10.0018   2
  14  -8   1 146.411 9.31929   4
  14  -8   1 150.401 9.69997   1
 -14   8  -1 143.667 9.06740   3
 -14   8  -1 136.189 10.0521   2
  14   8   1 141.455 8.98681   4
 -14   8  -1 130.138 9.26515   4
  14   8   1 148.961 9.78319   1
  14   8   1 144.154 9.27891   2
  14   8   1 123.483 9.06273   3
 -14   8  -1 145.147 9.67023   1
  16  -8   1 56.9393 5.06907   2
 -16  -8  -1 52.1451 4.27608   2
  16  -8   1 56.2649 4.01185   3
 -16  -8  -1 58.1024 4.74657   1
  16  -8   1 54.8664 4.25629   4
 -16  -8  -1 54.7977 4.04095   3
 -16  -8  -1 64.2400 3.98005   4
  16  -8   1 60.8107 4.66937   1
 -16   8  -1 66.1592 4.33470   4
  16   8   1 61.6754 4.75207   1
  16   8   1 67.8964 4.09483   3
 -16   8  -1 59.4418 4.02364   3
 -16   8  -1 56.5390 5.05787   2
  16   8   1 59.0219 3.95545   4
  16   8   1 58.8988 4.28297   2
 -16   8  -1 55.7120 4.58922   1
  18  -8   1 64.0504 5.35367   1
  18  -8   1 77.3770 6.14522   2
 -18  -8  -1 75.5580 4.83392   3
  18  -8   1 77.1885 4.79578   3
  18  -8   1 59.2642 5.02201   4
 -18  -8  -1 74.1229 5.17944   2
 -18  -8  -1 63.5766 5.46549   1
  18   8   1 66.3528 4.71214   4
 -18   8  -1 77.1687 5.47469   1
  18   8   1 76.0333 4.82157   3
 -18   8  -1 76.5249 4.78605   3
 -18   8  -1 67.9599 5.05718   4
  18   8   1 69.3168 5.09667   2
 -18   8  -1 63.1967 5.78845   2
  18   8   1 72.2765 5.50602   1
 -20  -8  -1 59.9199 4.34377   3
  20  -8   1 69.3764 5.75447   2
  20  -8   1 60.5448 4.29620   3
  20  -8   1 64.3141 4.97868   1
 -20  -8  -1 67.7320 5.17812   1
  20  -8   1 79.2823 4.78489   4
  20   8   1 65.6388 5.12764   1
 -20   8  -1 66.5275 4.62276   4
  20   8   1 55.4951 4.32114   3
 -20   8  -1 60.1138 4.92585   1
  20   8   1 61.2683 4.27643   4
 -20   8  -1 64.5806 4.30337   3
 -20   8  -1 62.6766 5.50325   2
  22  -8   1 39.1467 3.46363   1
  22  -8   1 42.8383 3.15835   4
 -22  -8  -1 33.5906 2.76084   3
 -22  -8  -1 30.5320 3.43570   1
  22  -8   1 36.0099 2.73012   3
  22  -8   1 38.8537 4.04913   2
 -22   8  -1 41.1866 2.75223   3
 -22   8  -1 41.8602 3.15497   4
  22   8   1 37.8403 3.52892   1
  22   8   1 39.8036 2.79243   3
 -22   8  -1 39.6952 4.03334   2
 -22   8  -1 37.0717 3.40195   1
  24  -8   1 2.33420 1.18393   1
 -24  -8  -1 1.66387 1.19500   1
 -24  -8  -1 1.87676 1.04117   2
 -24  -8  -1 1.99247 0.65718   3
  24  -8   1 4.55332 2.00395   2
 -24  -8  -1 2.58113 0.68250   4
  24  -8   1 2.06010 0.57322   3
 -24   8  -1 2.00435 0.57649   3
  24   8   1 1.88082 0.63425   3
  24   8   1 1.88396 1.22073   1
  24   8   1 1.81853 1.04159   2
 -24   8  -1 1.41656 1.35400   2
  24   8   1 1.73567 0.58915   4
 -24   8  -1 1.82598 0.86459   4
 -24   8  -1 2.10023 1.14654   1
  26  -8   1 0.89710 1.01622   1
 -26  -8  -1 1.00248 0.59528   3
 -26  -8  -1 1.85741 1.14234   2
  26  -8   1 1.73091 0.59256   3
 -26  -8  -1 1.44515 0.65927   4
 -26  -8  -1 1.37050 1.16308   1
  26  -8   1 1.07329 1.78853   2
  26   8   1 1.20475 1.12868   1
 -26   8  -1 2.23209 1.12638   1
 -26   8  -1 -0.3059 1.36525   2
  26   8   1 2.70966 1.23660   2
  26   8   1 0.88196 0.56335   3
  26   8   1 1.97977 0.66979   4
 -26   8  -1 1.50014 0.99998   4
 -26   8  -1 1.14340 0.54539   3
 -28  -8  -1 15.7906 2.44781   2
 -28  -8  -1 14.2822 1.49107   3
  28  -8   1 16.9545 1.49732   3
 -28  -8  -1 15.2497 1.60975   4
  28  -8   1 12.4769 2.15559   1
 -28  -8  -1 17.0454 2.54178   1
  28   8   1 21.0217 2.76402   1
  28   8   1 18.3072 1.54190   3
  28   8   1 22.4159 2.73394   2
 -28   8  -1 18.3397 2.51381   1
 -28   8  -1 14.8286 1.45680   3
  28   8   1 15.8350 1.58623   4
 -30  -8  -1 28.3640 3.10870   2
 -30  -8  -1 26.2761 2.30204   4
 -30  -8  -1 29.6171 3.23444   1
  30  -8   1 27.0654 2.13958   3
 -30  -8  -1 27.5730 2.21494   3
  30  -8   1 24.9515 3.93331   2
  30  -8   1 30.2812 3.05942   1
 -30   8  -1 26.9985 2.12502   3
  30   8   1 33.7018 3.22742   2
 -30   8  -1 24.8520 2.91535   1
 -30   8  -1 23.8784 3.77632   2
  30   8   1 23.2182 3.12238   1
  30   8   1 25.3227 2.16198   3
  30   8   1 26.7067 2.28062   4
 -30   8  -1 25.5924 2.53896   4
 -32  -8  -1 6.50052 1.03593   3
  32  -8   1 6.15329 2.49633   2
  32  -8   1 7.89079 1.01990   3
 -32  -8  -1 7.05049 1.82243   2
  32  -8   1 4.59159 1.57070   1
 -32  -8  -1 3.62159 1.65099   1
 -32  -8  -1 6.29726 1.09794   4
  32   8   1 8.16209 1.99364   2
  32   8   1 3.95653 1.51792   1
 -32   8  -1 6.26868 0.88874   3
 -32   8  -1 5.58281 1.40573   4
  32   8   1 6.96249 1.15152   4
 -32   8  -1 6.12801 1.67777   1
 -32   8  -1 7.02354 2.29821   2
  32   8   1 6.03805 0.99326   3
  34  -8   1 -0.7080 1.58517   2
 -34  -8  -1 0.17453 1.19577   1
  34  -8   1 0.91556 0.60841   3
 -34  -8  -1 0.32150 0.61902   3
 -34  -8  -1 0.24180 0.77079   4
  34  -8   1 -0.1685 1.19313   1
 -34  -8  -1 0.53573 1.30620   2
  34   8   1 0.33026 1.37220   2
 -34   8  -1 0.18441 1.05986   4
 -34   8  -1 0.08493 0.55005   3
  34   8   1 -0.0373 0.57173   3
 -34   8  -1 0.17792 1.61864   2
 -34   8  -1 -0.9119 1.00719   1
  34   8   1 0.55025 1.24627   1
  34   8   1 0.61831 0.80049   4
  36  -8   1 7.06997 2.51940   2
 -36  -8  -1 6.58025 1.23976   4
 -36  -8  -1 6.47608 2.04165   2
 -36  -8  -1 7.73953 2.00747   1
  36  -8   1 5.93059 1.80118   1
 -36  -8  -1 4.62122 1.00937   3
  36  -8   1 5.99859 1.01582   3
  36   8   1 6.57523 1.86767   1
 -36   8  -1 9.20892 2.86856   2
  36   8   1 5.29752 1.21277   4
 -36   8  -1 8.73773 1.97442   1
 -36   8  -1 8.33922 1.67903   4
  36   8   1 6.86224 2.12786   2
  36   8   1 6.62285 1.06761   3
 -36   8  -1 7.15397 1.01576   3
  35  -9  -1 4.20742 2.49667   2
  35  -9  -1 5.85451 1.80545   1
 -35  -9   1 4.94969 1.82073   1
  35  -9  -1 4.68401 0.95320   3
 -35  -9   1 4.53588 1.78484   2
 -35  -9   1 7.75859 1.27267   4
  35   9  -1 9.06100 2.21845   2
  35   9  -1 6.40231 1.21160   4
 -35   9   1 4.18253 2.18121   2
 -35   9   1 7.20400 1.86694   1
 -35   9   1 7.37417 1.04674   3
  35   9  -1 8.40085 2.13785   1
  35   9  -1 8.21083 1.17089   3
 -35   9   1 8.17168 1.68679   4
  33  -9  -1 47.3697 5.94582   2
 -33  -9   1 42.7269 4.09330   2
 -33  -9   1 39.8220 4.04961   1
  33  -9  -1 34.6857 3.84181   1
  33  -9  -1 36.9038 2.89195   3
 -33  -9   1 36.8565 3.07666   4
 -33   9   1 39.4566 2.88683   3
  33   9  -1 36.2645 3.02774   4
 -33   9   1 43.4878 4.80266   2
 -33   9   1 38.0620 3.42819   4
  33   9  -1 35.0827 3.91283   1
  33   9  -1 43.4758 4.09659   2
  33   9  -1 33.8098 2.91280   3
 -33   9   1 41.8104 3.95211   1
  31  -9  -1 39.1590 3.87084   1
  31  -9  -1 40.8474 4.64586   2
 -31  -9   1 39.5059 3.05889   4
 -31  -9   1 37.5605 2.96304   3
  31  -9  -1 40.4086 2.90599   3
 -31  -9   1 36.5222 3.84829   2
 -31  -9   1 35.3069 3.90200   1
 -31   9   1 38.9821 4.46039   2
 -31   9   1 38.4324 3.83080   1
  31   9  -1 35.7218 2.89178   3
 -31   9   1 42.7258 2.89999   3
 -31   9   1 36.5372 3.26951   4
  31   9  -1 35.2882 2.97409   4
  31   9  -1 35.9022 3.89652   1
  31   9  -1 40.0563 3.92021   2
  29  -9  -1 -0.1981 0.54714   3
 -29  -9   1 1.01987 0.71469   4
  29  -9  -1 -0.1184 1.11127   1
  29  -9  -1 -0.2839 1.78803   2
 -29  -9   1 0.56909 0.64125   3
 -29  -9   1 0.94921 1.22380   1
 -29  -9   1 -0.3606 1.09853   2
  29   9  -1 -0.7647 1.00035   2
 -29   9   1 -0.8317 0.95852   1
  29   9  -1 0.35423 0.64515   4
  29   9  -1 -0.0865 1.22794   1
 -29   9   1 0.66082 1.02960   4
 -29   9   1 -0.2330 0.53788   3
  29   9  -1 -0.0352 0.59069   3
 -29   9   1 0.79692 1.58899   2
 -27  -9   1 23.7590 3.12367   1
 -27  -9   1 22.4565 1.93489   3
  27  -9  -1 23.8398 1.90177   3
 -27  -9   1 23.5922 2.71994   2
  27  -9  -1 20.7495 2.77446   1
 -27  -9   1 23.8308 1.99974   4
  27   9  -1 22.8348 2.84071   2
 -27   9   1 19.9370 1.84613   3
  27   9  -1 23.8247 1.95352   4
 -27   9   1 25.3560 2.78179   1
  27   9  -1 22.2840 2.98253   1
  27   9  -1 18.9354 1.90128   3
  25  -9  -1 83.2105 6.46168   1
 -25  -9   1 85.5761 6.63582   1
 -25  -9   1 81.5534 6.33411   2
  25  -9  -1 93.5138 7.33789   2
 -25  -9   1 85.8404 5.68028   4
 -25  -9   1 81.6378 5.68124   3
  25  -9  -1 79.9808 5.60881   3
  25   9  -1 74.3664 5.61057   3
 -25   9   1 75.1410 6.93120   2
  25   9  -1 77.9257 5.62051   4
  25   9  -1 93.1586 6.42940   2
 -25   9   1 85.3800 5.60501   3
 -25   9   1 88.7526 6.00549   4
  25   9  -1 86.8589 6.63184   1
  23  -9  -1 122.105 9.05668   1
 -23  -9   1 123.699 8.92376   2
 -23  -9   1 110.898 8.29376   3
 -23  -9   1 138.245 9.34188   1
 -23  -9   1 128.255 8.31124   4
  23  -9  -1 139.679 8.31537   3
  23  -9  -1 145.926 10.0068   2
  23   9  -1 117.731 8.25980   4
 -23   9   1 116.746 8.58290   4
  23   9  -1 122.942 8.85239   2
  23   9  -1 121.306 9.14003   1
 -23   9   1 123.102 8.26897   3
 -23   9   1 140.728 9.89389   2
  23   9  -1 125.939 8.31724   3
 -23   9   1 127.756 9.07157   1
  21  -9  -1 108.189 7.03666   3
  21  -9  -1 106.629 7.80260   1
 -21  -9   1 109.069 7.61698   2
 -21  -9   1 119.824 8.08631   1
 -21  -9   1 95.9259 7.04705   3
  21  -9  -1 127.606 8.70130   2
 -21  -9   1 102.071 7.01883   4
  21  -9  -1 93.2289 7.28698   4
  21   9  -1 87.3261 7.71587   1
 -21   9   1 114.866 7.39541   4
  21   9  -1 113.125 7.07980   3
 -21   9   1 112.851 7.84332   1
 -21   9   1 101.662 8.33805   2
 -21   9   1 105.301 7.02485   3
  19  -9  -1 20.0719 2.11362   4
 -19  -9   1 20.4662 1.86356   3
 -19  -9   1 24.2361 2.73829   1
  19  -9  -1 24.4724 2.60896   1
  19  -9  -1 24.6061 1.87541   3
 -19  -9   1 24.0709 1.84435   4
  19  -9  -1 26.2784 3.50414   2
  19   9  -1 22.1331 2.79693   1
  19   9  -1 22.7601 1.84515   3
 -19   9   1 25.7278 2.19008   4
 -19   9   1 23.9624 2.65362   1
 -19   9   1 23.4437 1.86221   3
 -19   9   1 18.8891 2.97878   2
  17  -9  -1 279.303 18.0055   2
  17  -9  -1 234.330 16.6729   3
 -17  -9   1 256.634 16.7247   3
  17  -9  -1 271.792 16.9853   4
  17  -9  -1 282.346 17.4906   1
 -17  -9   1 301.116 17.6702   1
 -17   9   1 254.790 16.9314   4
 -17   9   1 267.600 16.7009   3
  17   9  -1 267.982 17.0862   2
 -17   9   1 256.560 17.8410   2
  17   9  -1 222.982 16.6705   3
 -17   9   1 270.085 17.4214   1
  17   9  -1 255.145 16.6367   4
  17   9  -1 234.396 17.3686   1
  15  -9  -1 163.372 11.5933   1
 -15  -9   1 178.755 11.7389   1
  15  -9  -1 147.527 11.1023   4
 -15  -9   1 161.001 11.2410   2
 -15  -9   1 155.651 10.9242   3
  15  -9  -1 195.338 10.9655   3
  15   9  -1 144.485 10.9035   3
  15   9  -1 181.101 11.7297   1
 -15   9   1 161.469 11.9373   2
 -15   9   1 168.620 10.9158   3
  15   9  -1 166.747 10.8490   4
 -15   9   1 181.032 11.1639   4
 -15   9   1 176.551 11.6278   1
  15   9  -1 177.268 11.2463   2
  13  -9  -1 92.0513 6.14862   3
 -13  -9   1 96.2068 6.17802   3
  13  -9  -1 84.2493 6.73481   1
 -13  -9   1 84.9085 6.81228   1
 -13  -9   1 87.3823 6.43730   2
  13  -9  -1 89.5777 6.35624   4
  13  -9  -1 82.9901 7.03012   2
 -13   9   1 88.1306 6.13826   3
  13   9  -1 99.0058 6.90796   1
  13   9  -1 105.020 6.20001   3
  13   9  -1 97.6644 6.08206   4
 -13   9   1 95.1291 6.83711   1
  13   9  -1 90.5829 6.41808   2
 -11  -9   1 34.1980 2.85675   2
  11  -9  -1 38.2344 3.27106   1
 -11  -9   1 36.3379 3.29823   1
 -11  -9   1 36.3954 2.60956   3
  11  -9  -1 40.0106 2.61627   3
 -11  -9   1 36.7848 2.51593   4
  11   9  -1 35.2821 2.84221   2
 -11   9   1 40.1280 3.30531   1
  11   9  -1 35.3013 2.58394   3
 -11   9   1 36.0001 2.58592   3
 -11   9   1 29.1478 2.72350   4
  11   9  -1 32.9811 3.22141   1
 -11   9   1 38.3076 3.48399   2
  11   9  -1 37.0065 2.51090   4
  -9  -9   1 3.25952 1.05409   1
   9  -9  -1 3.30853 0.58577   3
   9  -9  -1 1.64843 1.22278   2
   9  -9  -1 3.50379 0.80736   4
  -9  -9   1 1.29336 0.38942   4
  -9  -9   1 4.06872 0.90393   2
   9  -9  -1 4.46957 1.20480   1
  -9  -9   1 2.80615 0.56499   3
   9   9  -1 1.98929 0.43546   4
   9   9  -1 4.97516 0.94064   2
   9   9  -1 3.18156 1.08368   1
  -9   9   1 5.56039 0.95787   4
  -9   9   1 4.76731 1.39701   2
   9   9  -1 4.25023 0.65216   3
  -9   9   1 3.85108 1.08892   1
  -9   9   1 3.29315 0.57910   3
   7  -9  -1 782.171 53.0367   1
  -7  -9   1 808.162 52.4684   3
   7  -9  -1 837.754 52.4753   3
   7  -9  -1 853.987 52.5973   4
  -7  -9   1 808.177 53.0707   1
  -7  -9   1 759.478 52.7281   2
   7  -9  -1 828.555 53.2286   2
  -7   9   1 876.062 53.1421   1
   7   9  -1 708.506 52.9688   1
  -7   9   1 920.063 52.6105   4
  -7   9   1 786.723 53.1700   2
   7   9  -1 777.244 52.7254   2
  -7   9   1 800.425 52.4666   3
   7   9  -1 891.973 52.4910   3
   7   9  -1 886.903 52.4278   4
  -5  -9   1 1489.93 92.1976   3
   5  -9  -1 1380.44 92.8252   2
   5  -9  -1 1509.57 92.2912   4
   5  -9  -1 1453.63 92.8070   1
  -5  -9   1 1410.75 92.7552   1
  -5  -9   1 1453.42 92.5266   2
   5  -9  -1 1360.85 92.1812   3
   5   9  -1 1396.34 92.4841   2
   5   9  -1 1445.40 92.7873   1
  -5   9   1 1465.48 92.2014   3
  -5   9   1 1498.43 92.2763   4
  -5   9   1 1340.13 92.7396   1
  -5   9   1 1438.82 92.8354   2
   5   9  -1 1671.64 92.1840   4
   5   9  -1 1401.51 92.1841   3
   3  -9  -1 345.971 19.9533   3
  -3  -9   1 308.274 19.8959   4
   3  -9  -1 327.646 19.9922   4
   3  -9  -1 284.930 20.4470   2
   3  -9  -1 288.258 20.4829   1
  -3   9   1 295.070 20.4560   2
  -3   9   1 294.220 20.4796   1
   3   9  -1 341.358 19.9131   4
  -3   9   1 327.518 19.9820   4
   3   9  -1 287.332 20.2248   2
   3   9  -1 303.453 19.9046   3
  -3   9   1 295.307 19.9080   3
   3   9  -1 311.949 20.4762   1
  -1  -9   1 32.0448 2.40932   4
   1  -9  -1 39.8828 2.45338   3
   1  -9  -1 28.5195 2.93549   1
  -1   9   1 33.7861 3.04426   1
   1   9  -1 33.0419 3.03039   1
   1   9  -1 29.7598 2.88163   1
  -1   9   1 30.5867 2.41861   3
   1   9  -1 33.0649 2.41315   3
  -1   9   1 38.8860 2.47066   4
  -1   9   1 33.4047 2.87666   2
   1   9  -1 34.1043 2.41644   3
  -1  -9  -1 816.017 49.5564   4
   1  -9   1 790.088 49.5840   4
  -1  -9  -1 711.610 49.9189   2
   1  -9   1 788.590 49.5946   4
   1  -9   1 717.982 49.9822   2
   1  -9   1 748.407 50.0559   2
   1   9   1 800.764 50.2176   1
  -1   9  -1 842.128 49.5854   3
  -1   9  -1 722.497 50.0327   1
  -1   9  -1 765.254 49.5388   3
   1   9   1 752.021 49.5632   3
   1   9   1 776.873 49.5494   3
   1   9   1 838.381 50.1726   1
  -1   9  -1 809.393 50.2085   1
  -3  -9  -1 1356.93 90.4985   2
  -3  -9  -1 1407.05 90.5512   2
  -3  -9  -1 1354.86 90.1667   4
   3  -9   1 1518.30 90.2927   4
   3  -9   1 1378.67 90.2021   3
   3  -9   1 1473.30 90.8454   2
   3   9   1 1400.72 90.2210   3
  -3   9  -1 1414.47 90.7990   1
   3   9   1 1447.69 90.7972   1
  -3   9  -1 1527.69 90.2827   4
   3   9   1 1407.60 90.8435   1
  -3   9  -1 1376.68 90.2068   3
  -3   9  -1 1224.95 90.6718   2
   3   9   1 1556.22 90.2258   3
  -5  -9  -1 910.323 52.4387   4
   5  -9   1 821.054 53.1512   2
  -5  -9  -1 821.358 52.7380   2
   5  -9   1 820.445 53.0676   1
   5  -9   1 889.747 52.5870   4
   5  -9   1 783.109 52.4654   3
  -5   9  -1 833.314 52.5560   4
  -5   9  -1 833.792 53.1512   2
  -5   9  -1 742.852 52.4495   3
   5   9   1 745.623 52.4475   3
  -5   9  -1 858.886 53.0883   1
   7  -9   1 1.15860 0.46699   3
  -7  -9  -1 2.38849 0.56003   3
   7  -9   1 1.41185 0.84072   1
   7  -9   1 1.34278 0.58967   4
  -7  -9  -1 0.42317 0.78711   1
  -7  -9  -1 2.19889 0.43799   4
   7  -9   1 1.14969 0.99086   2
  -7  -9  -1 0.81828 0.56741   2
  -7   9  -1 0.60705 0.44549   3
  -7   9  -1 0.60055 0.76569   1
   7   9   1 2.26850 0.98771   1
  -7   9  -1 1.04336 1.03259   2
  -7   9  -1 1.81849 0.65529   4
   7   9   1 0.34188 0.54401   2
   7   9   1 1.49373 0.48956   3
   7   9   1 2.68361 0.44956   4
   9  -9   1 336.602 21.8778   2
  -9  -9  -1 305.440 20.9738   3
  -9  -9  -1 325.110 20.8900   4
   9  -9   1 332.413 21.5904   1
   9  -9   1 342.812 20.9866   3
  -9  -9  -1 300.596 21.5555   1
  -9  -9  -1 352.227 21.2089   2
   9  -9   1 328.971 21.1317   4
  -9   9  -1 325.738 21.5770   1
   9   9   1 307.804 20.9710   3
  -9   9  -1 348.713 21.1399   4
  -9   9  -1 345.917 20.9914   3
   9   9   1 333.101 20.8888   4
  -9   9  -1 339.329 21.8697   2
   9   9   1 296.863 21.1196   2
   9   9   1 304.738 21.5538   1
 -11  -9  -1 332.481 21.8063   3
  11  -9   1 344.733 22.3976   1
  11  -9   1 367.031 22.8186   2
  11  -9   1 349.344 21.7957   3
 -11  -9  -1 348.787 21.9945   2
 -11  -9  -1 348.618 21.7055   4
 -11  -9  -1 330.888 22.4426   1
  11  -9   1 331.227 21.9664   4
 -11   9  -1 354.397 22.4404   1
  11   9   1 282.505 21.7633   3
  11   9   1 358.104 21.9780   2
 -11   9  -1 328.825 21.7859   3
  11   9   1 320.906 22.3993   1
 -11   9  -1 348.026 22.7318   2
 -11   9  -1 340.208 21.9620   4
  11   9   1 356.199 21.6998   4
 -13  -9  -1 440.905 30.3088   3
  13  -9   1 418.582 31.2133   2
  13  -9   1 509.237 30.5483   4
 -13  -9  -1 442.495 30.2029   4
 -13  -9  -1 481.922 31.0142   1
  13  -9   1 445.566 30.2860   3
  13  -9   1 463.655 30.9074   1
 -13  -9  -1 445.110 30.4818   2
  13   9   1 483.789 30.4898   2
 -13   9  -1 452.116 31.2573   2
 -13   9  -1 485.562 30.5114   4
 -13   9  -1 524.074 31.0123   1
  13   9   1 464.287 30.9881   1
  13   9   1 539.742 30.3666   3
  13   9   1 492.390 30.2105   4
 -13   9  -1 483.798 30.3075   3
 -15  -9  -1 38.8904 3.03526   2
  15  -9   1 36.2925 2.75455   3
 -15  -9  -1 37.6652 3.50536   1
  15  -9   1 37.4423 3.39836   1
  15  -9   1 35.3107 3.79371   2
 -15  -9  -1 37.7520 2.80896   3
  15  -9   1 32.2375 2.96820   4
 -15  -9  -1 39.5159 2.68431   4
 -15   9  -1 37.9344 3.76650   2
 -15   9  -1 45.0095 3.07671   4
 -15   9  -1 41.9300 2.78623   3
  15   9   1 39.5326 2.80368   3
 -15   9  -1 39.5943 3.44071   1
  15   9   1 44.0911 3.58499   1
  15   9   1 40.7979 2.68034   4
  15   9   1 37.6873 2.97747   2
 -17  -9  -1 11.4571 1.21248   3
  17  -9   1 12.2044 1.82831   1
  17  -9   1 15.4561 1.71024   4
 -17  -9  -1 13.5772 1.52827   2
 -17  -9  -1 12.6810 1.11553   4
  17  -9   1 12.7355 1.19596   3
 -17  -9  -1 15.4920 2.11780   1
  17  -9   1 16.2273 2.78406   2
 -17   9  -1 17.9110 2.22012   1
 -17   9  -1 12.2997 1.15292   3
 -17   9  -1 13.0643 2.38469   2
  17   9   1 17.3747 2.23738   1
  17   9   1 10.7794 1.18990   3
  17   9   1 12.9035 1.43042   2
 -17   9  -1 9.15010 1.33087   4
  17   9   1 11.5482 1.04589   4
  19  -9   1 179.933 13.1425   1
  19  -9   1 173.417 12.4807   3
 -19  -9  -1 188.237 12.5446   3
  19  -9   1 213.391 12.8574   4
 -19  -9  -1 186.189 12.8705   2
 -19  -9  -1 192.322 13.3430   1
  19   9   1 209.208 12.8790   2
 -19   9  -1 199.240 13.2142   1
 -19   9  -1 193.945 12.7754   4
  19   9   1 203.900 12.5446   3
  19   9   1 176.992 13.2073   1
  19   9   1 187.175 12.4352   4
 -19   9  -1 194.904 12.5025   3
 -19   9  -1 201.838 13.7939   2
  21  -9   1 132.853 9.36333   2
  21  -9   1 128.022 8.58214   1
  21  -9   1 112.189 7.76300   3
 -21  -9  -1 102.542 8.51647   1
 -21  -9  -1 127.939 7.84297   3
  21   9   1 112.849 7.72007   4
  21   9   1 114.412 7.80215   3
 -21   9  -1 111.406 8.99062   2
 -21   9  -1 124.802 8.52447   1
 -21   9  -1 111.042 8.03502   4
 -21   9  -1 117.579 7.75721   3
  21   9   1 125.016 8.69087   1
  21   9   1 122.352 8.20243   2
  23  -9   1 54.3347 4.59396   1
  23  -9   1 60.8368 5.38497   2
 -23  -9  -1 56.7505 3.84788   4
 -23  -9  -1 51.9702 3.87896   3
  23  -9   1 49.3397 3.79683   3
 -23  -9  -1 58.2423 4.80670   1
 -23   9  -1 50.6907 5.05463   2
  23   9   1 61.8862 4.81500   1
 -23   9  -1 54.4613 4.20226   4
 -23   9  -1 57.6637 4.58771   1
  23   9   1 59.3836 3.90587   3
 -23   9  -1 54.6152 3.82247   3
  25  -9   1 6.84569 0.92890   3
 -25  -9  -1 4.40571 0.86287   3
 -25  -9  -1 6.21649 1.44969   2
 -25  -9  -1 6.69538 0.94983   4
 -25  -9  -1 4.22441 1.50863   1
  25  -9   1 4.85414 2.05968   2
  25  -9   1 3.61339 1.30076   1
  25   9   1 5.42802 0.86447   4
  25   9   1 7.24935 1.00309   3
  25   9   1 5.58821 1.40415   2
 -25   9  -1 6.40671 1.59603   1
 -25   9  -1 5.52966 1.20874   4
  25   9   1 4.81402 1.56021   1
 -25   9  -1 4.80306 0.81393   3
 -25   9  -1 4.86262 1.82843   2
  27  -9   1 6.73504 1.65730   1
  27  -9   1 4.10607 0.81608   3
 -27  -9  -1 4.41215 0.87171   4
 -27  -9  -1 5.45118 0.91705   3
 -27  -9  -1 2.97006 1.46389   1
 -27  -9  -1 3.48734 1.25580   2
 -27   9  -1 4.59634 1.47574   1
 -27   9  -1 5.47395 0.82954   3
  27   9   1 4.27239 0.83838   3
  27   9   1 5.69880 1.60058   1
  27   9   1 4.43194 0.83467   4
  27   9   1 7.55520 1.66428   2
 -29  -9  -1 43.6536 3.13994   4
 -29  -9  -1 44.2177 4.10671   1
 -29  -9  -1 42.1923 3.07762   3
 -29  -9  -1 45.1475 3.92901   2
  29  -9   1 39.0131 3.00466   3
  29  -9   1 49.4111 5.03785   2
  29  -9   1 44.2318 3.94515   1
  29   9   1 37.4859 3.06034   4
  29   9   1 46.4310 3.89441   2
 -29   9  -1 35.7681 4.36416   2
  29   9   1 38.4777 3.05590   3
 -29   9  -1 48.4289 3.98173   1
 -29   9  -1 39.8803 2.98021   3
  29   9   1 46.4858 4.13626   1
 -29   9  -1 34.5045 3.33451   4
 -31  -9  -1 55.7060 3.84454   4
  31  -9   1 47.4986 3.66688   3
 -31  -9  -1 53.4973 4.64098   2
  31  -9   1 58.2449 5.76858   2
  31  -9   1 49.8412 4.56869   1
 -31  -9  -1 53.6413 4.81542   1
 -31  -9  -1 48.4606 3.74113   3
 -31   9  -1 52.0385 4.12346   4
 -31   9  -1 50.4390 3.66000   3
 -31   9  -1 52.8053 4.57164   1
  31   9   1 54.0354 3.76506   3
  31   9   1 49.6593 3.77329   4
  31   9   1 50.3320 4.69641   1
  31   9   1 56.8655 4.67947   2
 -31   9  -1 47.3230 5.16718   2
 -33  -9  -1 3.42393 1.67144   1
  33  -9   1 6.76572 1.75534   1
 -33  -9  -1 3.80894 1.63537   2
  33  -9   1 4.81407 0.88788   3
 -33  -9  -1 3.69412 0.91497   3
  33  -9   1 4.75866 2.56150   2
 -33  -9  -1 4.33254 1.03867   4
  33   9   1 6.42769 1.10435   4
  33   9   1 4.70997 0.92531   3
 -33   9  -1 6.34547 1.42945   4
 -33   9  -1 3.03294 1.98007   2
  33   9   1 4.98133 1.73865   1
 -33   9  -1 4.99505 0.87427   3
 -33   9  -1 4.53685 1.63120   1
  33   9   1 6.58681 1.82839   2
 -35  -9  -1 0.20502 0.77926   4
 -35  -9  -1 0.92423 1.34258   2
 -35  -9  -1 0.77729 1.36122   1
  35  -9   1 -1.2468 1.57530   2
  35  -9   1 0.57711 0.62700   3
  35  -9   1 -0.1049 1.13045   1
  35   9   1 -0.9568 1.18020   1
  35   9   1 1.46016 1.45089   2
 -35   9  -1 -0.8380 1.10311   4
  35   9   1 0.25620 0.78359   4
 -35   9  -1 0.39785 1.18427   1
 -35   9  -1 -0.1231 0.56066   3
  35   9   1 0.82000 0.68798   3
 -35   9  -1 1.08354 1.88537   2
  34 -10  -1 2.75805 0.80567   3
 -34 -10   1 4.02632 1.03159   4
  34 -10  -1 3.51349 2.10264   2
 -34 -10   1 4.62366 1.80310   1
  34 -10  -1 4.76776 1.76303   1
 -34 -10   1 5.18703 1.76965   2
  34  10  -1 5.19357 1.87556   2
 -34  10   1 3.32598 0.85470   3
  34  10  -1 3.09511 1.64574   1
  34  10  -1 3.79322 0.97264   4
  34  10  -1 2.36214 0.84503   3
 -34  10   1 2.77842 1.93555   2
 -34  10   1 5.74735 1.38662   4
 -34  10   1 2.58616 1.53390   1
  32 -10  -1 4.48391 2.21357   2
  32 -10  -1 4.40437 1.63689   1
 -32 -10   1 5.91640 1.74151   2
 -32 -10   1 5.64783 1.93679   1
 -32 -10   1 5.40991 1.09222   4
  32 -10  -1 5.43588 0.92307   3
  32  10  -1 5.61654 1.79210   2
  32  10  -1 4.66176 1.02657   4
 -32  10   1 5.89268 2.28418   2
 -32  10   1 5.20531 1.69876   1
  32  10  -1 6.07929 1.78688   1
  32  10  -1 6.41010 1.05415   3
 -32  10   1 7.77691 1.68714   4
 -32  10   1 5.61168 0.94723   3
 -30 -10   1 25.9653 3.09081   2
 -30 -10   1 22.7410 3.30291   1
  30 -10  -1 28.1052 2.23260   3
  30 -10  -1 26.3077 4.23617   2
  30 -10  -1 31.4748 3.67186   1
 -30 -10   1 27.6030 2.31577   4
 -30  10   1 28.7287 2.20872   3
  30  10  -1 31.6360 3.40436   1
 -30  10   1 25.4095 2.58258   4
  30  10  -1 24.7549 2.26583   4
  30  10  -1 25.3488 3.05128   2
 -30  10   1 29.7258 3.19740   1
 -30  10   1 26.5066 3.98257   2
  30  10  -1 25.5999 2.25976   3
 -28 -10   1 6.88044 1.03878   3
  28 -10  -1 8.01085 1.06875   3
 -28 -10   1 6.16229 1.00515   4
  28 -10  -1 5.37133 1.65298   1
 -28 -10   1 6.91385 1.67172   2
 -28 -10   1 7.12276 1.93340   1
  28 -10  -1 6.53990 2.40846   2
 -28  10   1 6.56252 1.40254   4
 -28  10   1 5.49361 0.92617   3
 -28  10   1 6.06107 1.65468   1
  28  10  -1 7.02975 1.01375   4
  28  10  -1 7.73134 1.93914   1
  28  10  -1 5.09033 1.62086   2
  28  10  -1 2.50338 0.68374   3
 -28  10   1 5.43702 2.10694   2
 -26 -10   1 13.1721 1.45354   3
  26 -10  -1 13.5371 1.35819   3
 -26 -10   1 15.2842 2.14340   2
 -26 -10   1 16.2711 2.68543   1
 -26 -10   1 11.9485 1.39063   4
  26 -10  -1 14.6511 2.35419   1
  26  10  -1 12.9406 2.34137   1
 -26  10   1 13.3982 1.39396   3
 -26  10   1 13.1825 2.24200   1
 -26  10   1 7.23032 2.13710   2
  26  10  -1 11.5347 1.93095   2
  26  10  -1 11.8067 1.34634   4
  26  10  -1 12.0129 1.37914   3
 -24 -10   1 92.2965 6.27375   4
 -24 -10   1 96.4622 6.94235   2
 -24 -10   1 82.8613 6.27485   3
  24 -10  -1 90.6855 6.24632   3
 -24 -10   1 107.408 7.42779   1
  24 -10  -1 91.5726 7.08878   1
  24 -10  -1 114.874 8.15816   2
  24  10  -1 101.444 6.90948   2
 -24  10   1 91.2289 6.57221   4
 -24  10   1 97.8375 6.26993   3
  24  10  -1 91.7381 7.18767   1
  24  10  -1 80.0952 6.20292   4
  24  10  -1 95.4209 6.30700   3
 -24  10   1 100.031 7.14976   1
 -24  10   1 92.7450 7.68337   2
  22 -10  -1 94.1980 6.09851   3
 -22 -10   1 82.9394 6.04666   4
 -22 -10   1 93.7333 6.13898   3
  22 -10  -1 94.2738 6.97014   1
 -22 -10   1 95.2115 7.10014   1
 -22 -10   1 93.4159 6.68158   2
  22 -10  -1 93.2465 7.59489   2
 -22  10   1 103.592 7.04435   1
  22  10  -1 92.4159 7.04085   1
 -22  10   1 91.0727 6.06865   3
  22  10  -1 84.7443 6.03517   4
 -22  10   1 78.4986 7.25810   2
 -22  10   1 88.0352 6.36834   4
  22  10  -1 90.1141 6.11588   3
  20 -10  -1 22.5046 2.42919   4
  20 -10  -1 33.5513 3.55278   2
 -20 -10   1 24.7989 1.96361   4
 -20 -10   1 24.5294 2.03289   3
  20 -10  -1 25.8775 2.85165   1
  20 -10  -1 24.2501 2.00393   3
 -20 -10   1 27.9130 3.21239   1
  20  10  -1 26.2740 2.04517   3
 -20  10   1 24.7670 3.72014   2
 -20  10   1 22.5754 2.24044   4
 -20  10   1 24.2499 1.99158   3
  20  10  -1 24.7626 3.14067   1
 -20  10   1 25.9149 2.85812   1
  18 -10  -1 0.18537 0.51076   3
 -18 -10   1 -0.0028 0.24108   2
 -18 -10   1 0.15986 0.96203   1
 -18 -10   1 0.80743 0.58082   3
 -18 -10   1 0.42800 0.47196   4
  18 -10  -1 1.97889 0.82601   4
  18 -10  -1 -0.4399 1.23821   2
  18 -10  -1 0.13121 1.00615   1
  18  10  -1 0.39125 0.95752   1
 -18  10   1 0.78249 1.01229   1
  18  10  -1 0.41194 0.53570   3
  18  10  -1 0.66517 0.40209   4
  18  10  -1 1.07152 0.82858   2
 -18  10   1 0.90400 1.26832   2
 -18  10   1 0.58559 0.52492   3
 -18  10   1 0.22604 0.71637   4
  16 -10  -1 190.300 12.2755   1
  16 -10  -1 166.475 11.6908   4
 -16 -10   1 169.766 11.4806   3
 -16 -10   1 174.304 12.2993   1
  16 -10  -1 222.733 13.0051   2
  16 -10  -1 197.327 11.4943   3
  16  10  -1 186.946 11.8233   2
  16  10  -1 170.064 11.3754   4
  16  10  -1 161.191 12.1808   1
 -16  10   1 165.245 12.5318   2
 -16  10   1 168.336 12.1515   1
 -16  10   1 170.628 11.6737   4
 -16  10   1 182.092 11.4664   3
  16  10  -1 155.681 11.4504   3
  14 -10  -1 288.013 18.2876   4
  14 -10  -1 268.113 19.1201   2
 -14 -10   1 297.836 18.4436   2
 -14 -10   1 280.218 18.0871   3
  14 -10  -1 285.519 18.7991   1
  14 -10  -1 260.873 18.0438   3
 -14 -10   1 260.902 18.7837   1
 -14  10   1 311.602 18.8970   1
  14  10  -1 297.643 18.8907   1
  14  10  -1 296.456 18.0937   3
 -14  10   1 223.693 18.8537   2
  14  10  -1 271.518 18.3412   2
 -14  10   1 277.533 18.0573   3
  14  10  -1 292.564 17.9858   4
  12 -10  -1 114.518 7.57354   3
 -12 -10   1 117.656 7.90763   2
  12 -10  -1 111.754 8.26198   1
 -12 -10   1 115.753 7.59174   3
 -12 -10   1 110.924 8.30120   1
  12  10  -1 112.459 7.86087   2
  12  10  -1 117.517 8.34949   1
 -12  10   1 111.785 8.25934   1
  12  10  -1 115.615 7.49202   4
 -12  10   1 113.861 7.57118   3
  12  10  -1 111.333 7.57534   3
 -12  10   1 122.443 8.61194   2
 -12  10   1 116.059 7.74867   4
  10 -10  -1 23.2586 2.45172   1
  10 -10  -1 25.1435 3.15882   2
  10 -10  -1 22.3356 1.74118   3
 -10 -10   1 24.9648 2.53376   1
 -10 -10   1 20.4610 1.74127   3
  10 -10  -1 21.2512 1.90472   4
 -10 -10   1 23.0081 2.08373   2
  10  10  -1 22.8605 2.03750   2
  10  10  -1 23.8549 2.45726   1
 -10  10   1 20.8075 1.87739   4
 -10  10   1 25.4657 1.77926   3
 -10  10   1 23.9181 2.50132   1
 -10  10   1 22.0654 2.57526   2
  10  10  -1 17.7844 1.67645   3
  10  10  -1 19.4133 1.62325   4
   8 -10  -1 194.618 12.9629   3
   8 -10  -1 210.212 13.8780   2
  -8 -10   1 191.033 13.2719   2
   8 -10  -1 183.362 13.0676   4
  -8 -10   1 205.668 13.6892   1
   8 -10  -1 209.700 13.6912   1
  -8 -10   1 195.607 12.9680   3
  -8  10   1 217.783 13.8901   2
  -8  10   1 214.515 12.9944   3
  -8  10   1 206.622 13.1045   4
  -8  10   1 234.253 13.8131   1
   8  10  -1 180.585 13.5793   1
   8  10  -1 204.081 13.2944   2
   8  10  -1 179.240 12.8861   4
   6 -10  -1 293.695 19.6377   2
  -6 -10   1 290.941 19.5197   1
  -6 -10   1 276.680 18.8554   3
   6 -10  -1 296.821 18.9791   4
   6 -10  -1 312.446 19.6043   1
   6 -10  -1 309.767 18.8885   3
  -6 -10   1 258.169 18.8004   4
  -6  10   1 288.055 19.5359   1
   6  10  -1 296.656 18.8736   3
   6  10  -1 289.481 19.2049   2
   6  10  -1 307.348 18.8355   4
   6  10  -1 308.128 19.5717   1
  -6  10   1 309.354 18.8942   3
  -6  10   1 277.447 18.9407   4
   4 -10  -1 259.724 17.5300   3
  -4 -10   1 311.223 18.2866   1
   4 -10  -1 299.235 18.3086   2
  -4 -10   1 267.616 17.5079   4
  -4 -10   1 276.440 17.5318   3
   4 -10  -1 280.611 17.6176   4
   4 -10  -1 263.658 18.1972   1
  -4  10   1 270.818 18.1865   2
  -4  10   1 247.912 17.5690   4
  -4  10   1 309.411 18.3341   1
  -4  10   1 265.463 17.5334   3
   4  10  -1 294.499 18.2429   1
   4  10  -1 231.188 17.4932   3
   2 -10  -1 53.3401 4.30568   1
  -2 -10   1 49.0496 3.58598   4
  -2 -10   1 52.7869 4.06140   2
   2 -10  -1 52.6788 3.62446   3
   2 -10  -1 51.0226 4.17315   2
  -2 -10   1 57.3313 3.64725   4
   2 -10  -1 52.5464 3.65088   4
  -2  10   1 50.2337 4.27347   1
  -2  10   1 57.0597 4.25457   2
  -2  10   1 51.4766 3.61588   3
  -2  10   1 50.8332 3.65070   4
   0 -10  -1 352.632 23.2485   4
   0 -10   1 367.037 23.2700   4
   0 -10  -1 387.414 23.2587   4
   0 -10  -1 321.599 23.6795   2
   0 -10   1 367.038 23.7997   2
   0 -10   1 319.185 23.6508   2
   0 -10  -1 333.781 23.6409   2
   0 -10   1 372.008 23.2657   4
   0  10   1 357.924 23.2502   3
   0  10  -1 316.433 23.1994   3
   0  10   1 363.352 23.9262   1
   0  10  -1 369.249 23.8550   1
   0  10  -1 405.264 24.0306   1
   0  10   1 415.431 23.2708   3
   0  10  -1 384.973 23.2712   3
   2 -10   1 200.163 13.3134   2
   2 -10   1 199.425 13.3871   2
   2 -10   1 185.655 12.7914   4
  -2 -10  -1 221.425 12.7659   4
   2 -10   1 194.679 12.7851   4
   2  10   1 180.890 13.3993   1
   2  10   1 183.425 12.7602   3
  -2  10  -1 219.567 13.5157   1
   2  10   1 210.499 12.7631   3
  -2  10  -1 172.063 13.2464   1
  -2  10  -1 208.025 12.7792   3
  -2  10  -1 188.642 12.7310   3
   2  10   1 189.723 13.3425   1
   4 -10   1 154.266 9.83785   1
   4 -10   1 140.481 9.08327   3
  -4 -10  -1 138.848 9.44067   2
   4 -10   1 134.893 9.15017   4
  -4 -10  -1 129.696 9.02347   4
   4 -10   1 141.223 9.77629   2
   4  10   1 123.823 9.06920   3
  -4  10  -1 152.148 9.11189   3
  -4  10  -1 138.050 9.74262   2
  -4  10  -1 139.832 9.15931   4
   4  10   1 151.437 9.10015   3
  -4  10  -1 135.244 9.71926   1
   4  10   1 129.987 9.75400   1
   6 -10   1 32.2601 2.60204   3
  -6 -10  -1 37.2233 2.92565   2
   6 -10   1 34.0142 2.69628   4
   6 -10   1 35.1546 3.25214   1
   6 -10   1 43.2383 3.47970   2
  -6  10  -1 36.8495 2.61912   3
  -6  10  -1 38.8672 2.73045   4
   6  10   1 33.3738 2.58251   3
  -6  10  -1 39.9630 3.35611   1
   6  10   1 39.7276 3.31713   1
  -6  10  -1 39.6814 3.38688   2
  -8 -10  -1 10.8037 1.75195   1
   8 -10   1 13.9484 2.07285   1
  -8 -10  -1 8.49714 0.87344   4
  -8 -10  -1 7.64754 1.19896   2
  -8 -10  -1 10.2133 1.06594   3
   8 -10   1 10.9797 1.02472   3
   8 -10   1 7.70329 1.12555   4
   8 -10   1 8.59619 1.85127   2
   8  10   1 8.80498 1.19672   2
  -8  10  -1 9.94215 1.00824   3
   8  10   1 7.51217 0.85661   4
  -8  10  -1 10.3504 1.73840   1
  -8  10  -1 7.63256 1.68659   2
   8  10   1 9.78872 1.02490   3
   8  10   1 10.8511 1.82053   1
  -8  10  -1 12.5390 1.34159   4
  10 -10   1 149.305 9.86884   3
 -10 -10  -1 156.676 10.1059   2
  10 -10   1 159.154 10.8644   2
 -10 -10  -1 152.536 9.77763   4
  10 -10   1 161.446 10.5930   1
  10 -10   1 154.453 10.0625   4
 -10 -10  -1 146.277 10.5605   1
 -10 -10  -1 145.266 9.87788   3
  10  10   1 166.986 9.91364   3
 -10  10  -1 164.905 10.6271   1
  10  10   1 151.518 10.5889   1
  10  10   1 132.888 10.0245   2
 -10  10  -1 133.994 9.97564   4
 -10  10  -1 144.832 9.85994   3
  10  10   1 156.313 9.77847   4
 -10  10  -1 154.438 10.7919   2
  12 -10   1 255.903 19.2042   2
 -12 -10  -1 274.928 18.2927   3
  12 -10   1 288.183 18.2787   3
  12 -10   1 284.053 18.9525   1
 -12 -10  -1 291.472 19.0532   1
 -12 -10  -1 269.510 18.4707   2
 -12 -10  -1 283.902 18.1789   4
  12 -10   1 293.875 18.4910   4
 -12  10  -1 307.314 19.0409   1
 -12  10  -1 303.647 18.4914   4
 -12  10  -1 285.539 18.2792   3
  12  10   1 240.510 18.8692   1
  12  10   1 285.708 18.2918   3
 -12  10  -1 316.099 19.4360   2
  12  10   1 280.289 18.1665   4
  12  10   1 281.955 18.4658   2
  14 -10   1 74.6478 5.06307   3
 -14 -10  -1 71.1213 5.81342   1
  14 -10   1 68.7399 5.70283   1
 -14 -10  -1 76.0128 5.31275   2
  14 -10   1 68.0089 6.06077   2
 -14 -10  -1 74.8778 5.09557   3
 -14 -10  -1 73.5574 4.96152   4
  14 -10   1 84.2547 5.36390   4
  14  10   1 75.8833 4.95632   4
  14  10   1 80.3810 5.90606   1
 -14  10  -1 69.2687 6.00483   2
 -14  10  -1 70.4482 5.24508   4
 -14  10  -1 81.6655 5.09175   3
  14  10   1 74.6265 5.26389   2
  14  10   1 70.0312 5.07988   3
 -14  10  -1 88.8826 5.93238   1
  16 -10   1 0.14721 1.10120   2
 -16 -10  -1 -0.1749 0.50388   3
 -16 -10  -1 0.47015 0.96171   1
  16 -10   1 -0.1015 0.71183   4
  16 -10   1 -0.1934 0.46473   3
  16 -10   1 0.02095 0.82460   1
 -16 -10  -1 0.23803 0.39394   4
 -16 -10  -1 0.57279 0.63816   2
  16  10   1 0.86988 0.95813   1
  16  10   1 0.32414 0.48152   3
 -16  10  -1 -0.8826 0.96792   2
 -16  10  -1 0.01728 0.49636   3
  16  10   1 0.34765 0.35460   4
 -16  10  -1 0.31671 0.68132   4
  16  10   1 0.50110 0.60423   2
 -16  10  -1 -0.8713 0.83876   1
 -18 -10  -1 74.0956 5.07401   2
  18 -10   1 65.8948 5.01636   4
  18 -10   1 59.2223 5.81874   2
 -18 -10  -1 65.6849 5.53675   1
  18 -10   1 65.3857 5.40809   1
 -18 -10  -1 71.2911 4.76675   3
  18 -10   1 69.6280 4.72049   3
 -18  10  -1 66.1070 5.93532   2
 -18  10  -1 72.2358 4.71585   3
 -18  10  -1 75.8461 5.05752   4
  18  10   1 68.1141 4.97105   2
  18  10   1 61.7912 4.72223   3
 -18  10  -1 71.7787 5.48779   1
  18  10   1 66.6281 5.51212   1
  18  10   1 72.7194 4.61887   4
  20 -10   1 105.310 7.72980   2
  20 -10   1 84.7860 6.56159   4
 -20 -10  -1 87.9613 6.45897   2
  20 -10   1 94.8128 6.09102   3
 -20 -10  -1 89.3730 6.12828   3
 -20 -10  -1 96.2156 7.06000   1
  20 -10   1 94.7243 6.87026   1
  20  10   1 93.3777 6.43493   2
 -20  10  -1 93.8064 6.86346   1
  20  10   1 85.6795 6.09231   3
 -20  10  -1 91.5733 6.38279   4
  20  10   1 86.8492 5.98930   4
 -20  10  -1 93.2816 6.08573   3
 -20  10  -1 85.8851 7.29973   2
  20  10   1 88.3284 6.91334   1
 -22 -10  -1 156.616 10.4563   1
  22 -10   1 144.527 9.41028   3
 -22 -10  -1 140.481 9.35896   4
 -22 -10  -1 134.964 9.43559   3
  22 -10   1 146.922 10.9027   2
  22  10   1 155.465 10.3998   1
  22  10   1 141.710 9.79101   2
 -22  10  -1 144.344 10.7972   2
 -22  10  -1 143.051 10.1638   1
 -22  10  -1 147.164 9.73302   4
  22  10   1 133.370 9.42278   3
 -22  10  -1 144.034 9.38910   3
 -24 -10  -1 17.6492 2.62262   1
  24 -10   1 18.0192 1.56307   3
  24 -10   1 16.8039 3.15401   2
 -24 -10  -1 15.8418 1.50306   4
  24 -10   1 14.0362 2.29492   1
 -24 -10  -1 20.6204 2.15530   2
 -24 -10  -1 14.3001 1.55159   3
  24  10   1 19.0764 1.61659   3
 -24  10  -1 18.5780 2.57666   1
 -24  10  -1 19.0237 3.15593   2
 -24  10  -1 16.2352 1.87861   4
  24  10   1 15.5658 2.61443   1
 -24  10  -1 17.5586 1.52790   3
 -26 -10  -1 37.8879 2.83078   3
  26 -10   1 36.7178 3.64463   1
  26 -10   1 40.5712 2.79713   3
 -26 -10  -1 37.5206 3.80635   1
 -26 -10  -1 33.5495 2.75631   4
 -26 -10  -1 35.7612 3.38925   2
  26  10   1 38.6985 2.82489   3
  26  10   1 36.5897 2.73753   4
  26  10   1 42.6436 3.45374   2
  26  10   1 34.0548 3.69304   1
 -26  10  -1 34.9890 2.73221   3
 -26  10  -1 38.8277 3.64230   1
 -28 -10  -1 49.0922 3.59285   4
 -28 -10  -1 47.2804 3.58859   3
 -28 -10  -1 54.9180 4.34772   2
  28 -10   1 48.8386 3.54976   3
 -28 -10  -1 54.0595 4.68864   1
  28 -10   1 49.6746 4.46555   1
  28 -10   1 47.4394 5.20675   2
  28  10   1 47.7793 3.57193   3
  28  10   1 49.9013 4.58861   1
 -28  10  -1 61.2541 4.59374   1
  28  10   1 50.8174 4.26725   2
 -28  10  -1 53.9320 4.00367   4
 -28  10  -1 51.2798 5.12988   2
 -28  10  -1 49.6393 3.53436   3
  28  10   1 42.7820 3.51784   4
 -30 -10  -1 22.5020 3.24689   1
 -30 -10  -1 19.0026 1.89106   3
  30 -10   1 24.9078 3.11585   1
  30 -10   1 28.6203 4.34629   2
 -30 -10  -1 22.7958 1.97804   4
  30 -10   1 19.4520 1.84470   3
 -30 -10  -1 23.6325 2.73301   2
  30  10   1 26.4421 2.81800   2
  30  10   1 21.8625 3.03849   1
 -30  10  -1 22.3962 2.33134   4
 -30  10  -1 21.0296 1.84547   3
 -30  10  -1 23.7827 2.96265   1
  30  10   1 20.5122 1.94809   3
 -30  10  -1 26.2001 3.92565   2
  30  10   1 20.7126 1.91939   4
  32 -10   1 2.27576 0.71005   3
 -32 -10  -1 1.07879 0.76752   4
  32 -10   1 1.77607 1.28664   1
 -32 -10  -1 1.35207 1.30609   2
 -32 -10  -1 3.48904 1.60830   1
  32 -10   1 0.86998 1.83751   2
  32  10   1 1.37097 0.75298   3
 -32  10  -1 1.69480 1.33839   1
 -32  10  -1 1.79255 1.82868   2
  32  10   1 0.69074 1.23803   2
 -32  10  -1 0.96648 1.08959   4
  32  10   1 1.46630 1.37131   1
 -32  10  -1 1.60952 0.65892   3
  32  10   1 0.25071 0.68577   4
 -34 -10  -1 -0.1057 1.20886   1
 -34 -10  -1 1.07280 1.33941   2
 -34 -10  -1 0.60763 0.74783   4
  34 -10   1 0.16188 0.65173   3
  34 -10   1 1.50090 1.97715   2
  34 -10   1 0.42616 1.22848   1
  34  10   1 1.17759 1.39705   2
  34  10   1 1.05555 0.67666   3
 -34  10  -1 1.02534 0.67774   3
 -34  10  -1 0.20356 1.00737   4
  34  10   1 2.10967 1.44957   1
 -34  10  -1 0.63613 1.22831   1
 -34  10  -1 0.96281 1.71201   2
  34  10   1 1.18307 0.76795   4
  33 -11  -1 13.6416 2.59306   1
  33 -11  -1 24.5084 4.28794   2
 -33 -11   1 14.0322 2.80072   1
 -33 -11   1 17.8500 2.82047   2
  33 -11  -1 20.4518 1.80473   3
 -33 -11   1 18.2360 1.90012   4
  33  11  -1 18.2175 1.82313   3
  33  11  -1 17.8771 1.85217   4
  33  11  -1 22.1090 3.26545   1
 -33  11   1 20.2317 1.79286   3
 -33  11   1 15.9631 2.23405   4
 -33  11   1 24.5139 4.11688   2
 -33  11   1 18.1869 2.82915   1
  33  11  -1 22.5999 2.97561   2
  31 -11  -1 17.8726 1.67008   3
 -31 -11   1 17.2210 1.77332   4
 -31 -11   1 18.7224 2.71567   2
 -31 -11   1 14.5121 2.65274   1
  31 -11  -1 25.5033 4.32885   2
  31 -11  -1 14.9667 2.55078   1
 -31  11   1 21.2186 3.67034   2
 -31  11   1 16.6352 1.62441   3
  31  11  -1 19.1213 2.71590   2
  31  11  -1 15.9266 1.72665   3
 -31  11   1 18.8594 2.29172   4
 -31  11   1 20.7479 2.87571   1
  31  11  -1 13.8014 1.64180   4
  31  11  -1 17.6140 2.88580   1
  29 -11  -1 2.71264 2.20492   2
 -29 -11   1 1.69825 1.42206   1
  29 -11  -1 1.51670 0.69329   3
  29 -11  -1 1.64509 1.33785   1
 -29 -11   1 0.62664 1.17263   2
 -29 -11   1 1.21438 0.71565   4
  29  11  -1 1.86636 0.75680   3
  29  11  -1 2.99920 1.54451   1
 -29  11   1 0.58787 1.27921   1
 -29  11   1 2.94517 1.84424   2
  29  11  -1 1.05647 0.68912   4
 -29  11   1 0.74676 1.11694   4
  29  11  -1 3.31350 1.38723   2
 -29  11   1 1.63850 0.69591   3
 -27 -11   1 13.0575 1.46877   4
  27 -11  -1 15.1533 2.63313   1
 -27 -11   1 15.6010 2.72570   1
 -27 -11   1 14.2867 1.57780   3
 -27 -11   1 13.3807 2.26451   2
  27 -11  -1 19.1541 3.55169   2
  27 -11  -1 14.2148 1.48025   3
  27  11  -1 11.9555 1.43283   4
  27  11  -1 17.2596 2.38596   2
  27  11  -1 18.8815 2.92330   1
  27  11  -1 14.1223 1.50286   3
 -27  11   1 13.4060 1.44004   3
 -27  11   1 14.7514 1.94500   4
 -27  11   1 14.6614 2.45927   1
 -27  11   1 17.0277 3.20492   2
  25 -11  -1 72.8047 4.45888   3
  25 -11  -1 65.1965 5.40393   1
 -25 -11   1 55.6086 5.34849   1
 -25 -11   1 63.2011 5.07568   2
 -25 -11   1 54.9253 4.40492   3
 -25 -11   1 58.8899 4.38478   4
  25  11  -1 62.7618 4.37547   4
 -25  11   1 64.9298 5.91878   2
 -25  11   1 65.5024 4.39645   3
  25  11  -1 57.3341 5.30143   1
  25  11  -1 69.0177 5.07665   2
 -25  11   1 66.9810 5.35940   1
  25  11  -1 62.0346 4.43614   3
  23 -11  -1 82.4220 6.70113   2
  23 -11  -1 67.0437 5.69450   1
  23 -11  -1 67.0897 4.80107   3
 -23 -11   1 73.0165 5.43866   2
 -23 -11   1 74.9310 4.88364   3
 -23 -11   1 63.9629 5.76386   1
 -23 -11   1 66.2272 4.77576   4
  23  11  -1 62.3153 4.72852   4
  23  11  -1 72.6840 4.86652   3
  23  11  -1 73.9419 5.38744   2
  23  11  -1 64.3219 5.72219   1
 -23  11   1 79.3680 5.83528   1
 -23  11   1 72.3619 4.81626   3
  21 -11  -1 76.1670 5.39996   3
 -21 -11   1 83.0372 5.45976   3
 -21 -11   1 73.4810 5.33677   4
  21 -11  -1 72.2275 6.71229   2
 -21 -11   1 83.1682 5.93966   2
 -21 -11   1 80.2983 6.41634   1
  21 -11  -1 79.8142 6.28447   1
 -21  11   1 79.1570 5.39370   3
 -21  11   1 81.5621 6.78576   2
 -21  11   1 84.9956 6.34045   1
  21  11  -1 78.0792 6.31946   1
  21  11  -1 78.2578 5.42863   3
 -21  11   1 83.6263 5.72240   4
 -19 -11   1 -0.0092 0.26331   2
  19 -11  -1 1.45411 1.08448   1
 -19 -11   1 1.57957 0.60596   3
  19 -11  -1 1.28688 0.61162   3
 -19 -11   1 2.56086 1.28632   1
  19 -11  -1 1.74820 1.61854   2
 -19 -11   1 1.67656 0.55937   4
 -19  11   1 1.52966 0.83319   4
 -19  11   1 1.54118 1.46597   2
  19  11  -1 2.85637 1.29777   1
 -19  11   1 1.42884 0.59875   3
  19  11  -1 1.49282 0.65551   3
 -19  11   1 0.77701 1.07463   1
  19  11  -1 0.00272 0.24239   2
  17 -11  -1 162.214 9.86198   3
  17 -11  -1 176.527 11.3632   2
 -17 -11   1 152.627 9.86860   3
  17 -11  -1 150.583 10.6526   1
 -17 -11   1 161.898 9.77677   4
 -17 -11   1 137.797 10.6556   1
  17 -11  -1 132.205 10.0323   4
 -17  11   1 177.061 10.1762   4
  17  11  -1 140.149 10.6367   1
  17  11  -1 158.205 9.87180   3
  17  11  -1 137.276 10.1188   2
 -17  11   1 148.250 10.6158   1
  17  11  -1 123.167 9.69410   4
 -17  11   1 152.398 11.1034   2
 -17  11   1 149.641 9.82796   3
  15 -11  -1 446.004 28.9343   3
  15 -11  -1 424.173 29.6617   1
 -15 -11   1 442.870 28.9503   3
  15 -11  -1 454.988 29.1662   4
 -15 -11   1 419.105 29.7245   1
  15 -11  -1 387.896 29.9442   2
 -15  11   1 466.998 28.9446   3
  15  11  -1 456.838 29.2509   2
 -15  11   1 462.192 29.7569   1
 -15  11   1 471.268 29.1603   4
  15  11  -1 420.365 28.9282   3
  15  11  -1 496.824 29.8855   1
  15  11  -1 475.017 28.8550   4
 -15  11   1 483.746 30.1800   2
  13 -11  -1 115.716 8.71993   1
  13 -11  -1 122.448 9.13133   2
  13 -11  -1 117.102 8.18762   4
 -13 -11   1 120.807 8.79591   1
  13 -11  -1 140.193 8.02645   3
 -13 -11   1 118.832 7.98660   3
  13  11  -1 101.888 8.65495   1
  13  11  -1 118.561 7.98837   3
 -13  11   1 132.153 8.84607   1
 -13  11   1 122.891 7.98888   3
  13  11  -1 124.546 7.89598   4
  13  11  -1 129.675 8.34425   2
 -13  11   1 110.824 8.13189   4
 -13  11   1 102.250 8.84842   2
  11 -11  -1 20.0798 2.83058   2
  11 -11  -1 15.1282 1.38772   3
 -11 -11   1 14.9845 1.42164   3
 -11 -11   1 18.7814 2.48068   1
  11 -11  -1 14.2158 1.67799   4
  11 -11  -1 17.5769 2.37016   1
  11  11  -1 15.1232 1.68689   2
 -11  11   1 13.9290 1.53627   4
  11  11  -1 14.8157 1.27523   4
 -11  11   1 19.6323 2.52350   1
  11  11  -1 15.9462 1.38163   3
  11  11  -1 9.64637 1.77433   1
 -11  11   1 15.6993 2.41106   2
 -11  11   1 16.9939 1.41697   3
   9 -11  -1 103.373 8.35865   2
   9 -11  -1 122.657 7.51746   3
  -9 -11   1 114.842 7.42938   4
   9 -11  -1 118.511 7.65433   4
  -9 -11   1 111.359 7.49482   3
  -9 -11   1 108.029 8.22505   1
   9 -11  -1 120.122 8.30511   1
   9  11  -1 121.950 7.51332   3
   9  11  -1 107.471 7.78905   2
   9  11  -1 100.165 8.14678   1
  -9  11   1 113.606 8.25681   1
  -9  11   1 101.354 8.27274   2
  -9  11   1 111.390 7.49295   3
  -9  11   1 113.931 7.62826   4
   7 -11  -1 491.419 33.3531   2
   7 -11  -1 498.890 32.5316   3
  -7 -11   1 527.588 32.5463   3
  -7 -11   1 531.936 32.4968   4
   7 -11  -1 527.401 32.6689   4
  -7 -11   1 461.659 33.1710   1
   7 -11  -1 532.856 33.3271   1
  -7  11   1 501.851 32.6309   4
  -7  11   1 553.340 32.5667   3
  -7  11   1 480.958 33.2238   1
   7  11  -1 471.771 32.5118   3
  -7  11   1 487.872 33.3151   2
   7  11  -1 525.466 33.2881   1
   5 -11  -1 389.913 24.2764   2
  -5 -11   1 394.828 23.4014   4
  -5 -11   1 348.899 23.8151   2
   5 -11  -1 334.843 24.0893   1
   5 -11  -1 355.757 23.4118   3
  -5 -11   1 370.212 23.4093   3
   5 -11  -1 381.918 23.5214   4
  -5 -11   1 315.017 23.9823   1
  -5  11   1 349.806 24.1181   1
  -5  11   1 363.777 23.4227   3
  -5  11   1 369.939 24.1775   2
   5  11  -1 356.820 24.0942   1
  -5  11   1 389.614 23.5131   4
   5  11  -1 361.097 23.4049   3
  -3 -11   1 51.5110 3.32140   4
   3 -11  -1 50.6269 3.41674   4
  -3 -11   1 45.9882 3.76259   2
   3 -11  -1 42.5369 3.94421   2
   3 -11  -1 43.6879 3.29813   3
  -3 -11   1 44.7935 3.75232   2
  -3 -11   1 44.0172 3.27742   4
   3 -11  -1 48.1481 4.07265   1
   3  11  -1 48.1789 3.32891   3
  -3  11   1 49.0807 3.32327   3
   3  11  -1 45.1686 4.05494   1
   3  11  -1 42.7040 3.28698   3
  -3  11   1 47.5681 4.05332   1
  -3  11   1 51.4855 3.37820   4
  -3  11   1 48.4609 3.95668   2
   3  11  -1 46.4956 3.96405   1
  -1 -11   1 34.7341 2.52673   4
  -1 -11   1 34.0843 3.01347   2
  -1 -11   1 35.6816 3.05337   2
   1 -11  -1 33.1161 3.04742   2
   1 -11  -1 37.2283 2.57192   4
  -1 -11   1 39.3626 2.55760   4
   1  11  -1 29.3115 3.17325   1
   1  11  -1 36.0726 2.50853   3
   1  11  -1 29.8332 2.48306   3
  -1  11   1 35.7601 3.31082   1
  -1  11   1 30.3090 2.48762   3
   1 -11   1 170.669 11.0942   4
  -1 -11  -1 161.509 11.4920   2
   1 -11   1 161.645 11.5852   2
   1 -11   1 179.640 11.0973   4
   1 -11   1 168.652 11.6781   2
  -1 -11  -1 164.766 11.5647   2
  -1 -11  -1 198.594 11.0857   4
  -1 -11  -1 169.953 11.0582   4
  -1  11  -1 161.935 11.0239   3
  -1  11  -1 161.720 11.7555   1
  -1  11  -1 159.098 11.0415   3
  -1  11  -1 164.615 11.6724   1
   3 -11   1 332.433 22.1476   2
  -3 -11  -1 347.848 21.8669   2
   3 -11   1 354.928 22.1151   2
   3 -11   1 327.670 21.4644   4
   3 -11   1 357.907 21.5186   4
  -3 -11  -1 332.080 21.3904   4
  -3  11  -1 359.392 21.4523   3
   3  11   1 297.393 21.4142   3
   3  11   1 303.919 22.0372   1
  -3  11  -1 333.816 22.1561   1
   3  11   1 286.699 21.3811   3
  -3  11  -1 338.045 21.4125   3
   3  11   1 374.120 22.3297   1
   5 -11   1 286.283 16.7017   3
   5 -11   1 258.056 17.4561   2
  -5 -11  -1 265.457 16.6302   4
   5 -11   1 243.680 17.3618   1
   5 -11   1 260.827 16.7708   4
   5  11   1 263.468 17.3969   1
  -5  11  -1 268.332 16.6848   3
   5  11   1 260.315 16.6959   3
  -5  11  -1 244.234 17.3691   2
  -5  11  -1 256.801 16.7511   4
   5  11   1 226.308 17.3625   1
   5  11   1 268.491 16.6774   3
  -5  11  -1 229.559 17.2826   1
   7 -11   1 58.8242 5.00290   2
   7 -11   1 66.7882 4.99728   1
   7 -11   1 54.1435 4.16548   3
   7 -11   1 64.2438 4.33850   4
  -7  11  -1 60.0820 4.30927   4
   7  11   1 58.6237 4.17102   3
  -7  11  -1 56.1987 4.17228   3
  -7  11  -1 59.5233 4.90153   1
  -7  11  -1 69.3921 5.11811   2
   7  11   1 67.5347 4.52769   2
   7  11   1 65.8441 4.97235   1
  -9 -11  -1 15.6597 2.22880   1
   9 -11   1 17.1653 2.44499   2
  -9 -11  -1 16.1600 1.71994   2
   9 -11   1 18.9776 2.39347   1
   9 -11   1 16.2463 1.61380   4
   9 -11   1 17.8538 1.46791   3
  -9 -11  -1 14.7493 1.44546   3
  -9  11  -1 18.0562 2.30914   1
   9  11   1 17.4942 2.27772   1
  -9  11  -1 13.9124 1.55337   4
  -9  11  -1 18.3624 1.47779   3
  -9  11  -1 20.6294 2.68792   2
   9  11   1 16.2806 1.32895   4
   9  11   1 16.6898 1.42529   3
   9  11   1 15.5045 1.66716   2
 -11 -11  -1 286.264 19.4470   1
  11 -11   1 265.776 19.3353   1
  11 -11   1 309.639 19.7947   2
 -11 -11  -1 299.027 18.9598   2
  11 -11   1 296.664 18.6896   3
 -11 -11  -1 285.103 18.6908   3
  11 -11   1 289.227 18.8626   4
 -11  11  -1 286.548 19.6720   2
  11  11   1 261.174 19.3697   1
  11  11   1 249.274 18.6524   3
 -11  11  -1 312.526 18.8834   4
 -11  11  -1 301.947 18.6893   3
 -11  11  -1 306.935 19.4728   1
  11  11   1 284.745 18.9003   2
  11  11   1 306.714 18.5819   4
 -13 -11  -1 313.420 20.6973   4
 -13 -11  -1 323.082 21.0572   2
  13 -11   1 360.569 20.8423   3
 -13 -11  -1 316.790 20.8245   3
  13 -11   1 255.212 21.6675   2
  13 -11   1 341.844 21.6055   1
 -13 -11  -1 288.398 21.5292   1
 -13  11  -1 319.592 20.8098   3
 -13  11  -1 356.967 21.0499   4
 -13  11  -1 357.530 21.6764   1
  13  11   1 340.680 20.8445   3
  13  11   1 294.428 21.5201   1
  13  11   1 338.560 20.7044   4
  13  11   1 308.961 21.0037   2
 -13  11  -1 308.445 21.8264   2
 -15 -11  -1 108.175 7.16267   4
 -15 -11  -1 102.356 8.05851   1
 -15 -11  -1 103.799 7.28394   3
  15 -11   1 116.350 8.07420   1
 -15 -11  -1 105.154 7.51840   2
  15 -11   1 105.319 7.50899   4
  15 -11   1 104.189 8.42674   2
  15 -11   1 118.553 7.29607   3
  15  11   1 102.617 8.07022   1
 -15  11  -1 111.982 8.06997   1
  15  11   1 109.321 7.49666   2
  15  11   1 111.205 7.15406   4
  15  11   1 120.892 7.33100   3
 -15  11  -1 108.330 7.28011   3
  17 -11   1 0.30156 0.49497   3
 -17 -11  -1 -0.2738 0.53943   3
 -17 -11  -1 -1.2674 0.88598   1
  17 -11   1 -0.2405 0.90658   1
  17 -11   1 0.14297 0.72148   4
 -17 -11  -1 0.47403 0.72105   2
  17 -11   1 -2.0506 0.99640   2
 -17 -11  -1 -0.0419 0.13243   4
 -17  11  -1 -0.7710 0.87414   1
 -17  11  -1 1.11280 0.56704   3
 -17  11  -1 -0.3912 0.68735   4
  17  11   1 0.28824 0.38598   4
  17  11   1 0.71821 0.97604   1
  17  11   1 0.06808 0.60507   2
  17  11   1 -0.2841 0.48273   3
 -17  11  -1 -0.4942 1.06205   2
 -19 -11  -1 113.127 7.99626   3
 -19 -11  -1 129.337 8.36615   2
  19 -11   1 114.762 8.74370   1
  19 -11   1 114.688 9.30590   2
 -19 -11  -1 127.649 8.96402   1
  19 -11   1 119.224 7.98196   3
 -19  11  -1 117.464 9.25724   2
 -19  11  -1 122.322 7.99270   3
  19  11   1 115.753 8.84843   1
  19  11   1 121.218 8.26533   2
 -19  11  -1 129.889 8.30704   4
  19  11   1 125.206 8.03939   3
 -19  11  -1 126.270 8.83242   1
  19  11   1 113.255 7.86454   4
  21 -11   1 175.627 11.4566   2
  21 -11   1 149.999 9.71412   3
 -21 -11  -1 138.449 9.72990   3
  21 -11   1 156.512 10.5855   1
 -21 -11  -1 144.646 10.6651   1
 -21  11  -1 143.987 9.68164   3
 -21  11  -1 142.901 11.0590   2
  21  11   1 141.718 9.59656   4
  21  11   1 138.301 9.71302   3
  21  11   1 157.443 10.6935   1
  21  11   1 153.341 10.0451   2
 -21  11  -1 148.179 10.5091   1
 -21  11  -1 151.591 10.0179   4
  23 -11   1 48.5458 3.73600   3
 -23 -11  -1 54.6498 3.69940   4
  23 -11   1 65.4264 5.62034   2
 -23 -11  -1 59.1858 4.90552   1
  23 -11   1 53.4023 4.62042   1
 -23 -11  -1 43.8343 3.75146   3
 -23  11  -1 58.1567 4.66722   1
 -23  11  -1 51.4905 3.72565   3
  23  11   1 53.0946 4.70530   1
  23  11   1 58.2825 3.83135   3
 -25 -11  -1 7.22284 1.09149   3
 -25 -11  -1 6.01083 0.91411   4
  25 -11   1 7.03280 1.02497   3
  25 -11   1 8.87805 1.86623   1
 -25 -11  -1 5.90407 1.43744   2
 -25 -11  -1 6.91816 1.83124   1
  25  11   1 6.38034 1.02242   3
 -25  11  -1 6.75475 1.70409   1
 -25  11  -1 6.28488 0.96618   3
  25  11   1 8.04234 1.94138   1
 -25  11  -1 6.77456 2.19228   2
 -27 -11  -1 35.2156 3.67467   1
  27 -11   1 35.5344 2.52742   3
 -27 -11  -1 28.4483 2.53358   3
  27 -11   1 29.4746 3.37549   1
  27 -11   1 38.5899 5.13531   2
 -27 -11  -1 31.7283 2.48504   4
 -27 -11  -1 32.4641 3.11376   2
  27  11   1 28.5545 2.42390   4
  27  11   1 38.9208 3.23195   2
 -27  11  -1 37.9816 4.87971   2
  27  11   1 34.7846 3.51591   1
 -27  11  -1 28.8569 2.44829   3
 -27  11  -1 37.0326 3.48862   1
 -27  11  -1 31.8985 2.96359   4
 -29 -11  -1 39.0171 4.02862   1
 -29 -11  -1 37.9052 2.88659   4
  29 -11   1 39.8281 4.64729   2
  29 -11   1 35.1062 2.86350   3
 -29 -11  -1 34.6599 3.53342   2
 -29 -11  -1 40.2666 2.95329   3
  29 -11   1 34.5908 3.78742   1
  29  11   1 46.6728 3.70976   2
 -29  11  -1 38.6904 3.82146   1
  29  11   1 37.5075 2.92956   3
  29  11   1 43.5217 4.09185   1
  29  11   1 34.9355 2.84881   4
 -29  11  -1 38.9871 4.45316   2
 -29  11  -1 37.6119 2.84784   3
 -29  11  -1 39.5842 3.31036   4
 -31 -11  -1 24.4632 3.28219   1
 -31 -11  -1 21.4162 2.04159   4
 -31 -11  -1 22.2893 2.95437   2
  31 -11   1 25.4285 2.02197   3
  31 -11   1 30.0924 4.57906   2
  31 -11   1 20.4091 2.98856   1
 -31  11  -1 21.5025 1.93234   3
 -31  11  -1 28.6908 4.42562   2
  31  11   1 24.1100 2.77977   2
 -31  11  -1 26.6999 3.33372   1
  31  11   1 21.7158 3.22975   1
  31  11   1 23.7236 2.03381   3
  31  11   1 19.1641 1.94727   4
 -31  11  -1 24.4905 2.57817   4
  33 -11   1 6.02821 1.87603   1
  33 -11   1 5.75191 0.97752   3
  33 -11   1 4.26547 2.31722   2
 -33 -11  -1 5.59861 1.67890   2
 -33 -11  -1 5.33932 1.02461   4
 -33 -11  -1 5.80931 1.88982   1
 -33  11  -1 4.62241 2.37449   2
 -33  11  -1 6.35252 1.57837   4
 -33  11  -1 4.54161 0.90461   3
  33  11   1 5.01557 1.83889   1
 -33  11  -1 5.89532 1.78774   1
  33  11   1 5.85013 1.75082   2
  33  11   1 3.77058 0.91797   4
  33  11   1 6.16203 1.07273   3
 -32 -12   1 10.8285 2.51193   1
  32 -12  -1 9.34564 2.26444   1
  32 -12  -1 14.5179 1.52126   3
  32 -12  -1 14.6355 3.37605   2
 -32 -12   1 12.1156 1.48245   4
 -32 -12   1 15.7494 2.44623   2
 -32  12   1 11.8927 1.40571   3
 -32  12   1 12.1809 2.89588   2
 -32  12   1 13.5011 2.00960   4
  32  12  -1 11.1738 1.44466   4
  32  12  -1 17.5874 2.59078   2
 -32  12   1 12.3367 2.36416   1
  30 -12  -1 32.0508 3.85187   1
  30 -12  -1 31.2749 4.61056   2
  30 -12  -1 29.9795 2.40151   3
 -30 -12   1 31.4872 3.26918   2
 -30 -12   1 27.1434 3.72836   1
 -30 -12   1 27.3271 2.38807   4
  30  12  -1 26.7143 2.35654   4
 -30  12   1 28.8648 2.86544   4
  30  12  -1 28.7735 3.74424   1
 -30  12   1 32.6447 3.47062   1
 -30  12   1 27.4721 4.40297   2
  30  12  -1 30.1401 3.19276   2
  30  12  -1 28.9066 2.43456   3
 -30  12   1 28.0210 2.34406   3
 -28 -12   1 4.11856 0.95490   4
  28 -12  -1 4.61208 1.75596   1
  28 -12  -1 5.73870 2.47352   2
 -28 -12   1 3.84326 1.73025   1
  28 -12  -1 7.37747 1.08497   3
 -28 -12   1 5.93059 1.58735   2
 -28  12   1 6.66586 1.00821   3
 -28  12   1 5.60316 1.36246   4
 -28  12   1 5.79274 2.13507   2
  28  12  -1 7.58249 1.98401   1
  28  12  -1 5.89843 0.97781   4
  28  12  -1 7.99863 1.74233   2
  28  12  -1 5.10301 0.99834   3
 -28  12   1 7.11200 1.84294   1
  26 -12  -1 32.7475 4.44921   2
  26 -12  -1 30.8267 2.48880   3
 -26 -12   1 29.2988 2.45152   4
 -26 -12   1 31.2913 3.11795   2
 -26 -12   1 32.8767 3.65650   1
  26 -12  -1 33.4342 3.54009   1
 -26  12   1 31.0065 2.44288   3
  26  12  -1 32.0422 3.53520   1
  26  12  -1 28.5636 2.41360   4
  26  12  -1 32.1100 2.52325   3
 -26  12   1 34.7086 4.52496   2
 -26  12   1 32.1041 3.44197   1
  26  12  -1 34.4353 3.11999   2
 -26  12   1 31.4934 2.90602   4
  24 -12  -1 71.9459 4.62378   3
  24 -12  -1 71.3399 5.63308   1
 -24 -12   1 64.7672 4.54461   4
 -24 -12   1 65.3727 4.62675   3
 -24 -12   1 76.5038 5.86220   1
 -24 -12   1 65.1752 5.17269   2
 -24  12   1 61.9912 5.41716   1
 -24  12   1 63.8019 4.92509   4
  24  12  -1 66.5898 5.66581   1
 -24  12   1 63.0662 6.08110   2
  24  12  -1 56.7373 4.46879   4
  24  12  -1 66.3115 4.62721   3
 -24  12   1 67.4749 4.57886   3
  24  12  -1 65.2944 5.09089   2
  22 -12  -1 60.1274 4.85703   1
 -22 -12   1 54.1989 4.37152   2
  22 -12  -1 55.8396 3.83694   3
 -22 -12   1 52.2165 3.76569   4
  22 -12  -1 63.5162 5.51325   2
 -22 -12   1 65.6722 5.08819   1
 -22 -12   1 55.4984 3.89140   3
 -22  12   1 58.0648 4.83276   1
 -22  12   1 52.8644 3.82980   3
  22  12  -1 50.5985 4.74461   1
  22  12  -1 46.5772 3.81381   3
  22  12  -1 50.1387 3.72611   4
 -20 -12   1 1.84158 0.60227   4
  20 -12  -1 1.65471 0.66269   3
  20 -12  -1 3.05777 1.78347   2
 -20 -12   1 1.58579 0.97717   2
  20 -12  -1 2.02032 1.24216   1
 -20 -12   1 1.67878 0.72363   3
 -20 -12   1 1.23796 1.28994   1
 -20  12   1 1.58797 1.43332   2
[truncated: 9,328,055 more chars]
