# Supplementary material for: Influence of modelling disorder on Hirshfeld atom refinement results of an organo-gold(I) compound
Source: IUCrJ. 2022 Jun 11;9(Pt 4):497–507. doi: 10.1107/S2052252522005309 (PMC9252150; doi:10.1107/S2052252522005309)
Supplement: Supplementary file 3 [file m-09-00497-sup3.zip › CIFs_with_check_cif/IAM_disorder-dep.fcf]

#
# h,k,l, Fc-squared, Fo-squared, sigma(Fo-squared), status flag
#
data_mm_apex3
_shelx_title ' mm_apex3_a.res in C2/c'
_shelx_refln_list_code          4
_shelx_F_calc_maximum      808.94
_exptl_crystal_F_000      2400.00
_reflns_d_resolution_high  0.4645

loop_
 _space_group_symop_operation_xyz
 'x, y, z'
 '-x, y, -z+1/2'
 'x+1/2, y+1/2, z'
 '-x+1/2, y+1/2, -z+1/2'
 '-x, -y, -z'
 'x, -y, z-1/2'
 '-x+1/2, -y+1/2, -z'
 'x+1/2, -y+1/2, z-1/2'

_cell_length_a    17.7234
_cell_length_b    12.2442
_cell_length_c    21.3184
_cell_angle_alpha  90.000
_cell_angle_beta   94.648
_cell_angle_gamma  90.000

_shelx_F_squared_multiplier     1.000

loop_
 _refln_index_h
 _refln_index_k
 _refln_index_l
 _refln_F_squared_calc
 _refln_F_squared_meas
 _refln_F_squared_sigma
 _refln_observed_status
   2   0   0     127017.63     138440.89      9069.07 o
   4   0   0      61194.05      69038.52      1654.74 o
   6   0   0     141922.48     138700.16      3588.15 o
   8   0   0     157295.16     159143.34      3621.82 o
  10   0   0     115216.86     116496.26      2791.72 o
  12   0   0      31463.26      34271.12       945.72 o
  14   0   0      20718.28      19318.38       658.85 o
  16   0   0      56857.63      57996.07      1403.09 o
  20   0   0      12518.13      12924.61       477.89 o
  22   0   0       2246.33       2326.18        67.51 o
  24   0   0       3569.74       3405.64        93.38 o
  26   0   0      30260.29      30013.29       690.78 o
  28   0   0       8826.45       8904.16       219.28 o
  30   0   0       1317.68       1361.46        53.20 o
  32   0   0         12.39         23.59        19.07 o
  34   0   0       3275.06       3510.83       127.77 o
  36   0   0       3739.05       4021.03       125.19 o
   1   1   0       2265.30       2246.36        52.44 o
   3   1   0       2800.77       2992.74        78.41 o
   5   1   0       4523.73       4406.67        79.63 o
   7   1   0       7812.59       8152.49       168.15 o
   9   1   0        519.91        627.40        16.57 o
  11   1   0          8.86          4.06         4.02 o
  13   1   0       1314.61       1294.17        30.99 o
  15   1   0         43.80         49.61         8.62 o
  17   1   0       4447.91       4199.80        90.74 o
  19   1   0       3515.55       3790.54       115.48 o
  21   1   0        147.75        133.43        11.92 o
  23   1   0        921.98        924.26        27.07 o
  25   1   0       1705.17       1653.11        41.92 o
  27   1   0          1.88         -1.98        11.66 o
  29   1   0         13.48          6.34        12.83 o
  31   1   0        123.60        120.53        15.87 o
  33   1   0        101.03        109.42        16.80 o
  35   1   0         41.58         37.32        16.58 o
  37   1   0          1.49          0.77        11.12 o
   0   2   0     291826.56     282908.28      7311.34 o
   2   2   0     141917.23     149934.19      2532.92 o
   4   2   0        398.72        520.28        12.88 o
   6   2   0      26727.24      28433.74       502.65 o
   8   2   0      47816.70      44439.68      1055.10 o
  10   2   0     254792.61     260756.94      4575.52 o
  12   2   0      76181.28      78729.70      1388.42 o
  14   2   0      13868.09      13262.72       232.85 o
  18   2   0      55442.09      56885.28      1098.12 o
  20   2   0      29715.47      28948.76       500.29 o
  22   2   0        269.94        308.66        16.00 o
  24   2   0      14655.81      14137.07       235.49 o
  26   2   0      27559.95      27309.38       445.14 o
  28   2   0      10935.73      10953.09       186.03 o
  30   2   0        186.85        223.13        17.36 o
  32   2   0        934.39        952.88        33.37 o
  34   2   0       2357.91       2369.95        56.74 o
  36   2   0       2240.49       2370.41        65.74 o
   1   3   0      90784.90      98533.01      1729.48 o
   3   3   0       3399.77       3404.14        61.19 o
   5   3   0       2472.86       2671.75        49.18 o
   7   3   0      31646.82      33927.28       656.13 o
   9   3   0       3818.16       3737.16        67.89 o
  11   3   0       8689.97       9169.74       167.90 o
  13   3   0       3349.23       3007.63        58.67 o
  15   3   0        560.18        623.62        27.67 o
  17   3   0       3595.74       3212.84        70.82 o
  19   3   0       7455.45       7093.69       135.68 o
  21   3   0        982.63       1017.14        28.10 o
  23   3   0         29.47         28.26        11.48 o
  25   3   0        117.17        117.38        13.34 o
  27   3   0        912.14        983.99        37.11 o
  29   3   0        248.32        247.86        17.39 o
  31   3   0        437.78        430.24        22.43 o
  33   3   0        427.60        464.46        24.20 o
  35   3   0        475.86        458.96        31.63 o
  37   3   0         34.86         31.53        17.29 o
   2   4   0     122744.91     123950.01      2499.91 o
   4   4   0       2562.36       2622.71        62.09 o
   6   4   0      59153.82      58732.21      1034.11 o
   8   4   0     187201.02     187835.23      3585.09 o
  10   4   0     133120.67     137393.17      2329.46 o
  12   4   0      18565.96      18818.40       353.25 o
  14   4   0       9081.29       9380.44       180.51 o
  16   4   0      44921.09      45041.88       834.01 o
  18   4   0      37593.91      38988.82       793.23 o
  20   4   0       8893.89       8921.69       151.67 o
  22   4   0       1116.79       1158.21        30.79 o
  24   4   0       3173.79       3165.43        62.13 o
  26   4   0      10698.57      10856.99       185.19 o
  28   4   0      10564.85      10616.32       188.64 o
  30   4   0       1080.48       1116.67        38.71 o
  32   4   0        417.70        399.23        22.58 o
  34   4   0       3336.24       3395.07        77.97 o
  36   4   0       2869.37       2961.72        67.88 o
   1   5   0         37.89         43.15         6.91 o
   3   5   0      29901.14      31759.56       542.49 o
   5   5   0      12009.42      13718.17       267.96 o
   7   5   0       9014.34       8159.11       155.24 o
   9   5   0       7899.83       7942.77       152.41 o
  11   5   0       5466.58       5515.99       120.17 o
  13   5   0        472.57        503.71        25.53 o
  15   5   0       3328.60       3205.82        72.98 o
  17   5   0      12777.15      12457.99       239.29 o
  19   5   0      10943.01      11148.26       206.37 o
  21   5   0        603.32        667.77        22.84 o
  23   5   0       2914.68       2745.27        56.05 o
  25   5   0       2301.57       2275.83        49.59 o
  27   5   0       1161.49       1240.31        39.58 o
  29   5   0        905.09        939.74        32.06 o
  31   5   0         35.41         21.51        14.13 o
  33   5   0        683.43        715.83        30.80 o
  35   5   0        212.19        213.11        20.14 o
  37   5   0         30.52          9.38        16.09 o
   0   6   0      46483.19      47078.23      1674.91 o
   2   6   0     112681.81     118353.97      2504.43 o
   4   6   0      12246.62      12836.64       241.74 o
   6   6   0      36705.09      35905.76       905.44 o
   8   6   0     137691.64     142971.69      2732.67 o
  10   6   0      50015.55      50710.38       971.04 o
  12   6   0      19850.33      20318.44       386.38 o
  14   6   0       2648.20       2607.70        55.22 o
  16   6   0      24365.11      24472.70       424.62 o
  18   6   0      47474.13      47314.47       810.78 o
  20   6   0      21112.66      21475.43       388.13 o
  22   6   0          1.19          5.27        11.24 o
  24   6   0       7114.22       6978.66       122.46 o
  26   6   0      11875.86      11690.21       204.53 o
  28   6   0       8721.21       8502.05       154.01 o
  30   6   0       1607.91       1645.82        46.87 o
  32   6   0       1162.22       1151.40        37.59 o
  34   6   0       2084.51       2037.31        52.63 o
  36   6   0       1161.77       1182.61        39.63 o
   1   7   0      33439.89      32294.06       795.94 o
   5   7   0       3588.91       3645.65        76.77 o
   7   7   0      29843.84      30396.30       660.57 o
   9   7   0      40936.24      40282.70       983.20 o
  11   7   0       1374.34       1239.56        37.26 o
  13   7   0         28.88         52.98         9.18 o
  15   7   0       4864.33       4869.49        90.33 o
  17   7   0       4831.80       4776.85        89.43 o
  19   7   0       2497.83       2297.64        49.11 o
  21   7   0        385.87        437.03        20.82 o
  23   7   0        394.51        421.72        21.01 o
  25   7   0       2091.46       2103.41        50.13 o
  27   7   0       1815.37       1897.47        46.79 o
  29   7   0        200.53        194.31        16.94 o
  31   7   0         28.31          8.14        14.77 o
  33   7   0        856.28        868.41        32.91 o
  35   7   0        522.83        511.43        26.79 o
   0   8   0      37385.51      37225.22      1097.61 o
   2   8   0      81724.37      85947.67      1647.41 o
   4   8   0      10178.51       9898.49       164.69 o
   6   8   0      24614.79      25815.21       417.15 o
   8   8   0      98045.04     101550.30      1665.25 o
  10   8   0      55051.65      55969.19       892.94 o
  12   8   0      12986.34      12827.46       220.42 o
  14   8   0         24.37         25.60         9.41 o
  16   8   0      12524.95      12422.96       221.60 o
  18   8   0      41138.00      40218.34       693.39 o
  20   8   0      13208.92      12996.99       252.35 o
  22   8   0        182.93        203.00        15.54 o
  24   8   0       3443.50       3373.05        69.45 o
  26   8   0       5350.38       5110.37        98.70 o
  28   8   0       6675.81       6786.80       138.95 o
  30   8   0       1563.79       1590.18        44.44 o
  32   8   0        562.88        565.47        26.81 o
  34   8   0       1735.67       1618.78        46.43 o
  36   8   0       1461.56       1476.15        47.72 o
   3   9   0       3382.15       3676.57        71.96 o
   5   9   0       2932.35       2876.14        56.84 o
   7   9   0      25929.86      27746.98       447.84 o
   9   9   0      16548.96      16100.37       264.03 o
  11   9   0      25737.97      24444.34       411.07 o
  13   9   0        378.01        413.88        20.07 o
  15   9   0      12504.47      12458.20       214.19 o
  17   9   0       6450.65       6517.60       117.97 o
  19   9   0       9088.27       9138.58       167.73 o
  21   9   0       1019.72       1030.70        54.03 o
  23   9   0       1173.53       1203.49        35.84 o
  25   9   0       4295.65       4339.22        85.98 o
  27   9   0       3649.12       3677.33        83.18 o
  29   9   0        412.65        435.27        25.10 o
  31   9   0        347.92        330.70        21.93 o
  33   9   0        583.98        600.21        28.10 o
  35   9   0        831.84        840.59        34.95 o
   0  10   0      53533.72      50222.68      1324.52 o
   2  10   0      40479.32      42093.23       749.47 o
   4  10   0         76.60          9.10         5.71 o
   6  10   0      14025.95      14491.32       247.87 o
   8  10   0      50010.75      51660.73       854.28 o
  10  10   0      29208.18      28928.62       499.63 o
  12  10   0       3744.24       3846.07        76.38 o
  14  10   0          3.21          4.05         5.71 o
  16  10   0      18581.56      18074.28       306.91 o
  18  10   0      22136.62      22531.34       417.29 o
  20  10   0       8715.81       8340.39       167.80 o
  22  10   0          6.06          4.64         7.84 o
  24  10   0       1555.27       1604.64        42.18 o
  26  10   0       3174.09       3081.74        71.79 o
  28  10   0       4025.25       3976.56        81.77 o
  30  10   0       1291.94       1232.62        38.50 o
  32  10   0        106.58         97.37        18.87 o
  34  10   0       1234.60       1280.98        47.84 o
   1  11   0      37167.80      36752.16       656.33 o
   3  11   0       8236.22       8152.62       143.59 o
   5  11   0       1562.43       1797.87        51.57 o
   7  11   0      14902.03      14546.29       257.76 o
   9  11   0      37457.80      37269.00       637.82 o
  11  11   0      21165.45      20627.47       349.55 o
  13  11   0        115.69        135.08        14.46 o
  15  11   0      11172.04      11129.97       219.17 o
  17  11   0      14521.39      14698.99       252.30 o
  19  11   0       2887.84       2944.15        67.29 o
  21  11   0       1371.52       1417.48        47.85 o
  23  11   0        627.21        670.42        30.70 o
  25  11   0       6300.06       6374.61       127.85 o
  27  11   0       2810.52       2892.99        64.42 o
  29  11   0        193.83        221.41        20.50 o
  31  11   0        139.67        148.09        19.79 o
  33  11   0        530.60        551.34        29.35 o
   0  12   0      46615.40      47471.41      1081.36 o
   2  12   0      16728.57      16674.04       303.17 o
   4  12   0        397.00        429.80        19.01 o
   6  12   0       4749.69       4696.63       100.06 o
   8  12   0       8080.84       8037.64       154.42 o
  10  12   0      19806.96      20522.77       373.64 o
  12  12   0       4939.63       4726.26        94.28 o
  14  12   0         13.90         13.03         5.61 o
  16  12   0       8275.19       7931.63       152.95 o
  18  12   0      10618.48      10652.14       202.13 o
  20  12   0       3797.16       3764.67        86.81 o
  22  12   0        836.27        782.97        35.32 o
  24  12   0       1194.05       1248.71        40.67 o
  26  12   0       4031.23       4009.82        86.26 o
  28  12   0       1784.22       1762.42        49.99 o
  30  12   0        431.70        395.87        25.31 o
  32  12   0         77.45         74.73        18.92 o
   1  13   0      41371.04      41170.46       663.28 o
   3  13   0       1884.97       1798.54        43.72 o
   5  13   0       7351.29       7172.48       126.36 o
   7  13   0      15752.25      16126.70       310.39 o
   9  13   0      15810.00      15240.60       260.74 o
  11  13   0       6036.82       5963.75       137.38 o
  13  13   0         31.70         14.84         7.93 o
  15  13   0       3909.51       3963.94        85.90 o
  17  13   0      11785.89      12251.54       240.42 o
  19  13   0       4123.05       4136.73       101.06 o
  21  13   0       1286.58       1265.87        45.87 o
  23  13   0       1442.46       1397.08        46.32 o
  25  13   0       3276.38       3307.80        74.06 o
  27  13   0       3015.07       3076.94        71.15 o
  29  13   0        474.46        490.08        26.83 o
  31  13   0        109.94         42.76        15.22 o
  33  13   0        384.39        425.16        41.28 o
   0  14   0      37258.77      36837.84       845.30 o
   2  14   0       6295.78       6309.03       158.43 o
   4  14   0         57.91         25.89        14.36 o
   6  14   0       2521.79       2480.64        52.99 o
   8  14   0       2626.15       2625.96        64.53 o
  10  14   0       9548.21       9604.09       166.72 o
  12  14   0       4135.45       4121.47        82.23 o
  14  14   0       1132.33       1195.82        39.13 o
  16  14   0       5527.18       5592.25       121.09 o
  18  14   0       1593.55       1606.74        49.34 o
  20  14   0       1230.16       1250.81        50.24 o
  22  14   0        165.87        104.05        21.29 o
  24  14   0          2.85        -12.77        12.77 o
  26  14   0       1888.80       1806.34        50.72 o
  28  14   0       1641.20       1512.94        71.93 o
  30  14   0        304.96        290.45        25.14 o
  32  14   0         39.26         25.03        17.99 o
   1  15   0      12611.90      12200.87       208.08 o
   3  15   0       4790.97       4756.87        89.00 o
   5  15   0        395.78        404.22        23.33 o
   7  15   0       8057.58       8091.45       142.80 o
   9  15   0      15744.63      15396.71       343.77 o
  11  15   0       7528.16       7708.34       135.58 o
  13  15   0         14.12         11.49        13.41 o
  15  15   0       2498.40       2620.51        61.12 o
  17  15   0      10272.24      10610.29       220.37 o
  19  15   0       6243.76       6555.55       153.52 o
  21  15   0        509.48        517.49        29.17 o
  23  15   0        838.48        886.87        34.88 o
  25  15   0       2840.74       2968.14        76.36 o
  27  15   0       1867.43       1935.89        57.60 o
  29  15   0        227.57        201.92        23.16 o
  31  15   0         49.12         40.46        19.77 o
   0  16   0       8495.41       8798.60       219.14 o
   2  16   0       1511.43       1585.71        43.60 o
   4  16   0         23.27          6.94        14.04 o
   6  16   0         91.81        114.18        17.84 o
   8  16   0       1427.82       1443.47        38.64 o
  10  16   0      10263.27      10264.66       189.44 o
  12  16   0       3558.56       3409.26        81.73 o
  14  16   0        234.21        270.87        21.23 o
  16  16   0       3037.03       3047.52        76.74 o
  18  16   0        777.12        780.30        31.87 o
  20  16   0        469.18        471.53        27.73 o
  22  16   0       1298.44       1303.63        54.04 o
  24  16   0         37.15         16.11         8.99 o
  26  16   0        768.43        685.60        32.58 o
  28  16   0        643.75        648.01        33.01 o
  30  16   0        111.76         77.48        20.71 o
   1  17   0      11420.96      11184.44       207.27 o
   3  17   0       4349.70       4214.67        95.59 o
   5  17   0          2.68          0.47        14.33 o
   7  17   0      10493.95      10647.65       221.77 o
   9  17   0      12061.73      12340.72       227.18 o
  11  17   0       2177.55       2123.71        60.07 o
  13  17   0         42.91         48.14        17.59 o
  15  17   0       2513.52       2558.50        75.81 o
  17  17   0       5622.85       5661.09       130.90 o
  19  17   0       3038.76       3158.30       110.83 o
  21  17   0        101.75         45.45        15.41 o
  23  17   0        449.55        450.85        28.54 o
  25  17   0       1180.75       1173.51        56.28 o
  27  17   0       1142.54       1104.94        42.39 o
  29  17   0        852.37        837.69       265.26 o
   0  18   0       3834.42       3865.77       120.73 o
   2  18   0       1297.41       1235.18        41.32 o
   4  18   0        179.68        206.62        21.10 o
   6  18   0        735.19        779.47        33.71 o
   8  18   0        133.53        142.37        25.05 o
  10  18   0       1145.08       1016.05        76.56 o
  12  18   0       1642.95       1563.64        62.34 o
  14  18   0        104.33         29.82        19.26 o
  16  18   0         59.06         45.62        15.89 o
  18  18   0        258.16        239.65        23.95 o
  20  18   0       1005.58        928.11        45.39 o
  22  18   0        497.48        446.40        28.66 o
  24  18   0         11.74          6.52        11.34 o
  26  18   0        246.02        195.52        21.93 o
   1  19   0       4693.45       4796.65       109.93 o
   3  19   0       4958.02       4855.91       114.95 o
   5  19   0        109.18         82.54        21.64 o
   7  19   0       4803.54       4994.10       124.68 o
   9  19   0       8025.84       8269.32       228.44 o
  11  19   0       1998.18       1986.76        66.95 o
  13  19   0        284.71        235.19        23.23 o
  15  19   0        722.74        789.52        45.00 o
  17  19   0       4048.69       4336.16       129.73 o
  19  19   0       4396.53       4564.44       144.18 o
  21  19   0        253.14        170.92        26.26 o
  23  19   0        637.17        559.95        34.53 o
  25  19   0       1224.94       1264.25        52.71 o
   0  20   0        603.19        597.98        53.26 o
   2  20   0         90.65         72.60        16.27 o
   4  20   0          4.95         -2.06         8.18 o
   6  20   0         32.11         25.82        12.56 o
   8  20   0        188.73         77.53        27.76 o
  10  20   0        180.40        115.66        30.55 o
  12  20   0        438.84        477.41        33.82 o
  14  20   0         75.49         49.06        17.37 o
  16  20   0          0.88         -2.01         9.21 o
  18  20   0        303.01        189.58        29.69 o
  20  20   0        238.01        185.29        24.30 o
  22  20   0         87.15         90.84        21.57 o
  24  20   0          3.73         -2.80        19.13 o
   1  21   0       3220.03       3108.58        78.24 o
   3  21   0       2663.30       2603.13        76.79 o
   5  21   0        555.79        565.34        32.65 o
   7  21   0       5149.83       5337.76       133.74 o
   9  21   0       4286.42       4337.12       100.06 o
  11  21   0        906.35        905.93        50.15 o
  13  21   0         72.09         42.61        20.74 o
  15  21   0        690.56        749.13        37.02 o
  17  21   0       1857.18       2001.21        60.33 o
  19  21   0       1892.91       1978.95        62.52 o
  21  21   0        165.56        159.03        28.74 o
   0  22   0        239.18        268.06        41.45 o
   2  22   0          9.78          2.17        21.92 o
   4  22   0        121.91         73.82        23.31 o
   6  22   0          3.46          1.68        11.75 o
   8  22   0        124.02        103.73        22.96 o
  10  22   0          4.53        -18.49        19.04 o
  12  22   0         52.23         57.14        22.44 o
  14  22   0         76.68         90.62        27.35 o
  16  22   0         54.12         44.57        21.22 o
  18  22   0          5.28         -3.62        20.70 o
  20  22   0         35.21         46.90        21.40 o
   1  23   0       2225.10       2472.06        86.65 o
   3  23   0        341.35        298.43        37.70 o
   5  23   0          7.02          0.17        21.80 o
   7  23   0       2376.39       2462.27        93.27 o
   9  23   0       1946.59       2104.28        65.01 o
  11  23   0        662.14        603.41        35.11 o
  13  23   0         45.17         51.11        21.33 o
  15  23   0        531.25        570.35        41.80 o
  17  23   0       1116.78       1126.22        50.85 o
   0  24   0        108.79        109.57        50.61 o
   2  24   0          0.57         14.23        18.90 o
   4  24   0         34.78         20.85        13.89 o
   6  24   0         22.72         25.68        23.54 o
   8  24   0          0.06         -7.69        20.74 o
  10  24   0         30.58          9.06        22.32 o
  12  24   0         15.81         -1.85        21.28 o
  14  24   0        245.17        239.05        27.52 o
   1  25   0        973.48        975.67        56.59 o
   3  25   0        520.54        529.81        43.03 o
   5  25   0         99.57        102.46        26.90 o
   7  25   0        473.25        476.74        36.16 o
   9  25   0       1133.50       1145.74        52.89 o
  11  25   0        688.03        662.69        38.47 o
   0  26   0         35.29         81.22        38.59 o
   2  26   0          1.47          4.11        23.91 o
   4  26   0         42.18         11.91        17.12 o
   6  26   0         13.32         40.47        58.18 o
 -37   1   1          5.07          0.17        11.21 o
 -35   1   1       1630.77       1706.22        49.64 o
 -33   1   1       4912.68       5032.04       102.88 o
 -31   1   1       7169.81       7120.01       128.30 o
 -29   1   1       2618.11       2450.15        58.70 o
 -27   1   1       2214.26       2325.59        50.94 o
 -25   1   1      23550.08      23599.27       394.99 o
 -23   1   1      22156.71      22383.49       363.05 o
 -21   1   1       4716.77       4623.93        83.95 o
 -19   1   1         54.28         40.34         8.90 o
 -17   1   1      27340.72      27645.94       721.96 o
 -15   1   1     123485.56     122758.27      2601.12 o
 -13   1   1      86499.11      83754.07      1608.67 o
 -11   1   1       3077.32       3051.85        57.91 o
  -9   1   1      28747.94      28274.80       651.13 o
  -7   1   1      68096.43      64698.83      1059.76 o
  -5   1   1     371950.22     389215.69      6145.02 o
  -3   1   1     120718.80     130440.69      2287.47 o
  -1   1   1       5925.82       6426.12       141.41 o
   1   1   1     286737.72     283717.19      6782.58 o
   3   1   1     173082.73     176000.42      4000.07 o
   5   1   1      66581.91      62064.30      1368.06 o
   7   1   1      16654.46      17297.39       376.40 o
   9   1   1      15877.75      14194.40       244.44 o
  11   1   1     214378.50     214107.80      3498.43 o
  13   1   1     115623.57     118925.80      2387.31 o
  15   1   1      23677.10      23170.75       430.81 o
  17   1   1       7774.76       7471.39       156.51 o
  19   1   1      21730.32      21275.57       398.09 o
  21   1   1      43129.50      43627.12       807.18 o
  23   1   1      15009.61      14713.43       244.57 o
  25   1   1         84.36        118.80        12.80 o
  27   1   1       7050.83       6810.90       120.65 o
  29   1   1      12196.30      12136.69       205.72 o
  31   1   1       3757.02       3789.49        75.17 o
  33   1   1       1315.94       1406.83        41.03 o
  35   1   1        206.32        194.91        19.06 o
  37   1   1       2202.77       2219.65        67.76 o
 -36   2   1         34.83         31.09        13.11 o
 -34   2   1         15.38         23.19        15.21 o
 -32   2   1        293.12        325.54        21.16 o
 -30   2   1         30.38         24.47        13.89 o
 -28   2   1          0.19         15.78        12.73 o
 -26   2   1        114.96        118.66        14.27 o
 -24   2   1        423.97        467.06        21.40 o
 -22   2   1       1430.76       1394.74        34.19 o
 -20   2   1        447.27        471.56        18.59 o
 -18   2   1       1218.76       1264.91        33.86 o
 -16   2   1        283.03        240.36        22.42 o
 -14   2   1         91.20         22.85         6.83 o
 -12   2   1       8322.94       8736.57       191.80 o
 -10   2   1       4241.72       4384.83        87.06 o
  -8   2   1      24548.53      25767.61       475.55 o
  -6   2   1       5198.33       4929.13        82.06 o
  -4   2   1       6241.39       6836.50       161.36 o
  -2   2   1      36216.95      38914.05       713.79 o
   0   2   1        901.64       1178.54        35.41 o
   2   2   1       7494.52       8010.59       201.25 o
   4   2   1         21.22         81.82         6.62 o
   6   2   1          3.41         23.93         4.97 o
   8   2   1         25.44         52.66         5.70 o
  10   2   1        107.89        185.09         8.88 o
  12   2   1        189.79        213.01        10.23 o
  14   2   1       2746.06       2903.18        65.83 o
  16   2   1       3302.04       3467.18        79.94 o
  18   2   1       2022.40       2034.59        50.63 o
  20   2   1       4603.01       4699.85        97.27 o
  22   2   1         38.81         25.27         8.98 o
  24   2   1        384.44        348.65        18.48 o
  26   2   1         99.91        111.99        13.75 o
  28   2   1        580.06        644.92        26.99 o
  30   2   1        411.38        406.74        20.00 o
  32   2   1          1.59         -4.73        13.66 o
  34   2   1         43.66         34.13        15.09 o
  36   2   1         44.44         22.60        11.01 o
 -37   3   1         23.73         15.73        16.86 o
 -35   3   1       1145.31       1149.38        46.34 o
 -33   3   1       3514.71       3505.68        75.91 o
 -31   3   1       5538.70       5517.17       106.82 o
 -29   3   1       1140.29       1106.53        33.76 o
 -27   3   1       1147.76       1191.21        33.78 o
 -25   3   1      19417.62      19239.75       317.22 o
 -23   3   1      28596.40      28277.03       459.60 o
 -21   3   1      15523.59      15128.05       250.72 o
 -19   3   1       1500.63       1297.53        31.91 o
 -17   3   1      37282.48      37629.91       819.31 o
 -15   3   1     114686.07     116391.27      2702.58 o
 -13   3   1      99026.56      99966.97      1916.48 o
 -11   3   1       2268.80       1817.30        37.74 o
  -9   3   1      44015.71      44537.38       857.34 o
  -7   3   1     137612.33     141845.77      2403.96 o
  -5   3   1     211573.39     221558.80      3503.81 o
  -3   3   1     100663.95     104992.98      1947.22 o
  -1   3   1        785.44        831.37        18.61 o
   1   3   1     365124.84     393920.12      7317.71 o
   3   3   1     198143.20     197795.81      4027.48 o
   5   3   1     170791.23     178767.80      3017.93 o
   7   3   1      24224.33      26860.80       512.70 o
   9   3   1      58129.35      60121.27      1003.54 o
  11   3   1     126214.57     133542.92      2444.73 o
  13   3   1      86971.77      88610.70      1559.84 o
  15   3   1      14629.03      14356.02       270.38 o
  17   3   1       1406.25       1295.12        56.97 o
  19   3   1      26817.84      26382.69       559.84 o
  21   3   1      41578.61      40931.84       703.23 o
  23   3   1      20266.62      20117.97       328.73 o
  25   3   1        386.93        456.52        20.02 o
  27   3   1      10275.85      10269.05       174.81 o
  29   3   1       9875.40       9753.67       168.10 o
  31   3   1       5515.06       5507.54       105.72 o
  33   3   1        705.26        684.26        32.12 o
  35   3   1        251.13        199.36        18.39 o
  37   3   1       1133.30       1155.86        40.61 o
 -36   4   1         43.63         40.51        16.76 o
 -34   4   1        314.24        275.67        24.38 o
 -32   4   1       2022.53       2105.75        55.68 o
 -30   4   1          2.14          0.89        13.92 o
 -28   4   1         61.46         42.51        14.54 o
 -26   4   1        126.79        120.14        14.39 o
 -24   4   1       1181.46       1265.18        38.51 o
 -22   4   1       2843.89       2816.84        56.72 o
 -20   4   1         76.05         78.69        11.69 o
 -18   4   1       4997.30       4835.42        95.97 o
 -16   4   1       1827.09       1679.71        41.32 o
 -14   4   1        292.22        378.05        22.22 o
 -12   4   1       5355.06       5952.90       129.10 o
 -10   4   1      22998.93      24687.61       441.11 o
  -8   4   1       7443.86       7711.05       147.01 o
  -6   4   1      32756.04      33785.25       558.06 o
  -4   4   1      21516.56      21703.54       386.44 o
  -2   4   1       2941.13       2915.84        54.17 o
   0   4   1      11925.58      13565.19       243.83 o
   2   4   1     170061.27     179880.78      2944.44 o
   4   4   1      43616.58      42365.16       828.25 o
   6   4   1        446.85        775.87        30.89 o
   8   4   1      36999.70      39904.44       704.59 o
  10   4   1      20148.54      19237.50       382.97 o
  12   4   1         78.40         97.17         8.98 o
  14   4   1       7315.20       7104.78       138.69 o
  16   4   1         32.00          6.36         5.01 o
  18   4   1       3980.86       3899.68       110.37 o
  20   4   1       2642.72       2590.66        55.33 o
  22   4   1         26.93         20.55        10.50 o
  24   4   1        746.70        722.36        30.16 o
  26   4   1        229.22        251.16        16.42 o
  28   4   1        126.63        145.38        15.44 o
  30   4   1        979.70       1024.51        33.39 o
  32   4   1        267.47        278.70        19.71 o
  34   4   1         45.36         32.51         9.87 o
  36   4   1        188.76        178.74        19.23 o
 -37   5   1         40.13         18.05        16.61 o
 -35   5   1       1245.69       1231.31        40.07 o
 -33   5   1       6375.17       6354.39       140.20 o
 -31   5   1       5543.71       5749.46       125.44 o
 -29   5   1        378.26        435.27        22.74 o
 -27   5   1       3914.34       3965.87        83.93 o
 -25   5   1      11988.61      11911.85       248.06 o
 -23   5   1      21522.12      21670.91       355.91 o
 -21   5   1      16035.03      15878.68       271.16 o
 -19   5   1        952.59        965.21        31.13 o
 -17   5   1      31362.22      31341.08       560.89 o
 -15   5   1      53809.28      55708.02      1071.97 o
 -13   5   1      56880.79      58177.03      1170.89 o
 -11   5   1        264.28        252.59        15.33 o
  -9   5   1      14363.02      14540.10       335.79 o
  -7   5   1      97893.49      96323.20      2209.01 o
  -5   5   1     225801.20     240833.02      4400.38 o
  -3   5   1      84878.29      90882.88      1541.09 o
  -1   5   1       8469.74      10310.44       196.25 o
   1   5   1      85421.38      82625.38      1512.33 o
   3   5   1     273665.56     278964.62      5188.21 o
   5   5   1     163128.00     159950.59      3377.59 o
   7   5   1       9691.23       9951.45       254.23 o
   9   5   1      49389.05      49980.06       851.79 o
  11   5   1     110017.30     107890.07      1978.05 o
  13   5   1      94569.04      93745.11      1720.67 o
  15   5   1       6095.90       6166.83       113.46 o
  17   5   1       3869.69       3624.44        77.26 o
  19   5   1      22827.35      23155.48       477.15 o
  21   5   1      30414.75      30146.30       488.62 o
  23   5   1      10213.06      10076.27       170.91 o
  25   5   1        251.95        258.34        17.73 o
  27   5   1        848.64        829.36        27.66 o
  29   5   1       8598.35       8681.99       156.25 o
  31   5   1       5906.79       6005.18       124.48 o
  33   5   1        744.09        737.84        30.46 o
  35   5   1        260.46        265.71        21.08 o
  37   5   1       1398.35       1439.50        43.92 o
 -36   6   1          6.50         10.92        16.53 o
 -34   6   1        143.34        108.82        18.14 o
 -32   6   1       1085.02       1068.98        35.70 o
 -30   6   1        745.92        752.87        32.36 o
 -28   6   1         73.04         68.79        15.09 o
 -26   6   1         16.40          2.75        12.75 o
 -24   6   1       2821.41       2812.06        58.15 o
 -22   6   1       7854.04       7640.57       132.86 o
 -20   6   1       5548.39       5552.11       103.93 o
 -18   6   1       4199.42       4091.38        84.12 o
 -16   6   1      13793.91      13597.92       241.62 o
 -14   6   1      17477.37      17361.53       292.25 o
 -12   6   1      18412.18      17936.47       336.44 o
 -10   6   1        654.82        547.07        26.37 o
  -8   6   1      48375.75      47990.52       891.27 o
  -4   6   1         38.09        183.70        13.29 o
  -2   6   1         69.57         67.75         9.39 o
   0   6   1       6586.49       8743.98       275.09 o
   2   6   1       8187.43       8060.30       154.74 o
   4   6   1      38719.89      40641.67       820.63 o
   6   6   1       9843.11      10102.88       220.08 o
   8   6   1       8143.53       8195.92       172.15 o
  10   6   1       5167.52       5013.79       129.20 o
  12   6   1       9066.59       8667.40       149.48 o
  14   6   1      12936.11      13015.85       241.95 o
  16   6   1       3064.64       2944.33        59.65 o
  18   6   1       4217.31       4122.15        80.86 o
  20   6   1      14187.11      14013.55       259.35 o
  22   6   1       2746.96       2675.59        54.33 o
  24   6   1        675.80        716.08        26.61 o
  26   6   1        737.16        802.57        29.67 o
  28   6   1       3214.20       3226.14        68.14 o
  30   6   1       1752.87       1771.75        48.49 o
  32   6   1         31.79         31.52        14.64 o
  34   6   1        178.56        176.41        18.96 o
  36   6   1        294.87        302.81        22.08 o
 -35   7   1        550.81        585.19        28.50 o
 -33   7   1       3097.98       3089.55        69.40 o
 -31   7   1       3184.01       3172.06        70.20 o
 -29   7   1        555.10        588.60        27.70 o
 -27   7   1       2067.94       2106.54        50.70 o
 -25   7   1       4315.77       4384.08        86.57 o
 -23   7   1      18701.20      18488.53       305.81 o
 -21   7   1      18054.40      17754.86       318.98 o
 -19   7   1          6.44          2.31         5.05 o
 -17   7   1      23171.04      23593.48       442.80 o
 -15   7   1      62272.32      62160.48      1058.76 o
 -13   7   1      32242.69      31506.38       508.57 o
 -11   7   1      21041.85      20441.47       376.54 o
  -9   7   1      29139.21      28809.14       513.84 o
  -7   7   1     184151.06     194939.25      4585.02 o
  -5   7   1     102085.37     100510.42      2016.21 o
   1   7   1      19891.32      18894.46       549.88 o
   5   7   1      50695.93      50732.91       932.15 o
   7   7   1       6156.66       6637.93       141.25 o
   9   7   1      28333.68      28017.81       499.87 o
  11   7   1      51011.00      48197.57       891.87 o
  13   7   1      39264.39      41289.21       706.82 o
  15   7   1      16654.19      16960.07       285.01 o
  17   7   1        685.30        638.73        21.62 o
  19   7   1      30148.66      29109.35       487.40 o
  21   7   1      23391.88      23402.80       424.41 o
  23   7   1      13623.78      13408.76       223.77 o
  25   7   1        127.36        141.92        15.05 o
  27   7   1       3301.50       3382.34        72.48 o
  29   7   1       6505.29       6366.73       127.73 o
  31   7   1       4015.38       4110.24        85.63 o
  33   7   1         92.67         75.27        16.71 o
  35   7   1        299.36        320.68        22.53 o
 -36   8   1          0.14         -5.39        17.95 o
 -34   8   1        558.86        546.46        27.49 o
 -32   8   1       1788.69       1789.86        48.35 o
 -30   8   1        884.20        988.02        34.92 o
 -28   8   1          5.00          0.90         8.53 o
 -26   8   1       1792.46       1823.55        45.51 o
 -24   8   1       3622.91       3610.48        73.64 o
 -22   8   1       4251.39       4276.37        81.00 o
 -20   8   1       1315.61       1315.53        38.18 o
 -18   8   1        321.85        328.71        16.89 o
 -16   8   1       3439.38       3436.77        69.92 o
 -14   8   1      10175.70      10214.88       177.50 o
 -12   8   1       9278.60       9714.59       174.74 o
 -10   8   1          8.93          0.99         5.23 o
  -8   8   1       4941.58       4969.95       105.47 o
  -6   8   1      36105.72      36320.88       581.21 o
  -4   8   1      34388.44      33522.54       555.60 o
  -2   8   1       1543.41       1379.41        34.41 o
   0   8   1       4016.74       3473.94        79.59 o
   2   8   1      61954.89      60980.97      1370.92 o
   4   8   1      67637.73      65250.85      1165.39 o
   6   8   1      10267.60      10331.04       172.12 o
   8   8   1       4179.69       4298.95        80.54 o
  10   8   1      20148.31      20119.97       358.93 o
  12   8   1      18182.65      17430.36       301.13 o
  14   8   1      10638.88       9999.81       167.72 o
  16   8   1       4366.68       4247.47        77.60 o
  18   8   1       5029.60       5097.63       103.55 o
  20   8   1       4452.44       4610.72        93.91 o
  22   8   1       2769.14       2752.02        65.74 o
  24   8   1        137.22        146.54        15.01 o
  26   8   1        102.65         98.53        14.83 o
  28   8   1       1120.53       1185.29        46.04 o
  30   8   1       1796.37       1935.66        48.77 o
  32   8   1        429.94        458.22        24.21 o
  34   8   1         13.76         13.97        15.71 o
  36   8   1        418.83        473.95        26.43 o
 -35   9   1        497.81        487.78        30.27 o
 -33   9   1       2769.99       2757.55        68.00 o
 -31   9   1       2818.21       2741.85        63.22 o
 -29   9   1          2.33          6.66        14.86 o
 -27   9   1       1640.31       1612.87        46.57 o
 -25   9   1       6129.42       5989.14       116.85 o
 -23   9   1       9001.88       9083.25       162.34 o
 -21   9   1       7659.61       7677.35       160.65 o
 -19   9   1       1712.77       1662.83        44.14 o
 -17   9   1      19105.02      18741.74       327.62 o
 -15   9   1      12344.29      12118.17       226.76 o
 -13   9   1       6235.03       6610.80       128.13 o
 -11   9   1       2525.02       2593.70        54.13 o
  -9   9   1        249.93        241.09        16.93 o
  -7   9   1      57595.68      59050.11       974.51 o
  -5   9   1     102198.09     103850.57      1707.86 o
  -3   9   1      22493.63      22183.63       399.86 o
  -1   9   1       2540.97       2427.42        58.32 o
   1   9   1      55043.08      55740.10       952.36 o
   3   9   1     102133.55     101724.79      1729.32 o
   5   9   1      60627.93      59121.88      1137.25 o
   7   9   1        116.44        111.09        11.87 o
   9   9   1      22913.32      23429.87       380.18 o
  11   9   1      24892.88      24392.39       395.09 o
  13   9   1      34062.87      34013.26       547.59 o
  15   9   1       2717.92       2798.83        54.80 o
  17   9   1        921.52        918.63        33.64 o
  19   9   1      13686.49      13839.05       246.25 o
  21   9   1       8915.91       8505.07       163.58 o
  23   9   1       4173.03       3986.61        88.78 o
  25   9   1        360.89        409.60        21.10 o
  27   9   1        360.45        349.32        22.29 o
  29   9   1       3025.38       3003.00        75.32 o
  31   9   1       3668.53       3711.61        78.43 o
  33   9   1        369.63        355.18        23.03 o
  35   9   1         10.66         16.13        17.66 o
 -34  10   1        235.82        265.73        23.39 o
 -32  10   1        376.85        404.19        25.84 o
 -30  10   1       1966.33       1943.64        53.11 o
 -28  10   1        431.36        445.07        22.64 o
 -26  10   1        890.36        921.38        33.60 o
 -24  10   1       6647.67       6786.35       125.12 o
 -22  10   1       6421.78       6525.17       125.22 o
 -20  10   1       1755.76       1800.57        48.16 o
 -18  10   1         45.48         33.50         9.91 o
 -16  10   1      12568.68      12743.68       269.82 o
 -14  10   1      20616.04      20107.87       352.96 o
 -12  10   1       7977.93       8207.63       156.84 o
 -10  10   1       1716.25       1584.29        37.49 o
  -8  10   1      14276.12      14489.86       255.16 o
  -6  10   1      21847.07      21067.89       365.94 o
  -4  10   1      20898.20      19768.82       383.46 o
  -2  10   1       3978.31       3764.66        83.28 o
   0  10   1      25106.31      26071.87       434.01 o
   2  10   1      14593.01      14132.25       258.55 o
   4  10   1       9999.09       9992.60       185.79 o
   6  10   1       2859.89       2647.76        63.32 o
   8  10   1        546.23        688.18        27.44 o
  10  10   1      11331.52      10892.80       182.09 o
  12  10   1      20791.31      20378.85       332.76 o
  14  10   1       5342.89       5405.19        96.34 o
  16  10   1          0.35          8.72        10.36 o
  18  10   1       4971.62       4935.77        94.35 o
  20  10   1       6563.60       6536.32       120.86 o
  22  10   1      10259.59      10316.86       204.26 o
  24  10   1       1246.10       1232.74        38.73 o
  26  10   1       2581.25       2675.93        64.21 o
  28  10   1       3508.31       3602.40        75.00 o
  30  10   1       1542.15       1579.25        44.02 o
  32  10   1         87.37        101.61        18.70 o
  34  10   1         55.35         57.32        18.26 o
 -33  11   1       1364.89       1358.78        54.42 o
 -31  11   1       1219.77       1242.04        45.15 o
 -29  11   1        127.22        114.71        18.73 o
 -27  11   1        995.18       1031.47        35.29 o
 -25  11   1       4512.37       4533.59        96.06 o
 -23  11   1       5052.20       5057.25       106.49 o
 -21  11   1       5723.03       5694.57       117.01 o
 -19  11   1        135.46         73.07        14.47 o
 -17  11   1      11189.54      10857.20       221.31 o
 -15  11   1      32259.02      32354.80       561.43 o
 -13  11   1       8495.09       8649.09       159.94 o
 -11  11   1       1114.70       1117.12        38.07 o
  -9  11   1       7508.54       8069.19       149.84 o
  -7  11   1      36128.28      36385.33       652.39 o
  -5  11   1      27866.59      26068.79       454.03 o
  -3  11   1       3611.65       3372.99        64.29 o
  -1  11   1       2761.46       2465.79        59.21 o
   1  11   1      12411.50      12119.50       234.02 o
   3  11   1      23102.32      24022.87       431.17 o
   5  11   1      17709.35      18430.00       337.23 o
   7  11   1       4623.23       4421.27        99.16 o
   9  11   1       1062.57       1195.59        31.93 o
  11  11   1      20715.97      20780.78       351.88 o
  13  11   1      23327.80      23200.52       434.53 o
  15  11   1       7928.58       7840.96       145.12 o
  17  11   1         10.10         -4.90        10.20 o
  19  11   1       8790.09       8655.62       161.39 o
  21  11   1      10564.75      10679.99       202.72 o
  23  11   1       3950.25       3870.38       108.08 o
  25  11   1        523.21        483.09        27.22 o
  27  11   1       2244.12       2348.92        66.08 o
  29  11   1       2710.22       2749.11        62.25 o
  31  11   1       1711.55       1662.97        49.16 o
  33  11   1        370.31        381.30        25.45 o
 -32  12   1        851.02        926.56        40.14 o
 -30  12   1       2008.78       2080.97        56.80 o
 -28  12   1        423.52        431.95        25.55 o
 -26  12   1       2222.14       2254.06        57.14 o
 -24  12   1       4741.00       4734.40        95.88 o
 -22  12   1       3722.14       3925.61        93.67 o
 -20  12   1        108.79         95.88        12.74 o
 -18  12   1        635.02        563.14        28.76 o
 -16  12   1       5046.57       5084.94       104.56 o
 -14  12   1      14299.51      13809.10       260.76 o
 -12  12   1       4085.93       4302.11        90.38 o
 -10  12   1       2488.55       2434.18        56.93 o
  -8  12   1       2292.76       2188.09        50.32 o
  -6  12   1      16461.66      16779.00       276.62 o
  -4  12   1      36753.23      36067.84       597.59 o
  -2  12   1       6997.18       7120.07       142.90 o
   0  12   1      16620.86      16435.09       341.93 o
   2  12   1      25702.13      24926.98       447.49 o
   4  12   1      16239.88      16129.65       306.49 o
   6  12   1       6206.79       6013.07       114.70 o
   8  12   1         90.70         41.80         9.41 o
  10  12   1      17753.83      18102.17       320.12 o
  12  12   1      36150.80      36628.06       612.27 o
  14  12   1       4478.96       4549.00        93.05 o
  16  12   1       1328.07       1386.15        39.59 o
  18  12   1       2385.76       2470.01        56.69 o
  20  12   1       6709.76       6750.94       129.79 o
  22  12   1       5007.37       4928.15       111.49 o
  24  12   1        318.34        307.01        23.04 o
  26  12   1        607.57        639.10        27.23 o
  28  12   1       1979.20       2017.64        53.34 o
  30  12   1        704.51        712.34        31.03 o
  32  12   1        355.95        369.96        24.81 o
 -33  13   1        942.09        877.85        41.33 o
 -31  13   1       1099.33       1049.69        43.93 o
 -29  13   1         11.61         17.02        16.06 o
 -27  13   1       1207.56       1158.86        41.70 o
 -25  13   1       2796.66       2701.63        64.87 o
 -23  13   1        976.02        974.72        35.19 o
 -21  13   1          1.99          7.73         7.49 o
 -19  13   1         44.49         20.35         7.52 o
 -17  13   1       2425.35       2301.63        57.49 o
 -15  13   1      14718.82      14734.86       265.08 o
 -13  13   1       6549.11       6437.41       124.69 o
 -11  13   1        251.44        267.38        17.59 o
  -9  13   1       3648.03       3698.05        76.38 o
  -7  13   1       9662.85       9644.91       165.89 o
  -5  13   1      17931.39      17663.25       312.41 o
  -3  13   1      15143.14      15299.32       254.88 o
  -1  13   1         27.54         19.92        12.30 o
   1  13   1      24254.08      24337.62       459.57 o
   3  13   1      15740.02      16476.06       272.95 o
   5  13   1      12418.98      12311.85       239.62 o
   7  13   1       1017.97        925.21        30.32 o
   9  13   1       2870.20       2989.78        73.20 o
  11  13   1      25261.65      25317.16       479.67 o
  13  13   1       8979.60       8907.97       165.14 o
  15  13   1       3422.95       3397.89        77.75 o
  17  13   1         10.34          2.11         4.86 o
  19  13   1        859.89        913.16        35.86 o
  21  13   1       2815.54       2645.55        70.40 o
  23  13   1       4342.94       4238.20        97.24 o
  25  13   1        316.30        263.28        23.68 o
  27  13   1        248.20        274.52        21.77 o
  29  13   1        834.33        785.17        32.67 o
  31  13   1        919.39        935.86        39.67 o
 -32  14   1       1066.54       1036.97        41.88 o
 -30  14   1        815.95        824.40        35.12 o
 -28  14   1        110.56         89.39        16.40 o
 -26  14   1        834.35        752.50        40.79 o
 -24  14   1       6281.92       6648.02       130.57 o
 -22  14   1       3089.29       3128.86        70.80 o
 -20  14   1       1536.79       1557.32        47.92 o
 -18  14   1         18.03          8.51        12.54 o
 -16  14   1       9770.60       9516.59       204.76 o
 -14  14   1      19980.86      20376.97       346.72 o
 -12  14   1       7879.77       8054.62       141.84 o
 -10  14   1         93.68         80.28        13.90 o
  -8  14   1       8148.86       7970.90       138.87 o
  -6  14   1      28666.26      28019.45       485.99 o
  -4  14   1      11722.23      11156.72       195.90 o
  -2  14   1       3053.98       3163.63        64.94 o
   0  14   1      13930.86      13733.81       230.92 o
   2  14   1      24286.20      23957.00       402.91 o
   4  14   1       8714.22       8679.02       150.24 o
   6  14   1       5652.91       5636.08       109.90 o
   8  14   1         20.17         33.43        12.30 o
  10  14   1       9214.10       9231.06       185.39 o
  12  14   1      19780.55      19736.59       362.82 o
  14  14   1       3356.74       3197.73        76.03 o
  16  14   1         75.68         33.52        11.29 o
  18  14   1       4427.18       4527.04        91.78 o
  20  14   1       6589.83       6703.42       150.25 o
  22  14   1       4719.38       4642.51       110.61 o
  24  14   1        376.08        356.31        26.24 o
  26  14   1       1081.14       1089.15        43.66 o
  28  14   1       2188.59       2356.89        67.44 o
  30  14   1       1354.77       1477.89        55.51 o
  32  14   1        578.34        571.81        30.08 o
 -31  15   1        132.66        122.75        22.03 o
 -29  15   1         14.82         27.94        18.77 o
 -27  15   1        480.96        466.82        31.24 o
 -25  15   1       2155.50       2086.11        62.28 o
 -23  15   1       1303.81       1321.94        46.71 o
 -21  15   1        113.27        109.48        16.33 o
 -19  15   1         36.95         16.71        12.39 o
 -17  15   1       2033.33       1934.93        55.07 o
 -15  15   1      10575.64      10913.10       202.75 o
 -13  15   1       4675.08       4781.68        94.07 o
 -11  15   1       1349.18       1340.68        37.42 o
  -9  15   1       2888.17       2927.09        61.14 o
  -7  15   1        104.71        120.65        15.14 o
  -5  15   1       4820.07       4850.11        91.66 o
  -3  15   1       4930.05       5143.09       121.15 o
  -1  15   1          3.31          3.49        12.35 o
   1  15   1       7917.78       7958.56       140.82 o
   3  15   1       4235.12       4375.86        87.00 o
   5  15   1       1462.66       1463.82        38.15 o
   7  15   1       1897.69       1825.10        44.65 o
   9  15   1          4.51          9.65        12.64 o
  11  15   1       6841.17       7023.92       146.40 o
  13  15   1       5111.01       4788.23        96.84 o
  15  15   1       1095.41        972.82        37.60 o
  17  15   1          6.15         -1.56         5.13 o
  19  15   1        114.78         45.60        16.42 o
  21  15   1       4515.78       4456.84       107.68 o
  23  15   1       2107.08       1952.64        61.22 o
  25  15   1        220.77        156.07        20.66 o
  27  15   1        466.91        448.89        33.20 o
  29  15   1        733.30        686.63        31.51 o
  31  15   1        425.66        378.49        26.96 o
 -30  16   1       1150.47       1222.18        46.47 o
 -28  16   1         22.61         20.31        19.23 o
 -26  16   1        862.17        828.20        36.84 o
 -24  16   1       1951.05       1978.67        58.73 o
 -22  16   1       4175.98       4241.20       118.58 o
 -20  16   1        320.68        328.04        24.98 o
 -18  16   1        388.78        359.79        23.56 o
 -16  16   1       6299.98       6433.99       141.17 o
 -14  16   1       9194.46       9425.35       177.09 o
 -12  16   1       4373.00       4545.60        94.87 o
 -10  16   1        143.67        133.35        16.88 o
  -8  16   1      13774.31      13343.89       231.97 o
  -6  16   1      10851.39      11051.52       200.75 o
  -4  16   1      12409.48      11971.72       236.52 o
  -2  16   1        502.46        497.45        22.91 o
   0  16   1       2542.31       2487.99        56.23 o
   2  16   1      17593.16      17591.86       337.65 o
   4  16   1      28406.51      28587.63       467.73 o
   6  16   1       2581.67       2636.16        56.98 o
   8  16   1       1958.75       1987.59        48.90 o
  10  16   1      11652.96      12089.74       221.49 o
  12  16   1       9207.73       9301.17       189.51 o
  14  16   1       3932.55       3847.51        85.82 o
  16  16   1        727.07        712.09        32.19 o
  18  16   1       2127.80       2136.95        61.28 o
  20  16   1       4543.93       4575.34       123.92 o
  22  16   1       3366.54       3626.08       106.32 o
  24  16   1        199.76        137.07        28.20 o
  26  16   1        455.72        435.87        30.83 o
  28  16   1       1717.82       1809.88        62.33 o
  30  16   1       1151.45       1148.67        68.31 o
 -29  17   1          2.61         -2.28        19.66 o
 -27  17   1        436.33        364.24        26.65 o
 -25  17   1        643.03        594.06        31.99 o
 -23  17   1        333.68        297.68        25.00 o
 -21  17   1         16.85         33.62        17.59 o
 -19  17   1          0.60          8.68         8.21 o
 -17  17   1        761.06        742.89        38.34 o
 -15  17   1       1063.46       1060.24        49.05 o
 -13  17   1       2058.10       2065.38        58.32 o
 -11  17   1        747.19        723.72        45.61 o
  -9  17   1       2207.20       2155.90        55.81 o
  -7  17   1        387.92        465.64        24.82 o
  -5  17   1       1195.82       1298.93        51.72 o
  -3  17   1       1846.85       1801.95        53.26 o
  -1  17   1        405.80        399.66        24.24 o
   1  17   1       3531.78       3658.66        77.34 o
   3  17   1        898.44       1028.10        35.56 o
   5  17   1       3293.45       3222.66        69.90 o
   7  17   1        849.24        912.96        43.31 o
   9  17   1          7.31         13.68        15.65 o
  11  17   1       3772.51       3676.64        81.15 o
  13  17   1       2232.44       2124.87        57.63 o
  15  17   1        174.83        164.68        22.25 o
  17  17   1          0.93          2.07         8.00 o
  19  17   1         27.78         12.25        12.72 o
  21  17   1        394.62        398.36        29.61 o
  23  17   1       1093.48       1006.16        44.76 o
  25  17   1        100.08         80.40        18.38 o
  27  17   1         11.46         14.83        13.09 o
 -26  18   1        145.52        134.15        21.27 o
 -24  18   1       1700.51       1780.32        67.93 o
 -22  18   1       3038.67       3049.39        80.71 o
 -20  18   1       1286.19       1367.42        55.49 o
 -18  18   1       1624.80       1557.67        64.03 o
 -16  18   1       4753.86       4873.74       116.35 o
 -14  18   1       6730.76       6971.12       181.31 o
 -12  18   1       3191.07       3389.54       121.01 o
 -10  18   1         29.84         14.01         7.51 o
  -8  18   1       4606.37       4601.30       104.10 o
  -6  18   1      13220.51      13389.38       290.61 o
  -4  18   1       2951.24       3046.56        71.17 o
  -2  18   1        504.85        494.45        26.95 o
   0  18   1         23.35         30.92        17.40 o
   2  18   1      10158.21      10337.99       218.18 o
   4  18   1      13793.36      13507.42       247.18 o
   6  18   1       1500.76       1484.30        46.06 o
   8  18   1       3801.24       3748.41        86.59 o
  10  18   1       4586.50       4895.24       145.65 o
  12  18   1       5791.30       5966.26       150.98 o
  14  18   1       3591.74       3518.70        96.75 o
  16  18   1        111.39         99.57        25.87 o
  18  18   1       2656.88       2778.96        71.54 o
  20  18   1       4493.22       4798.01       105.98 o
  22  18   1       1126.24       1156.98        44.87 o
  24  18   1         25.98         16.23        10.53 o
  26  18   1        124.04        105.31        19.14 o
 -25  19   1        307.77        262.02        23.82 o
 -23  19   1        181.68        118.73        22.08 o
 -21  19   1         23.60          4.47        12.72 o
 -19  19   1        155.64        108.77        19.00 o
 -17  19   1        446.00        430.73        31.63 o
 -15  19   1        260.41        265.13        27.73 o
 -13  19   1         55.43         20.28        17.94 o
 -11  19   1          8.27         -8.76         8.76 o
  -9  19   1          9.26         17.13        11.35 o
  -7  19   1        983.76       1057.84        61.26 o
  -5  19   1       2203.46       2181.44        74.68 o
  -3  19   1        341.10        331.32        27.05 o
  -1  19   1        206.02        168.80        21.14 o
   1  19   1        618.88        637.03        33.98 o
   3  19   1        367.53        392.92        32.46 o
   5  19   1         27.98         12.17         8.77 o
   7  19   1        395.91        381.78        30.00 o
   9  19   1         30.41         22.23        10.50 o
  11  19   1         69.82         38.36        17.39 o
  13  19   1        923.41        991.69        40.62 o
  15  19   1        370.48        323.55        25.92 o
  17  19   1         33.84         53.27        19.66 o
  19  19   1          0.46        -10.50        18.07 o
  21  19   1        230.84        131.00        23.34 o
  23  19   1        240.93        161.95        27.03 o
  25  19   1        219.76        129.58        27.18 o
 -24  20   1        894.73        809.88        40.18 o
 -22  20   1       1543.61       1610.12        54.60 o
 -20  20   1        236.10        254.71        25.37 o
 -18  20   1        577.18        509.59        29.80 o
 -16  20   1       1423.40       1392.10        57.97 o
 -14  20   1       2304.61       2157.93        69.88 o
 -12  20   1       2947.37       3150.11        85.71 o
 -10  20   1        168.10         85.60        23.40 o
  -8  20   1       6595.38       4737.90      1276.53 o
  -6  20   1       6704.34       6745.53       160.19 o
  -4  20   1       2275.38       2284.47        84.13 o
  -2  20   1          0.63         -4.06         9.35 o
   0  20   1        705.52        688.35        39.06 o
   2  20   1       5261.47       5237.94       135.50 o
   4  20   1       8071.85       7915.22       214.27 o
   6  20   1       1894.60       1853.20        66.18 o
   8  20   1       1398.55       1463.63        62.85 o
  10  20   1       2607.81       2662.79        81.08 o
  12  20   1       2243.15       2294.03        79.88 o
  14  20   1       3096.16       3030.53        94.67 o
  16  20   1         31.26         14.41         8.85 o
  18  20   1       1052.63       1132.54        47.71 o
  20  20   1       2386.00       2453.81        87.08 o
  22  20   1        691.35        678.80        41.71 o
  24  20   1        248.72        192.02        21.73 o
 -23  21   1         53.42        -58.64        58.64 o
 -21  21   1          0.67         11.66        20.81 o
 -19  21   1        182.07        163.15        28.80 o
 -17  21   1        641.14        632.23        35.57 o
 -15  21   1         10.24          3.11        19.52 o
 -13  21   1          4.51        -10.09        19.52 o
 -11  21   1          1.83        -16.53        19.67 o
  -9  21   1        101.09         89.21        24.22 o
  -7  21   1        524.68        543.63        35.80 o
  -5  21   1        431.88        382.83        28.33 o
  -3  21   1          0.20          0.04        19.59 o
  -1  21   1        283.06        265.93        25.45 o
   1  21   1          1.02         -4.02        19.65 o
   3  21   1        239.32        208.34        25.52 o
   5  21   1        438.32        381.89        28.33 o
   7  21   1          4.96         -4.53         9.84 o
   9  21   1         21.91         13.69        19.10 o
  11  21   1          0.10        -13.70        19.12 o
  13  21   1        213.15        186.44        26.14 o
  15  21   1        237.73        247.29        26.34 o
  17  21   1        231.42        231.25        25.80 o
  19  21   1         28.90         21.99        20.32 o
  21  21   1         55.48         28.34        20.04 o
 -20  22   1         55.53         60.65        26.13 o
 -18  22   1        621.81        622.07        46.52 o
 -16  22   1        828.38        862.59        40.98 o
 -14  22   1       1111.83       1117.96        45.80 o
 -12  22   1       1059.14       1113.28        65.76 o
 -10  22   1         11.17         11.58        20.73 o
  -8  22   1       1170.88       1138.51        45.58 o
  -6  22   1       3919.01       4120.01       122.36 o
  -4  22   1       2499.11       2651.98        92.83 o
  -2  22   1         89.19         79.66        23.83 o
   0  22   1        583.57        665.20        43.44 o
   2  22   1       3399.08       3378.63        86.05 o
   4  22   1       3454.87       3621.44       100.24 o
   6  22   1        293.60        350.76        30.28 o
   8  22   1         43.94         42.54        21.16 o
  10  22   1        890.39        914.70        47.89 o
  12  22   1       1887.10       2023.54        62.04 o
  14  22   1       1448.36       1426.20        72.93 o
  16  22   1         46.94         11.70        24.72 o
  18  22   1        601.81        656.92        35.97 o
  20  22   1       1481.27       1457.50        61.20 o
 -17  23   1         71.48         56.65        23.06 o
 -15  23   1         41.92         -3.26        21.65 o
 -13  23   1        150.48        130.44        30.06 o
 -11  23   1          9.92         -0.89        20.18 o
  -9  23   1          0.17         -1.97        20.57 o
  -7  23   1        142.43        131.20        25.13 o
  -5  23   1          4.87          6.72        21.70 o
  -3  23   1         43.39         26.10        17.31 o
  -1  23   1         33.73         26.58        23.11 o
   1  23   1         26.85         10.09        11.76 o
   3  23   1        132.78         24.10        14.09 o
   5  23   1         14.56         17.56        21.26 o
   7  23   1        162.78        150.46        24.49 o
   9  23   1         44.40         23.03        20.74 o
  11  23   1         17.09          7.22        20.67 o
  13  23   1          5.71         -0.77        20.64 o
  15  23   1         40.82         32.57        21.70 o
  17  23   1         13.39          0.69        25.02 o
 -14  24   1        998.37        980.13        49.20 o
 -12  24   1        395.48        454.24        33.40 o
 -10  24   1         63.06         47.85        22.54 o
  -8  24   1       1220.51       1240.26        49.25 o
  -6  24   1       1423.06       1437.16        78.70 o
  -4  24   1       1290.84       1243.67        53.00 o
  -2  24   1         99.55         43.11        16.07 o
   0  24   1        376.53        362.63        44.05 o
   2  24   1       1591.60       1502.25        58.66 o
   4  24   1       1513.38       1469.79        56.98 o
   6  24   1        462.84        432.19        35.70 o
   8  24   1          0.48        -10.56        21.02 o
  10  24   1        991.23       1131.14        60.23 o
  12  24   1       1452.19       1475.51        53.68 o
  14  24   1        988.68       1043.58        47.09 o
 -11  25   1         49.06         62.46        23.66 o
  -9  25   1         14.01         31.60        24.76 o
  -7  25   1          1.04          7.12        24.69 o
  -5  25   1         35.46         14.49        10.51 o
  -3  25   1         99.89         96.45        24.42 o
  -1  25   1         12.07          3.24        12.45 o
   1  25   1         39.44         18.06        12.77 o
   3  25   1         37.30         34.77        25.14 o
   5  25   1          5.54        -11.67        23.93 o
   7  25   1          0.06         -0.64        23.07 o
   9  25   1         29.20         20.37        22.96 o
  11  25   1         48.90         51.49        23.47 o
  -6  26   1        743.74        732.99        79.14 o
  -4  26   1        258.67        164.20        42.76 o
  -2  26   1        198.35        172.46        28.95 o
   0  26   1        170.70        156.68        28.77 o
   2  26   1        723.11        621.57        44.16 o
   4  26   1        516.97        532.86        51.90 o
 -38   0   2       2015.70       1928.46       153.86 o
 -36   0   2       1557.25       1608.02        69.16 o
 -34   0   2        179.64        138.67        25.46 o
 -32   0   2       1265.84       1240.61        52.79 o
 -30   0   2      18265.96      16938.60       423.89 o
 -28   0   2      12431.86      11826.70       285.49 o
 -26   0   2       4452.77       4306.14       123.31 o
 -24   0   2      10716.15      10298.20       246.46 o
 -22   0   2      30178.82      29219.04       717.53 o
 -20   0   2      31230.17      30664.31       698.09 o
 -18   0   2      41933.20      38960.48       946.60 o
 -16   0   2        771.86        625.14        58.56 o
 -14   0   2      46694.28      46838.41      1500.97 o
 -12   0   2     117283.77     112249.16      2914.60 o
 -10   0   2      65822.76      62171.41      1960.49 o
  -8   0   2      79042.01      85416.99      1964.10 o
  -6   0   2      56537.48      65361.58      1571.12 o
  -4   0   2     654389.00     671953.50     16436.05 o
   2   0   2      60932.96      62530.75      1984.50 o
   4   0   2      78211.89      75996.57      3389.40 o
   6   0   2     386261.47     384997.59     10462.87 o
   8   0   2     311036.03     339195.78      8113.57 o
  10   0   2       2967.23       2875.20       127.79 o
  12   0   2     116272.21     116687.88      2800.85 o
  14   0   2      88798.88      91875.14      3089.66 o
  16   0   2      62990.63      62834.36      1419.35 o
  18   0   2       9496.88       9341.10       236.92 o
  20   0   2        952.88        792.45        46.78 o
  22   0   2      24270.71      23448.35       644.66 o
  24   0   2      24402.12      22403.79       515.96 o
  26   0   2       6729.51       6594.74       164.89 o
  28   0   2         55.47         77.61        17.85 o
  30   0   2        917.77        888.36        41.13 o
  32   0   2       2837.23       2839.83       113.31 o
  34   0   2       4583.77       4727.05       139.07 o
  36   0   2       1234.01       1304.31        60.27 o
 -37   1   2         15.50         -3.35        11.66 o
 -35   1   2          9.22         31.43        15.64 o
 -33   1   2         27.68         29.20        15.43 o
 -31   1   2         20.66         23.33        14.11 o
 -29   1   2         18.64         10.53        13.32 o
 -27   1   2          2.03        -12.09        12.09 o
 -25   1   2        637.58        685.30        25.17 o
 -23   1   2        142.27        149.78        13.55 o
 -21   1   2         62.01         54.71        10.90 o
 -19   1   2        908.20        832.74        24.22 o
 -17   1   2       2948.13       2829.11        62.53 o
 -15   1   2       1330.78       1401.91        40.36 o
 -13   1   2       3837.97       3675.20        79.24 o
 -11   1   2      20307.85      21315.34       395.13 o
  -9   1   2      38099.82      41805.58       712.28 o
  -7   1   2      25817.10      28610.02       489.85 o
  -5   1   2      56018.80      60062.53       982.64 o
  -3   1   2         13.61         26.99         4.88 o
  -1   1   2         99.03        136.32         5.89 o
   1   1   2        615.69        651.77        19.93 o
   3   1   2       5195.21       5739.92       162.21 o
   5   1   2        428.98        502.13        16.82 o
   7   1   2       6586.69       7085.84       132.75 o
   9   1   2      10211.72      11102.42       197.46 o
  11   1   2       1912.59       2153.52        40.59 o
  13   1   2        810.37        797.37        24.95 o
  15   1   2        235.42        175.71        10.52 o
  17   1   2       4086.98       3833.25        73.57 o
  19   1   2        822.70        819.16        29.63 o
  21   1   2         19.23          2.12         4.98 o
  23   1   2       1648.73       1607.57        39.84 o
  25   1   2        687.65        698.54        23.62 o
  27   1   2          9.12         -7.78        11.27 o
  29   1   2         82.62        122.85        14.41 o
  31   1   2        402.62        374.29        20.03 o
  33   1   2         37.32         31.09        14.23 o
  35   1   2         28.70         11.80        15.11 o
  37   1   2          1.47         12.98        11.35 o
 -36   2   2       1158.71       1192.41        44.09 o
 -34   2   2         12.65         23.85        14.39 o
 -32   2   2       1690.53       1788.54        47.36 o
 -30   2   2       9464.27       9564.55       167.10 o
 -28   2   2      13383.89      13168.49       221.81 o
 -26   2   2        767.42        780.98        30.95 o
 -24   2   2       1466.76       1524.21        42.75 o
 -22   2   2      20050.42      20227.23       342.08 o
 -20   2   2      45163.68      43154.16       713.65 o
 -18   2   2      46450.81      46980.38       778.54 o
 -16   2   2       1775.13       1308.90        42.11 o
 -14   2   2      89280.33      95312.02      2137.42 o
 -12   2   2     159605.31     155059.89      2838.68 o
 -10   2   2     157389.48     165622.16      3025.18 o
  -8   2   2      11974.67      12597.40       211.73 o
  -6   2   2      70326.63      76005.08      1289.26 o
  -4   2   2     437204.56     453159.31      8624.48 o
  -2   2   2     274569.44     285022.41      5198.85 o
   0   2   2       2610.92       2784.88        61.17 o
   2   2   2      14879.41      16917.05       360.36 o
   4   2   2      63740.02      63059.56      1203.90 o
   6   2   2     182157.44     183625.61      2952.69 o
   8   2   2     108172.48     111621.77      1889.07 o
  10   2   2       7133.56       7405.75       157.23 o
  12   2   2      44530.68      44135.80       810.97 o
  14   2   2      63485.43      62626.26      1066.12 o
  16   2   2      53859.19      53643.24       965.15 o
  18   2   2      24190.32      24653.06       599.59 o
  20   2   2        199.90        262.92        17.54 o
  22   2   2      33622.21      33658.20       601.96 o
  24   2   2      37052.88      37150.44       617.71 o
  26   2   2      10672.51      10435.46       177.21 o
  28   2   2         45.50         30.52        12.23 o
  30   2   2       3858.57       3816.43        80.66 o
  32   2   2       6211.31       6070.99       115.82 o
  34   2   2       3345.57       3362.50        72.27 o
  36   2   2        467.56        468.06        26.47 o
 -37   3   2        211.06        193.81        21.72 o
 -35   3   2        528.56        535.29        27.33 o
 -33   3   2          1.61          0.59        11.42 o
 -31   3   2       1615.08       1650.11        45.32 o
 -29   3   2        659.18        666.54        27.62 o
 -27   3   2        441.02        462.06        21.59 o
 -25   3   2        427.08        510.60        21.71 o
 -23   3   2       1250.20       1218.29        38.22 o
 -21   3   2       5329.83       5095.92        91.99 o
 -19   3   2         35.72         47.72        10.36 o
 -17   3   2       2884.86       2864.47        61.01 o
 -15   3   2         11.62         29.06         9.52 o
 -13   3   2       3005.08       2851.13        98.67 o
 -11   3   2       2786.87       3067.10        62.09 o
  -9   3   2      17343.96      17847.04       356.27 o
  -7   3   2       9512.58      10296.91       173.65 o
  -5   3   2       9005.58      10096.76       170.31 o
  -3   3   2       2634.69       3012.04        57.40 o
  -1   3   2       3911.52       4917.75        97.80 o
   1   3   2     242544.83     260999.81      6166.50 o
   3   3   2       3109.58       3193.88        71.06 o
   5   3   2      17662.27      17309.13       371.70 o
   7   3   2      31160.76      31481.26       562.91 o
   9   3   2       5394.78       5715.06        97.31 o
  11   3   2       1649.18       1699.21        42.49 o
  13   3   2       8553.50       8071.87       139.27 o
  15   3   2      11569.42      11756.38       223.83 o
  17   3   2       6080.17       5704.26       122.08 o
  19   3   2       1086.36        960.54        49.31 o
  21   3   2       3117.96       2934.67        64.01 o
  23   3   2         84.27         78.68         9.80 o
  25   3   2          2.74         -4.75        10.83 o
  27   3   2        706.15        812.90        32.21 o
  29   3   2          0.24          1.07        12.08 o
  31   3   2        195.75        232.40        18.34 o
  33   3   2         17.25         12.65        14.44 o
  35   3   2         31.78         20.87        10.12 o
  37   3   2          0.32         12.61        15.52 o
 -36   4   2       1921.79       1976.26        53.07 o
 -34   4   2         70.02         51.15        15.84 o
 -32   4   2       2676.74       2613.82        64.65 o
 -30   4   2       9336.11       9562.18       173.06 o
 -28   4   2       8179.00       8131.50       153.24 o
 -26   4   2       1810.99       1695.41        41.09 o
 -24   4   2       1422.22       1439.55        36.86 o
 -22   4   2      23310.67      22898.29       374.94 o
 -20   4   2      40688.78      40374.49       649.63 o
 -18   4   2      14129.06      13885.13       229.32 o
 -16   4   2       8231.03       7905.55       162.03 o
 -14   4   2      41961.24      42005.86       779.62 o
 -12   4   2      52695.00      53964.09      1128.22 o
 -10   4   2      61883.82      62017.18      1360.56 o
  -8   4   2      22530.36      24403.34       471.09 o
  -6   4   2      19945.69      20233.09       348.75 o
  -4   4   2     138730.17     146145.92      2387.96 o
  -2   4   2     277745.12     285465.22      5086.62 o
   0   4   2      76551.35      78385.97      1379.62 o
   2   4   2         66.14         77.49         6.79 o
   4   4   2     174855.33     184229.38      3228.64 o
   6   4   2     258964.14     261892.44      5394.32 o
   8   4   2     106112.52     111295.63      1953.98 o
  10   4   2       2580.88       2388.87        51.80 o
  12   4   2      55333.66      53990.62       888.17 o
  14   4   2      75247.95      74818.25      1320.64 o
  16   4   2      71609.95      69908.91      1345.09 o
  18   4   2       5278.21       5505.78       106.86 o
  20   4   2       3554.39       3321.55        75.98 o
  22   4   2      12580.14      11771.98       211.77 o
  24   4   2      19070.68      19051.13       311.12 o
  26   4   2       5968.24       5988.32       107.33 o
  28   4   2        660.84        770.49        26.76 o
  30   4   2       2307.33       2274.91        52.48 o
  32   4   2       3553.99       3581.86        75.10 o
  34   4   2       3125.87       3264.04        76.70 o
  36   4   2        507.86        494.37        25.33 o
 -37   5   2        316.27        318.19        23.70 o
 -35   5   2        148.19        146.71        19.38 o
 -33   5   2         32.38         47.80        16.46 o
 -31   5   2        527.77        622.91        29.59 o
 -29   5   2        546.07        618.63        26.86 o
 -27   5   2        158.77        155.18        16.70 o
 -25   5   2       1327.97       1313.19        37.10 o
 -23   5   2        334.27        342.34        20.77 o
 -21   5   2       8163.19       8017.71       138.67 o
 -19   5   2       6101.79       6051.77       106.83 o
 -17   5   2        641.24        605.99        27.36 o
 -15   5   2        136.20        185.02        13.29 o
 -13   5   2       2657.01       2496.54        56.25 o
 -11   5   2      31004.70      31073.57       552.26 o
  -9   5   2      15809.17      15888.25       363.46 o
  -7   5   2      13403.20      14588.52       284.59 o
  -5   5   2      12970.61      12258.97       231.52 o
  -3   5   2       9192.18       8802.52       168.00 o
  -1   5   2         11.54         16.94         5.74 o
   1   5   2      23936.79      25719.56       629.73 o
   3   5   2        615.59        625.95        27.43 o
   5   5   2      28860.93      29324.38       519.94 o
   7   5   2      11060.07      10870.04       212.69 o
   9   5   2         86.32        221.00        13.09 o
  11   5   2         20.82         18.06         6.86 o
  13   5   2       1726.41       1789.76        41.55 o
  15   5   2       3536.09       3417.52        66.66 o
  17   5   2       7913.92       7966.25       156.20 o
  19   5   2        270.34        260.74        25.34 o
  21   5   2       2229.24       2236.88        51.15 o
  23   5   2       4573.90       4279.73        78.98 o
  25   5   2       1369.86       1403.76        42.08 o
  27   5   2        299.88        304.57        17.80 o
  29   5   2        278.71        266.31        18.35 o
  31   5   2       2649.45       2715.26        60.63 o
  33   5   2        495.53        509.76        29.61 o
  35   5   2          7.25         11.40        15.28 o
  37   5   2        101.55         96.34        17.63 o
 -36   6   2        836.04        811.55        32.99 o
 -34   6   2          3.91          5.68        15.94 o
 -32   6   2       3047.83       3072.86        69.81 o
 -30   6   2       3866.81       3863.89        96.32 o
 -28   6   2       3065.05       2981.34        64.77 o
 -26   6   2       1055.07        988.31        38.01 o
 -24   6   2        283.50        336.82        18.61 o
 -22   6   2      17996.25      17496.04       288.94 o
 -20   6   2      54542.50      54662.09       876.17 o
 -18   6   2      17070.07      16438.45       289.66 o
 -16   6   2       2973.17       3024.32        59.56 o
 -14   6   2      19368.64      19266.19       323.48 o
 -12   6   2      76370.92      75161.11      1325.42 o
 -10   6   2     107257.91     110814.23      2119.37 o
  -8   6   2      13113.94      12426.14       328.97 o
  -6   6   2      24349.85      23371.35       502.23 o
  -4   6   2     126602.82     131994.03      3133.18 o
  -2   6   2     125355.59     127278.23      2573.12 o
   0   6   2      42372.75      43653.30      1063.86 o
   2   6   2      11744.21      13156.00       271.58 o
   6   6   2     139236.64     144373.30      2890.12 o
   8   6   2      53583.80      53964.65      1088.53 o
  10   6   2        267.68        342.29        13.55 o
  12   6   2        301.67        356.13        14.40 o
  14   6   2      56886.59      57474.82      1015.08 o
  16   6   2      48360.79      47828.05       884.23 o
  18   6   2       9538.97       9676.25       181.57 o
  20   6   2       2437.42       2301.68        48.51 o
  22   6   2      12512.85      12587.49       233.33 o
  24   6   2      17500.67      17069.83       283.81 o
  26   6   2       8715.94       8766.95       156.72 o
  28   6   2         39.87         46.04        13.65 o
  30   6   2       2154.93       2124.65        53.68 o
  32   6   2       6443.41       6306.49       127.23 o
  34   6   2       2225.97       2193.01        54.11 o
  36   6   2        242.89        233.81        20.54 o
 -35   7   2        432.23        378.20        25.85 o
 -33   7   2         15.31         27.03        16.45 o
 -31   7   2        784.45        813.88        31.61 o
 -29   7   2       1004.33       1020.53        36.68 o
 -27   7   2       1717.31       1781.79        46.94 o
 -25   7   2        707.67        717.46        27.41 o
 -23   7   2        468.46        488.63        21.16 o
 -21   7   2       7265.35       7296.11       127.74 o
 -19   7   2       2344.61       2251.32        51.14 o
 -17   7   2       2257.56       2349.79        53.99 o
 -15   7   2       2983.34       2860.23        57.85 o
 -13   7   2       6897.37       6639.91       122.06 o
 -11   7   2       9484.23       9107.89       186.77 o
  -9   7   2      12112.38      11529.69       204.37 o
  -7   7   2       1062.70        975.80        30.93 o
  -5   7   2       3614.48       3010.09        60.77 o
  -3   7   2      44228.90      42602.45      1230.54 o
   5   7   2      40613.75      41720.63       993.79 o
   7   7   2      17685.19      16322.77       319.18 o
   9   7   2       2141.85       1901.62        43.58 o
  11   7   2       8043.00       8363.69       155.18 o
  13   7   2       7606.55       7808.92       146.62 o
  15   7   2      12269.15      12451.29       231.11 o
  17   7   2       5438.44       5237.91        92.65 o
  19   7   2        107.16         91.20        12.36 o
  21   7   2       3271.81       3133.65        62.86 o
  23   7   2       3721.31       3664.14        75.86 o
  25   7   2       1458.03       1480.50        38.78 o
  27   7   2         28.09         40.61        13.68 o
  29   7   2        110.72         69.99        11.76 o
  31   7   2       1131.86       1196.53        52.39 o
  33   7   2        543.05        610.72        27.19 o
  35   7   2         68.29         65.99        16.96 o
 -36   8   2       1219.35       1251.70        46.55 o
 -34   8   2         21.75         34.43        18.40 o
 -32   8   2       3032.27       2995.01        67.96 o
 -30   8   2       4560.53       4595.83        92.79 o
 -28   8   2       3125.85       3251.97        76.03 o
 -26   8   2        865.27        909.65        31.60 o
 -24   8   2       1111.91       1178.06        35.47 o
 -22   8   2      15864.85      15501.02       258.87 o
 -20   8   2      29405.09      29511.63       491.83 o
 -18   8   2       3298.36       3292.40        71.24 o
 -16   8   2       1042.55       1033.41        30.52 o
 -14   8   2      12777.39      12849.75       221.85 o
 -12   8   2      49155.89      49317.79       910.71 o
 -10   8   2      46569.22      47009.03       802.86 o
  -8   8   2       7937.37       7636.18       129.87 o
  -6   8   2      30791.99      31103.02       517.97 o
  -4   8   2      60169.68      60263.24      1067.05 o
   0   8   2      42092.30      41398.57      1069.96 o
   2   8   2        323.03        426.46        25.95 o
   4   8   2      58890.64      58581.81       998.74 o
   6   8   2     121048.95     121426.12      2614.04 o
   8   8   2      52911.05      55719.57       985.33 o
  10   8   2      10303.14      10540.29       187.03 o
  12   8   2       5593.16       5901.60       105.47 o
  14   8   2      55406.48      56813.80       909.04 o
  16   8   2      38242.97      38314.19       617.19 o
  18   8   2      13680.08      13579.74       240.32 o
  20   8   2       2862.89       2767.30        57.69 o
  22   8   2       7465.29       7574.55       146.43 o
  24   8   2       8790.23       8576.63       181.88 o
  26   8   2       6446.04       6245.91       116.61 o
  28   8   2        591.97        534.94        30.20 o
  30   8   2       1754.40       1838.57        47.02 o
  32   8   2       2655.85       2713.40        61.75 o
  34   8   2       1660.70       1684.16        46.92 o
  36   8   2        376.54        402.61        64.30 o
 -35   9   2         77.27         58.02        19.40 o
 -33   9   2          1.59          1.48        17.25 o
 -31   9   2        406.86        441.18        24.65 o
 -29   9   2       2880.55       2945.63        66.05 o
 -27   9   2       2516.33       2621.21        64.71 o
 -25   9   2         11.50         10.33        14.19 o
 -23   9   2       1211.89       1294.16        45.86 o
 -21   9   2       6349.07       6554.05       117.37 o
 -19   9   2      16272.85      16218.20       287.93 o
 -17   9   2        772.71        841.48        29.71 o
 -15   9   2       2773.71       2575.86        57.56 o
 -13   9   2      21318.09      21212.64       356.68 o
 -11   9   2      33758.32      33214.92       632.58 o
  -9   9   2        575.69        702.80        23.34 o
  -7   9   2       4229.88       4134.55        77.99 o
  -5   9   2       5304.09       5499.30       102.63 o
  -3   9   2      49778.47      47750.04       882.78 o
  -1   9   2      37820.50      36912.11       750.81 o
   1   9   2       2364.72       2733.97        74.28 o
   3   9   2       4433.49       4395.47        81.13 o
   5   9   2      15419.94      15426.74       252.79 o
   7   9   2      22045.31      21262.05       355.65 o
   9   9   2      10421.36       9953.89       170.22 o
  11   9   2        413.33        434.26        20.17 o
  13   9   2      13304.44      13299.29       220.20 o
  15   9   2      21446.66      21126.53       344.57 o
  17   9   2       2306.91       2230.34        45.74 o
  19   9   2         93.26        123.87        12.93 o
  21   9   2       3415.91       3248.44        66.36 o
  23   9   2       6333.76       6363.21       131.79 o
  25   9   2       2373.47       2393.92        58.37 o
  27   9   2         16.29          8.84         8.39 o
  29   9   2        356.84        384.44        21.81 o
  31   9   2       1339.10       1414.49        49.91 o
  33   9   2       1149.24       1158.90        37.65 o
  35   9   2        264.35        283.68        21.44 o
 -34  10   2          2.54         16.89        18.25 o
 -32  10   2       1853.10       1846.96        53.66 o
 -30  10   2       2927.52       2879.42        68.77 o
 -28  10   2       2749.22       2646.28        60.97 o
 -26  10   2        565.18        527.50        27.36 o
 -24  10   2       1305.35       1290.95        37.96 o
 -22  10   2       9990.25       9729.20       174.85 o
 -20  10   2      17257.15      17130.29       303.78 o
 -18  10   2       2097.55       2112.05        52.43 o
 -16  10   2        283.18        289.79        18.61 o
 -14  10   2      10169.11      10075.37       181.08 o
 -12  10   2      26860.87      27402.58       597.15 o
 -10  10   2      50180.92      50639.19       868.41 o
  -8  10   2       3523.87       3284.47        64.41 o
  -6  10   2       9658.49      10151.67       189.32 o
  -4  10   2      49100.90      48339.12       893.94 o
  -2  10   2      60281.81      59940.28      1082.85 o
   0  10   2      20882.98      21088.40       379.40 o
   2  10   2        148.86        138.26        12.45 o
   4  10   2      22993.36      23901.03       447.28 o
   6  10   2      44153.04      44982.96       746.90 o
   8  10   2      35373.59      35155.66       585.06 o
  10  10   2         53.47         90.24        10.35 o
  12  10   2       6169.62       6012.79       105.40 o
  14  10   2      24536.75      24321.35       395.64 o
  16  10   2      22306.22      22389.09       365.54 o
  18  10   2       2891.46       2763.75        55.59 o
  20  10   2        299.61        331.25        18.79 o
  22  10   2       2873.21       2893.13        65.35 o
  24  10   2       7215.89       6988.59       144.42 o
  26  10   2       3855.22       3655.27        84.45 o
  28  10   2        457.58        501.16        24.19 o
  30  10   2        626.21        582.18        27.47 o
  32  10   2       2121.37       2205.29        54.73 o
  34  10   2       1273.92       1311.82        43.95 o
 -33  11   2         20.45         10.39        17.38 o
 -31  11   2        395.38        394.83        25.73 o
 -29  11   2       3173.78       3225.39        74.61 o
 -27  11   2       2649.27       2694.26        64.67 o
 -25  11   2         10.14          3.02        13.34 o
 -23  11   2       2377.38       2387.90        58.24 o
 -21  11   2       3391.04       3380.49        70.39 o
 -19  11   2       8050.01       7940.93       155.05 o
 -17  11   2      13828.48      14257.90       266.05 o
 -15  11   2       1528.18       1630.22        49.52 o
 -13  11   2      26687.22      26452.89       476.72 o
 -11  11   2      21432.03      22579.06       444.04 o
  -9  11   2       9255.76       9004.85       171.33 o
  -7  11   2        285.17        353.21        18.50 o
  -5  11   2      21245.00      19850.99       327.98 o
  -3  11   2      39517.53      37478.19       603.88 o
  -1  11   2      31989.15      32577.00       525.04 o
   1  11   2       1597.94       1736.89        38.26 o
   3  11   2      17009.27      16484.98       288.84 o
   5  11   2      27325.96      26129.02       535.49 o
   7  11   2      24148.76      23388.21       393.98 o
   9  11   2      14971.12      15648.50       275.36 o
  11  11   2       1368.11       1458.54        42.70 o
  13  11   2      17943.79      17956.92       296.33 o
  15  11   2      11607.16      12108.50       202.05 o
  17  11   2       1535.83       1541.83        37.03 o
  19  11   2        614.43        627.12        32.88 o
  21  11   2       2558.75       2584.20        58.74 o
  23  11   2       5119.83       5158.87       115.22 o
  25  11   2       4891.01       4964.05       117.89 o
  27  11   2         69.00         54.62        13.15 o
  29  11   2        634.45        703.95        28.79 o
  31  11   2        882.08        999.68        37.90 o
  33  11   2       1344.77       1390.23        44.44 o
 -32  12   2        555.46        508.57        31.28 o
 -30  12   2       2088.87       1958.48        55.26 o
 -28  12   2        990.51        984.08        37.33 o
 -26  12   2        174.82        196.32        20.21 o
 -24  12   2       1324.81       1312.25        51.59 o
 -22  12   2       4480.91       4264.88        91.61 o
 -20  12   2       4507.69       4462.76        88.56 o
 -18  12   2       3207.90       3172.78        75.47 o
 -16  12   2        170.88        208.88        17.86 o
 -14  12   2      10839.40      10860.57       198.98 o
 -12  12   2      16828.10      17052.08       303.58 o
 -10  12   2       7885.73       7957.51       142.60 o
  -8  12   2       2231.53       2159.44        46.43 o
  -6  12   2      12369.20      11970.37       208.94 o
  -4  12   2      31900.88      31887.62       516.17 o
  -2  12   2      15007.11      15130.27       256.75 o
   0  12   2       8685.38       9449.51       186.66 o
   2  12   2       1411.29       1470.53        35.29 o
   4  12   2      10925.43      11086.58       234.76 o
   6  12   2      22483.85      22632.64       664.45 o
   8  12   2      10714.71      10790.71       203.51 o
  10  12   2       2488.29       2466.01        54.66 o
  12  12   2       5525.30       5642.19       105.53 o
  14  12   2       9000.32       8847.33       152.61 o
  16  12   2       4777.33       4564.19        91.55 o
  18  12   2       8883.56       8759.77       157.35 o
  20  12   2        111.48        103.13        15.93 o
  22  12   2       4557.41       4475.62       100.46 o
  24  12   2       5674.36       5610.49       119.00 o
  26  12   2       3110.62       3059.97        79.86 o
  28  12   2          2.31          0.29        12.86 o
  30  12   2        374.77        398.80        24.42 o
  32  12   2        479.46        489.66        27.36 o
 -33  13   2          0.85         15.07        19.96 o
 -31  13   2        424.70        439.24        33.63 o
 -29  13   2       3647.04       3927.01        97.83 o
 -27  13   2       2746.58       2839.02        67.75 o
 -25  13   2         16.49         21.65        16.21 o
 -23  13   2       2781.67       2766.15        67.53 o
 -21  13   2       4673.20       4758.40       108.14 o
 -19  13   2       7258.63       7430.29       146.03 o
 -17  13   2       2086.52       2107.93        53.62 o
 -15  13   2        808.25        825.92        32.18 o
 -13  13   2      11893.51      11860.66       220.83 o
 -11  13   2      14229.88      14322.84       238.99 o
  -9  13   2       5894.61       5918.40       106.97 o
  -7  13   2       1170.80       1150.67        31.67 o
  -5  13   2       6877.70       6545.86       119.18 o
  -3  13   2      36986.50      35411.76       660.65 o
  -1  13   2      28081.88      28714.70       498.74 o
   1  13   2          6.31         14.51         9.29 o
   3  13   2       5652.98       5837.29       108.86 o
   5  13   2      19260.65      18770.55       308.22 o
   7  13   2      17164.76      16709.12       306.05 o
   9  13   2       9388.86       9186.17       175.38 o
  11  13   2       2137.30       2098.69        57.89 o
  13  13   2      13244.07      13005.82       234.10 o
  15  13   2      15146.82      14983.57       277.84 o
  17  13   2       2761.71       2793.37        66.55 o
  19  13   2        196.10        234.33        18.48 o
  21  13   2        997.50       1068.50        37.68 o
  23  13   2       6467.34       6611.28       128.93 o
  25  13   2       2219.43       2171.41        60.95 o
  27  13   2         74.47         44.48        12.87 o
  29  13   2        644.65        634.07        29.76 o
  31  13   2       1066.66       1109.16        38.96 o
 -32  14   2        373.56        355.89        27.67 o
 -30  14   2       1256.91       1146.91        49.94 o
 -28  14   2        956.08        961.46        41.54 o
 -26  14   2          0.48         -4.83         8.36 o
 -24  14   2       1297.71       1258.10        41.80 o
 -22  14   2       1440.95       1391.14        42.82 o
 -20  14   2       4950.03       4856.42       111.02 o
 -18  14   2       2043.26       1961.30        52.09 o
 -16  14   2       1090.84       1037.24        35.48 o
 -14  14   2       5423.58       5329.10       102.38 o
 -12  14   2       6867.07       6928.90       124.68 o
 -10  14   2       1085.00       1185.44        33.97 o
  -8  14   2        195.13        220.16        16.98 o
  -6  14   2        182.65        218.27        16.52 o
  -4  14   2      14410.72      14533.36       244.60 o
  -2  14   2      14133.12      14405.38       242.08 o
   0  14   2       2929.22       2936.49        59.88 o
   2  14   2        124.51        143.77        14.51 o
   4  14   2       1980.40       2011.67        45.07 o
   6  14   2      11029.49      11120.69       189.68 o
   8  14   2      11516.62      11658.00       198.64 o
  10  14   2        597.40        598.87        25.92 o
  12  14   2       3500.61       3598.64        86.18 o
  14  14   2       5947.17       5672.34       116.96 o
  16  14   2       3260.83       3174.83        71.54 o
  18  14   2        461.90        442.51        24.23 o
  20  14   2        125.23         53.01        15.68 o
  22  14   2       1187.59       1206.67        40.30 o
  24  14   2       1930.36       1802.26        53.95 o
  26  14   2        847.61        850.47        33.47 o
  28  14   2         23.86          8.55         7.93 o
  30  14   2          0.16          1.45         8.05 o
 -31  15   2        510.15        470.96        34.65 o
 -29  15   2       1551.71       1523.60        64.26 o
 -27  15   2       1581.19       1589.78        62.81 o
 -25  15   2        136.74         88.40        20.35 o
 -23  15   2       1068.11       1077.52        41.38 o
 -21  15   2       2965.79       3177.17        92.49 o
 -19  15   2       4288.21       4441.01       100.17 o
 -17  15   2       2725.41       2865.28        71.43 o
 -15  15   2        178.29        187.73        18.94 o
 -13  15   2      16394.29      16598.35       285.58 o
 -11  15   2      13314.67      13299.33       225.74 o
  -9  15   2       4395.36       4388.23        84.13 o
  -7  15   2        603.74        649.62        25.63 o
  -5  15   2      13915.32      13888.07       234.69 o
  -3  15   2      13976.29      14192.56       265.01 o
  -1  15   2      10087.42      10029.71       178.45 o
   1  15   2       1835.91       1977.90        52.49 o
   3  15   2       4215.91       4184.76        80.25 o
   5  15   2      12056.64      12535.22       212.16 o
   7  15   2      11118.84      11001.80       187.95 o
   9  15   2       2330.50       2191.02        49.14 o
  11  15   2        319.13        369.74        23.62 o
  13  15   2      12165.29      12448.92       270.25 o
  15  15   2       7769.53       7698.46       159.64 o
  17  15   2       5056.86       4914.47       114.06 o
  19  15   2        604.63        598.17        36.27 o
  21  15   2       3694.88       3744.94        88.62 o
  23  15   2       4233.09       4296.38        99.60 o
  25  15   2       2503.99       2734.88        81.15 o
  27  15   2        259.06        153.78        32.58 o
  29  15   2        851.69        893.04        52.94 o
  31  15   2        714.36        769.99        68.81 o
 -30  16   2        585.79        538.44        31.69 o
 -28  16   2        238.50        240.87        24.91 o
 -26  16   2         25.19         20.48        19.27 o
 -24  16   2        217.19        213.63        23.00 o
 -22  16   2        673.88        638.59        35.97 o
 -20  16   2        472.62        463.23        29.95 o
 -18  16   2       1737.98       1741.69        49.21 o
 -16  16   2        185.55        143.41        20.57 o
 -14  16   2       5477.48       5551.79       112.03 o
 -12  16   2       3277.81       3250.01        73.04 o
 -10  16   2       1310.78       1287.40        38.26 o
  -8  16   2        876.72        957.13        34.00 o
  -6  16   2       1813.89       1881.51        46.45 o
  -4  16   2       6837.69       6625.41       125.07 o
  -2  16   2       8843.44       9005.96       158.01 o
   0  16   2        493.04        567.37        24.20 o
   2  16   2        467.01        516.70        23.92 o
   4  16   2        978.01       1065.83        36.55 o
   6  16   2       3403.04       3317.60        67.78 o
   8  16   2       2740.16       2724.84        59.85 o
  10  16   2        255.71        247.73        19.64 o
  12  16   2       1443.37       1500.73        47.24 o
  14  16   2        450.33        420.55        27.99 o
  16  16   2       1790.50       1782.85        61.82 o
  18  16   2       1454.23       1483.36        56.60 o
  20  16   2       1027.12       1041.95        40.47 o
  22  16   2        243.49        241.74        22.29 o
  24  16   2       1758.31       1786.57        62.62 o
  26  16   2       1083.84       1066.45        46.78 o
  28  16   2        136.34         79.40        24.29 o
  30  16   2          5.15         45.67        56.53 o
 -29  17   2        986.48       1008.38        46.63 o
 -27  17   2        967.43        932.84        39.41 o
 -25  17   2         95.91        107.52        21.03 o
 -23  17   2       1580.49       1524.96        50.82 o
 -21  17   2       3591.81       3649.08        86.04 o
 -19  17   2       3779.44       3858.54        97.23 o
 -17  17   2        312.64        332.85        28.02 o
 -15  17   2        236.23        128.39        38.71 o
 -13  17   2       4704.37       4726.24       107.67 o
 -11  17   2       9100.84       9216.75       181.80 o
  -9  17   2       3620.93       3576.41        95.90 o
  -7  17   2        130.59        100.48        18.13 o
  -5  17   2       4131.81       4035.09        87.07 o
  -3  17   2       9672.12       9549.36       185.11 o
  -1  17   2      13278.57      13269.08       242.57 o
   1  17   2       3284.01       3110.10        68.02 o
   3  17   2       3609.13       3586.89        75.47 o
   5  17   2      11697.26      11928.65       210.89 o
   7  17   2      16508.98      16639.21       287.39 o
   9  17   2        743.22        686.90        30.49 o
  11  17   2        739.90        796.41        32.87 o
  13  17   2       4822.22       4953.49       109.76 o
  15  17   2       6509.83       6937.65       146.03 o
  17  17   2       2536.50       2683.07        86.68 o
  19  17   2         58.10         16.09        11.91 o
  21  17   2       1305.12       1427.23        79.09 o
  23  17   2       2324.08       2375.74        75.41 o
  25  17   2       1396.77       1357.64        49.97 o
  27  17   2        249.65        142.86        22.35 o
 -26  18   2        118.06        100.24        18.89 o
 -24  18   2        337.89        307.34        29.34 o
 -22  18   2        652.55        589.61        35.80 o
 -20  18   2        553.05        524.07        30.76 o
 -18  18   2         36.83         18.99        18.84 o
 -16  18   2       1017.51        915.27        41.26 o
 -14  18   2        531.78        481.82        34.57 o
 -12  18   2        698.22        680.03        42.14 o
 -10  18   2        125.41        108.97        23.52 o
  -8  18   2        248.88        333.79        26.34 o
  -6  18   2        119.49        128.22        19.50 o
  -4  18   2       1740.05       1776.12        58.29 o
  -2  18   2       3345.10       3224.44        74.08 o
   0  18   2         16.53          4.44        16.92 o
   2  18   2         86.62         63.14        15.17 o
   4  18   2        170.93        170.45        20.74 o
   6  18   2       2048.62       2050.88        57.74 o
   8  18   2       2401.92       2338.98        61.93 o
  10  18   2        723.83        736.26        51.48 o
  12  18   2         42.61         11.72        10.70 o
  14  18   2        556.66        558.98        32.97 o
  16  18   2       1052.49       1014.68        44.92 o
  18  18   2        430.48        404.40        27.03 o
  20  18   2        119.74        115.05        17.67 o
  22  18   2        174.62        172.31        25.13 o
  24  18   2        456.51        502.88        35.70 o
  26  18   2        221.54         96.61        22.48 o
 -25  19   2         85.27         57.34        21.24 o
 -23  19   2        569.83        507.49        31.35 o
 -21  19   2       4215.25       4165.22       109.91 o
 -19  19   2       1968.53       1910.65        65.42 o
 -17  19   2        145.63        117.05        19.86 o
 -15  19   2        275.22        259.06        27.21 o
 -13  19   2       3121.98       3240.66        89.70 o
 -11  19   2       6731.45       6524.67       183.94 o
  -9  19   2       3378.78       3404.55        92.49 o
  -7  19   2        473.08        464.43        32.93 o
  -5  19   2       2900.92       2810.61        78.84 o
  -3  19   2       8735.73       8577.31       186.14 o
  -1  19   2       5273.01       5410.09       133.45 o
   1  19   2       1604.82       1586.94        53.11 o
   3  19   2       2349.12       2390.20        65.89 o
   5  19   2       9376.58       9379.04       211.08 o
   7  19   2       5319.39       5470.33       141.14 o
   9  19   2       1063.29       1048.51        51.15 o
  11  19   2         17.97         18.66         8.95 o
  13  19   2       2075.50       2159.67        72.86 o
  15  19   2       4501.29       4847.68       107.36 o
  17  19   2       3638.88       3735.21        88.20 o
  19  19   2         33.06         41.41        18.22 o
  21  19   2       1135.70       1175.11        52.78 o
  23  19   2       1997.70       1902.89        78.07 o
  25  19   2       1243.45       1187.22        72.65 o
 -24  20   2         39.12         51.37        21.07 o
 -22  20   2        186.22        155.85        23.19 o
 -20  20   2         71.62         39.35        20.94 o
 -18  20   2         31.02         17.88        20.06 o
 -16  20   2        130.27        144.12        23.13 o
 -14  20   2        101.87         70.69        21.27 o
 -12  20   2        276.65        194.19        21.79 o
 -10  20   2        304.15        301.98        33.50 o
  -8  20   2          6.13         -0.01         9.81 o
  -6  20   2        367.92        363.65        31.02 o
  -4  20   2        486.29        489.60        36.55 o
  -2  20   2         82.18         31.50        12.01 o
   0  20   2         97.22         36.87        15.62 o
   2  20   2         11.46         -1.17         5.91 o
   4  20   2          3.22          1.66         7.98 o
   6  20   2         95.48         55.51        16.21 o
   8  20   2       1148.23       1174.11        58.27 o
  10  20   2        307.65        337.97        31.23 o
  12  20   2         54.92         64.65        16.76 o
  14  20   2         30.34         35.49        19.95 o
  16  20   2        553.20        530.76        34.90 o
  18  20   2        198.08        134.93        25.40 o
  20  20   2         10.32         -1.00         8.90 o
  22  20   2          2.54          6.45         9.79 o
  24  20   2         34.47          0.72        19.56 o
 -23  21   2        259.47        249.20        51.74 o
 -21  21   2       1771.08       1788.54        57.43 o
 -19  21   2       1148.13       1169.21        47.45 o
 -17  21   2        167.44        182.81        24.68 o
 -15  21   2        264.16        255.97        29.55 o
 -13  21   2       1798.88       1893.58        60.43 o
 -11  21   2       5021.84       5196.36       116.26 o
  -9  21   2       2211.40       2321.43        70.25 o
  -7  21   2        304.61        292.44        29.70 o
  -5  21   2       2245.23       2184.72        89.66 o
  -3  21   2       3837.44       3801.08        91.08 o
  -1  21   2       2980.12       2997.01        76.90 o
   1  21   2        680.56        688.78        35.55 o
   3  21   2        877.41        896.84        40.13 o
   5  21   2       4903.47       5129.19       131.80 o
   7  21   2       3814.53       3714.48       138.76 o
   9  21   2        782.43        758.41        36.73 o
  11  21   2         25.27         42.76        20.14 o
  13  21   2       2066.39       2148.95        63.39 o
  15  21   2       4034.39       4052.96       104.80 o
  17  21   2       1236.84       1345.70        76.00 o
  19  21   2          2.40         -7.16        19.37 o
  21  21   2        758.08        765.67        46.23 o
 -20  22   2          0.08          5.79        21.41 o
 -18  22   2        182.71        127.16        28.88 o
 -16  22   2         80.12         68.60        22.94 o
 -14  22   2         21.18          0.33        21.15 o
 -12  22   2         16.61         33.93        21.59 o
 -10  22   2          7.25         27.93        25.58 o
  -8  22   2          0.33         -8.07        20.18 o
  -6  22   2        154.95         80.24        18.07 o
  -4  22   2         13.83          8.84        20.55 o
  -2  22   2         46.12         62.96        22.84 o
   0  22   2         90.42         75.62        24.05 o
   2  22   2        144.97        137.20        23.22 o
   4  22   2         10.49          2.34         9.37 o
   6  22   2        164.95        142.91        23.87 o
   8  22   2         18.05         21.92        20.66 o
  10  22   2         14.91          7.67        19.87 o
  12  22   2         47.87         15.13        20.24 o
  14  22   2          2.31         -8.23        19.83 o
  16  22   2          8.64         24.73        20.50 o
  18  22   2        232.19        257.96        31.58 o
  20  22   2         83.65         83.80        22.98 o
 -17  23   2         98.37        112.34        24.78 o
 -15  23   2        181.97        163.80        26.27 o
 -13  23   2       1058.05        971.95        44.95 o
 -11  23   2       2624.17       2850.37        96.44 o
  -9  23   2        792.20        839.10        41.34 o
  -7  23   2          6.06         12.06        21.31 o
  -5  23   2       1664.29       1655.65        72.46 o
  -3  23   2       2106.60       2152.08        80.43 o
  -1  23   2       1626.70       1674.39        65.10 o
   1  23   2         17.07         23.47        11.08 o
   3  23   2       1017.76       1022.35        70.41 o
   5  23   2       1463.21       1468.74        51.89 o
   7  23   2       1842.53       1873.31        60.33 o
   9  23   2        536.51        476.92        31.90 o
  11  23   2         28.17         44.62        21.43 o
  13  23   2        741.52        789.59        39.31 o
  15  23   2       1834.55       1911.19        61.00 o
  17  23   2        438.55        442.67        31.83 o
 -14  24   2          4.25         -2.71        23.50 o
 -12  24   2         50.08         58.92        25.78 o
 -10  24   2          0.13         -7.01        21.41 o
  -8  24   2         52.66         65.41        24.63 o
  -6  24   2          7.39         27.15        23.21 o
  -4  24   2          4.38        -20.99        22.40 o
  -2  24   2         61.42         17.59        16.40 o
   0  24   2         43.83         10.03        10.90 o
   2  24   2         78.09         85.15        25.25 o
   4  24   2         33.14         35.29        24.26 o
   6  24   2         47.02         53.90        23.08 o
   8  24   2          9.18         -8.24        20.90 o
  10  24   2         15.23         13.24        21.62 o
  12  24   2        120.36        154.63        25.02 o
  14  24   2         16.58         14.38        21.88 o
 -11  25   2        631.44        619.06        39.62 o
  -9  25   2        157.41        140.40        27.26 o
  -7  25   2          1.32         -0.70        24.48 o
  -5  25   2        309.77        338.86        33.36 o
  -3  25   2       1423.47       1449.12        96.31 o
  -1  25   2        879.50        972.52        53.08 o
   1  25   2         29.44         25.25        17.04 o
   3  25   2        347.88        380.81        39.39 o
   5  25   2       1607.06       1719.81        71.91 o
   7  25   2        702.53        731.00        42.18 o
   9  25   2        385.90        384.45        32.32 o
  11  25   2         25.49         31.98        23.01 o
  -4  26   2         42.26         35.67        18.65 o
  -2  26   2         66.63         50.38        26.53 o
   0  26   2          0.74        -23.99        23.99 o
   2  26   2          3.04          7.74        13.33 o
   4  26   2         31.64         25.73        17.22 o
 -37   1   3       1261.15       1238.50        50.95 o
 -35   1   3       3503.34       3562.35        86.86 o
 -33   1   3       2897.23       2881.44        68.53 o
 -31   1   3        517.39        538.24        25.68 o
 -29   1   3       5810.66       5820.04       107.36 o
 -27   1   3      18619.54      18649.07       307.49 o
 -25   1   3      11788.38      11582.11       197.19 o
 -23   1   3       3272.15       3166.76        62.55 o
 -21   1   3       2402.29       2375.65        49.20 o
 -19   1   3      41885.18      41895.53       673.08 o
 -17   1   3      81025.80      82972.90      1363.72 o
 -15   1   3      43414.96      41392.29       840.08 o
 -13   1   3       3940.89       3847.21        85.83 o
 -11   1   3      49129.92      48552.32       981.22 o
  -9   1   3     137068.17     140233.69      2377.43 o
  -7   1   3     194290.11     202892.70      3212.77 o
  -5   1   3       4066.47       3650.87        78.10 o
  -3   1   3      47973.85      48919.43       861.03 o
  -1   1   3     244761.77     236769.12      6920.72 o
   1   1   3     114166.50     122141.60      2062.68 o
   3   1   3     249648.06     271296.62      5435.70 o
   5   1   3        150.27        218.55        12.05 o
   7   1   3     101705.29     103558.70      1818.19 o
   9   1   3     236775.84     247428.25      4345.61 o
  11   1   3     180811.52     180570.62      3709.75 o
  13   1   3        515.73        427.28        23.84 o
  15   1   3      32206.17      31742.19       544.85 o
  17   1   3      46918.85      47222.97       806.81 o
  19   1   3      42094.16      41855.78       718.50 o
  21   1   3      14137.25      14016.88       314.30 o
  23   1   3       2339.42       2065.17        53.70 o
  25   1   3      21284.21      21595.54       362.90 o
  27   1   3      13117.32      12624.85       211.84 o
  29   1   3       4029.45       4057.28        77.56 o
  31   1   3        329.07        362.24        19.54 o
  33   1   3       1068.64       1100.55        34.74 o
  35   1   3       3532.14       3620.51        79.09 o
  37   1   3       2622.00       2776.21        70.93 o
 -38   2   3          0.04         28.22        81.23 o
 -36   2   3         73.79         54.94        17.82 o
 -34   2   3        201.66        197.58        19.44 o
 -32   2   3          7.98         18.24        14.67 o
 -30   2   3          0.66          8.50        14.08 o
 -28   2   3         57.22         75.71        14.49 o
 -26   2   3         21.87         13.56        12.46 o
 -24   2   3        103.48        119.70        13.98 o
 -22   2   3          2.10         -2.10        10.82 o
 -20   2   3       1464.27       1436.95        34.53 o
 -18   2   3         23.05         26.43         9.81 o
 -16   2   3       2937.21       2973.83        63.07 o
 -12   2   3       1479.36       1543.16        35.77 o
 -10   2   3       8010.48       7971.40       176.48 o
  -8   2   3        880.10        560.48        19.39 o
  -6   2   3      13951.37      15671.28       284.11 o
  -4   2   3       3934.20       4098.91        68.98 o
  -2   2   3       8284.94       8820.38       194.55 o
   0   2   3      15851.50      18107.96       421.89 o
   2   2   3        219.95        219.14        16.08 o
   4   2   3       2367.24       2409.69        61.74 o
   6   2   3       2419.65       2687.13        68.23 o
   8   2   3      10896.94      11684.48       220.63 o
  10   2   3        511.86        605.31        19.68 o
  12   2   3       3200.38       3021.51        58.05 o
  14   2   3       1365.46       1376.85        29.46 o
  16   2   3          5.47          4.83         3.04 o
  18   2   3        916.45        954.47        27.69 o
  20   2   3        212.36        236.04        15.77 o
  22   2   3        311.03        330.03        15.76 o
  24   2   3        159.60        125.56        11.90 o
  26   2   3        180.29        181.99        14.45 o
  28   2   3        949.49        980.04        30.23 o
  30   2   3         17.36         28.34        12.76 o
  32   2   3        206.28        252.55        18.54 o
  34   2   3         93.60         73.82        15.44 o
  36   2   3         26.86         15.73        10.66 o
 -37   3   3       1552.16       1570.51        49.19 o
 -35   3   3       3093.07       3241.94        75.57 o
 -33   3   3       2203.49       2262.19        58.95 o
 -31   3   3         51.99         43.82        15.14 o
 -29   3   3       4284.43       4424.89        92.66 o
 -27   3   3      12081.12      12124.26       219.67 o
 -25   3   3      14656.62      14510.70       243.77 o
 -23   3   3       3812.26       3730.83        71.89 o
 -21   3   3       2916.12       3003.60        59.61 o
 -19   3   3      37332.21      36977.93       595.23 o
 -17   3   3      76336.16      75390.03      1204.24 o
 -15   3   3      46004.17      45924.75       928.21 o
 -13   3   3       2491.63       2548.17        61.82 o
 -11   3   3      49714.96      47949.16       884.51 o
  -9   3   3     176503.39     185612.88      3553.45 o
  -7   3   3     273857.31     281334.34      4750.67 o
  -5   3   3      28352.60      29777.28       521.54 o
  -3   3   3      75208.17      77222.55      1413.95 o
  -1   3   3     374753.41     377654.34      8518.42 o
   1   3   3     385185.53     395623.22      7211.76 o
   3   3   3      16129.72      16081.31       494.03 o
   5   3   3       4755.25       4721.82       148.46 o
   7   3   3     134467.58     143779.00      2621.12 o
   9   3   3     158598.55     162919.44      2858.90 o
  11   3   3      41997.96      42035.24       714.83 o
  13   3   3      10130.15      10659.40       190.52 o
  15   3   3       8116.51       7862.30       145.55 o
  17   3   3      30111.05      30089.65       534.80 o
  19   3   3      47274.35      46052.29       932.23 o
  21   3   3      17359.67      17033.97       298.35 o
  23   3   3        790.30        806.27        32.93 o
  25   3   3      16402.92      16194.63       285.29 o
  27   3   3      18204.76      18618.30       304.89 o
  29   3   3       3178.87       3113.36        63.26 o
  31   3   3        491.07        550.98        24.25 o
  33   3   3       1498.25       1529.17        42.58 o
  35   3   3       3508.53       3581.80        82.49 o
  37   3   3       1972.45       2026.80        51.80 o
 -36   4   3         84.82         78.94        18.90 o
 -34   4   3        680.36        732.91        33.60 o
 -32   4   3        129.79        128.54        16.84 o
 -30   4   3         25.96          4.92        14.80 o
 -28   4   3         28.04         23.47        13.61 o
 -26   4   3       2796.81       2760.47        58.25 o
 -24   4   3       4900.19       4971.85        92.22 o
 -22   4   3        178.72        208.88        17.63 o
 -20   4   3       6591.61       6550.51       122.83 o
 -18   4   3       1385.30       1388.52        32.88 o
 -16   4   3       3040.74       2837.72        58.61 o
 -14   4   3        637.59        777.97        36.91 o
 -12   4   3         41.75         30.73         8.42 o
 -10   4   3       4122.98       4058.87        86.03 o
  -6   4   3         99.26         70.47         7.91 o
  -4   4   3         79.16        122.32         8.52 o
  -2   4   3      34542.26      37756.38       849.98 o
   0   4   3       9874.17       9998.06       226.27 o
   2   4   3      17470.72      16773.84       287.57 o
   4   4   3       2944.66       4042.02        75.31 o
   6   4   3       5600.71       5197.55       112.39 o
   8   4   3      11085.57      10998.96       230.68 o
  10   4   3       4716.71       4392.11        80.22 o
  12   4   3       3148.44       2986.86        55.57 o
  14   4   3       2244.80       2398.04        69.67 o
  16   4   3       2710.55       2722.17        56.36 o
  18   4   3       9042.21       9080.08       176.28 o
  20   4   3        164.28        195.76        16.29 o
  22   4   3         63.20         44.25         8.37 o
  24   4   3        733.14        740.71        32.19 o
  26   4   3        557.01        581.00        22.34 o
  28   4   3        740.49        770.71        26.43 o
  30   4   3        128.75        148.61        16.03 o
  32   4   3        452.12        492.21        23.75 o
  34   4   3         48.08         27.05        10.33 o
  36   4   3          3.14        -13.53        14.68 o
 -37   5   3       1510.65       1512.38        51.56 o
 -35   5   3       4215.46       4338.45        91.00 o
 -33   5   3       2215.26       2280.02        56.77 o
 -31   5   3          6.87         -3.37         9.66 o
 -29   5   3       2211.13       2207.76        53.35 o
 -27   5   3      13995.05      13764.73       247.91 o
 -25   5   3      25035.51      24785.50       403.50 o
 -23   5   3       5712.15       5523.90       100.84 o
 -21   5   3       8383.69       8149.73       140.38 o
 -19   5   3      48744.79      49470.94       791.33 o
 -17   5   3      43330.53      43016.56       739.86 o
 -15   5   3       8268.99       8233.22       154.55 o
 -13   5   3        193.38        193.18        12.56 o
 -11   5   3      40130.86      39911.73       838.97 o
  -9   5   3     121954.54     125181.35      2391.63 o
  -7   5   3      81683.84      88936.99      2515.73 o
  -5   5   3      20394.96      21081.85       409.79 o
  -3   5   3      10983.31      12393.97       322.25 o
  -1   5   3     110908.11     111712.27      2008.61 o
   1   5   3     189467.89     194082.42      3287.44 o
   3   5   3     123926.67     128370.01      2175.24 o
   5   5   3        161.06        189.08         8.65 o
   7   5   3      68835.51      67941.03      1195.60 o
   9   5   3     150444.33     151833.17      2572.16 o
  11   5   3     104809.10     103283.84      1690.43 o
  13   5   3       4346.96       4577.55        88.31 o
  15   5   3      18118.74      18656.10       335.84 o
  17   5   3      73613.40      71740.23      1181.01 o
  19   5   3      41070.16      39690.43       705.45 o
  21   5   3       3776.57       3817.94       101.98 o
  23   5   3        656.04        635.03        26.39 o
  25   5   3       6893.36       6748.45       123.58 o
  27   5   3       8591.17       8642.80       149.18 o
  29   5   3       5385.63       5570.90       105.74 o
  31   5   3         45.17         50.08        14.24 o
  33   5   3        927.73        915.37        33.78 o
  35   5   3       1937.56       2004.36        51.20 o
  37   5   3       1510.96       1547.68       160.74 o
 -36   6   3        431.98        500.34        29.46 o
 -34   6   3        641.86        683.29        30.37 o
 -32   6   3        106.40        132.35        18.65 o
 -30   6   3         23.63         25.00         9.13 o
 -28   6   3        713.85        814.30        30.88 o
 -26   6   3       1717.00       1708.27        43.82 o
 -24   6   3       1561.53       1500.50        39.72 o
 -22   6   3       1191.39       1233.02        33.67 o
 -20   6   3       2858.75       2827.76        58.85 o
 -18   6   3       4798.40       4750.07        88.74 o
 -16   6   3       6579.10       6270.77       123.36 o
 -14   6   3      13780.76      13812.39       252.78 o
 -12   6   3        751.30        688.03        38.01 o
 -10   6   3      22601.48      21624.21       405.05 o
  -8   6   3      39282.21      37700.64       726.98 o
  -4   6   3         33.22          0.02         2.24 o
  -2   6   3      20173.85      19118.51       373.00 o
   0   6   3      51644.28      50391.41      1008.33 o
   2   6   3      15483.00      15841.58       386.94 o
   4   6   3       1421.31       1450.02        33.79 o
   6   6   3      11965.35      11694.12       229.61 o
   8   6   3      13806.68      13148.61       246.52 o
  10   6   3        799.79        922.73        30.85 o
  12   6   3       8308.66       7808.03       139.58 o
  14   6   3        209.33        262.94        15.38 o
  16   6   3       1434.75       1447.72        32.64 o
  18   6   3       7964.58       7974.34       157.25 o
  20   6   3       4070.13       3988.72        85.63 o
  22   6   3         90.99         62.05        12.51 o
  24   6   3        937.99        942.27        32.66 o
  26   6   3       3897.32       3968.30        82.02 o
  28   6   3       2297.61       2323.12        53.07 o
  30   6   3         19.37         10.06        13.31 o
  32   6   3        368.03        426.61        23.91 o
  34   6   3        612.43        617.94        27.16 o
  36   6   3        338.37        361.91        22.96 o
 -35   7   3       3008.46       3140.33        75.59 o
 -33   7   3       1159.84       1194.65        40.31 o
 -31   7   3        892.52        890.54        33.25 o
 -29   7   3       1386.26       1476.53        46.94 o
 -27   7   3       5850.39       5910.40       112.62 o
 -25   7   3       8211.41       7976.05       149.87 o
 -23   7   3       7058.52       6893.59       122.12 o
 -21   7   3       2414.97       2397.48        53.55 o
 -19   7   3      20710.04      20747.30       340.09 o
 -17   7   3      23611.91      22898.54       457.39 o
 -15   7   3      28693.00      28877.04       500.00 o
 -13   7   3       1194.07       1152.90        30.03 o
 -11   7   3      49195.55      49945.52       830.05 o
  -9   7   3     213240.14     220155.70      3872.94 o
  -7   7   3      69401.36      69787.11      1299.92 o
  -5   7   3        962.56        790.26        22.30 o
  -3   7   3      19627.50      19166.58       414.85 o
   5   7   3       9219.23       9013.26       196.43 o
   7   7   3      69717.02      69213.69      1326.86 o
   9   7   3      40410.98      39574.82       978.45 o
  11   7   3      10139.02      10778.40       197.58 o
  13   7   3       6394.92       6633.82       157.35 o
  15   7   3       4673.46       4791.89        93.24 o
  17   7   3      38478.92      36813.22       633.15 o
  19   7   3      25628.48      25841.76       419.36 o
  21   7   3       5387.85       5318.92       102.22 o
  23   7   3         62.60         26.84         7.84 o
  25   7   3       4379.63       4304.99        84.48 o
  27   7   3       9981.82      10225.82       180.55 o
  29   7   3       5434.79       5430.52       110.36 o
  31   7   3         60.19         55.20        14.27 o
  33   7   3       1137.24       1146.72        36.41 o
  35   7   3       2346.72       2405.27        58.27 o
 -36   8   3        392.88        453.80        28.56 o
 -34   8   3       1058.20       1107.89        41.25 o
 -32   8   3        779.81        862.87        34.27 o
 -30   8   3         40.70         25.56        15.85 o
 -28   8   3       1416.33       1479.72        62.17 o
 -26   8   3       5889.69       6012.07       113.87 o
 -24   8   3       4217.05       4185.67        87.67 o
 -22   8   3        277.16        302.96        18.40 o
 -20   8   3       3193.23       3125.94        62.00 o
 -18   8   3      14191.49      14296.14       273.94 o
 -16   8   3      13444.08      13633.53       252.91 o
 -14   8   3        241.48        197.57        13.68 o
 -12   8   3        241.89        331.19        17.10 o
 -10   8   3      11169.55      11643.68       205.30 o
  -8   8   3      13972.10      13387.79       228.93 o
  -6   8   3       8994.99       8126.01       149.56 o
  -4   8   3        821.71       1080.03        30.08 o
  -2   8   3       8191.71       7891.14       158.92 o
   0   8   3      33164.09      32940.86       609.61 o
   2   8   3      28216.61      28106.10       521.73 o
   4   8   3       4370.19       4270.13        77.32 o
   6   8   3       2762.44       2429.37        47.30 o
   8   8   3      34507.60      33313.55       643.05 o
  10   8   3      55841.40      56465.15       997.84 o
  12   8   3       5418.25       5133.30        91.74 o
  14   8   3       2820.36       2735.95        52.50 o
  16   8   3      19051.60      18679.57       304.69 o
  18   8   3      11251.41      11053.94       185.32 o
  20   8   3       1107.81       1150.90        50.19 o
  22   8   3        225.47        219.08        15.44 o
  24   8   3       1368.53       1322.66        40.22 o
  26   8   3       3021.23       2969.77        64.48 o
  28   8   3        556.30        621.64        26.78 o
  30   8   3        216.35        282.46        19.83 o
  32   8   3        225.39        223.75        18.99 o
  34   8   3        636.43        629.20        27.79 o
 -35   9   3       2027.14       2068.35        58.90 o
 -33   9   3       1266.78       1294.14        54.40 o
 -31   9   3         96.67         79.12        18.51 o
 -29   9   3       1704.62       1610.59        60.66 o
 -27   9   3       3719.84       3618.85        83.09 o
 -25   9   3      12742.54      12695.74       222.56 o
 -23   9   3       1521.99       1557.21        43.93 o
 -21   9   3       7342.61       7319.88       130.44 o
 -19   9   3      22439.91      22445.85       366.88 o
 -17   9   3      15471.87      15060.16       280.40 o
 -15   9   3       1547.34       1717.56        43.96 o
 -13   9   3        675.97        639.66        22.36 o
 -11   9   3      17468.73      18556.55       326.04 o
  -9   9   3      60718.04      61605.21      1257.28 o
  -7   9   3      23042.01      22861.85       397.49 o
  -5   9   3        607.89        844.79        26.28 o
  -3   9   3       8095.35       8153.86       166.98 o
  -1   9   3      19032.16      18410.02       378.79 o
   1   9   3     108523.44     108810.79      2086.21 o
   3   9   3      29881.41      29899.34       498.11 o
   5   9   3       3674.35       3748.07        67.94 o
   7   9   3      37399.98      37052.56       689.95 o
   9   9   3      45364.91      45733.44       814.48 o
  11   9   3      28887.26      28811.21       496.17 o
  13   9   3       7925.42       7869.47       134.61 o
  15   9   3       7949.80       7672.31       131.73 o
  17   9   3      33027.73      32807.89       547.15 o
  19   9   3      17496.76      17355.30       284.44 o
  21   9   3       1463.55       1385.93        36.22 o
  23   9   3        322.91        340.48        21.65 o
  25   9   3       3237.22       3091.93        72.98 o
  27   9   3       4561.67       4419.95        94.67 o
  29   9   3       3156.84       3221.94        68.70 o
  31   9   3         19.96         25.84        15.00 o
  33   9   3        287.05        256.06        20.13 o
  35   9   3        784.98        753.82        33.46 o
 -34  10   3        502.58        515.99        29.65 o
 -32  10   3        488.45        469.59        27.80 o
 -30  10   3         42.40         50.92        17.62 o
 -28  10   3       1740.25       1818.79        48.49 o
 -26  10   3       2787.98       2957.22        69.31 o
 -24  10   3        901.70        928.48        32.75 o
 -22  10   3       1238.43       1285.53        37.69 o
 -20  10   3         30.29         29.96        13.07 o
 -18  10   3       7828.72       7567.10       136.59 o
 -16  10   3      18479.63      18923.28       402.11 o
 -14  10   3       3140.01       3137.22        72.69 o
 -12  10   3       4204.94       4152.91        86.57 o
 -10  10   3      13558.91      13845.42       254.48 o
  -8  10   3      36300.18      35087.21       676.98 o
  -6  10   3      26006.99      26028.04       487.56 o
  -4  10   3        102.35        178.51        13.61 o
  -2  10   3      26443.00      24841.74       401.55 o
   0  10   3      70392.23      70479.89      1249.08 o
   2  10   3       4880.18       4684.06       106.03 o
   4  10   3       1050.36       1087.25        34.90 o
   6  10   3      11969.84      12116.01       234.23 o
   8  10   3      14066.89      13753.95       227.56 o
  10  10   3      14223.56      14257.38       259.88 o
  12  10   3         19.12          7.81         7.90 o
  14  10   3        161.98        195.66        12.54 o
  16  10   3       5945.55       5907.82       104.08 o
  18  10   3       9398.73       9341.54       159.36 o
  20  10   3       6964.94       6903.12       125.34 o
  22  10   3        363.37        416.01        21.06 o
  24  10   3       3421.01       3516.41        81.26 o
  26  10   3       4888.01       4661.75       273.43 o
  28  10   3       1215.12       1245.36        36.96 o
  30  10   3         67.54         56.28        15.51 o
  32  10   3        408.52        429.45        23.57 o
  34  10   3       1286.16       1362.38        46.62 o
 -33  11   3        358.05        366.26        28.97 o
 -31  11   3        243.28        288.89        23.95 o
 -29  11   3       1618.65       1616.74        48.84 o
 -27  11   3       2269.19       2145.85        56.12 o
 -25  11   3       2175.06       2039.47        51.54 o
 -23  11   3        721.06        778.31        33.23 o
 -21  11   3       1885.43       1828.38        45.95 o
 -19  11   3      10652.18      10524.67       186.26 o
 -17  11   3      10384.01      10675.94       202.05 o
 -15  11   3      10936.78      10686.37       210.30 o
 -13  11   3       1022.30        981.30        38.93 o
 -11  11   3      16480.43      16119.85       286.25 o
  -9  11   3      45812.07      45593.84       782.58 o
  -7  11   3      25418.47      24940.95       420.13 o
  -5  11   3       1518.07       1771.68        42.11 o
  -3  11   3      15284.50      15526.15       275.43 o
  -1  11   3      16776.93      17150.97       326.12 o
   1  11   3      42627.09      43147.09       693.07 o
   3  11   3      17988.93      17593.04       332.35 o
   5  11   3       1082.88       1075.55        35.26 o
   7  11   3      14613.66      15255.63       304.56 o
   9  11   3      19980.19      20144.44       328.89 o
  11  11   3      14588.54      15036.89       257.32 o
  13  11   3       4696.31       4577.68        83.71 o
  15  11   3       2896.28       2973.59        58.15 o
  17  11   3       5409.81       5376.78        96.65 o
  19  11   3      11229.01      11106.96       194.30 o
  21  11   3       3852.94       3899.09        77.17 o
  23  11   3         82.30         51.21        12.68 o
  25  11   3       1615.26       1637.06        50.32 o
  27  11   3       4719.95       4543.41       101.84 o
  29  11   3       2277.57       2271.70        53.94 o
  31  11   3         66.39         34.76        15.64 o
  33  11   3        150.16        138.87        19.72 o
 -32  12   3       1078.09       1082.95        45.32 o
 -30  12   3          1.04          1.17        15.28 o
 -28  12   3       3082.20       2949.39        70.05 o
 -26  12   3       4783.97       4942.47       102.28 o
 -24  12   3       1428.63       1448.98        53.83 o
 -22  12   3        100.36         82.02        15.02 o
 -20  12   3        388.60        375.29        21.42 o
 -18  12   3      10498.34      10534.91       198.82 o
 -16  12   3       9179.47       9265.50       171.15 o
 -14  12   3        352.16        392.48        19.72 o
 -12  12   3       5521.54       5471.84       102.88 o
 -10  12   3      11763.42      11271.52       191.15 o
  -8  12   3       6193.47       5896.71       105.01 o
  -6  12   3      18481.05      18952.67       323.56 o
  -4  12   3        267.61        352.87        17.47 o
  -2  12   3      14814.78      14762.70       261.53 o
   0  12   3      23789.07      24374.82       425.12 o
   2  12   3      16327.95      15841.70       261.33 o
   4  12   3       4910.17       4618.73        90.67 o
   6  12   3       1940.93       1915.00        46.75 o
   8  12   3      28416.60      28589.88       494.61 o
  10  12   3      29297.84      29951.30       519.98 o
  12  12   3       2242.85       2119.41        45.84 o
  14  12   3       2268.48       2328.94        48.47 o
  16  12   3      16023.08      16207.75       277.64 o
  18  12   3      10253.99      10604.85       186.70 o
  20  12   3       7471.21       7646.98       138.46 o
  22  12   3        521.67        562.25        26.70 o
  24  12   3       2788.58       2788.48        64.72 o
  26  12   3       2999.96       2984.56        73.76 o
  28  12   3        765.29        734.16        34.45 o
  30  12   3         26.15         42.78        15.36 o
  32  12   3         55.41         61.59        17.24 o
 -33  13   3        288.84        287.02        27.14 o
 -31  13   3          0.94          5.56        17.15 o
 -29  13   3       1088.53       1074.29        44.85 o
 -27  13   3       2049.00       1871.19        52.28 o
 -25  13   3       2493.42       2387.75        59.72 o
 -23  13   3        128.67        143.19        18.88 o
 -21  13   3        847.07        840.37        34.56 o
 -19  13   3       5820.61       5749.36       117.41 o
 -17  13   3       7408.72       7232.92       137.20 o
 -15  13   3       2513.49       2469.45        53.85 o
 -13  13   3        577.35        571.70        25.51 o
 -11  13   3       4771.17       4700.43        87.85 o
  -9  13   3       9346.69       9261.25       160.22 o
  -7  13   3      12711.50      12864.58       217.41 o
  -5  13   3       1055.13       1129.04        50.71 o
  -3  13   3       1766.42       1813.03        45.88 o
  -1  13   3      17595.46      18089.54       299.31 o
   1  13   3      13324.91      13531.40       234.01 o
   3  13   3      10755.65      10701.69       181.67 o
   5  13   3       1896.67       1837.41        41.77 o
   7  13   3       8363.66       7879.03       152.97 o
   9  13   3      26705.76      27005.07       454.41 o
  11  13   3      13780.74      13696.01       237.82 o
  13  13   3        119.46         58.62        15.89 o
  15  13   3       1288.34       1270.22        34.48 o
  17  13   3       5950.66       5934.21       110.56 o
  19  13   3       4594.27       4490.78        87.87 o
  21  13   3       3463.24       3247.64        78.59 o
  23  13   3         71.80         62.00        14.38 o
  25  13   3       1724.26       1705.04        49.11 o
  27  13   3       1426.45       1418.71        46.50 o
  29  13   3       1155.35       1113.24        45.54 o
  31  13   3        395.40        351.46        23.26 o
 -32  14   3        579.21        568.68        33.13 o
 -30  14   3         50.82         44.76        19.80 o
 -28  14   3       1147.03       1267.81        52.68 o
 -26  14   3       2106.11       2200.29        65.29 o
 -24  14   3       2581.54       2563.85        72.42 o
 -22  14   3         21.79          4.41        15.51 o
 -20  14   3        306.95        225.40        21.97 o
 -18  14   3      11379.42      11650.00       214.19 o
 -16  14   3      15715.78      15987.05       277.19 o
 -14  14   3       4525.57       4675.53        92.51 o
 -12  14   3       3256.23       3251.35        68.94 o
 -10  14   3      13328.36      13424.76       225.48 o
  -8  14   3      23370.45      23914.43       417.18 o
  -6  14   3      13692.42      13895.27       239.81 o
  -4  14   3       1132.13       1097.89        39.29 o
  -2  14   3      14333.78      14493.64       241.31 o
   0  14   3      22143.22      21800.80       428.99 o
   2  14   3      13764.21      13001.87       226.84 o
   4  14   3        853.90        835.14        26.90 o
   6  14   3       3145.01       3142.76        63.02 o
   8  14   3      16274.62      16412.03       288.81 o
  10  14   3      18540.48      18704.82       343.07 o
  12  14   3       1854.11       1783.06        57.72 o
  14  14   3        897.90        946.42        39.75 o
  16  14   3       4772.46       4766.77        96.41 o
  18  14   3       5093.05       5185.48       105.60 o
  20  14   3       2353.69       2337.68        55.85 o
  22  14   3          2.48          4.96        13.26 o
  24  14   3       1791.02       1910.91        53.43 o
  26  14   3       2141.92       2313.05        71.60 o
  28  14   3       2242.67       2266.88        71.13 o
  30  14   3        235.99        204.01        33.96 o
 -31  15   3          0.21         18.84        20.05 o
 -29  15   3        490.72        435.58        30.09 o
 -27  15   3       1089.18       1014.27        41.59 o
 -25  15   3        487.65        475.01        38.33 o
 -23  15   3          0.78          0.61         7.31 o
 -21  15   3       1164.73       1125.22        49.02 o
 -19  15   3       2748.69       2744.25        69.69 o
 -17  15   3       4827.40       4743.97       105.85 o
 -15  15   3        453.83        457.66        28.75 o
 -13  15   3        591.25        620.04        34.98 o
 -11  15   3        682.08        715.60        27.05 o
  -9  15   3       2160.69       2213.13        50.14 o
  -7  15   3       9426.59       9674.73       168.17 o
  -5  15   3       5371.63       5300.53       105.56 o
  -3  15   3       4739.31       4699.65        89.11 o
  -1  15   3      11464.95      11457.06       226.50 o
   1  15   3       3963.92       3987.67        77.55 o
   3  15   3       2596.43       2481.46        56.08 o
   5  15   3         62.56         62.57        13.55 o
   7  15   3        437.23        534.56        22.87 o
   9  15   3       9778.02      10031.74       177.10 o
  11  15   3       5905.23       5974.14       117.84 o
  13  15   3        206.73        165.20        19.00 o
  15  15   3         35.26         11.35        10.83 o
  17  15   3        285.76        302.70        21.85 o
  19  15   3       3389.10       3297.86        84.64 o
  21  15   3       2770.09       2674.74        65.75 o
  23  15   3         52.36         60.95        12.27 o
  25  15   3        913.71        916.34        36.95 o
  27  15   3       1357.45       1224.82        54.23 o
  29  15   3        434.00        408.55        29.46 o
 -30  16   3          9.22         10.50        17.43 o
 -28  16   3       1344.54       1386.07        60.43 o
 -26  16   3       2787.41       2932.48        81.48 o
 -24  16   3       2156.06       2394.25        66.41 o
 -22  16   3        130.61         95.75        18.55 o
 -20  16   3       3254.94       3123.39        85.88 o
 -18  16   3       5792.02       5934.68       140.62 o
 -16  16   3       5234.42       5433.05       122.97 o
 -14  16   3       2053.64       2137.34        54.84 o
 -12  16   3        737.17        756.13        32.37 o
 -10  16   3       6854.70       6730.95       126.44 o
  -8  16   3      12735.73      13067.54       230.82 o
  -6  16   3       3396.19       3494.88        82.35 o
  -4  16   3         81.82         46.64        10.48 o
  -2  16   3      10103.88      10095.73       179.40 o
   0  16   3      15085.35      14827.42       250.40 o
   2  16   3      14760.40      14553.33       243.37 o
   4  16   3        526.01        492.50        22.95 o
   6  16   3       5523.33       5399.98       100.76 o
   8  16   3      15516.68      15955.54       276.64 o
  10  16   3       8680.25       8530.62       165.19 o
  12  16   3       3780.09       3662.32        79.12 o
  14  16   3        132.71        121.67        18.84 o
  16  16   3       5043.26       5069.67       240.63 o
  18  16   3       6679.31       6892.99       195.07 o
  20  16   3       2757.09       2867.31        74.82 o
  22  16   3         45.53         18.55         9.57 o
  24  16   3       1450.44       1515.38        83.67 o
  26  16   3       2401.93       2454.61        70.03 o
  28  16   3       1576.97       1648.66        51.68 o
 -29  17   3        436.65        445.49        34.85 o
 -27  17   3        718.03        647.86        37.93 o
 -25  17   3         36.00         12.85        17.13 o
 -23  17   3        118.31         81.30        20.85 o
 -21  17   3          6.68         10.46        18.09 o
 -19  17   3       1145.35       1093.12        42.52 o
 -17  17   3       1367.94       1287.36        51.33 o
 -15  17   3         84.44         52.50        19.72 o
 -13  17   3        141.88        122.68        20.53 o
 -11  17   3       1293.24       1372.03        51.51 o
  -9  17   3        424.17        470.94        27.80 o
  -7  17   3       1849.15       1824.74        74.43 o
  -5  17   3          1.99         -2.53        16.09 o
  -3  17   3        239.87        273.24        22.95 o
  -1  17   3       5284.21       5188.82       106.34 o
   1  17   3        679.34        783.30        37.14 o
   3  17   3        216.99        230.25        20.09 o
   5  17   3        683.71        715.20        29.28 o
   7  17   3       2360.62       2381.90        56.05 o
   9  17   3       4213.81       4276.12        97.62 o
  11  17   3       1704.40       1694.69        48.75 o
  13  17   3         95.48         71.83        15.90 o
  15  17   3          1.60         -2.10         9.95 o
  17  17   3        523.15        527.31        34.55 o
  19  17   3       1026.33        979.34        56.91 o
  21  17   3       1180.48       1114.44        58.16 o
  23  17   3         30.50         18.29        12.65 o
  25  17   3        242.16        240.40        23.32 o
  27  17   3        233.97        220.27        23.35 o
 -26  18   3       1895.61       1983.23        84.61 o
 -24  18   3       2257.72       2386.89        90.89 o
 -22  18   3          5.77         -0.09        11.02 o
 -20  18   3       1894.41       1913.45        72.92 o
 -18  18   3       4801.00       5081.93       111.64 o
 -16  18   3       2356.61       2442.62        65.78 o
 -14  18   3       1026.96       1007.51        47.49 o
 -12  18   3        288.53        217.41        34.97 o
 -10  18   3       6844.02       6846.11       160.25 o
  -8  18   3      11807.00      11722.56       258.48 o
  -6  18   3       4340.61       4439.30       101.83 o
  -4  18   3        312.67        262.55        22.18 o
  -2  18   3       5420.59       5479.63       116.40 o
   0  18   3       9786.74       9893.16       186.65 o
   2  18   3       9960.84       9985.78       187.67 o
   4  18   3         22.92          8.20        16.11 o
   6  18   3       2611.36       2704.51        67.76 o
   8  18   3       4384.35       4316.18        95.64 o
  10  18   3       5868.41       5719.82       124.41 o
  12  18   3       2398.57       2463.21       154.74 o
  14  18   3        546.18        580.12        42.06 o
  16  18   3       3169.61       3435.71        87.77 o
  18  18   3       5133.32       5246.99       130.42 o
  20  18   3        679.38        617.39        37.36 o
  22  18   3          0.14          5.48        16.52 o
  24  18   3        673.07        729.67        38.96 o
  26  18   3       1228.80       1250.21        46.76 o
 -25  19   3         17.11         10.27        19.30 o
 -23  19   3          5.21          0.76        19.37 o
 -21  19   3        245.30        158.39        21.12 o
 -19  19   3        179.62        123.49        21.09 o
 -17  19   3        569.94        544.55        35.38 o
 -15  19   3          0.26         -2.37         8.64 o
 -13  19   3        488.44        454.14        39.82 o
 -11  19   3        365.88        304.32        43.94 o
  -9  19   3       1797.35       1680.96        65.86 o
  -7  19   3        657.50        639.64        42.71 o
  -5  19   3         41.02         11.87         8.05 o
  -3  19   3        198.49        214.87        27.79 o
  -1  19   3        154.89         87.72        16.75 o
   1  19   3        481.32        541.86        36.06 o
   3  19   3        661.08        634.42        35.60 o
   5  19   3         33.69         13.57         9.33 o
   7  19   3         22.96          0.13         7.72 o
   9  19   3        637.59        664.07        48.89 o
  11  19   3        487.92        488.84        31.23 o
  13  19   3         35.72         39.85        18.37 o
  15  19   3          0.58          0.39        20.64 o
  17  19   3        146.83         95.03        20.45 o
  19  19   3        213.77        203.95        22.40 o
  21  19   3        272.51        238.33        26.34 o
  23  19   3        194.68        125.12        24.58 o
  25  19   3          7.85         -0.39         8.54 o
 -24  20   3        505.42        475.17        35.55 o
 -22  20   3         54.70         64.26        21.83 o
 -20  20   3        676.94        596.06        33.43 o
 -18  20   3       1681.78       1721.01        56.87 o
 -16  20   3       2922.76       3051.36        89.75 o
 -14  20   3        849.60        936.57        41.47 o
 -12  20   3        158.10        121.62        21.65 o
 -10  20   3       6293.89       6393.09       160.92 o
  -8  20   3       5158.10       5391.37       129.02 o
  -6  20   3        658.07        787.57        42.21 o
  -4  20   3        131.57         88.90        19.62 o
  -2  20   3       2180.00       2151.25        75.93 o
   0  20   3       7195.95       6878.82       154.53 o
   2  20   3       3742.57       3902.61       107.70 o
   4  20   3         39.66         20.28        10.64 o
   6  20   3        884.89        906.60        43.94 o
  10  20   3       2160.69       2144.56        69.08 o
  12  20   3       1166.76       1166.30        49.69 o
  14  20   3         22.68         10.25         8.20 o
  16  20   3       2604.19       2629.09        78.34 o
  18  20   3       2263.03       2224.67        72.17 o
  20  20   3        755.58        760.28        39.46 o
  22  20   3         11.13         -8.80         8.80 o
  24  20   3        165.73         70.43        23.85 o
 -23  21   3          0.26        -15.35        60.81 o
 -21  21   3         90.95         75.36        22.64 o
 -19  21   3        317.21        239.97        26.12 o
 -17  21   3          7.44         -2.23        20.42 o
 -15  21   3         27.74         43.80        22.27 o
 -13  21   3          4.52         17.47        23.11 o
 -11  21   3        364.00        363.21        29.26 o
  -9  21   3        311.22        338.10        28.66 o
  -7  21   3          0.80         -0.84        24.54 o
  -5  21   3         80.74         70.72        17.63 o
  -3  21   3         16.98         -9.08        18.40 o
  -1  21   3         43.35         65.84        21.33 o
   1  21   3        217.20        203.21        24.68 o
   3  21   3        349.41        326.80        27.71 o
   5  21   3          7.57          4.28         9.28 o
   7  21   3        322.26        282.40        28.61 o
   9  21   3         91.27         92.89        21.33 o
  11  21   3         71.96         50.35        20.37 o
  13  21   3        389.41        388.24        28.42 o
  15  21   3        124.57        131.64        22.82 o
  17  21   3         56.70         43.90        20.65 o
  19  21   3        288.35        285.50        30.39 o
  21  21   3        241.22        241.14        24.50 o
 -20  22   3        691.79        591.28        40.46 o
 -18  22   3       1313.40       1328.32        50.74 o
 -16  22   3       1706.57       1804.84        68.21 o
 -14  22   3        197.62        191.63        25.40 o
 -12  22   3        511.31        573.65        34.81 o
 -10  22   3       2122.89       2134.37        65.27 o
  -8  22   3       2056.88       1996.76        97.07 o
  -6  22   3       1443.12       1522.74        60.73 o
  -4  22   3         42.77         56.29        22.61 o
  -2  22   3       1458.85       1454.35        54.67 o
   0  22   3       3605.84       3706.12        96.49 o
   2  22   3       2322.32       2333.49        85.86 o
   4  22   3        600.81        609.01        38.94 o
   6  22   3        834.09        827.10        38.89 o
   8  22   3       1610.37       1670.65        57.63 o
  10  22   3       3522.97       3521.05        86.44 o
  12  22   3        750.57        770.18        38.79 o
  14  22   3         75.68        118.42        22.65 o
  16  22   3        754.93        808.01        38.49 o
  18  22   3       2051.57       2042.52        62.06 o
  20  22   3        507.54        506.73        33.86 o
 -17  23   3         17.20         31.59        22.47 o
 -15  23   3          0.91          7.63        21.33 o
 -13  23   3         13.80         34.14        22.33 o
 -11  23   3          0.08         42.80        22.15 o
  -9  23   3        156.05         84.08        29.32 o
  -7  23   3          0.27         -0.83        22.41 o
  -5  23   3          8.89         -0.21        11.81 o
  -3  23   3         19.33          9.12        10.98 o
  -1  23   3         73.54         76.90        24.18 o
   1  23   3         76.28         20.80        15.74 o
   3  23   3         44.57         24.23        19.89 o
   5  23   3          3.36         -9.60        19.92 o
   7  23   3         26.14         23.76        21.28 o
   9  23   3         15.91         15.19        21.26 o
  11  23   3          7.14         -8.06        19.97 o
  13  23   3        212.42        218.95        26.31 o
  15  23   3        123.24        125.19        23.27 o
  17  23   3          5.07          0.27        20.74 o
 -14  24   3         37.67         45.97        23.86 o
 -12  24   3        234.90        181.63        29.48 o
 -10  24   3       1100.22        929.10        44.48 o
  -8  24   3       1267.53       1208.20        52.16 o
  -6  24   3        808.93        896.24        53.45 o
  -4  24   3         32.64         38.90        24.77 o
  -2  24   3       1173.03       1436.55        79.11 o
   0  24   3       2524.71       2643.77        91.82 o
   2  24   3        921.44        909.89        53.96 o
   4  24   3         79.22         41.34        24.24 o
   6  24   3        208.69        222.89        27.02 o
   8  24   3       1348.25       1366.96        51.30 o
  10  24   3       1294.00       1319.39        53.58 o
  12  24   3        252.82        226.46        26.28 o
  14  24   3          4.71         38.89        21.91 o
 -11  25   3          0.18         36.71        26.19 o
  -9  25   3          6.32         15.02        24.74 o
  -7  25   3         34.97         59.94        25.67 o
  -5  25   3         28.97         13.05        14.08 o
  -3  25   3          3.46        -14.43        14.43 o
  -1  25   3         46.34         47.62        14.70 o
   1  25   3         19.88         18.72        15.05 o
   3  25   3          2.04          8.77        23.20 o
   5  25   3         42.07         31.71        25.08 o
   7  25   3          3.32         14.80        22.40 o
   9  25   3         16.68         24.33        22.84 o
  11  25   3          0.16          0.99        22.44 o
  -4  26   3          0.71        -23.69        23.69 o
  -2  26   3        315.11        275.33        31.83 o
   0  26   3        986.33        913.67        76.38 o
   2  26   3        488.55        561.68        46.40 o
   4  26   3        130.47        145.01        28.03 o
 -38   0   4        311.39        305.61        34.27 o
 -36   0   4        403.78        412.03        41.16 o
 -34   0   4       1448.36       1552.20        66.81 o
 -32   0   4       6533.08       6564.67       185.07 o
 -30   0   4      12174.50      12422.47       299.25 o
 -28   0   4        432.05        431.92        30.58 o
 -26   0   4       2617.72       2574.22        78.08 o
 -24   0   4      38864.15      39088.04       892.25 o
 -22   0   4      46231.79      46200.48      1047.83 o
 -20   0   4      14564.02      14345.78       337.27 o
 -18   0   4      16112.02      16271.40       409.77 o
 -16   0   4     104038.37     105988.45      2381.73 o
 -14   0   4     124372.09     123087.97      3494.43 o
 -10   0   4      12684.05      12902.84       376.91 o
  -8   0   4      17113.80      16082.42       367.47 o
  -6   0   4     240886.45     248242.98      6411.94 o
  -4   0   4     263522.84     279864.66      6695.25 o
  -2   0   4      14747.51      14835.91       358.52 o
   0   0   4     128056.06     133425.06      3449.95 o
   2   0   4      84452.86      84297.45      2180.40 o
   4   0   4     169425.53     165363.80      5234.75 o
   6   0   4      99501.12      98427.81      3979.96 o
   8   0   4         18.11         91.39         9.74 o
  10   0   4     118042.07     122141.49      3158.06 o
  12   0   4     178262.81     173103.30      7357.40 o
  16   0   4       1242.09       1301.50        40.80 o
  18   0   4       5186.33       4866.79       120.36 o
  20   0   4      43678.08      43055.27      1046.97 o
  22   0   4      41668.61      40378.23      1060.92 o
  24   0   4       4293.83       4284.55       142.68 o
  26   0   4       1394.48       1281.56        48.39 o
  28   0   4       5940.55       5719.24       145.84 o
  30   0   4       6617.47       6594.53       166.99 o
  32   0   4       5268.64       5329.23       139.48 o
  34   0   4         14.28         32.49        19.58 o
  36   0   4        879.89        942.82        84.51 o
 -37   1   4          7.88          9.37        12.08 o
 -35   1   4         65.38         35.83        12.64 o
 -33   1   4        206.46        203.06        20.66 o
 -31   1   4        126.36        101.48        16.69 o
 -29   1   4        229.17        280.57        19.25 o
 -27   1   4        307.79        306.60        18.86 o
 -25   1   4         58.43         70.67        13.32 o
 -23   1   4         93.98         99.38        13.07 o
 -21   1   4          2.58          5.52        10.45 o
 -19   1   4       1250.40       1213.62        31.25 o
 -17   1   4         46.72        104.03        11.08 o
 -15   1   4         92.51         40.20         7.96 o
 -11   1   4       1681.37       1339.65        89.99 o
  -9   1   4       1672.34       1818.53        39.75 o
  -7   1   4      26369.87      28820.37       461.31 o
  -5   1   4      21947.05      22997.01       435.06 o
  -3   1   4      38756.80      40159.30       918.68 o
  -1   1   4      56311.88      62173.78      1262.90 o
   1   1   4     103685.05     114429.32      2267.48 o
   3   1   4      28490.08      29025.33       556.45 o
   5   1   4       5049.64       5195.19       133.39 o
   7   1   4       8414.65       8453.46       174.09 o
   9   1   4       2741.10       2941.90        59.63 o
  11   1   4       4283.44       4404.72        82.84 o
  13   1   4       2026.33       2076.70        47.52 o
  15   1   4          3.47         -1.35         5.68 o
  17   1   4        142.29        133.88         9.72 o
  19   1   4        214.05        249.58        12.99 o
  21   1   4        852.74        819.45        30.45 o
  23   1   4        758.88        846.20        33.84 o
  25   1   4        603.32        588.90        28.96 o
  27   1   4        103.64         87.40        12.57 o
  29   1   4        451.04        468.58        20.27 o
  31   1   4         45.73         33.09        12.84 o
  33   1   4         22.98         42.09        13.87 o
  35   1   4         55.15         70.41        15.21 o
  37   1   4         56.79         34.42        12.24 o
 -38   2   4        352.70        319.93        97.06 o
 -36   2   4        219.51        201.94        21.80 o
 -34   2   4       4229.04       4378.19       104.46 o
 -32   2   4       6800.24       7096.46       180.13 o
 -30   2   4       3231.01       3170.56        69.12 o
 -28   2   4         13.71        -12.02        12.54 o
 -26   2   4      10337.35      10715.33       190.83 o
 -24   2   4      15912.85      15647.02       261.02 o
 -22   2   4      15082.97      15479.32       256.99 o
 -20   2   4      11722.86      11267.77       189.81 o
 -18   2   4       3349.40       3326.66        63.34 o
 -16   2   4      50866.46      52428.60       838.11 o
 -14   2   4     112569.80     112891.53      2272.61 o
 -12   2   4      62912.03      64847.51      1306.56 o
 -10   2   4          6.27          1.47         1.99 o
  -8   2   4      72626.32      77671.04      1318.22 o
  -6   2   4     341565.91     349731.53      6714.70 o
  -4   2   4     300579.72     321668.28      5925.08 o
  -2   2   4      69167.45      75319.44      1324.51 o
   0   2   4      68447.34      70055.21      1296.11 o
   2   2   4     306319.25     329868.88      5789.43 o
   4   2   4     179225.75     184858.48      4054.70 o
   6   2   4      71027.52      71380.97      1468.03 o
   8   2   4        701.67        525.04        13.79 o
  10   2   4     102180.35     102245.57      1892.47 o
  12   2   4      95918.15      97087.18      1853.42 o
  14   2   4      45323.57      46221.74       787.12 o
  16   2   4       1542.46       1576.06        39.10 o
  18   2   4       1812.98       1758.34        40.20 o
  20   2   4      36408.42      35957.73       595.04 o
  22   2   4      30436.55      30183.14       562.99 o
  24   2   4       5919.72       5924.44       116.82 o
  26   2   4        205.82        199.47        15.84 o
  28   2   4       5992.60       5975.22       117.31 o
  30   2   4       7607.49       7598.83       137.06 o
  32   2   4       5374.80       5423.89       104.13 o
  34   2   4        104.27         86.97        15.34 o
  36   2   4       1652.46       1669.50        47.86 o
 -37   3   4          1.29         -6.17        17.63 o
 -35   3   4         70.48         64.69        18.21 o
 -33   3   4        266.88        184.87        17.98 o
 -31   3   4        134.99        142.52        18.07 o
 -29   3   4       1404.19       1448.80        42.60 o
 -27   3   4        512.56        504.61        22.95 o
 -25   3   4         75.56         81.52        13.75 o
 -23   3   4       9466.21       9462.77       172.70 o
 -21   3   4       3563.16       3471.86        67.03 o
 -19   3   4       2383.72       2202.78        45.97 o
 -17   3   4        578.99        696.13        22.74 o
 -15   3   4        541.19        693.01        35.43 o
 -13   3   4       6709.65       6770.35       207.63 o
 -11   3   4         36.58        119.90        14.41 o
  -9   3   4       8856.67       9215.23       193.03 o
  -7   3   4       1415.26       2395.09        51.16 o
  -5   3   4       3049.11       3295.66        66.04 o
  -3   3   4       9230.72      10075.22       192.87 o
  -1   3   4       5887.90       6560.26       117.41 o
   1   3   4      17559.36      20614.92       365.12 o
   3   3   4      25537.10      26522.94       468.59 o
   5   3   4       3847.59       3606.88        75.30 o
   7   3   4        850.60        820.85        19.46 o
   9   3   4         58.88         67.83         7.53 o
  11   3   4       2027.86       2262.56        44.97 o
  13   3   4      67756.88      65696.08      1042.71 o
  15   3   4        984.73        995.19        24.29 o
  17   3   4       5819.19       5427.44       109.78 o
  19   3   4       6885.45       6930.55       149.38 o
  21   3   4        503.66        553.18        31.77 o
  23   3   4        141.07        124.74        12.50 o
  25   3   4        239.36        290.44        18.09 o
  27   3   4        221.76        235.22        15.69 o
  29   3   4       1424.14       1386.04        36.15 o
  31   3   4         56.44         61.86        14.01 o
  33   3   4        172.03        164.92        17.04 o
  35   3   4         15.90         10.49        10.12 o
  37   3   4         24.32         15.20        15.09 o
 -36   4   4        126.02        109.87        20.25 o
 -34   4   4       2016.69       2073.12        54.66 o
 -32   4   4       5795.94       5891.50       126.15 o
 -30   4   4       5595.77       5542.17       112.12 o
 -28   4   4        483.37        527.21        25.34 o
 -26   4   4       5424.62       5326.76        99.41 o
 -24   4   4      28931.90      29856.40       517.71 o
 -22   4   4      30854.12      30502.57       495.27 o
 -20   4   4       3522.91       3460.16        66.42 o
 -18   4   4       8264.62       8561.67       145.65 o
 -16   4   4      34280.52      33931.01       582.40 o
 -14   4   4      89265.72      89037.15      1639.23 o
 -12   4   4      38348.04      40148.91       814.38 o
 -10   4   4       1118.76       1258.68        35.43 o
  -8   4   4     101472.01     107881.98      2419.09 o
  -6   4   4     144954.62     143272.53      2869.12 o
  -4   4   4      63276.26      62760.74      1204.35 o
  -2   4   4      18464.41      18680.86       420.09 o
   0   4   4      46583.30      49261.12       939.82 o
   2   4   4      87386.34      88449.06      1556.74 o
   4   4   4     229656.17     233331.47      4664.49 o
   6   4   4      62109.82      61001.04      1384.43 o
   8   4   4        230.65        190.82        11.15 o
  10   4   4      52328.40      53210.56       845.53 o
  12   4   4     156360.11     156888.27      2758.71 o
  14   4   4      46741.61      47907.81       859.73 o
  16   4   4       3222.32       3371.23        67.85 o
  18   4   4      21415.45      20538.37       385.32 o
  20   4   4      43004.48      42322.12       820.21 o
  22   4   4      31215.98      30274.94       541.55 o
  24   4   4       4241.13       4379.30        90.01 o
  26   4   4       1502.94       1409.30        41.92 o
  28   4   4       5631.17       5550.00       100.66 o
  30   4   4       6579.73       6650.76       122.75 o
  32   4   4       2370.72       2427.29        55.86 o
  34   4   4        120.71         98.42        14.94 o
  36   4   4        459.69        450.02        23.64 o
 -37   5   4         50.13         69.74        21.52 o
 -35   5   4        209.61        213.67        21.33 o
 -33   5   4        848.69        951.30        35.39 o
 -31   5   4         24.44         21.35         9.77 o
 -29   5   4        211.01        231.79        19.40 o
 -27   5   4         68.82         95.12        16.11 o
 -25   5   4       1036.15       1108.38        37.91 o
 -23   5   4       1321.77       1387.59        41.28 o
 -21   5   4        351.72        398.46        20.35 o
 -19   5   4          5.94          2.53        10.87 o
 -17   5   4         90.93         69.53        11.03 o
 -15   5   4       2971.14       3232.73        68.58 o
 -13   5   4      27568.71      28482.88       512.02 o
 -11   5   4       9806.68       9088.62       169.83 o
  -9   5   4       2512.70       2393.48        51.98 o
  -7   5   4      28396.57      29037.02       620.22 o
  -5   5   4      22635.32      23399.23       453.97 o
  -3   5   4      14578.79      14645.37       290.33 o
  -1   5   4       3824.37       4070.87        93.82 o
   1   5   4      34643.11      35434.75       677.68 o
   3   5   4      37181.91      36047.61       637.87 o
   5   5   4       5191.06       4935.44        95.22 o
   7   5   4        564.66        432.22        20.82 o
   9   5   4       5421.67       5529.44       158.00 o
  11   5   4       4485.98       4304.68        79.18 o
  13   5   4      20114.47      19936.77       355.96 o
  15   5   4       2150.52       2082.90        48.85 o
  17   5   4       1952.16       1927.50        41.93 o
  19   5   4       5033.11       5168.19        98.26 o
  21   5   4          6.49          2.75         6.41 o
  23   5   4        581.10        599.49        36.59 o
  25   5   4        252.63        282.61        16.71 o
  27   5   4        418.86        442.71        20.22 o
  29   5   4       3158.49       3208.74        70.45 o
  31   5   4        250.49        261.08        18.27 o
  33   5   4          0.23         -2.57         9.53 o
  35   5   4        198.05        207.64        18.54 o
 -36   6   4        121.55         94.18        21.11 o
 -34   6   4       2468.19       2558.37        62.38 o
 -32   6   4       3195.17       3390.87        74.44 o
 -30   6   4       1237.14       1143.34        47.09 o
 -28   6   4        237.89        247.19        19.23 o
 -26   6   4       3682.05       3806.14        78.35 o
 -24   6   4      22218.26      21631.89       355.11 o
 -22   6   4      16544.29      16276.47       269.97 o
 -20   6   4        336.07        345.99        17.75 o
 -18   6   4       2072.87       2042.44        44.04 o
 -16   6   4      35126.40      34915.78       603.01 o
 -14   6   4      52738.57      51906.68       919.68 o
 -12   6   4      73387.00      74653.13      1272.47 o
 -10   6   4       4082.80       4201.65        83.93 o
  -8   6   4      92563.29      93046.91      1783.02 o
  -6   6   4     107336.84     106612.18      2646.68 o
  -4   6   4      99189.70      57549.64      3668.34 o
  -2   6   4      22124.35      20977.17       495.03 o
   0   6   4       9611.38       9029.96       188.43 o
   2   6   4     319753.00     333121.72      6323.88 o
   4   6   4     137301.48     144055.81      3044.15 o
   6   6   4      42049.86      45232.98       870.59 o
   8   6   4       6354.77       6837.50       153.72 o
  10   6   4      46205.19      45479.83       916.44 o
  12   6   4      32604.59      32053.94       574.62 o
  14   6   4      39240.40      39202.81       695.48 o
  16   6   4       6966.00       6935.50       122.74 o
  18   6   4       6024.41       5929.94       135.08 o
  20   6   4      19490.23      19836.30       381.83 o
  22   6   4      17145.80      16702.03       333.59 o
  24   6   4       6012.44       5967.13       106.14 o
  26   6   4        270.44        279.84        17.37 o
  28   6   4       7182.89       7233.78       132.09 o
  30   6   4       5373.69       5263.71       101.07 o
  32   6   4       2661.02       2696.16        63.70 o
  34   6   4         67.78         84.53        16.46 o
  36   6   4        471.79        488.67        24.85 o
 -35   7   4          0.16          9.21        18.17 o
 -33   7   4        661.70        686.42        32.00 o
 -31   7   4       1181.73       1201.31        38.96 o
 -29   7   4       1300.99       1333.08        43.41 o
 -27   7   4         95.44         89.45        15.14 o
 -25   7   4       3416.63       3505.68        72.65 o
 -23   7   4       5814.28       5889.99       107.07 o
 -21   7   4       3917.28       3890.64        75.01 o
 -19   7   4          0.43         -8.57        10.92 o
 -17   7   4        917.15        910.08        32.72 o
 -15   7   4      13660.59      13623.09       252.06 o
 -13   7   4       8432.16       8156.63       143.75 o
 -11   7   4        960.55        921.15        37.14 o
  -9   7   4       1668.33       1659.93        37.13 o
  -7   7   4      18069.56      17539.32       306.26 o
  -5   7   4      24210.24      23954.41       428.21 o
  -1   7   4          8.99          1.67         2.90 o
   3   7   4      32914.04      30442.93       661.28 o
   5   7   4      10260.83       9503.92       167.36 o
   7   7   4         44.47         42.84         5.96 o
   9   7   4      11810.63      11923.28       216.37 o
  11   7   4       9636.10       9746.87       166.05 o
  13   7   4      11087.39      10854.47       192.75 o
  15   7   4       1879.92       1788.81        41.06 o
  17   7   4        789.22        815.77        26.97 o
  19   7   4       9069.64       8841.04       161.26 o
  21   7   4       7899.22       7668.01       136.79 o
  23   7   4       2057.63       1984.78        48.23 o
  25   7   4          4.31        -10.13        10.13 o
  27   7   4       1964.19       1943.34        46.19 o
  29   7   4       1963.91       2062.41        51.61 o
  31   7   4        479.07        485.63        23.54 o
  33   7   4          5.92          6.14        14.30 o
  35   7   4         59.48         65.44        16.33 o
 -36   8   4        170.22        140.31        22.21 o
 -34   8   4       2390.39       2452.04        64.25 o
 -32   8   4       3355.95       3353.35        77.99 o
 -30   8   4       1433.93       1374.16        50.75 o
 -28   8   4         82.11         75.75        14.75 o
 -26   8   4       3482.94       3431.64        76.51 o
 -24   8   4      16338.14      15698.37       270.74 o
 -22   8   4      15836.50      15479.60       258.68 o
 -20   8   4       1231.21       1312.61        52.69 o
 -18   8   4       3048.76       3112.47        62.04 o
 -16   8   4      14384.96      14945.67       266.15 o
 -14   8   4      44513.70      46049.44       892.34 o
 -12   8   4      35902.27      35251.29       607.36 o
 -10   8   4        353.18        372.10        23.42 o
  -8   8   4      33386.29      33358.95       575.51 o
  -6   8   4      52153.87      52770.62       902.33 o
  -4   8   4      40268.57      41022.86       704.01 o
  -2   8   4      11311.57      10908.82       228.64 o
   0   8   4         31.27          5.30         5.10 o
   2   8   4      89336.40      88848.59      1508.73 o
   4   8   4     146213.48     144001.64      2754.04 o
   6   8   4      37209.70      38753.64       719.80 o
   8   8   4       1304.64       1438.68        32.65 o
  10   8   4      19465.66      19392.74       337.06 o
  12   8   4      64336.62      61450.00      1049.38 o
  14   8   4      33552.57      33112.54       589.61 o
  16   8   4       5210.51       5198.98        91.93 o
  18   8   4       9458.28       9342.05       183.85 o
  20   8   4      21361.06      21310.95       356.92 o
  22   8   4      13789.31      13507.29       232.54 o
  24   8   4       2258.28       2218.00        55.37 o
  26   8   4         21.32          6.71        10.94 o
  28   8   4       2969.70       2913.63        66.21 o
  30   8   4       5665.16       5685.25       113.16 o
  32   8   4       1145.39       1145.15        36.11 o
  34   8   4        313.46        339.75        22.12 o
 -35   9   4         57.41         62.47        19.72 o
 -33   9   4        460.06        514.90        29.32 o
 -31   9   4       2492.13       2570.23        64.88 o
 -29   9   4        728.18        770.66        31.37 o
 -27   9   4        133.76        125.19        16.06 o
 -25   9   4       3994.27       4045.90        82.24 o
 -23   9   4       4128.66       4222.31        87.10 o
 -21   9   4       4322.26       4401.16        84.33 o
 -19   9   4        799.08        821.69        31.33 o
 -17   9   4       7182.46       7152.23       125.50 o
 -15   9   4      14979.96      14323.29       274.72 o
 -13   9   4      10563.83      10538.08       222.99 o
 -11   9   4       3036.83       3158.00        68.04 o
  -9   9   4       1775.27       1592.18        39.83 o
  -7   9   4      16473.90      15497.45       282.39 o
  -5   9   4      40951.82      39720.34       769.96 o
  -3   9   4      11554.99      11383.20       219.44 o
  -1   9   4        159.37        127.10        12.10 o
   1   9   4      16371.42      16726.87       292.26 o
   3   9   4      20753.26      20365.96       342.44 o
   5   9   4      42717.17      41595.24       665.74 o
   7   9   4       5838.78       5424.53       100.37 o
   9   9   4       5896.19       6042.34       104.52 o
  11   9   4      22785.45      23109.73       398.34 o
  13   9   4       5766.83       5472.19        95.07 o
  15   9   4       1833.17       1780.38        49.81 o
  17   9   4        548.90        603.06        20.05 o
  19   9   4       5539.48       5408.79       101.27 o
  21   9   4       9063.54       9129.57       172.28 o
  23   9   4       1789.76       1770.55        45.64 o
  25   9   4         17.23          6.80        10.62 o
  27   9   4       2253.55       2251.19        61.17 o
  29   9   4       1379.99       1426.12        39.43 o
  31   9   4        640.15        685.81        27.97 o
  33   9   4        129.86        139.55        18.03 o
  35   9   4        211.46        232.19        20.41 o
 -34  10   4       1478.90       1512.62        57.26 o
 -32  10   4       1557.12       1521.47        48.39 o
 -30  10   4        626.33        622.83        30.47 o
 -28  10   4         45.09         55.67        17.57 o
 -26  10   4       1798.39       1857.51        51.62 o
 -24  10   4       7935.28       7746.59       151.81 o
 -22  10   4      12767.49      13024.57       228.95 o
 -20  10   4        306.40        297.29        18.42 o
 -18  10   4        661.56        703.34        25.57 o
 -16  10   4      15972.21      16075.56       283.13 o
 -14  10   4      30025.87      29660.46       531.28 o
 -12  10   4      14350.77      14405.67       256.06 o
 -10  10   4         60.96         59.18         9.25 o
  -8  10   4      45705.68      46257.96       793.40 o
  -6  10   4      46961.50      47595.53       785.69 o
  -4  10   4      43174.89      46038.08       737.21 o
  -2  10   4       3533.84       3546.89        66.27 o
   0  10   4       8738.42       8815.70       165.88 o
   2  10   4      25472.50      25863.23       464.92 o
   4  10   4      54037.86      55594.52      1016.21 o
   6  10   4      24369.94      23686.71       384.96 o
   8  10   4          0.34          0.32         9.21 o
  10  10   4      11499.34      11688.20       207.38 o
  12  10   4      26599.82      27879.23       482.01 o
  14  10   4      18906.77      18603.92       304.57 o
  16  10   4       3897.29       3826.73        73.94 o
  18  10   4       6711.10       6566.75       135.24 o
  20  10   4       8118.18       8010.19       148.90 o
  22  10   4       5516.60       5341.51       100.19 o
  24  10   4       4488.03       4478.47        90.83 o
  26  10   4         29.33         20.13         7.73 o
  28  10   4        786.54        784.78        31.07 o
  30  10   4       3750.43       3768.23        77.69 o
  32  10   4       1622.02       1612.52        44.48 o
  34  10   4         50.64         23.52        16.34 o
 -33  11   4       1197.06       1311.34        51.61 o
 -31  11   4       3164.96       3189.24        75.80 o
 -29  11   4        410.58        472.92        27.71 o
 -27  11   4        502.58        542.64        28.29 o
 -25  11   4       1704.79       1783.54        50.50 o
 -23  11   4       2524.07       2562.42        61.88 o
 -21  11   4       6628.15       6709.32       130.53 o
 -19  11   4       3594.53       3701.93        76.18 o
 -17  11   4       3842.31       3853.12        88.88 o
 -15  11   4      25736.40      25691.93       446.87 o
 -13  11   4      15185.67      14896.97       247.72 o
 -11  11   4       5435.54       5255.34        95.31 o
  -9  11   4        591.86        586.73        32.40 o
  -7  11   4      22067.44      21386.08       349.05 o
  -5  11   4      36049.83      35276.48       568.18 o
  -3  11   4       3924.51       4039.11        87.51 o
  -1  11   4       1405.48       1434.64        36.15 o
   1  11   4      18515.98      17602.61       309.18 o
   3  11   4      29403.44      28194.75       579.92 o
   5  11   4      16665.84      16845.93       285.15 o
   7  11   4       3630.35       3664.08        68.20 o
   9  11   4       9031.92       9072.93       157.80 o
  11  11   4      26019.61      26022.65       484.09 o
  13  11   4       6416.08       6277.96       120.44 o
  15  11   4       2218.79       2190.67        60.16 o
  17  11   4         79.37         93.93        11.32 o
  19  11   4       2364.87       2392.38        50.96 o
  21  11   4      12353.04      12366.20       214.18 o
  23  11   4       1650.02       1651.17        43.31 o
  25  11   4         38.86         21.57         7.40 o
  27  11   4       1281.03       1366.21        42.15 o
  29  11   4       1225.75       1268.60        44.31 o
  31  11   4       1694.91       1816.78        47.32 o
  33  11   4        372.49        348.03        23.35 o
 -32  12   4       1053.59       1012.76        47.92 o
 -30  12   4        606.08        543.38        33.03 o
 -28  12   4         79.23         59.78        18.06 o
 -26  12   4       1237.70       1176.16        40.77 o
 -24  12   4       3545.05       3411.20        76.19 o
 -22  12   4       3639.91       3641.67        83.30 o
 -20  12   4        410.59        431.32        22.74 o
 -18  12   4       2274.30       2164.65        51.04 o
 -16  12   4       8837.68       8521.73       153.32 o
 -14  12   4      10204.63      10165.85       174.70 o
 -12  12   4       4187.65       4252.43        80.64 o
 -10  12   4        337.79        332.35        17.51 o
  -8  12   4       2916.29       2834.75        58.75 o
  -6  12   4      25560.15      26439.38       461.52 o
  -4  12   4      25895.27      27416.20       477.35 o
  -2  12   4       1567.93       1502.35        42.42 o
   0  12   4       4669.73       4549.07        86.03 o
   2  12   4      23934.55      23617.52       412.48 o
   4  12   4      24253.91      24015.32       419.10 o
   6  12   4       2975.15       3223.49        72.63 o
   8  12   4        650.51        599.25        27.98 o
  10  12   4      10557.63      10817.14       182.03 o
  12  12   4      11946.99      11829.28       212.01 o
  14  12   4       9388.16       9334.21       192.43 o
  16  12   4       1753.09       1791.99        39.99 o
  18  12   4         43.08         56.76        11.68 o
  20  12   4       5949.89       5992.95       111.02 o
  22  12   4       7942.27       7715.80       152.91 o
  24  12   4        762.20        701.76        25.73 o
  26  12   4         11.53          1.28         9.71 o
  28  12   4        620.76        630.55        30.74 o
  30  12   4       2321.88       2395.21        67.92 o
  32  12   4        923.89        943.52        35.70 o
 -33  13   4        467.35        464.62        31.61 o
 -31  13   4       2011.55       2088.05        62.31 o
 -29  13   4        721.87        770.06        42.25 o
 -27  13   4        172.07        136.04        18.75 o
 -25  13   4       1201.16       1227.24        42.87 o
 -23  13   4       6182.63       6247.83       130.97 o
 -21  13   4       7312.89       7543.87       162.08 o
 -19  13   4        269.77        284.53        20.01 o
 -17  13   4       6980.19       7054.52       147.50 o
 -15  13   4      14502.82      14612.50       253.53 o
 -13  13   4       7364.52       7317.99       134.14 o
 -11  13   4       1491.06       1597.89        47.94 o
  -9  13   4        350.16        362.73        19.12 o
  -7  13   4      20304.25      20438.19       336.67 o
  -5  13   4      20578.94      20274.43       365.58 o
  -3  13   4      15532.92      15264.30       261.78 o
  -1  13   4       2652.75       2772.22        60.57 o
   1  13   4       8777.84       8809.82       162.68 o
   3  13   4      15125.02      14139.10       246.32 o
   5  13   4      24505.61      24049.48       403.82 o
   7  13   4       1332.49       1239.65        42.61 o
   9  13   4       1730.60       1683.68        44.50 o
  11  13   4      24509.67      24614.92       415.33 o
  13  13   4      11091.36      11160.20       189.44 o
  15  13   4       3226.11       3340.02        80.52 o
  17  13   4        498.04        573.03        22.42 o
  19  13   4       5492.03       5486.24       102.89 o
  21  13   4       6477.51       6536.55       131.81 o
  23  13   4       3401.05       3379.99        69.42 o
  25  13   4        218.24        215.68        17.00 o
  27  13   4       1634.95       1733.35        49.57 o
  29  13   4       1234.51       1244.42        43.94 o
  31  13   4       1400.82       1418.10        50.26 o
 -32  14   4        436.20        392.08        30.00 o
 -30  14   4        522.29        450.48        29.33 o
 -28  14   4         44.24         22.47        17.23 o
 -26  14   4       1178.58       1085.60        58.12 o
 -24  14   4       2751.61       2681.12        71.22 o
 -22  14   4       2236.89       2280.95        66.30 o
 -20  14   4         86.93         68.61        15.55 o
 -18  14   4       3328.86       3293.85        74.09 o
 -16  14   4       7995.45       7917.07       156.32 o
 -14  14   4       3863.25       3941.08        80.69 o
 -12  14   4       1202.38       1283.99        35.80 o
 -10  14   4        316.58        328.14        19.03 o
  -8  14   4       4414.27       4442.63        84.42 o
  -6  14   4      10404.49      10451.87       192.13 o
  -4  14   4       9472.91       9918.97       183.44 o
  -2  14   4        222.28        194.67        18.20 o
   0  14   4       3299.20       3452.30        72.88 o
   2  14   4       1740.62       1633.43        39.42 o
   4  14   4       6910.76       6977.54       123.81 o
   6  14   4       6387.94       6425.65       114.98 o
   8  14   4        803.70        776.44        32.79 o
  10  14   4       5797.56       5952.11       119.22 o
  12  14   4      11318.14      11450.78       202.77 o
  14  14   4       5444.91       5340.98       101.41 o
  16  14   4        343.64        394.27        24.18 o
  18  14   4          6.50          1.28         7.36 o
  20  14   4       2432.36       2417.42        57.04 o
  22  14   4       2537.94       2484.53        57.65 o
  24  14   4        855.97        821.93        29.90 o
  26  14   4         20.20         21.48        13.93 o
  28  14   4        103.19         72.66        13.08 o
  30  14   4        340.76        306.35        23.23 o
 -31  15   4       1252.04       1330.26        49.42 o
 -29  15   4        488.71        507.39        39.74 o
 -27  15   4        129.56        116.01        21.87 o
 -25  15   4        962.28        939.50        41.03 o
 -23  15   4       3621.11       3629.08       102.56 o
 -21  15   4       3560.70       3689.58        96.40 o
 -19  15   4        250.21        297.28        23.69 o
 -17  15   4       2978.87       2891.91        72.44 o
 -15  15   4       5401.37       5656.77       113.20 o
 -13  15   4       8453.25       8677.27       165.93 o
 -11  15   4        949.58       1058.83        44.61 o
  -9  15   4        754.76        804.58        29.12 o
  -7  15   4      10168.68      10138.28       175.41 o
  -5  15   4      26490.08      26958.59       439.22 o
  -3  15   4      10251.53      10106.08       201.99 o
  -1  15   4        272.50        286.40        18.51 o
   1  15   4       7943.46       7548.22       137.58 o
   3  15   4      28463.72      28988.08       472.87 o
   5  15   4       8689.68       8747.58       151.79 o
   7  15   4         34.86          7.06        12.77 o
   9  15   4       5754.48       5842.85       109.60 o
  11  15   4      10764.29      10801.21       223.29 o
  13  15   4      10274.37      10396.03       234.87 o
  15  15   4       1032.23       1031.97        34.72 o
  17  15   4        860.79        921.68        33.99 o
  19  15   4       4087.96       4292.60        96.38 o
  21  15   4       6411.88       6598.81       127.80 o
  23  15   4       1329.91       1295.14        38.25 o
  25  15   4          2.16        -13.03        13.03 o
  27  15   4        550.02        554.10        27.17 o
  29  15   4       2013.42       2050.37        62.53 o
 -30  16   4         91.64         45.12        16.05 o
 -28  16   4        193.43        177.03        23.01 o
 -26  16   4        640.15        579.22        32.16 o
 -24  16   4        807.18        690.48        36.59 o
 -22  16   4        127.94         77.29        17.20 o
 -20  16   4        183.42        106.88        23.33 o
 -18  16   4        126.37         81.39        17.78 o
 -16  16   4       1415.99       1313.30        53.05 o
 -14  16   4       3326.49       3176.80        74.29 o
 -12  16   4        959.67        990.10        36.67 o
 -10  16   4         10.95          1.87        14.34 o
  -8  16   4       2566.95       2550.93        58.77 o
  -6  16   4      11109.40      11075.06       190.71 o
  -4  16   4       2601.41       2638.03        66.72 o
  -2  16   4        667.72        723.73        32.55 o
   0  16   4       2128.99       2209.25        64.94 o
   2  16   4       3352.87       3331.84        69.53 o
   4  16   4       2113.37       2204.34        50.31 o
   6  16   4       1369.48       1411.45        38.26 o
   8  16   4        321.93        297.14        18.87 o
  10  16   4       2012.84       2174.52        58.59 o
  12  16   4       1375.25       1366.74        46.54 o
  14  16   4        809.44        785.64        37.69 o
  16  16   4        691.52        627.91        36.34 o
  18  16   4        148.81        139.50        18.62 o
  20  16   4        631.24        619.68        36.27 o
  22  16   4       2796.32       2691.25        65.67 o
  24  16   4        902.59        930.37        35.85 o
  26  16   4         93.07         95.61        15.50 o
  28  16   4         15.39         11.24        14.30 o
 -29  17   4        502.80        498.52        36.96 o
 -27  17   4          3.02         -5.11        12.87 o
 -25  17   4       1148.20       1078.51        52.64 o
 -23  17   4       4304.33       4403.77       102.77 o
 -21  17   4       1170.48       1216.67        48.70 o
 -19  17   4         84.20        107.86        20.64 o
 -17  17   4       2193.42       2245.74        76.13 o
 -13  17   4       7173.12       7340.18       155.17 o
 -11  17   4       2566.24       2701.22        68.28 o
  -9  17   4       1567.20       1544.84        58.50 o
  -7  17   4      11727.66      11888.99       227.14 o
  -5  17   4      11475.18      11524.94       240.94 o
  -3  17   4       4743.36       4777.31        99.65 o
  -1  17   4         61.85         80.57        21.15 o
   1  17   4       4690.61       4526.09        90.94 o
   3  17   4      11609.07      11849.83       209.91 o
   5  17   4       6535.19       6517.42       123.25 o
   7  17   4       1277.29       1196.76        52.25 o
   9  17   4       2764.60       2860.65        69.81 o
  11  17   4       7229.05       7429.64       142.36 o
  13  17   4      10426.18      10454.55       223.12 o
  15  17   4       2987.08       3025.93       104.98 o
  17  17   4        770.45        711.25        47.74 o
  19  17   4       4182.90       4475.21       114.74 o
  21  17   4       1994.40       2238.94        98.97 o
  23  17   4       1095.37       1098.77        43.24 o
  25  17   4         17.87         -6.90        14.94 o
  27  17   4        613.07        650.93        30.37 o
 -26  18   4        398.78        234.50        39.42 o
 -24  18   4        569.96        494.87        35.16 o
 -22  18   4        127.39         71.07        18.81 o
 -20  18   4          2.12         -1.77         9.16 o
 -18  18   4        640.12        579.02        36.47 o
 -16  18   4       1188.41       1197.94        44.99 o
 -14  18   4        818.09        847.25        41.76 o
 -12  18   4         98.14         26.53        12.97 o
 -10  18   4         60.95         34.24        10.84 o
  -8  18   4        503.26        525.86        30.77 o
  -6  18   4        546.29        548.30        29.37 o
  -4  18   4        678.63        769.07        33.66 o
  -2  18   4        598.08        669.63        37.84 o
   0  18   4          1.96          6.09        16.23 o
   2  18   4        674.37        689.58        31.11 o
   4  18   4       2496.37       2488.27        73.40 o
   6  18   4       2096.85       2207.12        60.86 o
   8  18   4        364.56        328.25        24.38 o
  10  18   4        260.67        253.63        23.19 o
  12  18   4       1096.14       1073.01        48.95 o
  14  18   4        915.66        869.38        39.12 o
  16  18   4        717.55        695.19        47.22 o
  18  18   4         71.39         13.68         9.99 o
  20  18   4        579.48        572.88        34.15 o
  22  18   4        875.43        779.25        38.22 o
  24  18   4        282.98        259.73        21.39 o
  26  18   4         41.34         23.72        20.23 o
 -25  19   4       1005.08        906.97        47.16 o
 -23  19   4       1992.54       2195.66        84.20 o
 -21  19   4       1200.20       1227.24        46.91 o
 -19  19   4         35.47         27.18        17.06 o
 -17  19   4        408.30        362.10        30.06 o
 -15  19   4       3537.33       3681.77       100.16 o
 -13  19   4       5269.78       5280.58       136.02 o
 -11  19   4       1728.32       1779.09        67.28 o
  -9  19   4        444.37        410.08        31.90 o
  -7  19   4       5685.66       5799.49       157.38 o
  -5  19   4       7956.98       7991.53       193.96 o
  -3  19   4       4829.39       4710.18       135.61 o
  -1  19   4          4.43         -1.18         9.04 o
   1  19   4       4072.47       4018.71        99.12 o
   3  19   4      10698.07      10987.27       243.76 o
   5  19   4       5792.84       5820.55       139.33 o
   7  19   4          2.06         -3.28         7.25 o
   9  19   4       1072.84       1260.96        64.64 o
  11  19   4       3907.69       3752.02       130.79 o
  13  19   4       5771.42       6015.00       126.02 o
  15  19   4       1337.71       1221.83        43.50 o
  17  19   4         52.31         77.80        22.16 o
  19  19   4       2709.03       2760.14        89.43 o
  21  19   4       1508.21       1622.96        90.25 o
  23  19   4       1258.83       1261.94        50.12 o
  25  19   4         62.35         37.49        16.20 o
 -24  20   4        118.02         83.93        23.06 o
 -22  20   4          4.41         33.79        21.73 o
 -20  20   4         52.30         35.23        21.09 o
 -18  20   4         72.78         74.95        21.87 o
 -16  20   4         98.59         39.79        20.95 o
 -14  20   4        388.45        342.53        27.86 o
 -12  20   4        138.33        119.31        23.13 o
 -10  20   4         25.33          6.36         8.89 o
  -8  20   4        215.04        157.84        19.94 o
  -6  20   4        148.69        111.06        18.49 o
  -4  20   4         59.42         39.01        20.60 o
  -2  20   4         43.10         20.68        15.04 o
   0  20   4          1.90          0.02         8.04 o
   2  20   4        516.13        512.42        35.20 o
   4  20   4        839.89        897.93        45.32 o
   6  20   4        476.70        462.53        37.33 o
   8  20   4         12.14         -4.10         6.39 o
  10  20   4         52.05         31.42        15.50 o
  12  20   4        100.06         74.76        18.83 o
  14  20   4        259.56        266.99        27.10 o
  16  20   4        229.83        179.36        20.93 o
  18  20   4          7.19          0.38        19.17 o
  20  20   4          2.18         -2.19        15.83 o
  22  20   4         63.40          5.00        10.44 o
  24  20   4        191.17        104.32        25.61 o
 -21  21   4        943.28       1015.72        50.26 o
 -19  21   4         46.43         70.69        22.35 o
 -17  21   4        782.52        789.25        39.03 o
 -15  21   4       3148.51       3240.36        83.78 o
 -13  21   4       2030.49       1957.64        61.36 o
 -11  21   4        473.08        478.56        32.14 o
  -9  21   4       1032.15       1010.68        46.54 o
  -7  21   4       2796.38       2876.81       125.67 o
  -5  21   4       3001.44       3106.64       103.80 o
  -3  21   4       1347.59       1367.92        48.85 o
  -1  21   4        523.20        495.83        31.41 o
   1  21   4       2720.38       2764.75        82.54 o
   3  21   4       6401.02       6292.05       134.76 o
   5  21   4       3000.52       3082.98        93.47 o
   7  21   4        332.44        332.22        27.67 o
   9  21   4        834.92        839.69        38.23 o
  11  21   4       2562.73       2593.52        72.53 o
  13  21   4       2702.47       2605.99        77.23 o
  15  21   4        750.36        721.59        36.07 o
  17  21   4        163.59        187.33        23.34 o
  19  21   4       1470.08       1587.66        51.76 o
  21  21   4       1286.64       1356.32        56.38 o
 -20  22   4         65.90         55.03        23.21 o
 -18  22   4         46.21         38.24        22.47 o
 -16  22   4          2.02          7.44        22.10 o
 -14  22   4          4.72        -23.80        23.80 o
 -12  22   4          6.03         -0.40        20.73 o
 -10  22   4         83.55         76.08        23.17 o
  -8  22   4        131.39        102.64        23.43 o
  -6  22   4         14.78          2.27         9.60 o
  -4  22   4         95.96        107.40        24.19 o
  -2  22   4         19.22          5.96        21.66 o
   0  22   4        143.76        162.98        26.20 o
   2  22   4        168.91        124.89        22.76 o
   4  22   4         32.91         16.83        10.85 o
   6  22   4        122.22        101.79        22.87 o
   8  22   4          1.81          8.78        19.80 o
  10  22   4         80.90         81.18        21.71 o
  12  22   4          0.06         -4.62        19.36 o
  14  22   4        239.08        227.78        25.53 o
  16  22   4        168.43        161.32        22.84 o
  18  22   4          2.62         -0.16        19.55 o
  20  22   4         10.97          7.56        19.40 o
 -17  23   4        312.41        264.59        32.03 o
 -15  23   4       1586.59       1701.81        59.88 o
 -13  23   4       1288.77       1329.18        62.37 o
 -11  23   4        341.07        296.73        29.22 o
  -9  23   4        459.67        464.24        33.32 o
  -7  23   4       1691.36       1765.12        90.46 o
  -5  23   4       2409.99       2430.73       124.04 o
  -3  23   4        453.46        501.55        38.60 o
  -1  23   4         21.26         15.55        12.39 o
   1  23   4       1499.33       1551.06       100.56 o
   3  23   4       1896.23       1958.21        63.27 o
   5  23   4       1703.65       1739.30        58.68 o
   7  23   4        194.04        197.63        26.39 o
   9  23   4        309.55        329.90        28.73 o
  11  23   4       1371.53       1477.26        52.60 o
  13  23   4       1539.42       1633.16        57.73 o
  15  23   4        279.47        295.72        28.06 o
  17  23   4        111.14        114.90        23.47 o
 -14  24   4         89.99         90.08        24.80 o
 -12  24   4          0.34          2.87        22.47 o
 -10  24   4          9.25         -6.32        30.74 o
  -8  24   4         33.49         30.69        25.06 o
  -6  24   4         18.63          7.07        22.15 o
  -4  24   4         43.65         23.03        22.52 o
  -2  24   4         17.17          8.57         8.43 o
   0  24   4         20.54          7.84        20.39 o
   2  24   4         25.47         14.28        10.83 o
   4  24   4         38.47          8.43        23.58 o
   6  24   4         11.59         16.09        21.24 o
   8  24   4          3.16         35.90        22.17 o
  10  24   4        298.90        323.01        28.97 o
  12  24   4          3.32        -20.76        20.76 o
  14  24   4         39.60         30.54        22.61 o
 -11  25   4         21.85         -6.16        30.49 o
  -9  25   4         56.51         43.66        24.72 o
  -7  25   4        496.28        443.13        34.97 o
  -5  25   4       1228.88       1313.57        66.49 o
  -3  25   4        363.35        283.74        30.71 o
  -1  25   4         27.82         27.74        12.15 o
   1  25   4        679.30        632.65        44.44 o
   3  25   4       1112.87       1079.73        50.75 o
   5  25   4        683.55        675.21        40.95 o
   7  25   4         49.77         49.20        23.25 o
   9  25   4        148.03        139.95        25.36 o
  11  25   4        699.44        773.97        58.92 o
  -4  26   4        135.87        158.76        29.04 o
  -2  26   4          3.69         33.67        25.45 o
   0  26   4         42.20         83.47        26.52 o
   2  26   4          8.17          6.50         8.56 o
   4  26   4         40.18         70.15        26.73 o
 -37   1   5       2288.65       2339.93        68.39 o
 -35   1   5        732.40        749.28        35.76 o
 -33   1   5        118.41        133.81        18.97 o
 -31   1   5       5516.16       5658.18       110.86 o
 -29   1   5      11900.25      12532.94       226.22 o
 -27   1   5       7223.38       6955.58       129.48 o
 -25   1   5        147.20        154.20        15.21 o
 -23   1   5       7406.03       7362.50       129.44 o
 -21   1   5      42142.20      43165.50       694.70 o
 -19   1   5      68021.26      67351.77      1076.73 o
 -17   1   5       8810.18       8647.70       150.32 o
 -15   1   5       8904.43       9275.19       156.43 o
 -13   1   5      72570.73      75653.09      1531.38 o
 -11   1   5     125226.91     125537.57      3230.45 o
  -9   1   5      74049.41      74510.20      1427.31 o
  -7   1   5          8.31         73.19         7.79 o
  -5   1   5     137442.89     138053.81      2425.72 o
  -3   1   5     346758.16     351122.81      6488.68 o
  -1   1   5     306150.47     328576.62      7125.77 o
   1   1   5      10377.60       9718.90       180.89 o
   3   1   5       6122.97       6226.62       116.95 o
   5   1   5     251446.97     262522.78      5346.20 o
   7   1   5     264101.91     285466.34      6020.75 o
   9   1   5      81971.12      86512.55      1732.43 o
  11   1   5       9802.01       9334.31       183.24 o
  13   1   5      47030.26      48451.59       974.47 o
  15   1   5      79409.83      78359.83      1380.57 o
  17   1   5      41036.91      41441.38       798.74 o
  19   1   5       4437.95       4787.79        89.93 o
  21   1   5      19157.88      18787.71       316.69 o
  23   1   5      30843.99      30371.63       542.88 o
  25   1   5      15142.91      14717.39       294.73 o
  27   1   5       3340.52       3359.61        72.75 o
  29   1   5         42.03         35.29        11.66 o
  31   1   5       5055.21       4952.00        92.32 o
  33   1   5       6415.35       6513.06       121.02 o
  35   1   5       1409.21       1466.31        41.01 o
  37   1   5         31.96         23.57        14.25 o
 -38   2   5        338.55        364.49        97.44 o
 -36   2   5        146.69        159.73        20.82 o
 -34   2   5         11.10          7.43        10.45 o
 -32   2   5        178.04        205.75        19.98 o
 -30   2   5          0.79         -4.02        14.77 o
 -28   2   5        180.71        181.41        17.08 o
 -26   2   5         19.67         39.62        13.67 o
 -24   2   5         89.06         90.73        13.95 o
 -22   2   5       1569.60       1518.08        37.73 o
 -20   2   5        156.81        174.94        13.87 o
 -18   2   5         54.88         57.70        11.00 o
 -16   2   5          1.52         -5.21         8.97 o
 -14   2   5        514.52        509.48        21.48 o
 -10   2   5        854.40        681.34        41.54 o
  -8   2   5       2289.51       2873.44        60.59 o
  -6   2   5       3745.88       4598.10        83.65 o
  -4   2   5       3366.40       3495.31        69.50 o
  -2   2   5       4527.33       4180.24        72.40 o
   0   2   5        262.27        265.88        15.69 o
   2   2   5       5055.96       5042.81        90.29 o
   4   2   5      35174.29      38450.21       689.95 o
   6   2   5      16034.42      16892.99       312.30 o
   8   2   5        749.57       1064.07        43.90 o
  10   2   5         55.08         86.89         6.21 o
  12   2   5        100.09        115.93         7.53 o
  14   2   5       6769.05       6537.53       116.57 o
  16   2   5       3006.36       2995.90        62.24 o
  18   2   5       1995.96       1776.97        45.35 o
  20   2   5        481.94        521.31        20.93 o
  22   2   5        143.29        153.29        13.85 o
  24   2   5        266.63        284.19        18.39 o
  26   2   5        341.22        347.41        18.97 o
  28   2   5        251.34        269.64        18.32 o
  30   2   5        732.55        748.67        25.89 o
  32   2   5        110.71        121.78        15.28 o
  34   2   5         30.95         36.69        13.83 o
  36   2   5          0.93          6.25        10.42 o
 -37   3   5       2346.31       2525.40        70.06 o
 -35   3   5        739.65        703.80        32.17 o
 -33   3   5         86.50         56.68        12.55 o
 -31   3   5       5534.30       5783.62       112.21 o
 -29   3   5      11301.02      11575.62       214.19 o
 -27   3   5       5506.72       5270.73        98.82 o
 -25   3   5        739.43        712.71        31.18 o
 -23   3   5      11203.83      11320.45       191.68 o
 -21   3   5      28910.72      28983.72       483.87 o
 -19   3   5      42997.21      42579.60       685.79 o
 -17   3   5      16354.33      15972.07       262.54 o
 -15   3   5      10160.03       9641.90       161.86 o
 -13   3   5      69552.57      72433.33      1391.83 o
  -7   3   5      10621.22      11472.81       244.43 o
  -5   3   5      88244.00      89491.33      1574.54 o
  -3   3   5     361627.59     377725.97      6890.84 o
  -1   3   5     150751.91     152718.08      2793.21 o
   1   3   5      64181.98      68550.52      1430.54 o
   3   3   5      88356.41      92414.46      1464.58 o
   5   3   5     190038.23     189008.92      3781.30 o
   7   3   5     187088.08     192374.44      3607.45 o
   9   3   5      40107.65      40755.77      1072.75 o
  11   3   5       8774.40       8639.33       156.67 o
  13   3   5      16261.16      16768.91       289.48 o
  15   3   5      84590.46      83164.22      1411.54 o
  17   3   5      39296.38      40208.63       743.61 o
  19   3   5       5422.69       5260.34       109.85 o
  21   3   5       6250.34       6111.21       123.46 o
  23   3   5      21901.43      21627.14       425.50 o
  25   3   5      10107.61       9897.51       179.42 o
  27   3   5       4138.61       4242.99        88.72 o
  29   3   5          0.51         -7.50        10.86 o
  31   3   5       3262.01       3280.68        70.74 o
  33   3   5       6243.35       6551.10       126.30 o
  35   3   5       1971.33       1991.75        52.71 o
  37   3   5         14.27         19.50        14.91 o
 -36   4   5         58.23         51.47        20.32 o
 -34   4   5          0.41          3.63        16.33 o
 -32   4   5         37.26         23.12        12.29 o
 -30   4   5         77.99         65.31        16.19 o
 -28   4   5       1503.28       1533.93        42.72 o
 -26   4   5       3059.15       3011.59        65.70 o
 -24   4   5         84.80        121.33        15.26 o
 -22   4   5       6955.28       6993.37       123.65 o
 -20   4   5       5848.55       5651.98       100.89 o
 -18   4   5       5053.51       4913.10        99.32 o
 -16   4   5        153.48        283.17        14.90 o
 -14   4   5       1785.52       1962.68        45.40 o
 -12   4   5      13373.97      12891.72       257.90 o
 -10   4   5      11821.98      11652.91       248.30 o
  -8   4   5       6426.17       6737.82       151.47 o
  -6   4   5      31453.44      34503.70       665.92 o
  -4   4   5       2987.14       2968.56        62.00 o
  -2   4   5       1135.25        972.91        21.41 o
   0   4   5      12337.70      13278.20       283.91 o
   2   4   5       6056.89       7042.79       135.88 o
   4   4   5       4508.06       4349.44        80.62 o
   6   4   5       1320.63       1219.95        29.45 o
   8   4   5       1033.32       1030.12        28.10 o
  10   4   5       2248.87       2147.75        38.92 o
  12   4   5       3265.70       3177.46        58.08 o
  14   4   5      10219.18      10170.59       179.88 o
  16   4   5      10680.93      10627.80       195.57 o
  18   4   5         37.11         32.82         8.57 o
  20   4   5       2895.68       2758.99        63.85 o
  22   4   5        183.57        209.47        14.66 o
  24   4   5       3377.51       3284.49        68.01 o
  26   4   5       2695.61       2600.10        59.64 o
  28   4   5          0.20         10.25        10.25 o
  30   4   5       1436.43       1383.10        37.63 o
  32   4   5        201.54        199.44        16.97 o
  34   4   5          5.93         -2.57         9.59 o
  36   4   5          5.43         -1.45        14.65 o
 -37   5   5       1565.52       1682.55        56.33 o
 -35   5   5        487.22        496.99        29.46 o
 -33   5   5        206.13        212.95        20.78 o
 -31   5   5       2367.42       2300.65        61.33 o
 -29   5   5      10611.94      10448.79       188.20 o
 -27   5   5      12778.45      12822.66       225.04 o
 -25   5   5        182.09        169.11        16.38 o
 -23   5   5      11334.34      11260.82       191.78 o
 -21   5   5      28742.67      28763.51       468.73 o
 -19   5   5      30473.77      30071.33       488.41 o
 -17   5   5      11129.26      10999.51       184.83 o
 -15   5   5       4024.01       4301.20        81.41 o
 -13   5   5      81722.43      84312.61      1489.06 o
 -11   5   5     106181.73     105518.77      1792.63 o
  -9   5   5      65618.14      68702.07      1214.71 o
  -7   5   5       1648.05        595.49        84.95 o
  -5   5   5      67627.09      70240.14      1488.18 o
  -3   5   5      91136.83      93917.26      2075.08 o
  -1   5   5      94696.06      96726.40      1774.18 o
   1   5   5      31721.80      34341.64       773.23 o
   3   5   5       3707.30       3089.49        67.99 o
   5   5   5      93094.83      94637.63      1805.58 o
   7   5   5     139552.88     147244.83      3167.40 o
   9   5   5      58257.95      63231.88      1533.28 o
  11   5   5       3040.38       3113.35        59.77 o
  13   5   5      50563.96      49791.88       881.39 o
  15   5   5      65508.50      64930.37      1148.05 o
  17   5   5      57660.08      56222.12       926.41 o
  19   5   5       2330.93       2323.57        49.95 o
  21   5   5       8904.69       9019.61       183.08 o
  23   5   5      16084.68      15663.94       325.23 o
  25   5   5      14091.56      13767.00       254.76 o
  27   5   5       4376.75       4293.38        83.02 o
  29   5   5        875.53        906.10        37.24 o
  31   5   5       3015.78       3008.14        64.31 o
  33   5   5       2672.81       2590.04        63.03 o
  35   5   5       1344.51       1385.47        40.52 o
 -36   6   5        622.92        626.67        32.74 o
 -34   6   5         41.25         37.15        19.02 o
 -32   6   5        460.21        538.17        27.00 o
 -30   6   5       1525.05       1502.04        47.08 o
 -28   6   5        817.93        889.79        33.88 o
 -26   6   5        722.43        759.16        29.15 o
 -24   6   5        112.30        155.45        16.16 o
 -22   6   5       2905.43       2889.89        59.81 o
 -20   6   5       2607.01       2637.73        58.63 o
 -18   6   5       2134.93       2138.84        46.02 o
 -16   6   5        490.92        584.54        21.30 o
 -14   6   5        849.79        849.84        32.00 o
 -12   6   5      19081.28      18554.62       382.80 o
 -10   6   5      18263.37      18449.31       334.22 o
  -8   6   5        359.17        384.02        19.25 o
  -6   6   5       3486.96       4069.12        91.19 o
   0   6   5      60526.51      62787.33      1763.24 o
   2   6   5       2084.78       2721.00        61.89 o
   6   6   5      25327.34      26676.13       494.07 o
   8   6   5       4145.04       4221.04       131.59 o
  10   6   5       1273.15       1095.85        47.22 o
  12   6   5        154.27        259.22        11.14 o
  14   6   5      13832.66      13692.24       230.67 o
  16   6   5       9042.80       8738.39       151.62 o
  18   6   5        299.17        325.80        15.21 o
  20   6   5        411.54        460.09        18.86 o
  22   6   5       1428.63       1399.49        38.70 o
  24   6   5       1709.68       1755.67        46.85 o
  26   6   5        617.04        670.95        24.32 o
  28   6   5        348.64        377.05        19.56 o
  30   6   5        918.12        925.39        30.50 o
  32   6   5        298.67        328.32        20.62 o
  34   6   5        512.44        563.56        25.58 o
  36   6   5         80.04         86.11        16.45 o
 -35   7   5        448.09        434.64        28.42 o
 -33   7   5        422.02        405.13        26.54 o
 -31   7   5       3750.44       3809.03        81.35 o
 -29   7   5       6654.84       6524.02       136.96 o
 -27   7   5       5839.08       5790.96       111.85 o
 -25   7   5        134.99        131.41        16.31 o
 -23   7   5       9169.46       9264.54       160.84 o
 -21   7   5      15990.06      15976.99       304.72 o
 -19   7   5       6800.09       6981.77       123.54 o
 -17   7   5       6052.54       5726.47       107.05 o
 -15   7   5        426.89        490.54        19.75 o
 -13   7   5      49240.49      49745.19       963.48 o
 -11   7   5      79611.31      80800.86      1630.19 o
  -9   7   5      40627.16      41613.14       714.37 o
  -7   7   5        148.92        176.50        12.08 o
  -5   7   5      38942.44      40392.94       818.69 o
  -3   7   5     129837.46     129030.39      2465.49 o
   1   7   5      29055.21      27223.01       720.09 o
   3   7   5      39725.61      39510.44       728.55 o
   5   7   5     116178.05     115159.88      2435.67 o
   7   7   5      72350.32      72940.87      1240.59 o
   9   7   5       8485.82       8719.46       201.18 o
  11   7   5        229.53        293.93        19.53 o
  13   7   5      26489.30      26433.43       453.84 o
  15   7   5      32314.78      31509.05       561.92 o
  17   7   5      24158.46      23208.85       573.32 o
  19   7   5        276.73        324.69        16.57 o
  21   7   5        350.68        369.83        19.09 o
  23   7   5       8019.55       8056.96       148.19 o
  25   7   5      12072.98      12099.44       225.35 o
  27   7   5       3805.53       3755.42        75.17 o
  29   7   5         16.84          5.41         9.05 o
  31   7   5       2424.98       2473.41        56.58 o
  33   7   5       2803.61       2912.29        64.52 o
  35   7   5       1600.70       1595.06        53.57 o
 -36   8   5        584.80        591.22        35.92 o
 -34   8   5        321.96        245.61        23.78 o
 -32   8   5         22.00         14.50        17.54 o
 -30   8   5       1199.42       1218.69        45.08 o
 -28   8   5       3624.82       3664.62        82.79 o
 -26   8   5       2675.04       2656.48        60.50 o
 -24   8   5         31.52         14.22        14.49 o
 -22   8   5       4354.80       4226.22        81.51 o
 -20   8   5       8724.82       8725.13       151.81 o
 -18   8   5       8119.16       8382.66       145.20 o
 -16   8   5        858.48        848.08        35.26 o
 -14   8   5      10400.63      10704.24       208.58 o
 -12   8   5      18093.57      17573.72       347.68 o
 -10   8   5      39681.61      37686.43       671.35 o
  -8   8   5       2769.28       2881.12        61.68 o
  -6   8   5       9689.22      10020.51       185.90 o
  -4   8   5      14833.68      14390.73       284.55 o
   0   8   5       8938.97       8624.20       160.60 o
   2   8   5        897.71        943.99        28.21 o
   4   8   5       8471.22       7876.92       141.34 o
   6   8   5      12342.77      12332.59       244.50 o
   8   8   5      25129.29      24105.76       415.00 o
  10   8   5       3777.09       3514.47        68.94 o
  12   8   5       6870.39       6650.50       153.44 o
  14   8   5      17440.33      17202.77       310.03 o
  16   8   5      13904.82      13813.12       242.54 o
  18   8   5       5124.19       5101.63        99.24 o
  20   8   5        554.92        613.97        26.99 o
  22   8   5       5742.37       5525.93        99.01 o
  24   8   5       4087.23       4061.05        85.52 o
  26   8   5       1694.37       1724.56        47.23 o
  28   8   5        442.54        440.30        22.40 o
  30   8   5       1237.06       1302.20        37.93 o
  32   8   5        905.82        947.77        32.26 o
  34   8   5        467.57        522.40        25.23 o
 -35   9   5         50.35         24.32        16.75 o
 -33   9   5        277.62        256.37        23.70 o
 -31   9   5        685.08        638.36        31.08 o
 -29   9   5       3861.87       3773.86        84.23 o
 -27   9   5       6021.69       5991.42       128.39 o
 -25   9   5        303.48        293.06        22.02 o
 -23   9   5       6483.55       6210.04       137.17 o
 -21   9   5      20706.78      20768.28       366.93 o
 -19   9   5      11895.64      11571.26       196.30 o
 -17   9   5       3847.89       3736.91        72.32 o
 -15   9   5       6057.45       6029.99       113.97 o
 -13   9   5      40314.87      39505.88       734.15 o
 -11   9   5      55889.71      54933.71       941.96 o
  -9   9   5      17446.19      17263.20       303.98 o
  -7   9   5       6647.32       6976.58       129.70 o
  -5   9   5      21492.78      22586.59       379.22 o
  -3   9   5      25667.06      25769.14       429.83 o
  -1   9   5      41752.82      43274.42       768.67 o
   1   9   5       5364.83       5301.04       103.41 o
   3   9   5       9914.93      10102.27       174.29 o
   5   9   5      31188.93      31428.80       539.11 o
   7   9   5      43490.35      45228.49       724.62 o
   9   9   5      20440.94      20874.81       391.44 o
  11   9   5       1578.45       1661.12        37.99 o
  13   9   5      22865.09      22811.94       396.83 o
  15   9   5      35964.71      36070.88       579.75 o
  17   9   5      24554.84      24510.25       410.25 o
  19   9   5        940.41        888.24        27.09 o
  21   9   5       1216.24       1225.93        32.82 o
  23   9   5       8712.84       8788.49       156.10 o
  25   9   5      10778.87      10260.07       188.97 o
  27   9   5       2141.58       2029.82        58.63 o
  29   9   5        734.41        800.46        37.40 o
  31   9   5       1672.56       1737.85        53.63 o
  33   9   5       1445.94       1418.92        41.46 o
  35   9   5        711.68        746.56        30.20 o
 -34  10   5        284.29        217.69        26.65 o
 -32  10   5        129.45        148.27        21.15 o
 -30  10   5       2900.34       3020.56        72.54 o
 -28  10   5       1207.35       1189.28        41.50 o
 -26  10   5        831.58        829.87        32.18 o
 -24  10   5        191.40        169.88        16.39 o
 -22  10   5        738.77        797.53        29.65 o
 -20  10   5       7345.85       7407.69       135.25 o
 -18  10   5       4187.71       4226.61        80.64 o
 -16  10   5        367.52        414.35        19.92 o
 -14  10   5       5137.40       4933.52        92.24 o
 -12  10   5      13915.66      13652.81       226.96 o
 -10  10   5      15730.75      15371.64       254.21 o
  -8  10   5      21310.29      21611.43       352.08 o
  -6  10   5       1902.72       1802.54        42.20 o
  -4  10   5      38662.16      38271.31       657.58 o
  -2  10   5      54202.47      53819.78       921.07 o
   0  10   5      12117.96      12232.71       239.00 o
   2  10   5        976.87       1125.89        39.09 o
   4  10   5      20527.31      20745.04       361.57 o
   6  10   5      48669.32      48611.95       804.79 o
   8  10   5      15257.14      15169.81       249.42 o
  10  10   5        105.28        144.53        13.21 o
  12  10   5      18114.91      18449.52       300.18 o
  14  10   5       7088.70       7074.99       127.74 o
  16  10   5       5679.25       5769.54       100.55 o
  18  10   5       2657.11       2626.09        51.77 o
  20  10   5         20.40         36.68        10.37 o
  22  10   5       4930.04       4854.17        92.01 o
  24  10   5       5221.83       5168.64       111.92 o
  26  10   5        434.11        471.47        34.01 o
  28  10   5         22.45         11.97         7.07 o
  30  10   5        513.17        500.91        27.62 o
  32  10   5       1743.75       1848.56        47.55 o
  34  10   5        734.60        741.98        29.80 o
 -33  11   5        366.06        339.79        31.70 o
 -31  11   5       1357.41       1320.35        53.69 o
 -29  11   5       2588.15       2619.55        65.41 o
 -27  11   5       1036.25       1054.69        44.25 o
 -25  11   5        456.90        460.47        25.34 o
 -23  11   5       2228.21       2227.66        56.60 o
 -21  11   5       9387.50       9101.50       170.88 o
 -19  11   5       5888.50       5835.73       119.44 o
 -17  11   5        872.56        920.20        29.80 o
 -15  11   5        875.73        882.00        30.15 o
 -13  11   5      11201.86      11279.97       199.34 o
 -11  11   5      32087.32      32016.78       543.00 o
  -9  11   5       7872.54       7841.59       141.70 o
  -7  11   5        977.18        970.01        27.77 o
  -5  11   5       8842.93       8760.48       150.63 o
  -3  11   5      49937.91      49325.56       793.35 o
  -1  11   5      40134.73      40495.72       654.51 o
   1  11   5       9143.31       9513.11       172.03 o
   3  11   5       5044.87       4906.93       107.54 o
   5  11   5      40474.93      40301.79       694.08 o
   7  11   5      36563.90      36241.55       584.20 o
   9  11   5       8246.81       8040.34       137.73 o
  11  11   5         50.74         49.04         9.99 o
  13  11   5      10868.92      11036.80       196.03 o
  15  11   5      17150.11      17155.23       314.62 o
  17  11   5       4685.29       4531.41        83.45 o
  19  11   5       1280.77       1257.17        32.27 o
  21  11   5        590.35        657.49        22.88 o
  23  11   5       2470.39       2432.49        55.65 o
  25  11   5       3634.85       3494.39        72.32 o
  27  11   5       1536.76       1574.77        44.23 o
  29  11   5        186.60        132.36        14.60 o
  31  11   5        626.65        673.24        30.69 o
  33  11   5       1293.20       1305.02        41.95 o
 -32  12   5         63.25         27.57        19.11 o
 -30  12   5       2103.66       2224.84        73.24 o
 -28  12   5       2897.69       3058.12        75.45 o
 -26  12   5       1139.94       1173.86        40.67 o
 -24  12   5          5.85         -2.71        15.84 o
 -22  12   5       2151.86       2201.80        61.08 o
 -20  12   5      12340.75      12796.44       225.24 o
 -18  12   5      10474.42      10736.74       191.98 o
 -16  12   5         26.45         18.35        13.24 o
 -14  12   5       9691.65       9614.93       165.26 o
 -12  12   5      12498.73      12307.51       207.05 o
 -10  12   5      10709.24      10449.80       177.56 o
  -8  12   5       3727.20       3851.64        73.70 o
  -6  12   5       1335.97       1390.14        71.31 o
  -4  12   5      28686.55      28331.67       457.94 o
  -2  12   5      21385.61      20793.67       339.43 o
   0  12   5       2466.23       2222.17        46.78 o
   2  12   5        601.03        652.15        27.05 o
   4  12   5       3731.46       3591.32        76.13 o
   6  12   5      27341.31      27212.16       490.86 o
   8  12   5      32452.21      32529.64       543.64 o
  10  12   5         67.07         77.42        11.36 o
  12  12   5      10842.15      10662.00       192.43 o
  14  12   5      15742.83      16180.96       322.98 o
  16  12   5       7897.28       7734.81       155.52 o
  18  12   5       2905.76       2822.18        57.78 o
  20  12   5        524.98        547.74        25.72 o
  22  12   5       9909.05      10184.43       197.60 o
  24  12   5       4213.81       4244.19        83.18 o
  26  12   5       1190.64       1194.50        39.69 o
  28  12   5        207.87        201.43        18.85 o
  30  12   5        479.92        555.97        28.97 o
  32  12   5       1355.41       1303.16        71.06 o
 -33  13   5         42.82         50.16        21.84 o
 -31  13   5       1188.50       1140.88        46.04 o
 -29  13   5       1523.15       1508.43        63.20 o
 -27  13   5        995.26        916.82        53.67 o
 -25  13   5          1.21        -15.00        15.91 o
 -23  13   5       1495.27       1466.12        45.26 o
 -21  13   5       5378.88       5443.50       138.03 o
 -19  13   5       8762.49       8744.93       181.26 o
 -17  13   5       2140.40       2163.23        52.10 o
 -15  13   5       1143.02       1120.97        33.54 o
 -13  13   5       9059.40       9123.76       159.34 o
 -11  13   5       7220.35       7116.60       126.38 o
  -9  13   5       6559.17       6611.89       118.79 o
  -7  13   5          4.52         16.19        12.10 o
  -5  13   5      12555.87      12253.24       221.62 o
  -3  13   5      17062.40      17183.27       286.14 o
  -1  13   5      18892.68      19023.56       335.18 o
   1  13   5         59.27         55.76        11.98 o
   3  13   5          5.58         14.27        13.36 o
   5  13   5       9756.04       9815.47       180.11 o
   7  13   5      14754.90      14950.32       277.84 o
   9  13   5       7266.60       7406.54       134.39 o
  11  13   5         14.25          5.99        11.26 o
  13  13   5        792.19        871.52        39.18 o
  15  13   5       6983.28       7007.31       135.93 o
  17  13   5       9518.35       9506.85       197.85 o
  19  13   5        902.79        927.47        28.25 o
  21  13   5        927.05        898.23        43.62 o
  23  13   5       3540.08       3514.93        70.72 o
  25  13   5       3273.44       3170.67        66.34 o
  27  13   5        781.00        771.92        28.85 o
  29  13   5        458.80        435.38        22.68 o
  31  13   5        220.71        222.60        21.09 o
 -32  14   5         72.66         67.46        22.30 o
 -30  14   5       1603.57       1747.17        70.68 o
 -28  14   5       2037.38       2050.40        61.14 o
 -26  14   5        457.64        431.48        31.29 o
 -24  14   5         43.62         15.27        12.83 o
 -22  14   5       1987.78       1927.47        72.55 o
 -20  14   5       7021.75       6970.59       152.16 o
 -18  14   5       5349.30       5319.89       111.55 o
 -16  14   5         96.81        133.95        18.07 o
 -14  14   5       3876.83       3713.08        76.42 o
 -12  14   5      13105.81      12941.29       219.53 o
 -10  14   5      15032.95      14931.68       249.01 o
  -8  14   5       9253.82       9217.38       159.91 o
  -6  14   5       2792.31       2561.69        54.50 o
  -4  14   5      19487.64      19640.51       322.70 o
  -2  14   5      36396.69      35966.19       580.31 o
   0  14   5       4282.44       4180.82        79.63 o
   2  14   5        314.29        289.94        18.71 o
   4  14   5       7428.32       7526.33       132.06 o
   6  14   5      23687.81      23917.72       392.30 o
   8  14   5      15253.94      15183.68       280.96 o
  10  14   5        275.18        305.65        19.37 o
  12  14   5       5504.56       5528.40       107.98 o
  14  14   5       7547.08       7831.79       145.65 o
  16  14   5       5384.78       5588.91       111.56 o
  18  14   5       1387.30       1333.95        48.87 o
  20  14   5         22.26         26.96        12.50 o
  22  14   5       2178.40       2215.90        52.59 o
  24  14   5       3167.45       3231.90        70.00 o
  26  14   5       1021.08       1040.45        32.93 o
  28  14   5          3.43          6.37        13.35 o
  30  14   5        356.61        345.53        21.44 o
 -31  15   5        368.01        298.99        29.26 o
 -29  15   5        926.71        760.05        48.19 o
 -27  15   5         46.38         46.63        19.80 o
 -25  15   5        302.04        261.08        23.70 o
 -23  15   5        428.19        444.82        49.54 o
 -21  15   5       1722.87       1618.59        62.14 o
 -19  15   5       1469.75       1489.98        48.79 o
 -17  15   5        148.98        113.41        16.27 o
 -15  15   5       1178.91       1144.12        38.51 o
 -13  15   5       2293.08       2331.19        58.50 o
 -11  15   5       2848.50       2758.01        59.62 o
  -9  15   5       3984.16       4007.79        78.90 o
  -7  15   5        634.79        723.53        30.02 o
  -5  15   5       3691.44       3737.78        79.66 o
  -3  15   5      16531.95      17000.06       283.24 o
  -1  15   5       5569.65       5481.17       104.36 o
   1  15   5       1026.22       1079.90        35.04 o
   3  15   5         15.72         24.02        13.21 o
   5  15   5       7980.55       7910.32       140.08 o
   7  15   5      10684.90      10676.84       183.68 o
   9  15   5       3991.08       3881.14        81.70 o
  11  15   5         39.99         23.01        10.08 o
  13  15   5        251.65        279.09        20.76 o
  15  15   5       2353.19       2320.82        54.02 o
  17  15   5       3153.65       3210.99        76.45 o
  19  15   5       2449.46       2291.08        55.11 o
  21  15   5       1018.93        997.14        38.04 o
  23  15   5        938.14        921.83        31.16 o
  25  15   5        520.78        504.08        22.36 o
  27  15   5        469.83        453.48        23.48 o
  29  15   5        241.90        195.63        21.06 o
 -30  16   5        884.94        862.29        67.27 o
 -28  16   5       1924.19       2013.72        67.91 o
 -26  16   5        581.63        589.78        33.17 o
 -24  16   5         16.39          5.14        10.51 o
 -22  16   5       2906.11       2927.01        93.28 o
 -20  16   5       6957.91       7211.68       168.21 o
 -18  16   5       3686.91       3782.51        96.12 o
 -16  16   5        297.92        341.92        32.54 o
 -14  16   5       1958.02       1787.08        62.46 o
 -12  16   5       9705.08       9743.15       183.55 o
 -10  16   5       7392.84       7419.47       138.37 o
  -8  16   5       1635.74       1588.53        43.88 o
  -6  16   5        515.80        506.32        23.66 o
  -4  16   5       7069.04       6921.62       125.17 o
  -2  16   5      19977.18      20071.52       344.99 o
   0  16   5       6687.74       6647.63       119.78 o
   2  16   5        195.05        220.66        17.38 o
   4  16   5       9002.92       8933.68       156.52 o
   6  16   5      10778.29      10397.54       179.03 o
   8  16   5       5347.80       5347.06        98.83 o
  10  16   5       1190.50       1138.95        36.81 o
  12  16   5        687.31        747.88        41.62 o
  14  16   5       9548.89       9993.52       231.34 o
  16  16   5       7957.86       8073.28       199.32 o
  18  16   5       1791.10       1805.02        71.30 o
  20  16   5        464.21        476.51        22.83 o
  22  16   5       2683.17       2789.92        64.64 o
  24  16   5       4196.37       4452.62       115.65 o
  26  16   5       1032.16       1039.17        35.50 o
  28  16   5          0.90          2.75        12.11 o
 -29  17   5        204.31        195.21        32.20 o
 -27  17   5          1.90          7.11         9.43 o
 -25  17   5         14.69         -0.90         8.95 o
 -23  17   5        801.54        726.47        39.47 o
 -21  17   5        243.49        226.14        24.36 o
 -19  17   5       1558.07       1494.39        50.15 o
 -17  17   5          6.82         -3.35        11.31 o
 -15  17   5        590.92        528.04        38.40 o
 -13  17   5       2625.32       2641.59        77.53 o
 -11  17   5       1227.92       1281.64        47.62 o
  -9  17   5        253.41        281.86        23.31 o
  -7  17   5         24.15         17.56        14.99 o
  -5  17   5       1292.25       1304.97        43.22 o
  -3  17   5       1406.19       1464.48        53.05 o
  -1  17   5        584.65        721.86        32.28 o
   1  17   5        476.92        435.45        23.30 o
   3  17   5         86.74         89.53        16.92 o
   5  17   5       1931.35       2018.13        50.83 o
   7  17   5       2906.54       2964.82        68.22 o
   9  17   5       1489.60       1456.38        43.51 o
  11  17   5        322.60        339.97        22.02 o
  13  17   5         91.97         48.56        20.74 o
  15  17   5       1147.93       1135.54        68.32 o
  17  17   5       2341.10       2243.78        73.59 o
  19  17   5        525.20        522.17        26.80 o
  21  17   5         94.32         75.20        13.93 o
  23  17   5        519.12        530.69        25.99 o
  25  17   5         96.08         82.75        14.43 o
  27  17   5        403.05        411.78        35.51 o
 -26  18   5        502.12        475.40        31.21 o
 -24  18   5         52.37         40.07        19.07 o
 -22  18   5       2089.39       2115.19        80.78 o
 -20  18   5       3413.66       3637.25        99.85 o
 -18  18   5       1675.26       1665.35        58.31 o
 -16  18   5        139.10        111.43        19.15 o
 -14  18   5       1103.39       1144.47        57.19 o
 -12  18   5       8516.60       8502.78       216.08 o
 -10  18   5       6485.09       6959.86       183.48 o
  -8  18   5        152.99        137.71        25.08 o
  -6  18   5       3207.69       3393.28        87.10 o
  -4  18   5       5139.82       5146.37       106.48 o
  -2  18   5      11026.05      11330.26       210.17 o
   0  18   5       6662.32       6601.80       147.38 o
   2  18   5         81.65         87.47        17.85 o
   4  18   5       5837.34       5878.73       121.72 o
   6  18   5       8069.43       8052.56       161.50 o
   8  18   5       3577.31       3442.29        80.50 o
  10  18   5       2557.81       2524.81        71.78 o
  12  18   5        775.07        989.37        49.23 o
  14  18   5       7232.68       7297.67       187.37 o
  16  18   5       4087.50       4159.09       172.16 o
  18  18   5        398.05        378.50        35.06 o
  20  18   5        493.65        530.43        30.64 o
  22  18   5       1165.47       1301.36        69.01 o
  24  18   5       1953.22       2100.56        58.29 o
  26  18   5       1052.69       1009.15        42.24 o
 -25  19   5         37.93         39.78        21.52 o
 -23  19   5        490.16        425.13        33.07 o
 -21  19   5        289.35        265.39        26.30 o
 -19  19   5          2.63        -19.23        19.23 o
 -17  19   5         18.12         23.74        16.78 o
 -15  19   5        146.82        135.93        21.13 o
 -13  19   5        546.15        518.50        36.06 o
 -11  19   5        687.49        692.06        43.55 o
  -9  19   5        505.50        527.04        36.67 o
  -7  19   5        673.80        713.21        51.30 o
  -5  19   5        691.38        651.87        40.54 o
  -3  19   5        402.83        427.82        32.77 o
  -1  19   5        408.88        416.84        32.26 o
   1  19   5        478.80        473.66        30.34 o
   3  19   5         62.28         56.25        16.32 o
   5  19   5         32.64         25.93        11.77 o
   7  19   5       1117.37       1037.76        45.38 o
   9  19   5        559.61        592.00        55.72 o
  11  19   5         83.31         75.15        16.61 o
  13  19   5          8.50         -1.96        16.97 o
  15  19   5         72.51         74.24        18.87 o
  17  19   5        316.41        310.33        27.82 o
  19  19   5        595.57        552.12        32.24 o
  21  19   5         79.99         26.00        12.87 o
  23  19   5          3.05         -9.78         9.78 o
  25  19   5        258.45        233.97        19.84 o
 -24  20   5         25.87         -7.75        21.21 o
 -22  20   5       1531.67       1492.01        61.22 o
 -20  20   5       1304.26       1290.65        52.28 o
 -18  20   5       1574.95       1676.03        56.31 o
 -16  20   5        128.37        114.60        23.03 o
 -14  20   5       1382.29       1324.17        50.79 o
 -12  20   5       4262.83       4292.28        99.11 o
 -10  20   5       5175.94       5521.25       144.90 o
  -8  20   5         79.43        112.07        24.97 o
  -6  20   5        393.59        341.62        30.15 o
  -4  20   5       4098.65       4305.97       102.58 o
  -2  20   5       3127.40       3107.21        83.61 o
   0  20   5       5092.64       4700.69       265.55 o
   2  20   5        185.54        181.90        24.68 o
   4  20   5       5970.03       6097.02       147.74 o
   6  20   5       3573.23       3640.37       110.08 o
   8  20   5       2775.47       2794.93        86.55 o
  10  20   5         92.83         65.66        18.31 o
  12  20   5        317.59        321.94        28.22 o
  14  20   5       3723.23       4027.19       123.37 o
  16  20   5       3575.30       3670.53        94.95 o
  18  20   5        222.34        146.60        31.88 o
  20  20   5        110.80         30.22        17.34 o
  22  20   5        582.47        615.32        42.57 o
  24  20   5       1500.60       1523.20        73.33 o
 -21  21   5         87.41         60.71        22.93 o
 -19  21   5          3.75         -1.07        21.01 o
 -17  21   5        198.97        196.25        26.41 o
 -15  21   5          0.25         -4.09        20.76 o
 -13  21   5         83.44         63.55        22.23 o
 -11  21   5        226.17        211.85        26.14 o
  -9  21   5          9.39         14.16        10.01 o
  -7  21   5         11.07        -12.64        12.78 o
  -5  21   5         72.69         65.69        21.24 o
  -3  21   5          3.14         -6.83        21.21 o
  -1  21   5        182.71        209.71        25.06 o
   1  21   5        386.85        361.34        28.81 o
   3  21   5         23.94         36.39        17.84 o
   5  21   5        213.15        154.28        24.54 o
   7  21   5          5.42         14.67        18.92 o
   9  21   5         63.76         26.26        19.47 o
  11  21   5        294.62        230.73        21.84 o
  13  21   5          2.22          5.99        17.48 o
  15  21   5         52.36         51.12        18.34 o
  17  21   5        249.81        211.23        21.88 o
  19  21   5         79.22         68.38        19.49 o
  21  21   5        221.25        243.13        30.13 o
 -20  22   5       1422.00       1431.90        57.02 o
 -18  22   5        334.99        361.31        30.04 o
 -16  22   5          2.40          2.38        21.64 o
 -14  22   5        748.93        782.40        40.07 o
 -12  22   5       2417.09       2461.85        81.09 o
 -10  22   5       2381.91       2492.90        77.32 o
  -8  22   5        691.86        630.60        35.34 o
  -6  22   5        342.87        334.89        37.60 o
  -4  22   5       2517.68       2651.82        87.69 o
  -2  22   5       3190.63       3242.63        87.33 o
   0  22   5       1659.64       1615.46        75.83 o
   2  22   5          5.31          2.50        10.25 o
   4  22   5       1400.01       1445.06        54.51 o
   6  22   5       4803.98       4737.51       108.29 o
   8  22   5       1220.39       1162.97        53.21 o
  10  22   5        509.39        438.21        30.48 o
  12  22   5        538.39        525.25        31.78 o
  14  22   5       1895.62       1904.47        73.96 o
  16  22   5       1455.34       1447.26        49.94 o
  18  22   5        456.62        422.48        29.29 o
  20  22   5          5.75         -5.51        20.05 o
 -17  23   5          6.76         32.50        22.83 o
 -15  23   5         35.37          9.64        21.97 o
 -13  23   5         52.04         36.14        23.41 o
 -11  23   5        179.50        126.13        24.79 o
  -9  23   5         12.31          1.67        22.85 o
  -7  23   5        178.93         95.66        27.56 o
  -5  23   5          0.22         -4.35        10.77 o
  -3  23   5         50.26         58.63        22.93 o
  -1  23   5          2.07         -5.43        10.98 o
   1  23   5         49.48          1.11         9.60 o
   3  23   5          6.41         -0.52        20.52 o
   5  23   5         56.39         68.38        22.55 o
   7  23   5          5.77        -14.80        20.23 o
   9  23   5         20.73         -9.68        20.98 o
  11  23   5        500.52        449.11        31.24 o
  13  23   5         56.90         73.39        21.88 o
  15  23   5        104.27        104.92        23.16 o
  17  23   5         49.31         59.87        21.80 o
 -14  24   5        456.15        424.17        32.81 o
 -12  24   5        757.56        725.63        42.56 o
 -10  24   5       1408.54       1447.39        58.92 o
  -8  24   5        328.02        290.41        40.34 o
  -6  24   5        132.55        122.34        26.61 o
  -4  24   5       1639.14       1586.11        68.87 o
  -2  24   5       1420.03       1481.76        86.82 o
   0  24   5        758.55        647.27        38.62 o
   2  24   5          0.19         13.17        22.13 o
   4  24   5        539.05        542.57        34.60 o
   6  24   5       1550.51       1672.43        57.31 o
   8  24   5       1544.30       1518.71        54.91 o
  10  24   5         35.70         24.89        22.89 o
  12  24   5        403.86        468.44        32.92 o
  14  24   5        803.30        903.14        43.84 o
 -11  25   5          6.67         -3.96        24.58 o
  -9  25   5         42.34         33.15        34.02 o
  -7  25   5          1.20         -0.63         8.39 o
  -5  25   5          0.03          0.87        11.97 o
  -3  25   5         57.99         40.00        25.02 o
  -1  25   5          0.92         -8.50        12.13 o
   1  25   5          0.93        -21.95        21.95 o
   3  25   5          6.20         10.76        23.69 o
   5  25   5          5.33          0.42        23.33 o
   7  25   5         45.74         91.71        24.59 o
   9  25   5          3.38        -22.00        22.00 o
  -4  26   5        898.29        893.81        49.87 o
  -2  26   5        936.12        995.47        50.09 o
   0  26   5        154.20        145.43        26.00 o
   2  26   5          2.75         -1.68        12.53 o
   4  26   5        179.58        122.81        48.92 o
 -38   0   6        230.78        213.51        44.72 o
 -36   0   6       2122.81       2140.96       126.65 o
 -34   0   6       3531.91       3766.04       143.70 o
 -32   0   6       4067.48       3955.77       122.88 o
 -30   0   6         98.01        107.23        23.77 o
 -28   0   6       8801.62       9004.95       237.47 o
 -26   0   6      15129.95      14739.41       378.37 o
 -24   0   6      16692.68      15986.21       378.85 o
 -22   0   6       7049.87       6640.51       178.04 o
 -20   0   6      11456.27      11692.64       278.27 o
 -18   0   6      96856.05      95786.98      2309.14 o
 -16   0   6     111572.98     112245.16      2522.61 o
 -14   0   6      13605.26      14316.57       332.94 o
 -12   0   6      10759.06      10447.57       285.08 o
  -8   0   6     308967.59     320451.28      8288.32 o
  -6   0   6     125439.29     128412.22      3186.53 o
  -4   0   6       3402.86       2599.90       250.97 o
  -2   0   6     122041.66     130041.42      3685.32 o
   0   0   6      24644.08      23868.93       743.17 o
   2   0   6      47349.27      44583.23      1069.78 o
   4   0   6      67574.93      71272.84      3017.70 o
   6   0   6      45811.70      49083.25      2050.39 o
   8   0   6     145137.72     151283.59      5468.78 o
  10   0   6      86654.85      85746.02      2225.54 o
  12   0   6      14503.73      14543.26       421.45 o
  16   0   6      20358.09      19865.34       682.36 o
  18   0   6      74531.11      75258.73      2008.52 o
  20   0   6      64241.10      60879.49      1589.14 o
  22   0   6       2440.28       2410.74        83.66 o
  24   0   6      10604.78      10314.49       313.50 o
  26   0   6      15333.40      15158.02       450.87 o
  28   0   6      10200.19      10087.31       308.44 o
  30   0   6       3495.22       3398.78        94.37 o
  32   0   6        632.65        648.55        42.04 o
  34   0   6       3736.47       3706.49       104.67 o
  36   0   6       2000.40       2057.00        80.39 o
 -37   1   6         28.99         18.89        12.19 o
 -35   1   6         74.80         39.47        14.82 o
 -33   1   6        202.49        183.93        20.52 o
 -31   1   6         10.95         25.13        15.69 o
 -29   1   6        105.38         90.28        15.31 o
 -27   1   6         23.45         -0.01        12.14 o
 -25   1   6        651.91        785.59        31.75 o
 -23   1   6        408.64        416.92        19.50 o
 -21   1   6        530.58        593.28        22.85 o
 -19   1   6        280.40        302.90        16.76 o
 -17   1   6        145.71         54.97        10.57 o
 -15   1   6        479.23        364.80        15.82 o
 -13   1   6        240.42        361.15        15.00 o
 -11   1   6        505.70        481.34        34.25 o
  -9   1   6        174.12        154.69        24.88 o
  -7   1   6        535.29        594.99        25.09 o
  -5   1   6       1041.96       1039.52        29.74 o
  -3   1   6      18521.20      19609.22       654.63 o
  -1   1   6      34362.92      36884.33       708.72 o
   1   1   6      88698.38      92180.50      1509.45 o
   3   1   6        358.45        235.15        11.84 o
   5   1   6       8914.90       9846.15       201.59 o
   7   1   6        878.95        828.52        21.68 o
   9   1   6        889.20        869.61        24.38 o
  11   1   6        528.14        558.66        19.57 o
  13   1   6       1091.62       1121.66        30.63 o
  15   1   6       1555.84       1420.38        33.80 o
  17   1   6        490.20        503.33        24.29 o
  19   1   6        361.59        382.63        15.57 o
  21   1   6        190.82        189.93        13.01 o
  23   1   6        257.00        290.86        15.74 o
  25   1   6         28.08          6.57         5.48 o
  27   1   6         27.97          7.46         8.28 o
  29   1   6          9.45         -3.23         7.06 o
  31   1   6         24.25         44.16        12.47 o
  33   1   6        135.70        118.15        15.06 o
  35   1   6         17.99         14.74        13.55 o
  37   1   6         58.84         55.93        15.83 o
 -36   2   6       3064.66       3217.07        76.63 o
 -34   2   6       5989.00       6322.75       142.03 o
 -32   2   6       2869.68       2863.53        67.12 o
 -30   2   6       1174.07       1169.65        40.31 o
 -28   2   6      12860.85      12957.09       247.83 o
 -26   2   6      14986.30      15017.88       252.57 o
 -24   2   6       6598.36       6684.58       119.68 o
 -22   2   6        269.03        282.72        16.97 o
 -20   2   6      12444.92      12823.20       215.34 o
 -18   2   6      58549.84      57413.57       918.67 o
 -16   2   6      49959.87      49495.59       792.44 o
 -14   2   6       1888.83       2335.71        46.37 o
 -12   2   6       1340.62       1471.75        46.47 o
  -8   2   6     164102.69     169701.17      3403.69 o
  -6   2   6     143820.20     143210.00      2618.83 o
  -4   2   6      13597.84      15588.40       279.44 o
  -2   2   6      83409.53      87217.62      1668.36 o
   0   2   6     265900.44     269130.72      4257.10 o
   2   2   6     395951.50     401741.41      6557.56 o
   4   2   6      94094.88      97244.87      1728.10 o
   6   2   6      60716.04      63210.26      1225.28 o
   8   2   6     234502.05     241016.89      4227.13 o
  10   2   6     171923.84     174885.03      3914.73 o
  12   2   6      19650.49      19676.97       445.20 o
  14   2   6          1.74         20.08         6.06 o
  16   2   6      23808.09      23245.99       432.98 o
  18   2   6      66095.62      65155.70      1252.60 o
  20   2   6      24340.51      23644.85       426.15 o
  22   2   6         61.44         21.42         9.78 o
  24   2   6       1526.23       1426.72        65.12 o
  26   2   6       7541.47       7417.76       142.38 o
  28   2   6       7332.41       7378.98       143.04 o
  30   2   6       5602.10       5700.87       115.42 o
  32   2   6        106.72         84.13        14.17 o
  34   2   6       2088.58       2155.10        54.48 o
  36   2   6       3093.18       3260.38        77.31 o
 -37   3   6         44.08         51.79        20.71 o
 -35   3   6        140.33        146.17        20.65 o
 -33   3   6         13.68         11.50        10.12 o
 -31   3   6        172.90        178.26        19.54 o
 -29   3   6        537.20        499.74        24.82 o
 -27   3   6       1331.44       1373.24        38.50 o
 -25   3   6        671.03        664.86        28.84 o
 -23   3   6       3176.83       3115.62        63.35 o
 -21   3   6         87.52        120.76        13.83 o
 -19   3   6        108.75        133.82        13.12 o
 -17   3   6       5161.58       5065.43        91.42 o
 -15   3   6      12370.07      12737.12       217.39 o
 -13   3   6       7221.62       7185.14       131.21 o
 -11   3   6      15893.10      15646.92       322.73 o
  -7   3   6       1480.38       1801.49        47.99 o
  -5   3   6       6140.22       6800.31       137.97 o
  -3   3   6       3392.87       3906.74       105.40 o
  -1   3   6       1029.85        755.22        21.59 o
   1   3   6       9827.43       9622.70       161.57 o
   3   3   6        137.25        100.06         6.99 o
   5   3   6        860.57        717.90        22.63 o
   7   3   6       4493.02       5117.78       101.39 o
   9   3   6        336.75        202.69         9.34 o
  11   3   6       6139.09       5630.87       100.37 o
  13   3   6       4427.37       4168.44        76.72 o
  15   3   6       2131.35       2047.25        41.81 o
  17   3   6       1665.05       1636.74        39.69 o
  19   3   6        501.37        548.26        26.79 o
  21   3   6       2791.48       2731.75        67.32 o
  23   3   6         13.96          8.16         6.21 o
  25   3   6       4555.65       4556.62        92.83 o
  27   3   6       1566.86       1453.84        40.09 o
  29   3   6          3.56          2.69         6.21 o
  31   3   6        198.20        193.97        16.26 o
  33   3   6         63.69         76.59        15.34 o
  35   3   6         57.10         37.79        11.41 o
 -36   4   6       1857.17       1928.92        60.60 o
 -34   4   6       2387.27       2482.66        64.25 o
 -32   4   6       1165.47       1168.89        41.63 o
 -30   4   6        223.29        285.13        21.44 o
 -28   4   6       6557.20       6459.83       127.47 o
 -26   4   6      18259.50      18460.37       306.15 o
 -24   4   6      14403.72      14028.56       243.58 o
 -22   4   6       1740.87       1709.09        41.09 o
 -20   4   6      13271.38      13189.35       220.65 o
 -18   4   6      57367.49      56288.13       901.81 o
 -16   4   6      61086.64      60280.41       998.63 o
 -14   4   6      34194.02      32278.32       520.13 o
 -12   4   6      20828.37      22116.82       398.65 o
 -10   4   6     106968.66     110210.16      2877.10 o
  -6   4   6      33456.98      31249.92       667.89 o
  -4   4   6       6214.65       6765.13       131.73 o
  -2   4   6     100070.88     105895.10      1798.92 o
   0   4   6     198945.09     213873.12      3497.55 o
   2   4   6      82187.81      84648.33      1807.20 o
   4   4   6      31833.59      33987.18       619.61 o
   6   4   6      21735.08      21684.11       524.20 o
   8   4   6      66361.62      68960.55      1461.12 o
  10   4   6      94215.51      94594.23      1501.23 o
  12   4   6      55672.49      56856.44      1004.04 o
  14   4   6        874.69        717.23        35.54 o
  16   4   6      34178.08      35159.93       647.58 o
  18   4   6      53591.34      53682.84      1081.92 o
  20   4   6      21139.17      20241.15       493.68 o
  22   4   6       2182.29       2152.97        50.15 o
  24   4   6       5138.05       4916.94        98.65 o
  26   4   6      13704.09      13523.57       240.76 o
  28   4   6      12860.30      12608.23       234.95 o
  30   4   6       2755.61       2715.97        64.53 o
  32   4   6        373.79        361.46        20.49 o
  34   4   6       2377.05       2403.49        61.92 o
  36   4   6       1800.87       1825.49        50.62 o
 -37   5   6        125.77        133.23        23.47 o
 -35   5   6        788.58        840.33        39.14 o
 -33   5   6        690.94        794.29        33.07 o
 -31   5   6         88.08         64.34        15.79 o
 -29   5   6         10.93         28.02        15.95 o
 -27   5   6       1517.05       1577.03        71.16 o
 -25   5   6       1138.58       1133.79        33.82 o
 -23   5   6        170.81        194.60        16.67 o
 -21   5   6       1500.98       1527.76        42.15 o
 -19   5   6        333.89        396.95        18.93 o
 -17   5   6       3195.73       2965.70        58.45 o
 -15   5   6       4932.11       5370.71        95.71 o
 -13   5   6        138.55        111.68        12.22 o
 -11   5   6       5561.66       5547.66       116.54 o
  -9   5   6      21351.44      21876.87       409.48 o
  -7   5   6       9770.68       9768.96       203.72 o
  -5   5   6       6313.59       3466.10       238.09 o
  -3   5   6       8597.35       9244.59       254.86 o
  -1   5   6      23467.69      23016.76       411.54 o
   1   5   6      52403.61      51817.59      1134.54 o
   3   5   6      13959.72      14610.74       315.17 o
   5   5   6      11845.33      12452.92       330.64 o
   7   5   6      23909.36      24752.78       480.33 o
   9   5   6      20630.62      20264.03       395.92 o
  11   5   6      25975.76      24945.85       461.68 o
  13   5   6       1855.78       1733.46        41.08 o
  15   5   6       4368.14       4688.36        89.87 o
  17   5   6       9267.75       8815.61       164.21 o
  19   5   6        125.47        136.00        11.33 o
  21   5   6         80.98         81.05         9.51 o
  23   5   6        141.33        149.22        14.49 o
  25   5   6        966.86        991.39        30.54 o
  27   5   6        637.63        675.39        26.46 o
  29   5   6        197.53        205.45        16.46 o
  31   5   6         80.63         73.13        13.73 o
  33   5   6         19.38         14.99         9.88 o
  35   5   6        568.72        620.76        28.72 o
 -36   6   6       1679.00       1753.35        57.72 o
 -34   6   6       2674.93       2658.95        67.86 o
 -32   6   6        593.34        634.56        32.64 o
 -30   6   6         61.57         38.32        10.01 o
 -28   6   6       5705.33       5733.08       111.15 o
 -26   6   6      13652.47      13330.53       242.46 o
 -24   6   6      13710.38      13346.78       225.68 o
 -22   6   6       1033.79       1075.35        31.72 o
 -20   6   6      11807.11      11595.77       198.60 o
 -18   6   6      17181.29      17516.06       289.76 o
 -16   6   6      42832.66      42836.53       689.43 o
 -14   6   6      12661.76      12626.95       234.65 o
 -12   6   6       4926.23       5097.21       108.98 o
 -10   6   6      81488.60      81584.87      1742.62 o
  -8   6   6     114966.78     116422.24      1976.82 o
  -6   6   6      59875.29      62070.12      1190.30 o
  -4   6   6       1294.44        658.22        94.08 o
   2   6   6     199270.70     212630.72      6433.35 o
   4   6   6       2803.06       3352.25        72.59 o
   6   6   6      10320.39      10218.71       192.33 o
   8   6   6      47290.19      48761.88      1036.88 o
  12   6   6      51255.13      51477.62      1034.06 o
  14   6   6       1273.55       1166.85        34.20 o
  16   6   6      35130.36      35375.41       586.75 o
  18   6   6      32909.32      32422.91       583.35 o
  20   6   6      10879.78      10711.72       192.27 o
  22   6   6       2999.01       2998.55        76.36 o
  24   6   6        748.51        690.46        30.41 o
  26   6   6       7699.55       7596.59       175.93 o
  28   6   6       9602.97       9686.45       171.08 o
  30   6   6        562.09        565.70        24.46 o
  32   6   6         19.16         13.97         9.80 o
  34   6   6        968.39        990.29        39.62 o
  36   6   6       1489.34       1520.55        44.18 o
 -35   7   6        409.80        395.92        27.43 o
 -33   7   6        476.06        509.11        29.67 o
 -31   7   6        184.52        183.83        21.32 o
 -29   7   6        121.71        118.93        16.90 o
 -27   7   6       1943.02       1983.43        51.02 o
 -25   7   6       3650.98       3702.69        76.94 o
 -23   7   6       3273.70       3351.41        68.21 o
 -21   7   6        181.00        207.16        16.65 o
 -19   7   6       4748.09       4728.58        88.20 o
 -17   7   6      15420.61      15135.86       251.46 o
 -15   7   6       9047.04       9045.48       155.03 o
 -13   7   6        228.91        251.44        15.72 o
 -11   7   6       4654.76       4498.23       101.93 o
  -9   7   6      26205.00      26160.06       515.23 o
  -7   7   6      18488.56      18107.12       327.34 o
  -5   7   6       1296.89       1129.79        29.34 o
   1   7   6      19834.40      19952.70       444.42 o
   3   7   6        401.13        304.09        23.36 o
   5   7   6        426.07        523.66        19.67 o
   7   7   6       5964.78       5911.09       106.44 o
   9   7   6       8049.78       8032.16       196.88 o
  11   7   6       9258.03       8876.69       181.11 o
  13   7   6       1330.30       1338.80        43.27 o
  15   7   6       4141.35       4028.76        76.77 o
  17   7   6      13182.24      12817.48       226.79 o
  19   7   6       7085.49       6952.85       132.46 o
  21   7   6        568.31        579.45        24.41 o
  23   7   6        295.51        302.79        18.72 o
  25   7   6       5133.44       5136.61       112.07 o
  27   7   6       2333.51       2353.44        53.30 o
  29   7   6        725.02        734.32        27.74 o
  31   7   6          6.23         15.02        13.07 o
  33   7   6        668.88        674.80        27.35 o
  35   7   6        503.42        520.60        25.39 o
 -36   8   6       1922.23       2047.56        76.53 o
 -34   8   6       1181.16       1184.68        43.80 o
 -32   8   6        279.58        268.00        23.94 o
 -30   8   6         11.28          6.79        16.50 o
 -28   8   6       4437.10       4382.05        96.47 o
 -26   8   6      13626.03      13441.78       264.22 o
 -24   8   6       7546.81       7523.67       145.17 o
 -22   8   6          0.30         -8.98        13.00 o
 -20   8   6       5463.22       5429.18        99.80 o
 -18   8   6      23722.79      24146.77       393.78 o
 -16   8   6      24801.42      24769.52       404.53 o
 -14   8   6      23557.89      23301.43       379.87 o
 -12   8   6       3678.76       3534.33        70.76 o
 -10   8   6      63733.34      62550.57      1071.10 o
  -8   8   6      42567.97      43897.39       753.73 o
  -6   8   6      27729.30      28627.26       533.90 o
  -4   8   6       5894.51       5687.05       119.73 o
  -2   8   6      15973.03      15886.02       300.12 o
   0   8   6     122907.14     123265.49      2023.32 o
   2   8   6     103131.32     101937.16      1674.32 o
   4   8   6       4807.96       5130.79        96.12 o
   8   8   6      23612.76      24066.41       430.82 o
  10   8   6      42937.90      43391.14      1059.41 o
  12   8   6      45438.77      43907.57       943.18 o
  14   8   6       1564.29       1536.21        48.95 o
  16   8   6      27478.44      26776.65       523.97 o
  18   8   6      21201.67      21594.79       373.78 o
  20   8   6       6086.45       5995.79       108.23 o
  22   8   6       3586.60       3537.62        67.28 o
  24   8   6        947.69        937.92        32.63 o
  26   8   6       6585.52       6351.92       130.94 o
  28   8   6       8794.01       8828.20       173.39 o
  30   8   6        457.65        468.41        22.30 o
  32   8   6          0.60         -4.99        13.39 o
  34   8   6        431.20        443.99        23.32 o
 -35   9   6        750.82        737.69        43.81 o
 -33   9   6        834.94        814.89        36.10 o
 -31   9   6        170.86        164.50        21.26 o
 -29   9   6        860.16        822.39        34.35 o
 -27   9   6       1509.47       1564.01        48.13 o
 -25   9   6       4184.76       4270.41        97.52 o
 -23   9   6       1886.15       1984.05        50.12 o
 -21   9   6         21.95         26.71        13.80 o
 -19   9   6       5281.47       5236.14       111.40 o
 -17   9   6       8152.91       8032.58       140.69 o
 -15   9   6       7337.86       7195.95       131.16 o
 -13   9   6        146.90        187.52        14.67 o
 -11   9   6       2495.08       2406.99        60.97 o
  -9   9   6      12435.09      11634.10       194.18 o
  -7   9   6      41122.46      41569.47       691.08 o
  -5   9   6       4624.58       4679.47        84.12 o
  -3   9   6      20111.56      19787.96       322.44 o
  -1   9   6      25002.17      25043.03       512.37 o
   1   9   6      22585.72      22300.08       386.27 o
   3   9   6      26264.36      27235.20       439.42 o
   5   9   6        705.76        683.78        33.92 o
   7   9   6       8794.99       8684.37       181.35 o
   9   9   6      27882.75      28575.54       478.13 o
  11   9   6      16173.71      16651.56       384.43 o
  13   9   6        172.44        182.00        16.49 o
  15   9   6       4305.92       4348.34        97.02 o
  17   9   6       7553.88       7496.85       148.27 o
  19   9   6       9140.41       8928.64       150.39 o
  21   9   6       1354.46       1382.77        33.38 o
  23   9   6       1918.80       1939.02        45.60 o
  25   9   6       1356.03       1430.70        39.01 o
  27   9   6       2332.84       2294.57        57.11 o
  29   9   6       1035.27       1090.53        39.10 o
  31   9   6         46.81         35.43        14.55 o
  33   9   6        349.73        378.82        21.84 o
 -34  10   6        990.21        976.21        48.48 o
 -32  10   6        264.78        254.79        26.27 o
 -30  10   6         52.73         37.87        17.97 o
 -28  10   6       2036.67       1995.59        54.85 o
 -26  10   6       8892.25       8831.68       173.16 o
 -24  10   6       3645.97       3608.41        81.28 o
 -22  10   6          0.30        -13.85        13.85 o
 -20  10   6       4382.22       4319.57        92.20 o
 -18  10   6       9716.08       9612.81       166.63 o
 -16  10   6      22295.29      21416.02       350.88 o
 -14  10   6       7964.86       7823.03       137.02 o
 -12  10   6       6567.40       6479.43       119.62 o
 -10  10   6      33356.86      33585.20       542.47 o
  -8  10   6      38722.01      37474.18       603.90 o
  -6  10   6      12237.74      12239.11       211.69 o
  -4  10   6       1315.06       1309.27        31.71 o
  -2  10   6       5381.98       4969.46        95.34 o
   0  10   6      73936.23      75533.14      1287.32 o
   2  10   6      54560.46      55268.49       946.15 o
   4  10   6       5966.50       5975.28       119.53 o
   6  10   6       4603.75       4587.31        84.14 o
   8  10   6      27465.46      27186.20       440.53 o
  10  10   6      21135.28      21435.66       348.92 o
  12  10   6      23246.50      21887.04       411.68 o
  14  10   6          3.33          7.18        12.72 o
  16  10   6       6385.41       6416.10       145.13 o
  18  10   6       9513.42       9510.51       189.84 o
  20  10   6       6403.89       6397.25       115.30 o
  22  10   6       3082.07       2996.79        60.96 o
  24  10   6          4.28          4.67        10.64 o
  26  10   6       6764.51       6817.71       139.16 o
  28  10   6       4930.83       4777.35       100.37 o
  30  10   6        734.90        714.52        29.91 o
  32  10   6          4.43          4.99        14.03 o
  34  10   6        336.68        326.11        21.47 o
 -33  11   6       1164.72       1169.94        48.01 o
 -31  11   6        303.92        284.71        29.90 o
 -29  11   6        666.63        725.70        33.07 o
 -27  11   6       2295.20       2308.10        74.92 o
 -25  11   6       4532.52       4521.75        96.14 o
 -23  11   6       3114.03       3106.79        74.20 o
 -21  11   6         40.21         35.22        14.59 o
 -19  11   6       8142.33       7832.52       143.96 o
 -17  11   6      16471.05      16426.34       272.86 o
 -15  11   6       4836.94       4780.38        89.77 o
 -13  11   6         11.54         10.30        11.54 o
 -11  11   6       1485.04       1446.90        44.05 o
  -9  11   6      18949.89      18678.43       306.92 o
  -7  11   6      20344.26      20143.14       340.35 o
  -5  11   6       9360.46       9039.55       165.48 o
  -3  11   6       2806.09       3080.79        60.32 o
  -1  11   6      20743.97      20377.63       333.02 o
   1  11   6      17250.73      16685.99       308.41 o
   3  11   6      15018.20      15045.93       287.61 o
   5  11   6        720.94        795.40        42.38 o
   7  11   6      10499.38      10423.80       174.73 o
   9  11   6      38873.36      39049.53       644.16 o
  11  11   6       4352.06       4228.72        76.74 o
  13  11   6         27.63         38.01         8.87 o
  15  11   6       1760.21       1763.85        48.36 o
  17  11   6       7703.64       7922.12       177.06 o
  19  11   6       9591.25       9499.89       250.34 o
  21  11   6       1124.77       1138.08        53.45 o
  23  11   6        426.61        438.88        19.42 o
  25  11   6       1948.81       1983.77        48.36 o
  27  11   6       1946.76       2017.91        47.57 o
  29  11   6       1293.19       1360.04        40.62 o
  31  11   6        105.61         56.08        15.28 o
  33  11   6        884.33        908.48        32.60 o
 -32  12   6        222.92        202.53        25.50 o
 -30  12   6        259.69        193.03        22.96 o
 -28  12   6       2569.02       2608.62        73.53 o
 -26  12   6       3457.28       3392.86        77.54 o
 -24  12   6        514.64        483.97        30.38 o
 -22  12   6          1.36         -5.58         8.84 o
 -20  12   6       2644.03       2477.60        61.33 o
 -18  12   6      10867.68      10762.62       194.08 o
 -16  12   6       5716.03       5655.60       108.54 o
 -14  12   6        149.58        156.36        15.75 o
 -12  12   6        337.95        398.80        19.76 o
 -10  12   6      14959.77      14818.86       248.88 o
  -8  12   6      15208.11      15224.33       253.72 o
  -6  12   6      11114.85      11169.15       189.02 o
  -4  12   6       2873.15       2787.22        56.70 o
  -2  12   6       5696.39       5811.98       115.23 o
   0  12   6      28969.37      29735.20       515.95 o
   2  12   6      18914.72      19437.60       386.25 o
   4  12   6       3657.89       3638.45        79.72 o
   6  12   6       6876.10       6956.45       125.38 o
   8  12   6      16328.20      16675.47       274.74 o
  10  12   6      15989.85      16166.96       276.54 o
  12  12   6       4739.32       4713.45        85.62 o
  14  12   6       2341.88       2380.61        49.61 o
  16  12   6       4971.58       5163.94        97.08 o
  18  12   6      10718.00      10738.04       249.27 o
  20  12   6       5188.09       5070.68       115.39 o
  22  12   6        542.38        532.25        24.55 o
  24  12   6        478.89        479.25        21.12 o
  26  12   6       1779.47       1800.96        57.07 o
  28  12   6       1798.10       1774.41        44.74 o
  30  12   6       1029.63        962.48        33.71 o
  32  12   6         20.33         14.68        13.62 o
 -33  13   6        949.37        960.07        71.36 o
 -31  13   6        202.10        182.97        25.18 o
 -29  13   6        163.70        147.42        22.20 o
 -27  13   6       1661.87       1633.75        59.90 o
 -25  13   6       4586.78       4628.72       106.80 o
 -23  13   6       1502.50       1508.27        49.35 o
 -21  13   6         11.23          5.93         9.20 o
 -19  13   6       7217.00       7452.12       161.04 o
 -17  13   6       7735.46       7717.47       142.71 o
 -15  13   6       9776.97       9786.17       169.86 o
 -13  13   6         51.91         38.94        13.91 o
 -11  13   6       6701.68       6869.65       125.34 o
  -9  13   6      13056.07      13076.45       219.54 o
  -7  13   6      30557.85      30985.80       538.51 o
  -5  13   6        790.79        832.72        33.05 o
  -3  13   6       3859.95       3789.72        72.90 o
  -1  13   6      22456.65      22052.59       394.46 o
   1  13   6      17319.40      17994.29       342.97 o
   3  13   6       8066.93       7776.50       135.94 o
   5  13   6        852.47        819.64        28.56 o
   7  13   6      13098.78      12881.42       223.13 o
   9  13   6      23015.84      22853.90       386.14 o
  11  13   6       7567.50       7442.10       129.40 o
  13  13   6        366.63        309.51        19.66 o
  15  13   6       1445.73       1471.92        39.49 o
  17  13   6       4562.98       4549.03        87.24 o
  19  13   6      12205.32      12711.30       331.99 o
  21  13   6       2902.84       3035.29       101.79 o
  23  13   6        741.06        796.43        36.37 o
  25  13   6       3285.17       3456.32        82.58 o
  27  13   6       3367.78       3568.80        74.99 o
  29  13   6        609.03        638.44        26.38 o
  31  13   6          0.00         -2.87        13.91 o
 -32  14   6        116.25         48.37        19.79 o
 -30  14   6        435.36        424.19        30.79 o
 -28  14   6       1054.46       1033.59        50.03 o
 -26  14   6        872.06        930.99        44.68 o
 -24  14   6        140.50         97.56        26.22 o
 -22  14   6          2.46          2.47        10.05 o
 -20  14   6       1756.31       1734.79        53.15 o
 -18  14   6       5277.17       5168.39       109.70 o
 -16  14   6       4793.70       4709.11        97.85 o
 -14  14   6        445.36        438.86        23.15 o
 -12  14   6       1861.47       1830.91        44.92 o
 -10  14   6       9236.91       9443.92       163.84 o
  -8  14   6      12111.10      12041.10       204.25 o
  -6  14   6       6019.38       6292.70       114.01 o
  -4  14   6       1864.81       1796.00        53.52 o
  -2  14   6       4575.30       4572.64        86.36 o
   0  14   6       3348.40       3559.21        88.38 o
   2  14   6       4166.99       4099.67        80.53 o
   4  14   6       3275.73       3323.34        67.70 o
   6  14   6        202.68        269.66        17.61 o
   8  14   6       8703.96       8590.72       166.23 o
  10  14   6       8873.11       9044.16       161.71 o
  12  14   6       3771.27       3834.73        73.92 o
  14  14   6       1116.87       1108.00        34.22 o
  16  14   6        977.90       1001.40        31.19 o
  18  14   6       4417.37       4373.77        90.08 o
  20  14   6       6895.39       7075.61       163.37 o
  22  14   6         27.48         -2.13        19.79 o
  24  14   6          9.69         23.65        20.85 o
  26  14   6        410.49        443.10        32.15 o
  28  14   6        932.87        983.36        38.70 o
  30  14   6        872.42        825.83        41.68 o
 -31  15   6         87.72         37.43        15.43 o
 -29  15   6        391.34        353.55        31.96 o
 -27  15   6       2649.44       2732.14        73.00 o
 -25  15   6       2566.61       2729.00        72.48 o
 -23  15   6        545.70        518.92        33.01 o
 -21  15   6         11.29         10.21         8.57 o
 -19  15   6       3457.24       3466.34        84.11 o
 -17  15   6       8317.49       8375.33       181.16 o
 -15  15   6       3237.84       3378.44        75.88 o
 -13  15   6        818.39        829.94        32.17 o
 -11  15   6       4152.35       3989.99        81.86 o
  -9  15   6      13232.50      12892.86       219.58 o
  -7  15   6       9024.67       9036.49       163.79 o
  -5  15   6       6558.19       6676.65       120.73 o
  -3  15   6       1418.32       1527.62        41.30 o
  -1  15   6      20430.27      20585.14       391.90 o
   1  15   6      21126.69      21067.95       347.34 o
   3  15   6       7219.22       6887.76       147.29 o
   5  15   6        263.91        262.51        17.74 o
   7  15   6      10663.53      10680.92       182.26 o
   9  15   6      19528.61      20035.76       367.53 o
  11  15   6       6391.32       6365.14       127.83 o
  13  15   6        385.81        378.48        21.26 o
  15  15   6       3276.23       3535.66        81.72 o
  17  15   6       7632.82       7963.49       181.37 o
  19  15   6       4517.54       4590.65        92.38 o
  21  15   6        369.45        389.21        30.93 o
  23  15   6        787.46        936.38        46.81 o
  25  15   6       2237.46       2305.37        75.22 o
  27  15   6       1850.34       1951.48        70.32 o
  29  15   6        557.68        538.70        40.95 o
 -30  16   6        456.54        411.27        30.29 o
 -28  16   6        790.40        808.31        45.16 o
 -26  16   6        412.89        326.88        30.02 o
 -24  16   6        209.01        185.03        24.10 o
 -22  16   6         10.40         -8.43        18.53 o
 -20  16   6        671.67        582.63        34.99 o
 -18  16   6       3407.29       3370.66        92.61 o
 -16  16   6       1530.83       1529.80        61.86 o
 -14  16   6          0.27        -10.27        16.38 o
 -12  16   6        374.20        358.62        25.89 o
 -10  16   6        483.15        484.63        25.03 o
  -8  16   6       4052.90       4101.59        87.24 o
  -6  16   6       1872.38       1822.84        51.36 o
  -4  16   6         82.73         78.60        15.97 o
  -2  16   6       1987.51       2013.86        60.50 o
   0  16   6       3013.29       3084.43        64.69 o
   2  16   6       3399.64       3366.83        79.60 o
   4  16   6       3226.25       3227.46        66.39 o
   6  16   6         30.88         27.83        14.11 o
   8  16   6       3713.01       3739.37        76.72 o
  10  16   6       3747.64       3637.76        81.49 o
  12  16   6        312.64        306.88        28.57 o
  14  16   6        775.16        786.12        34.46 o
  16  16   6        103.77         87.95        13.77 o
  18  16   6       2025.42       2012.46        57.83 o
  20  16   6       1318.67       1266.83        44.40 o
  22  16   6        118.70        124.04        24.86 o
  24  16   6         10.62          8.12        12.94 o
  26  16   6         53.84         30.30        17.36 o
  28  16   6        361.10        341.33        36.22 o
 -29  17   6         81.62         77.85        64.39 o
 -27  17   6       1189.40       1265.93        49.68 o
 -25  17   6       2157.31       2219.73        72.85 o
 -23  17   6        960.25        895.54        53.60 o
 -21  17   6        121.80         28.39        15.18 o
 -19  17   6       1502.14       1516.74        54.28 o
 -17  17   6       7908.55       8215.44       173.13 o
 -13  17   6         42.07         20.97        10.54 o
 -11  17   6       6224.90       6095.82       128.33 o
  -9  17   6      14421.23      14531.77       264.50 o
  -7  17   6       9559.16       9687.53       182.74 o
  -5  17   6        678.73        861.07        47.53 o
  -3  17   6       1254.04       1281.00        46.69 o
  -1  17   6       7819.16       7798.80       155.58 o
   1  17   6      13163.18      12684.77       250.76 o
   3  17   6       2043.95       2025.89        50.26 o
   5  17   6        311.60        372.22        22.31 o
   7  17   6       3779.51       3679.33        80.29 o
   9  17   6      11185.77      11375.33       209.63 o
  11  17   6       7040.65       6917.78       134.00 o
  13  17   6        877.11        964.70        45.59 o
  15  17   6       1827.77       1903.84        60.83 o
  17  17   6       5455.75       5458.16       139.68 o
  19  17   6       2616.18       2570.65        70.53 o
  21  17   6        949.51        930.98        43.77 o
  23  17   6         56.40         20.70        11.92 o
  25  17   6       1237.92       1256.34        53.28 o
  27  17   6       1980.73       2160.20        73.75 o
 -26  18   6        143.80        139.22        24.37 o
 -24  18   6        102.32         95.60        22.49 o
 -22  18   6          3.82         -1.11        17.68 o
 -20  18   6        538.88        362.72        29.01 o
 -18  18   6        826.00        758.85        40.85 o
 -16  18   6        445.82        393.33        30.52 o
 -14  18   6         10.13         -4.40         7.28 o
 -12  18   6        507.38        456.73        33.10 o
 -10  18   6        127.24         83.16        20.18 o
  -8  18   6       1779.48       1723.59        61.22 o
  -6  18   6        947.32        933.54        40.23 o
  -4  18   6         20.49         -1.08        18.51 o
  -2  18   6       1603.71       1538.09        50.17 o
   0  18   6        346.38        393.60        28.06 o
   2  18   6       2070.59       2134.90        56.54 o
   4  18   6        833.00        897.81        37.23 o
   6  18   6         37.86         36.96        16.78 o
   8  18   6        237.88        214.67        21.57 o
  10  18   6        963.86        996.27        53.20 o
  12  18   6       1057.20       1064.95        47.01 o
  14  18   6        375.33        373.36        32.67 o
  16  18   6         37.95         23.35        13.71 o
  18  18   6       1033.81       1014.51        48.84 o
  20  18   6       1370.19       1315.17        56.09 o
  22  18   6        181.28        168.44        19.06 o
  24  18   6         14.11         55.69        29.15 o
  26  18   6          5.73          5.64        25.31 o
 -25  19   6       1396.45       1455.99        53.53 o
 -23  19   6        437.32        391.26        29.51 o
 -21  19   6        171.87        152.36        24.27 o
 -19  19   6       1872.46       1829.62        62.91 o
 -17  19   6       2502.38       2645.97        71.25 o
 -15  19   6       2825.70       3007.00        78.97 o
 -13  19   6        355.14        362.16        31.15 o
 -11  19   6       2100.55       1984.60       116.60 o
  -9  19   6       4547.58       4623.55       129.13 o
  -7  19   6       5810.22       5777.12       157.81 o
  -5  19   6       2744.04       2789.26       208.43 o
  -3  19   6         30.15         11.63         9.07 o
  -1  19   6       6907.92       7025.72       193.37 o
   1  19   6      11633.99      11469.35       252.66 o
   3  19   6       2873.04       2764.04        79.73 o
   5  19   6        111.16         78.32        18.27 o
   7  19   6       4948.37       5029.38       128.99 o
   9  19   6       3767.84       3837.56       110.75 o
  11  19   6       6105.45       6107.32       132.01 o
  13  19   6        258.78        242.91        22.72 o
  15  19   6       1950.35       2045.90        60.30 o
  17  19   6       2711.98       2829.81        83.65 o
  19  19   6       1898.34       1997.34        72.22 o
  21  19   6        504.99        513.06        26.35 o
  23  19   6          1.24         -1.06        15.08 o
  25  19   6       1002.39        911.29       133.72 o
 -24  20   6          0.96          2.35        20.93 o
 -22  20   6        221.30        175.28        25.53 o
 -20  20   6         85.65         73.35        22.62 o
 -18  20   6         73.01         65.44        22.59 o
 -16  20   6         40.20         47.14        21.20 o
 -14  20   6         20.83         24.05        20.33 o
 -12  20   6        130.56        119.05        23.24 o
 -10  20   6        232.25        179.74        28.27 o
  -8  20   6        413.67        362.05        27.75 o
  -6  20   6         89.18         60.31        21.27 o
  -4  20   6          9.11          0.73        19.24 o
  -2  20   6        209.85        142.97        20.60 o
   0  20   6        255.24        135.35        41.72 o
   2  20   6        747.64        761.07        41.95 o
   4  20   6         93.13         65.11        16.68 o
   6  20   6          0.49          5.35         6.26 o
   8  20   6        185.45        143.89        22.20 o
  10  20   6        105.12         97.55        19.00 o
  12  20   6        374.48        358.30        29.83 o
  14  20   6         59.10         58.29        17.78 o
  16  20   6         29.45         20.94        12.65 o
  18  20   6         84.57         16.03        10.98 o
  20  20   6         84.95         33.67        10.88 o
  22  20   6        355.01        358.70        40.26 o
 -21  21   6        132.43         73.97        23.40 o
 -19  21   6        956.79        854.65        40.50 o
 -17  21   6       2511.32       2667.68        73.80 o
 -15  21   6       1513.23       1559.35        56.09 o
 -13  21   6         75.61         83.71        23.10 o
 -11  21   6       1077.80       1007.07        43.05 o
  -9  21   6       3868.30       4000.46       107.53 o
  -7  21   6       2320.77       2310.62        84.56 o
  -5  21   6        668.61        708.16        36.66 o
  -3  21   6        492.28        499.66        38.79 o
  -1  21   6       3713.05       3785.43        91.43 o
   1  21   6       6236.89       6373.70       135.97 o
   3  21   6       1222.53       1211.07        50.96 o
   5  21   6         97.53         86.17        19.61 o
   7  21   6        651.21        769.43        51.51 o
   9  21   6       2563.04       2661.79        71.59 o
  11  21   6       3335.69       3342.70        84.74 o
  13  21   6        123.30         69.23        18.85 o
  15  21   6        384.72        417.62        28.80 o
  17  21   6       1734.73       1824.95        57.03 o
  19  21   6       1584.70       1551.62        59.45 o
  21  21   6        503.16        454.18        34.33 o
 -20  22   6         25.10         -4.38        22.16 o
 -18  22   6          5.79         -8.01        20.70 o
 -16  22   6         32.76         18.77        22.61 o
 -14  22   6          0.61          2.31        21.49 o
 -12  22   6         39.41         29.63        22.60 o
 -10  22   6        288.14        283.17        35.88 o
  -8  22   6          0.05          7.84        19.95 o
  -6  22   6        126.08         97.80        23.17 o
  -4  22   6         10.29         -2.93        28.79 o
  -2  22   6          8.42          0.55        21.75 o
   0  22   6        254.09        113.10        38.25 o
   2  22   6        201.74        124.58        24.37 o
   4  22   6         12.66         13.10        20.85 o
   6  22   6         32.08         40.74        20.56 o
   8  22   6         72.16         49.50        21.65 o
  10  22   6         43.64         60.99        21.49 o
  12  22   6        195.53        155.91        23.53 o
  14  22   6         61.72         69.17        21.29 o
  16  22   6          0.51          7.92        19.74 o
  18  22   6         28.29         15.22        19.85 o
 -17  23   6        772.91        760.19        40.39 o
 -15  23   6        686.71        724.95        39.70 o
 -13  23   6         14.84         38.51        22.66 o
 -11  23   6        579.34        572.96        43.93 o
  -9  23   6       2066.87       2022.72        68.32 o
  -7  23   6       1629.74       1538.70        62.98 o
  -5  23   6        172.27        110.80        32.49 o
  -3  23   6        407.47        338.15        30.09 o
  -1  23   6       1470.95       1472.29        75.65 o
   1  23   6       2255.02       2341.68       105.45 o
   3  23   6       1016.82        999.98        47.79 o
   5  23   6         64.55         80.59        23.60 o
   7  23   6        855.88        915.27        42.83 o
   9  23   6       2552.35       2665.96        76.72 o
  11  23   6       1339.67       1257.11        48.79 o
  13  23   6         36.36         42.00        21.91 o
  15  23   6        337.65        340.45        28.30 o
  17  23   6        650.24        698.33        36.52 o
 -14  24   6          0.59         -2.56        26.26 o
 -12  24   6          3.15         -7.46        24.40 o
 -10  24   6         95.81         72.41        26.15 o
  -8  24   6         88.46         83.49        25.93 o
  -6  24   6         28.66         11.43        26.50 o
  -4  24   6         32.44         26.67        16.20 o
  -2  24   6         60.03         22.73        16.98 o
   0  24   6         59.86         47.48        24.71 o
   2  24   6          5.27         16.95        23.77 o
   4  24   6          0.24         -8.96        21.48 o
   6  24   6          3.78          2.82        21.55 o
   8  24   6        111.69        115.88        24.38 o
  10  24   6          6.00        -12.20        20.73 o
  12  24   6        237.23        212.81        26.20 o
  14  24   6         20.30         40.82        21.92 o
 -11  25   6        174.46        163.88        31.26 o
  -9  25   6        806.34        721.24        54.15 o
  -7  25   6        796.35        848.66        63.83 o
  -5  25   6        333.65        248.45        33.11 o
  -3  25   6        159.19        145.62        28.52 o
  -1  25   6        918.73       1007.54        59.13 o
   1  25   6        762.72        737.88        50.31 o
   3  25   6        608.92        574.89        38.24 o
   5  25   6          3.98        -19.37        22.70 o
   7  25   6        450.46        442.56        32.41 o
   9  25   6       1100.99       1134.39        48.29 o
  -2  26   6        181.49        202.45        29.69 o
   0  26   6          0.15        -14.67        14.67 o
   2  26   6         68.34         49.38        20.55 o
 -37   1   7        262.15        234.43        25.07 o
 -35   1   7        441.04        467.98        31.70 o
 -33   1   7       5194.52       5537.42       123.12 o
 -31   1   7       9446.79       9610.00       181.65 o
 -29   1   7       1520.76       1529.96        45.22 o
 -27   1   7        843.87        864.27        31.60 o
 -25   1   7      16331.63      16073.10       269.25 o
 -23   1   7      19677.92      18081.08       298.51 o
 -21   1   7      39257.74      39394.64       636.32 o
 -19   1   7       2383.94       2288.82        48.22 o
 -17   1   7      21494.31      22362.02       365.91 o
 -15   1   7      85273.28      81638.95      1300.24 o
 -13   1   7      91311.30      89205.78      1419.70 o
 -11   1   7      25262.92      25931.83       536.41 o
  -7   1   7     215532.27     215653.45      4119.59 o
  -5   1   7     264177.19     278124.03      5565.24 o
  -3   1   7     114711.80     124784.39      2501.81 o
  -1   1   7        728.31        757.32        19.46 o
   1   1   7     181631.12     187473.06      3062.80 o
   3   1   7     215951.20     217924.48      3826.75 o
   5   1   7     250886.42     259588.72      5464.75 o
   7   1   7      17725.84      18255.31       370.47 o
   9   1   7      40596.00      40390.23       858.71 o
  11   1   7      85493.59      85046.70      1910.88 o
  15   1   7      31716.79      32291.04       653.60 o
  17   1   7        135.45        205.87        13.37 o
  19   1   7      32269.84      32386.18       599.80 o
  21   1   7      44797.49      43418.38       803.46 o
  23   1   7      12847.87      13024.22       272.94 o
  25   1   7       2402.79       2360.05        78.62 o
  27   1   7       3534.08       3393.54        84.69 o
  29   1   7       6266.50       6291.73       136.70 o
  31   1   7       7698.89       7657.08       155.31 o
  33   1   7        930.55        962.18        34.95 o
  35   1   7         45.37         34.43        14.22 o
  37   1   7       1112.95       1144.02        45.00 o
 -36   2   7          1.41          5.64        11.96 o
 -34   2   7        103.61         92.32        18.68 o
 -32   2   7         82.84         92.44        17.50 o
 -30   2   7        246.05        275.57        21.08 o
 -28   2   7        249.03        258.99        19.34 o
 -26   2   7       1690.42       1672.96        43.47 o
 -24   2   7        392.03        405.32        20.43 o
 -22   2   7          0.88          6.85        11.55 o
 -20   2   7         76.55         79.54        12.89 o
 -18   2   7        411.06        469.16        19.68 o
 -16   2   7        272.10        324.37        15.80 o
 -14   2   7       3573.71       3494.41        65.33 o
 -12   2   7        220.09        308.37        14.50 o
 -10   2   7       1932.52       1826.72       175.35 o
  -8   2   7       1466.42       1513.56        44.74 o
  -6   2   7         81.57        116.54        11.26 o
  -4   2   7       5299.69       5152.69        95.82 o
  -2   2   7      39508.80      43210.23       764.12 o
   0   2   7        284.86        355.94        18.00 o
   2   2   7       4425.65       4423.69        79.02 o
   4   2   7       5168.01       4996.58        82.81 o
   6   2   7       1024.76       1044.77        22.59 o
   8   2   7          2.19         -0.02         2.75 o
  10   2   7        389.79        348.57        17.25 o
  12   2   7      24006.98      23898.01       626.78 o
  14   2   7        229.45        292.93        20.06 o
  16   2   7        617.19        646.22        29.51 o
  18   2   7       2460.88       2332.49        52.72 o
  20   2   7        449.31        464.13        17.09 o
  22   2   7       1159.04       1056.35        42.03 o
  24   2   7        297.80        324.23        15.85 o
  26   2   7        284.21        288.68        19.84 o
  28   2   7        204.67        214.85        17.93 o
  30   2   7         87.29         62.93        14.56 o
  32   2   7         10.23         15.21         7.17 o
  34   2   7         40.50         46.05        13.81 o
  36   2   7         15.67         17.69        12.45 o
 -37   3   7        234.03        237.83        31.19 o
 -35   3   7        424.25        431.81        29.87 o
 -33   3   7       4744.24       4929.28       112.53 o
 -31   3   7       9314.78       9438.38       177.40 o
 -29   3   7       4118.47       4215.63        89.37 o
 -27   3   7        508.75        555.77        24.73 o
 -25   3   7      10825.97      10530.03       181.48 o
 -23   3   7      35262.82      33950.37       549.53 o
 -21   3   7      22121.31      21462.69       351.27 o
 -19   3   7        140.85        135.91        13.39 o
 -17   3   7      21481.98      22095.90       361.94 o
 -15   3   7      95014.35      96187.76      1533.81 o
 -13   3   7      45465.07      46275.65       740.69 o
 -11   3   7      22217.34      22523.50       422.02 o
  -5   3   7     200498.11     207855.77      3974.69 o
  -3   3   7     177383.23     190060.80      3214.54 o
  -1   3   7       1965.83       2093.26        52.79 o
   1   3   7      68269.58      67541.36      1189.41 o
   3   3   7     252486.61     257105.03      4696.14 o
   5   3   7     114665.92     110775.50      1810.84 o
   7   3   7      14216.04      14251.75       374.80 o
   9   3   7      13980.29      14235.46       288.42 o
  11   3   7      83567.60      84064.45      1538.73 o
  13   3   7      82221.91      83235.92      1414.72 o
  15   3   7      36180.40      37677.99       645.56 o
  17   3   7        383.04        404.17        19.94 o
  19   3   7      20168.45      19405.47       395.73 o
  21   3   7      28036.27      28333.17       578.20 o
  23   3   7      16474.09      16957.85       349.78 o
  25   3   7       1878.72       1850.96        62.84 o
  27   3   7       1730.58       1605.39        42.38 o
  29   3   7       5788.89       5747.37       129.89 o
  31   3   7       5758.48       5875.67       130.49 o
  33   3   7        952.38        987.55        33.28 o
  35   3   7         55.73         35.12        12.32 o
 -36   4   7          9.62         36.89        20.45 o
 -34   4   7          0.29          4.61        18.94 o
 -32   4   7         45.66         44.04        12.00 o
 -30   4   7        587.15        626.92        32.22 o
 -28   4   7       1026.21       1049.75        38.01 o
 -26   4   7       1184.18       1239.41        36.70 o
 -24   4   7       3055.32       3032.72        62.96 o
 -22   4   7        798.55        838.18        45.51 o
 -20   4   7       1196.62       1283.11        38.24 o
 -18   4   7       3062.13       2953.53        58.99 o
 -16   4   7       2158.38       1873.07        41.00 o
 -14   4   7      16559.36      16851.53       276.48 o
 -12   4   7       8156.36       7623.28       149.85 o
 -10   4   7       4240.96       4401.28        93.94 o
  -2   4   7      17448.19      18916.32       353.79 o
   0   4   7      10348.76      10217.85       207.46 o
   2   4   7      61591.13      66495.33      1173.97 o
   4   4   7       5226.91       6225.05       153.32 o
   6   4   7       2128.90       2585.86        49.35 o
   8   4   7        295.54        275.52         9.03 o
  10   4   7        103.85        173.31         9.89 o
  12   4   7       4280.52       4263.85        78.33 o
  14   4   7        486.45        499.41        16.30 o
  16   4   7        488.02        499.37        22.74 o
  18   4   7          4.35          0.68         4.81 o
  20   4   7        806.54        775.25        43.14 o
  22   4   7       8466.31       8389.88       190.64 o
  24   4   7       3606.24       3526.71        70.67 o
  26   4   7       1363.14       1327.04        41.62 o
  28   4   7       3581.37       3513.45        76.67 o
  30   4   7         22.87          9.81         7.94 o
  32   4   7         52.08         33.95        13.95 o
  34   4   7         10.28          7.32         9.82 o
  36   4   7         91.37         97.31        16.25 o
 -37   5   7          0.48        -11.76        22.27 o
 -35   5   7        868.26        939.36        41.53 o
 -33   5   7       3221.96       3354.45        78.90 o
 -31   5   7       4267.08       4444.06        97.89 o
 -29   5   7       2498.03       2394.97        61.47 o
 -27   5   7        534.18        556.91        25.94 o
 -25   5   7       8309.91       8191.36       150.40 o
 -23   5   7      15702.21      15484.01       258.73 o
 -21   5   7      15626.09      16025.22       266.68 o
 -19   5   7       3552.60       3503.64        68.15 o
 -17   5   7      10310.03       9914.98       168.57 o
 -15   5   7      49870.42      50905.61       814.47 o
 -13   5   7     137080.31     135894.39      2157.48 o
 -11   5   7      26117.76      25875.77       482.33 o
  -9   5   7      12360.75      12824.50       253.85 o
  -7   5   7      86865.01      84017.83      1478.52 o
  -3   5   7      73213.65      71188.81      1813.76 o
  -1   5   7        769.80       1087.47        43.75 o
   1   5   7      52703.61      52186.07      1025.71 o
   3   5   7     139727.31     140673.55      2572.79 o
   5   5   7      84359.46      85187.34      1497.29 o
   7   5   7      22263.82      22208.25       453.64 o
   9   5   7       1837.06       1778.59        42.48 o
  11   5   7      59955.50      61276.43      1234.05 o
  13   5   7     102084.19     101809.98      1867.74 o
  15   5   7      17355.50      17911.39       334.44 o
  17   5   7        510.40        489.15        21.49 o
  19   5   7       7684.15       7675.95       149.47 o
  21   5   7      18720.84      18916.74       355.02 o
  23   5   7      18701.24      17817.17       368.96 o
  25   5   7       2479.15       2421.88        56.04 o
  27   5   7       1638.09       1558.11        50.81 o
  29   5   7      10825.63      10754.30       211.54 o
  31   5   7       3957.14       3892.86        96.68 o
  33   5   7       1046.73        995.95        37.29 o
  35   5   7          2.57          1.14        13.94 o
 -36   6   7         27.12         17.58        22.21 o
 -34   6   7        306.97        289.70        25.00 o
 -32   6   7        731.81        828.05        36.03 o
 -30   6   7       1941.07       1913.69        54.06 o
 -28   6   7        567.12        624.98        29.58 o
 -26   6   7       1084.36       1038.82        34.21 o
 -24   6   7       4092.20       4008.31        81.15 o
 -22   6   7       4057.87       3979.69        77.07 o
 -20   6   7         52.69         79.01        13.34 o
 -18   6   7         76.04         47.82        12.17 o
 -16   6   7       2049.21       2032.86        44.12 o
 -14   6   7       8451.24       8402.02       143.67 o
 -12   6   7       2777.20       2855.89        57.10 o
 -10   6   7         58.58         18.21         6.77 o
  -8   6   7          4.33          3.02         3.86 o
  -6   6   7       1227.80        959.83        55.33 o
   2   6   7      18625.87      18734.35       403.39 o
   4   6   7      43036.79      42850.92       788.96 o
   6   6   7      15505.13      14538.26       305.55 o
   8   6   7       1301.54       1173.01        34.35 o
  10   6   7       6494.60       6467.18       150.13 o
  12   6   7      49445.62      47589.99      1245.89 o
  14   6   7       3104.85       3052.88        65.91 o
  16   6   7       1294.13       1258.67        28.27 o
  18   6   7       2772.99       2729.80        56.33 o
  20   6   7       1933.32       1933.99        45.67 o
  22   6   7       2717.23       2767.48        61.13 o
  24   6   7        130.53         87.41        17.41 o
  26   6   7        456.66        470.40        22.78 o
  28   6   7        536.22        519.56        24.78 o
  30   6   7        289.02        311.80        19.25 o
  32   6   7        270.52        285.37        18.37 o
  34   6   7         17.67         41.09        14.97 o
  36   6   7        106.57        130.68        18.73 o
 -35   7   7        558.62        578.62        34.04 o
 -33   7   7       3318.03       3250.39        77.44 o
 -31   7   7       3746.03       3688.85        86.16 o
 -29   7   7       2347.46       2311.59        57.83 o
 -27   7   7        613.79        597.15        28.93 o
 -25   7   7       8647.35       8492.23       160.96 o
 -23   7   7      25072.04      25343.39       429.19 o
 -21   7   7       4438.32       4291.21        82.19 o
 -19   7   7          1.22        -10.99        10.99 o
 -17   7   7      10434.16      10449.44       177.91 o
 -15   7   7      45495.38      47127.48       759.08 o
 -13   7   7      51748.15      52393.78       867.89 o
 -11   7   7       1953.39       2115.66        45.42 o
  -9   7   7       8040.26       8469.12       154.77 o
  -7   7   7      22451.41      23028.90       431.52 o
  -5   7   7      56567.71      55164.30       977.27 o
  -3   7   7      71723.20      73640.77      1414.55 o
  -1   7   7       3291.44       3254.02        69.53 o
   1   7   7      70692.99      72207.13      1298.63 o
   3   7   7     128493.00     127496.35      2242.35 o
   5   7   7      64143.63      65135.47      1108.87 o
   7   7   7      19508.71      20128.78       374.94 o
   9   7   7         30.77         53.12        11.42 o
  11   7   7      60759.22      59698.64      1150.14 o
  13   7   7     123888.56     125777.85      2410.77 o
  15   7   7       9618.45       9350.80       224.59 o
  17   7   7       1958.13       1831.35        40.97 o
  19   7   7      10032.81       9668.10       173.84 o
  21   7   7       7537.69       7479.91       137.21 o
  23   7   7      10857.03      10526.01       206.40 o
  25   7   7       1212.79       1283.50        56.53 o
  27   7   7       1054.67        995.12        36.66 o
  29   7   7       4187.34       4079.94        85.31 o
  31   7   7       3776.57       3768.20        83.59 o
  33   7   7       1402.99       1471.90        43.21 o
  35   7   7          6.55         -8.16        14.65 o
 -36   8   7          2.04          5.69         9.88 o
 -34   8   7        352.84        393.74        32.98 o
 -32   8   7        996.82        990.75        38.55 o
 -30   8   7        880.01        960.90        37.80 o
 -28   8   7        539.64        601.22        28.85 o
 -26   8   7         86.36         99.07        15.97 o
 -24   8   7        885.60        927.79        36.35 o
 -22   8   7       6298.15       6172.54       116.39 o
 -20   8   7       4836.72       4744.69        89.21 o
 -18   8   7         70.17         98.53        14.00 o
 -16   8   7       5360.85       5327.43        96.71 o
 -14   8   7      32834.66      33362.80       539.55 o
 -12   8   7      27738.73      26956.79       458.73 o
 -10   8   7        295.69        387.46        23.90 o
  -8   8   7      19489.67      19040.01       310.17 o
  -6   8   7      49169.41      48622.98       779.01 o
  -4   8   7      17847.04      17880.01       293.18 o
  -2   8   7         10.26         12.17         4.67 o
   0   8   7       5860.85       5977.83       107.08 o
   2   8   7       7424.81       7140.35       129.63 o
   4   8   7       8237.52       7934.18       137.81 o
   6   8   7      10605.56      10129.36       186.66 o
   8   8   7          0.83          6.19         3.89 o
  10   8   7      13215.35      13522.76       299.07 o
  12   8   7      14633.82      14824.60       326.80 o
  14   8   7       6316.84       6200.02       145.13 o
  16   8   7        137.50        144.75        19.34 o
  18   8   7        598.26        602.37        20.61 o
  20   8   7       6086.19       6247.43       115.99 o
  22   8   7       4517.16       4498.57        94.08 o
  24   8   7       1102.00       1159.26        33.65 o
  26   8   7        143.00        145.77        14.42 o
  28   8   7       1746.45       1869.64        55.36 o
  30   8   7       2409.31       2522.57        56.44 o
  32   8   7        507.66        530.81        25.23 o
  34   8   7         29.83         23.67        14.48 o
 -35   9   7        625.50        605.83        39.52 o
 -33   9   7       1488.78       1505.40        58.57 o
 -31   9   7       1434.28       1348.96        45.57 o
 -29   9   7       1224.34       1266.49        43.27 o
 -27   9   7        119.93        100.67        18.49 o
 -25   9   7       5599.39       5547.90       115.73 o
 -23   9   7      13322.92      13271.14       233.36 o
 -21   9   7       4256.35       4187.44        87.11 o
 -19   9   7        327.28        364.02        19.82 o
 -17   9   7       5401.24       5308.57        97.31 o
 -15   9   7      33336.75      33809.98       547.63 o
 -13   9   7      53141.32      52929.24       876.06 o
 -11   9   7       6650.77       6469.72       114.29 o
  -9   9   7      14189.57      14145.08       235.73 o
  -7   9   7      29061.75      28706.70       498.14 o
  -5   9   7      51643.61      50789.87       870.34 o
  -3   9   7      56877.50      59039.38      1010.53 o
  -1   9   7        764.39        892.77        32.06 o
   1   9   7      63798.36      65541.55      1146.18 o
   3   9   7      66417.88      69816.29      1344.76 o
   5   9   7       6900.06       6942.28       174.73 o
   7   9   7       3183.29       3471.98        75.05 o
   9   9   7         17.46         18.33         7.13 o
  11   9   7      25145.52      25181.96       474.36 o
  13   9   7      31584.12      31918.81       693.08 o
  15   9   7      18842.54      18598.04       357.00 o
  17   9   7         29.50         34.44        14.32 o
  19   9   7       3055.32       2775.41        69.89 o
  21   9   7      13388.09      13135.50       219.42 o
  23   9   7      17250.33      16971.87       289.08 o
  25   9   7        587.62        542.71        21.54 o
  27   9   7       1226.16       1169.25        37.09 o
  29   9   7       6156.37       6256.48       139.03 o
  31   9   7       1316.79       1339.52        46.84 o
  33   9   7        774.51        744.97        28.58 o
 -34  10   7        232.71        181.81        26.82 o
 -32  10   7       2054.61       2105.95        72.44 o
 -30  10   7       1645.36       1679.09        53.12 o
 -28  10   7        164.01        173.84        20.98 o
 -26  10   7         28.34         23.46        16.93 o
 -24  10   7       4562.09       4476.19       102.53 o
 -22  10   7       8577.75       8759.37       160.25 o
 -20  10   7       2827.48       2779.46        61.54 o
 -18  10   7       5492.72       5396.12       106.14 o
 -16  10   7      10384.98      10209.97       181.12 o
 -14  10   7       8095.07       7801.42       136.88 o
 -12  10   7       3193.15       3299.34        65.23 o
 -10  10   7       3783.71       3882.10        74.08 o
  -8  10   7       1316.28       1233.17        38.44 o
  -6  10   7      40113.57      40123.26       646.57 o
  -4  10   7      24010.21      23537.69       381.86 o
  -2  10   7       2275.72       2191.61        45.10 o
   0  10   7       5302.40       5454.00       103.28 o
   2  10   7      20447.81      19630.35       356.29 o
   4  10   7      56903.36      55742.14      1027.32 o
   6  10   7      14202.47      12657.29       216.35 o
   8  10   7       4060.60       3895.01        80.93 o
  10  10   7      17139.36      17650.28       289.04 o
  12  10   7      15195.54      14640.72       287.30 o
  14  10   7      11766.57      11933.89       282.85 o
  16  10   7       1053.47       1133.10        41.25 o
  18  10   7       4009.07       3990.01        96.90 o
  20  10   7      12750.47      12648.63       258.08 o
  22  10   7       2099.95       2076.95        44.86 o
  24  10   7         39.85         47.61        10.65 o
  26  10   7        424.95        434.06        20.78 o
  28  10   7        655.09        705.13        27.92 o
  30  10   7       2257.78       2318.67        60.59 o
  32  10   7        738.25        726.53        29.65 o
  34  10   7         50.43         27.11        15.04 o
 -33  11   7       1601.64       1558.30        55.02 o
 -31  11   7       2018.94       1889.68        68.92 o
 -29  11   7        649.22        661.51        38.12 o
 -27  11   7        651.86        621.78        30.67 o
 -25  11   7       5101.86       4889.88       102.93 o
 -23  11   7       7237.37       7197.35       157.30 o
 -21  11   7       1723.28       1738.44        46.43 o
 -19  11   7          1.59          3.64         9.59 o
 -17  11   7       4691.64       4582.31        93.36 o
 -15  11   7      12691.47      12743.72       215.41 o
 -13  11   7      10522.70      10707.88       182.25 o
 -11  11   7       4672.33       4500.82        84.29 o
  -9  11   7       7406.21       7470.54       131.29 o
  -7  11   7       5616.36       5714.69       114.85 o
  -5  11   7      30297.56      31320.14       564.00 o
  -3  11   7      32650.53      32679.82       546.88 o
  -1  11   7       4922.00       4918.14        99.17 o
   1  11   7      17963.69      18109.54       317.40 o
   3  11   7      49361.80      48898.38       948.85 o
   5  11   7      24360.07      24522.03       412.26 o
   7  11   7       6435.10       6395.85       112.14 o
   9  11   7       2143.10       2076.86        49.97 o
  11  11   7      21919.62      22363.63       362.74 o
  13  11   7      23926.75      24778.57       467.70 o
  15  11   7       6403.79       6100.75       173.30 o
  17  11   7        242.39        271.16        24.37 o
  19  11   7       2904.61       2914.06        88.35 o
  21  11   7       6511.71       6539.76       149.60 o
  23  11   7       3517.09       3359.28        84.39 o
  25  11   7        938.38        926.56        28.17 o
  27  11   7         80.40         71.65        13.13 o
  29  11   7        902.35        979.55        33.59 o
  31  11   7        959.65        912.41        39.52 o
  33  11   7        645.41        615.07        28.94 o
 -32  12   7       1209.03       1317.26        50.36 o
 -30  12   7       1024.68       1110.76        46.39 o
 -28  12   7         20.85         10.48         8.43 o
 -26  12   7        129.15        138.58        20.40 o
 -24  12   7       2551.65       2686.30        65.75 o
 -22  12   7       8673.59       8819.98       187.65 o
 -20  12   7       5333.29       5323.82       117.09 o
 -18  12   7        810.78        835.12        31.98 o
 -16  12   7      11834.23      11865.98       202.14 o
 -14  12   7       9788.77       9770.14       167.95 o
 -12  12   7      12113.92      11974.86       203.36 o
 -10  12   7       5452.37       5484.38       100.59 o
  -8  12   7       6555.18       6263.85       114.95 o
  -6  12   7      39616.83      39393.84       678.80 o
  -4  12   7      30957.44      30621.87       495.56 o
  -2  12   7        487.79        562.53        21.64 o
   0  12   7       1723.17       1671.77        40.68 o
   2  12   7      19488.67      19258.20       315.44 o
   4  12   7      43682.83      43598.37       808.72 o
   6  12   7       4588.65       4822.78        93.58 o
   8  12   7       3842.27       4010.85        74.73 o
  10  12   7      11834.33      11712.98       196.69 o
  12  12   7       3012.15       2969.67        57.88 o
  14  12   7      10622.00      10344.58       204.53 o
  16  12   7       1842.01       1910.32        91.01 o
  18  12   7       1856.17       1875.53        54.78 o
  20  12   7      12725.37      12966.49       279.38 o
  22  12   7       3530.07       3751.45       119.02 o
  24  12   7         29.40         20.93        17.04 o
  26  12   7        163.51        183.22        16.50 o
  28  12   7       1715.98       1752.23        43.00 o
  30  12   7       2980.82       3140.83        66.45 o
  32  12   7        529.70        547.44        27.88 o
 -33  13   7        609.54        501.77       113.36 o
 -31  13   7       1157.52       1106.81        45.82 o
 -29  13   7          3.11         -7.61        18.90 o
 -27  13   7        115.87         72.64        19.53 o
 -25  13   7       2237.98       2271.44        70.06 o
 -23  13   7       2989.69       2940.77        70.01 o
 -21  13   7       4151.47       4004.90        96.33 o
 -19  13   7        886.09        910.55        35.82 o
 -17  13   7       1587.46       1476.42        43.70 o
 -15  13   7      13410.52      13233.94       233.14 o
 -13  13   7      11350.69      11179.18       191.97 o
 -11  13   7       2734.19       2850.83        60.09 o
  -9  13   7       1177.85       1165.81        46.48 o
  -7  13   7      24536.52      24276.64       410.63 o
  -5  13   7      16017.35      16123.88       269.36 o
  -3  13   7       1297.39       1418.08        36.89 o
  -1  13   7        184.36        199.71        15.68 o
   1  13   7       4048.44       4148.21        78.36 o
   3  13   7       8238.60       7786.16       136.58 o
   5  13   7      14146.54      14106.15       300.13 o
   7  13   7       3145.29       3273.07        69.31 o
   9  13   7         27.75         45.09        11.05 o
  11  13   7       4745.96       4854.17        94.82 o
  13  13   7       4150.09       3998.48        75.35 o
  15  13   7       5788.85       5713.93       105.33 o
  17  13   7        266.84        231.18        28.08 o
  19  13   7       1504.29       1586.19        56.20 o
  21  13   7       3222.87       3218.23        89.68 o
  23  13   7       3023.73       3022.41        87.36 o
  25  13   7       1230.36       1241.64        51.29 o
  27  13   7         42.91         27.33        18.45 o
  29  13   7        831.53        828.95        39.64 o
  31  13   7       1386.61       1328.91        39.23 o
 -32  14   7       1746.60       1794.02        68.96 o
 -30  14   7       1491.61       1504.17        85.37 o
 -28  14   7        193.87        187.57        24.19 o
 -26  14   7        363.29        358.82        27.84 o
 -24  14   7       3180.27       3105.49        87.81 o
 -22  14   7       3619.88       3633.86        94.53 o
 -20  14   7       3645.50       3766.62        89.77 o
 -18  14   7        247.78        199.92        23.02 o
 -16  14   7       6252.45       6270.13       128.80 o
 -14  14   7       8722.64       8824.92       167.21 o
 -12  14   7       6217.92       6389.00       116.99 o
 -10  14   7       1665.30       1795.65        44.47 o
  -8  14   7      10628.76      10376.86       190.41 o
  -6  14   7      23383.12      23020.23       401.79 o
  -4  14   7      10744.36      10882.34       233.92 o
  -2  14   7       2081.06       1976.02        48.84 o
   0  14   7        376.84        383.27        20.83 o
   2  14   7       9522.53       9460.40       169.12 o
   4  14   7      25223.55      25644.53       433.09 o
   6  14   7      11885.07      11393.22       199.88 o
   8  14   7        399.68        452.81        23.31 o
  10  14   7      16339.68      16577.48       285.41 o
  12  14   7       6795.03       6934.67       126.68 o
  14  14   7       8348.19       8464.94       150.39 o
  16  14   7       2140.45       2096.07        46.69 o
  18  14   7       3603.24       3603.55       169.92 o
  20  14   7       5039.37       5211.75       125.20 o
  22  14   7       3135.03       3254.12        83.67 o
  24  14   7        451.10        467.95        32.73 o
  26  14   7         15.09         20.57        20.64 o
  28  14   7        977.37        979.78        47.55 o
  30  14   7       1228.59       1219.85        66.86 o
 -31  15   7        586.76        471.22        36.11 o
 -29  15   7         55.23         13.17        11.41 o
 -27  15   7        439.46        415.92        33.03 o
 -25  15   7       1008.90        935.27        41.20 o
 -23  15   7        494.30        415.16        29.11 o
 -21  15   7       1724.42       1641.89        61.27 o
 -19  15   7         47.24         24.78        15.35 o
 -17  15   7       2059.12       2074.21        63.74 o
 -15  15   7       1906.80       1773.95        50.27 o
 -13  15   7        642.41        666.50        30.30 o
 -11  15   7       1538.45       1514.43        42.84 o
  -9  15   7        200.66        216.02        18.14 o
  -7  15   7       6689.09       6797.52       123.38 o
  -5  15   7      10550.98      10814.99       185.92 o
  -3  15   7       2669.14       2620.90        60.93 o
  -1  15   7          3.40          9.51        13.08 o
   1  15   7        250.47        241.55        18.07 o
   3  15   7       8660.08       8674.39       151.07 o
   5  15   7      14350.50      14283.32       241.45 o
   7  15   7       1816.10       1929.03        45.62 o
   9  15   7       2727.62       2764.21        65.20 o
  11  15   7       2183.55       2198.89        53.18 o
  13  15   7       3346.43       3326.38        68.59 o
  15  15   7       3488.13       3352.39        76.47 o
  17  15   7        202.23        166.85        18.99 o
  19  15   7        431.79        402.30        39.11 o
  21  15   7       1956.67       1966.45        68.98 o
  23  15   7        908.28        959.98        45.59 o
  25  15   7        934.02        929.97        44.11 o
  27  15   7          9.54         -8.03        20.95 o
  29  15   7        152.28        111.27        31.85 o
 -30  16   7        806.54        795.76        42.10 o
 -28  16   7        205.61        150.63        23.08 o
 -26  16   7        264.73        167.21        29.10 o
 -24  16   7       2954.32       3080.10        86.94 o
 -22  16   7       3972.99       4103.50        95.42 o
 -20  16   7       1382.81       1361.58        48.55 o
 -18  16   7          3.91         11.14         8.14 o
 -16  16   7       3920.06       4014.80       136.64 o
 -14  16   7      10051.73      10202.02       221.38 o
 -12  16   7       5968.35       6076.53       127.81 o
 -10  16   7        191.17        174.25        20.22 o
  -8  16   7       3231.74       3139.24        71.76 o
  -6  16   7      12494.20      12152.21       216.04 o
  -4  16   7      13474.41      13636.53       231.84 o
  -2  16   7       2922.95       2736.90        75.14 o
   0  16   7        323.26        385.93        23.38 o
   2  16   7       9704.54       9679.69       168.59 o
   4  16   7      11338.01      11242.91       192.12 o
   6  16   7       6210.29       6244.85       117.78 o
   8  16   7         17.97         31.66        14.57 o
  10  16   7       3456.14       3508.52        83.06 o
  12  16   7      10501.84      10733.50       215.29 o
  14  16   7       4262.98       4391.43       121.83 o
  16  16   7        219.60        140.50        22.98 o
  18  16   7        986.79       1077.30        37.69 o
  20  16   7       5522.37       5471.37       154.23 o
  22  16   7       3387.11       3689.04       132.68 o
  24  16   7        851.69       1002.90        55.18 o
  26  16   7        131.30         91.98        24.17 o
  28  16   7       1092.90       1100.46        56.19 o
 -27  17   7        198.88        180.51        25.74 o
 -25  17   7        232.92        141.02        23.27 o
 -23  17   7        580.33        516.75        36.45 o
 -21  17   7        431.19        400.15        32.08 o
 -19  17   7         80.59         30.69        15.18 o
 -17  17   7       1609.10       1616.95        63.77 o
 -15  17   7       2334.75       2407.37       157.09 o
 -13  17   7        653.83        605.78        34.65 o
 -11  17   7          1.05          3.38        17.64 o
  -9  17   7        152.70        164.02        19.44 o
  -7  17   7       2888.14       2845.75        74.24 o
  -5  17   7       4377.58       4257.75        91.67 o
  -3  17   7       1368.17       1458.76        45.61 o
  -1  17   7        299.99        338.83        24.17 o
   1  17   7          2.02         15.69        15.94 o
   3  17   7       2333.24       2333.85        57.03 o
   5  17   7       2572.13       2472.05        57.76 o
   7  17   7         38.07         35.95        15.13 o
   9  17   7          6.02         -6.25        14.98 o
  11  17   7        545.65        611.27        30.56 o
  13  17   7       1625.96       1568.95        58.31 o
  15  17   7       1128.48       1077.99        38.45 o
  17  17   7        189.63        128.92        14.41 o
  19  17   7        348.62        390.06        21.72 o
  21  17   7        672.90        661.78        49.17 o
  23  17   7        356.85        354.25        54.00 o
  25  17   7        483.62        426.71        36.73 o
  27  17   7        117.05         84.31        25.42 o
 -26  18   7        626.30        565.43        36.02 o
 -24  18   7       2318.12       2349.54        68.01 o
 -22  18   7       1373.92       1487.13        53.89 o
 -20  18   7        736.42        675.09        35.77 o
 -18  18   7         23.29          9.76        10.86 o
 -16  18   7       1379.21       1281.39        55.46 o
 -14  18   7       5427.40       5289.79       152.23 o
 -12  18   7       5306.58       4050.95      1101.00 o
 -10  18   7        191.17        105.21        25.23 o
  -8  18   7       3317.70       3410.66        89.64 o
  -6  18   7       5551.52       5462.58       113.97 o
  -4  18   7       7629.92       7698.20       150.24 o
  -2  18   7       2679.23       2644.78        67.30 o
   0  18   7       2112.01       2139.97        70.87 o
   2  18   7       9405.61       9299.07       200.43 o
   4  18   7       8229.05       8263.53       165.33 o
   6  18   7       5656.27       5507.59       117.07 o
   8  18   7        146.52        158.08        20.27 o
  10  18   7       4872.58       4907.68       132.58 o
  12  18   7       8524.91       8632.76       229.03 o
  14  18   7       2646.79       2837.84       128.18 o
  16  18   7        100.73         64.06        15.98 o
  18  18   7        764.22        842.97        49.57 o
  20  18   7       1292.95       1420.12        49.82 o
  22  18   7       3732.17       3877.93       114.17 o
  24  18   7        655.39        645.96        55.58 o
  26  18   7         57.52         63.19        42.43 o
 -25  19   7        159.69        131.77        24.38 o
 -23  19   7         45.66         35.74        21.24 o
 -21  19   7          5.44         19.49        20.38 o
 -19  19   7         11.25         16.76        20.38 o
 -17  19   7        332.75        304.05        27.55 o
 -15  19   7        440.24        355.25        28.10 o
 -13  19   7        532.94        494.64        35.91 o
 -11  19   7          0.05         -7.50         9.44 o
  -9  19   7        147.13         74.09        20.78 o
  -7  19   7        339.04        361.57        37.41 o
  -5  19   7        320.85        330.58        32.94 o
  -3  19   7        314.99        307.79        32.35 o
  -1  19   7         16.79         11.62        10.51 o
   1  19   7        527.59        476.77        37.23 o
   3  19   7        540.98        555.94        34.89 o
   5  19   7        324.35        304.46        25.49 o
   7  19   7       1721.19       1622.07        84.84 o
   9  19   7         19.32         12.22        10.24 o
  11  19   7          1.02         -2.16        16.26 o
  13  19   7        948.05        946.31        38.94 o
  15  19   7        804.87        869.48        41.60 o
  17  19   7        229.33        224.79        25.42 o
  19  19   7          3.68         -1.04        15.45 o
  21  19   7         79.83         71.30        15.78 o
  23  19   7        384.33        354.91        38.72 o
  25  19   7        271.54        259.82        35.84 o
 -24  20   7       1349.61       1465.79        73.52 o
 -22  20   7       2068.85       2050.38        63.41 o
 -20  20   7         65.13         73.93        22.16 o
 -18  20   7         32.57         31.25        21.11 o
 -16  20   7       2491.20       2573.50        77.96 o
 -14  20   7       5020.61       5183.15       115.63 o
 -12  20   7       1903.60       2091.62        76.01 o
 -10  20   7         10.13         15.75        11.55 o
  -8  20   7       1585.04       1526.44        51.98 o
  -6  20   7       3986.46       3921.04        95.80 o
  -4  20   7       5936.71       5958.76       123.27 o
  -2  20   7        964.59       1024.10        43.97 o
   0  20   7        570.51        621.13        49.28 o
   2  20   7       5010.42       5203.44       133.15 o
   4  20   7       3568.59       3671.72       111.79 o
   6  20   7       1380.16       1434.01        93.53 o
   8  20   7        248.09        242.00        26.73 o
  10  20   7       1623.28       1735.79        59.64 o
  12  20   7       6729.63       6958.09       157.03 o
  14  20   7       2165.66       2128.82        80.83 o
  16  20   7          7.67          1.60        13.97 o
  18  20   7        510.66        581.51        31.60 o
  20  20   7       1471.42       1463.43        58.30 o
  22  20   7       1708.73       1798.81        63.87 o
 -21  21   7          8.16        -11.01        21.31 o
 -19  21   7         94.45         90.02        23.79 o
 -17  21   7         61.41         48.78        22.50 o
 -15  21   7        140.24        135.51        24.41 o
 -13  21   7         95.06         53.33        21.98 o
 -11  21   7        231.59        243.54        27.02 o
  -9  21   7         54.95         14.76        10.53 o
  -7  21   7        163.72        137.45        21.88 o
  -5  21   7          0.58         -2.29        20.65 o
  -3  21   7       1347.31       1187.36        48.94 o
  -1  21   7         83.31         81.24        27.14 o
   1  21   7        133.84        146.65        22.87 o
   3  21   7        109.32         60.69        17.46 o
   5  21   7          5.96          0.66        16.89 o
   7  21   7          0.94         16.25        19.69 o
   9  21   7       1061.41       1122.71        45.18 o
  11  21   7         13.94          9.21        17.27 o
  13  21   7        481.36        464.21        32.31 o
  15  21   7         52.14         22.16        12.72 o
  17  21   7        234.01        208.32        25.38 o
  19  21   7         32.37          4.90         8.32 o
  21  21   7          0.67         -9.77         9.77 o
 -20  22   7        383.17        408.27        36.48 o
 -18  22   7        224.40        191.84        27.00 o
 -16  22   7        844.97        808.03        40.57 o
 -14  22   7       1942.90       1969.48        69.20 o
 -12  22   7       1555.75       1567.34        55.38 o
 -10  22   7          0.09         -8.74        20.49 o
  -8  22   7        481.00        511.36        44.62 o
  -6  22   7       3316.24       3360.22       102.95 o
  -4  22   7       2985.53       3127.73        85.68 o
  -2  22   7        898.66        850.85        54.67 o
   0  22   7        932.64        896.86        55.16 o
   2  22   7       2541.19       2643.19        78.76 o
   4  22   7       3206.71       3320.40        83.51 o
   6  22   7       1156.43       1033.56        48.53 o
   8  22   7         69.85         66.35        21.31 o
  10  22   7        783.70        930.08        41.56 o
  12  22   7       2482.43       2449.87        68.98 o
  14  22   7       1387.34       1340.03        48.45 o
  16  22   7        138.03        125.49        21.89 o
  18  22   7        128.65        104.05        21.08 o
 -17  23   7          0.09        -12.98        21.67 o
 -15  23   7         41.78         34.07        23.19 o
 -13  23   7          3.10         15.30        25.94 o
 -11  23   7         19.85         23.74        26.07 o
  -9  23   7        247.29        213.10        30.66 o
  -7  23   7         16.36         11.23        22.75 o
  -5  23   7         38.62         47.81        19.99 o
  -3  23   7         20.27         11.19        12.56 o
  -1  23   7        186.95        149.87        24.28 o
   1  23   7        128.59        145.42        27.58 o
   3  23   7         28.80         42.70        22.12 o
   5  23   7         80.02         76.42        23.14 o
   7  23   7        229.21        190.89        25.64 o
   9  23   7        142.99        171.81        25.39 o
  11  23   7          3.64         -1.95        20.40 o
  13  23   7         95.22         69.14        22.22 o
  15  23   7         81.72         53.12        21.33 o
  17  23   7         67.57         69.89        24.40 o
 -14  24   7        942.17        752.95        44.79 o
 -12  24   7        513.55        407.93        43.07 o
 -10  24   7        151.28        128.98        28.06 o
  -8  24   7        233.05        125.55        28.65 o
  -6  24   7       1747.10       1753.41        75.64 o
  -4  24   7       1289.01       1396.53        99.59 o
  -2  24   7        197.00        173.21        25.79 o
   0  24   7        105.64         53.26        20.58 o
   2  24   7       1281.36       1202.65        53.58 o
   4  24   7       1680.28       1658.67        64.61 o
   6  24   7        701.35        764.86        39.73 o
   8  24   7          7.59         32.34        22.10 o
  10  24   7        491.88        485.23        32.78 o
  12  24   7        765.79        847.37        65.84 o
  14  24   7        522.81        491.32        43.38 o
  -9  25   7         52.46         37.23        19.05 o
  -7  25   7         20.85         -1.49        12.98 o
  -5  25   7         43.58         56.71        25.51 o
  -3  25   7         25.84         12.82        24.51 o
  -1  25   7         63.44         22.96        11.74 o
   1  25   7          9.85         17.32        24.91 o
   3  25   7         44.51         66.26        25.64 o
   5  25   7          1.18         -3.62        22.79 o
   7  25   7         41.05         44.54        22.45 o
   9  25   7        194.83        167.63        26.10 o
  -2  26   7         22.19          5.78        43.58 o
   0  26   7         83.30         91.93        42.10 o
 -36   0   8       2015.68       1940.41        93.32 o
 -34   0   8        391.02        262.95        69.38 o
 -32   0   8       1933.83       1954.68        95.35 o
 -30   0   8       8123.48       8371.70       250.91 o
 -28   0   8       4902.06       4832.88       143.31 o
 -26   0   8      10109.49      10160.87       249.07 o
 -24   0   8        496.12        520.06        37.36 o
 -22   0   8      14240.44      14314.81       340.42 o
 -20   0   8      55557.47      55820.27      1263.65 o
 -18   0   8      37649.93      38777.45      1011.29 o
 -16   0   8       2892.65       2573.89        73.12 o
 -14   0   8      24251.72      23727.24       545.74 o
 -12   0   8      69646.59      69281.29      1737.69 o
 -10   0   8     247183.66     258834.17      8739.33 o
  -6   0   8      33891.85      34742.32       911.87 o
  -4   0   8     203960.17     199902.88      5171.16 o
  -2   0   8     159971.97     153746.75      3688.24 o
   0   0   8     145428.73     149187.89      3854.60 o
   2   0   8      11880.86      12912.84       431.96 o
   4   0   8     129415.86     130399.17      3652.47 o
   6   0   8      84655.38      80756.89      2090.98 o
   8   0   8     100330.09     108515.48      3472.67 o
  10   0   8      13241.02      13046.96       842.49 o
  12   0   8       2736.82       2663.31       131.15 o
  16   0   8      84434.58      84683.27      2646.50 o
  18   0   8      18072.28      18035.54       480.69 o
  20   0   8        135.25        139.46        19.95 o
  22   0   8       8990.87       9080.93       249.48 o
  24   0   8      22510.66      22678.63       604.19 o
  26   0   8      16965.17      16070.94       480.71 o
  28   0   8       1494.29       1534.03       129.44 o
  30   0   8       3196.04       3047.16       113.10 o
  32   0   8       5181.49       5071.79       171.37 o
  34   0   8       3190.25       3241.53       117.38 o
  36   0   8        609.81        610.65        51.07 o
 -37   1   8         33.28          7.90        21.59 o
 -35   1   8         11.67         -5.53        11.78 o
 -33   1   8        362.57        393.82        27.79 o
 -31   1   8        185.35        219.55        21.64 o
 -29   1   8        403.86        410.72        23.54 o
 -27   1   8       1175.14       1135.94        34.69 o
 -25   1   8        717.54        779.84        28.16 o
 -23   1   8       1706.54       1755.50        42.85 o
 -21   1   8       2615.51       2557.61        53.59 o
 -19   1   8        312.45        377.65        18.47 o
 -17   1   8        309.46        307.41        16.37 o
 -15   1   8       1335.51       1277.10        40.38 o
 -13   1   8       2337.36       2132.60        43.46 o
 -11   1   8       5092.36       5056.15        88.45 o
  -7   1   8        266.42        422.00        24.27 o
  -5   1   8       8092.15       8387.21       198.10 o
  -3   1   8       2829.68       3176.05        55.94 o
  -1   1   8       2151.66       2120.89        39.76 o
   1   1   8      12425.48      14645.39       260.96 o
   3   1   8        419.21        560.88        15.06 o
   5   1   8       2997.43       3436.94        60.10 o
   7   1   8       5039.90       4885.72        93.81 o
   9   1   8      15662.78      16269.86       350.06 o
  11   1   8       1856.00       1806.80        44.63 o
  13   1   8       2896.55       3020.05        81.76 o
  15   1   8       2087.14       2052.34        56.00 o
  17   1   8        234.53        260.56        16.47 o
  19   1   8        447.28        490.62        18.73 o
  21   1   8        157.99        162.65        11.09 o
  23   1   8        187.17        192.15        14.55 o
  25   1   8         31.97         14.02         6.88 o
  27   1   8          0.57          2.89         6.29 o
  29   1   8        160.92        176.23        18.43 o
  31   1   8        168.14        168.03        23.72 o
  33   1   8          1.80          3.44         9.93 o
  35   1   8          0.91          6.42        13.81 o
 -36   2   8       2959.09       2908.17        93.66 o
 -34   2   8        659.69        620.74        33.29 o
 -32   2   8        946.47        934.28        39.01 o
 -30   2   8       9547.36       9488.91       173.10 o
 -28   2   8      12104.88      12023.79       213.79 o
 -26   2   8       6007.35       5899.28       118.91 o
 -24   2   8        326.73        368.86        20.28 o
 -22   2   8      22843.04      23300.06       382.31 o
 -20   2   8      67420.66      66921.58      1103.77 o
 -18   2   8      19474.75      19977.24       327.45 o
 -16   2   8         35.54         96.33        11.58 o
 -14   2   8      18943.00      18988.39       320.62 o
 -12   2   8      67149.95      66866.33      1067.16 o
 -10   2   8      98927.49      99067.40      2240.71 o
  -6   2   8       1226.99        784.26        71.58 o
  -4   2   8     143872.08     152084.33      3051.18 o
  -2   2   8     159767.64     167724.20      2968.52 o
   0   2   8     137475.45     142821.44      2700.56 o
   2   2   8       3294.88       2984.70        79.74 o
   4   2   8      59415.47      60689.12      1031.67 o
   6   2   8     249131.86     255686.81      4873.82 o
   8   2   8     191872.78     193973.17      5188.87 o
  10   2   8      31007.26      33562.42       781.88 o
  12   2   8       4275.34       4238.50        96.73 o
  14   2   8     122567.48     125003.42      2644.59 o
  16   2   8      69006.27      69664.77      1403.99 o
  18   2   8      18741.75      19083.72       410.80 o
  20   2   8       1984.03       1809.03        40.59 o
  22   2   8      15158.05      14643.26       278.21 o
  24   2   8      11620.43      11121.55       224.64 o
  26   2   8      12754.11      12316.58       249.47 o
  28   2   8        613.23        620.08        28.76 o
  30   2   8       1037.04        966.04        33.33 o
  32   2   8       3747.75       3765.35        93.01 o
  34   2   8       2181.04       2277.11        62.05 o
  36   2   8        904.52        939.08        34.53 o
 -37   3   8         22.32          4.48        12.38 o
 -35   3   8          6.94         -0.50        19.85 o
 -33   3   8         31.55         49.40        17.94 o
 -31   3   8        142.55        116.26        17.09 o
 -29   3   8         86.90         90.14        17.48 o
 -27   3   8       1241.70       1318.10        39.56 o
 -25   3   8          2.16         20.28        13.87 o
 -23   3   8       2363.98       2406.85        52.62 o
 -21   3   8        455.44        516.97        22.02 o
 -19   3   8        400.91        494.96        20.53 o
 -17   3   8      14035.50      13656.38       227.66 o
 -15   3   8       1752.30       1547.75        35.74 o
 -13   3   8       4643.06       4482.88        81.10 o
 -11   3   8      22343.11      21116.16       353.61 o
  -9   3   8       4274.02       4499.36        99.84 o
  -5   3   8        155.49        112.25        14.51 o
  -3   3   8      39529.42      39350.20       787.83 o
  -1   3   8      17558.34      17330.46       317.12 o
   1   3   8       7381.04       7480.37       136.93 o
   3   3   8      48524.62      51591.32       845.87 o
   5   3   8       5732.90       7506.96       131.73 o
   7   3   8       1661.98       1620.70        35.00 o
   9   3   8       6585.14       6424.82       140.44 o
  11   3   8          5.92         20.16         5.34 o
  13   3   8       3469.65       3820.45        74.09 o
  15   3   8        246.68        218.75        15.82 o
  17   3   8        242.51        242.14        11.46 o
  19   3   8        200.76        187.50        13.77 o
  21   3   8        442.24        446.83        28.40 o
  23   3   8       1720.44       1647.01        43.34 o
  25   3   8       1075.18       1046.67        32.65 o
  27   3   8        159.93        161.22        13.54 o
  29   3   8        687.21        705.12        26.98 o
  31   3   8         54.59         52.53        14.66 o
  33   3   8        252.07        233.89        19.36 o
  35   3   8        168.40        142.16        17.51 o
 -36   4   8       1437.53       1509.15        57.93 o
 -34   4   8        139.35        132.08        22.53 o
 -32   4   8       2030.10       2072.56        55.09 o
 -30   4   8       7485.03       7616.69       153.09 o
 -28   4   8       7215.35       7401.54       137.95 o
 -26   4   8       3046.42       3038.05        66.45 o
 -24   4   8       2171.35       2262.04        50.97 o
 -22   4   8       9659.38       9395.04       163.11 o
 -20   4   8      33671.13      33446.10       540.33 o
 -18   4   8      45218.01      44306.76       713.88 o
 -16   4   8       5759.65       5963.39       106.15 o
 -14   4   8      20739.33      21612.42       353.30 o
 -12   4   8     147295.50     151855.52      2417.40 o
 -10   4   8     107424.38     106548.50      1808.47 o
  -8   4   8      35568.62      36654.25       798.25 o
  -4   4   8     136977.88     136874.48      4509.56 o
  -2   4   8     254295.84     275437.81      5036.59 o
   0   4   8      88104.06      92372.21      1693.97 o
   2   4   8       4969.29       5613.34       113.44 o
   4   4   8      55868.97      53228.77      1370.46 o
   6   4   8     128938.78     130670.20      2294.56 o
   8   4   8     103874.05     109093.80      1917.60 o
  10   4   8       8909.97       9573.58       199.81 o
  12   4   8      11525.19      11388.00       198.83 o
  14   4   8      37283.23      38110.95       765.96 o
  16   4   8      37319.14      35506.45       658.63 o
  18   4   8      18223.88      18215.22       358.62 o
  20   4   8        980.25        993.71        30.30 o
  22   4   8       8320.15       7878.29       179.23 o
  24   4   8      23810.43      23556.89       423.55 o
  26   4   8      11914.61      11667.70       222.76 o
  28   4   8        474.22        484.78        22.20 o
  30   4   8       1516.43       1469.81        44.74 o
  32   4   8       4421.89       4315.52       104.42 o
  34   4   8       3613.97       3656.07        94.90 o
  36   4   8        694.40        683.52        28.32 o
 -37   5   8        287.67        224.72        28.76 o
 -35   5   8        172.05        165.28        26.67 o
 -33   5   8        118.11        112.12        20.69 o
 -31   5   8         39.06         36.74        15.19 o
 -29   5   8       1934.78       1997.22        58.88 o
 -27   5   8       4027.76       4130.29        89.57 o
 -25   5   8          2.58          0.07        13.70 o
 -23   5   8       2369.76       2339.11        51.91 o
 -21   5   8       1254.78       1269.22        46.22 o
 -19   5   8       1854.27       1861.81        42.94 o
 -17   5   8       1638.38       1858.10        42.09 o
 -15   5   8        370.31        311.44        17.88 o
 -13   5   8      21201.39      20766.89       377.56 o
 -11   5   8       8071.29       7743.05       132.44 o
  -9   5   8         39.31         23.34         6.71 o
  -7   5   8        926.41       1095.90        41.76 o
   1   5   8        986.58       1613.77        72.28 o
   3   5   8       3152.84       3042.26        79.13 o
   5   5   8       6672.62       6294.10       113.07 o
   7   5   8      14987.00      14874.19       257.93 o
   9   5   8      18451.44      17611.15       371.43 o
  11   5   8        147.39        169.52        12.31 o
  13   5   8      30068.31      30427.84       562.38 o
  15   5   8       8984.00       8853.26       177.08 o
  17   5   8        919.09        853.41        29.13 o
  19   5   8          6.82          8.57         4.52 o
  21   5   8        193.93        185.67        13.24 o
  23   5   8       4285.60       4004.97       103.31 o
  25   5   8       1029.80       1038.41        36.10 o
  27   5   8        358.66        431.03        22.68 o
  29   5   8        635.82        713.73        28.91 o
  31   5   8         37.85         20.13        12.44 o
  33   5   8        227.01        230.63        28.63 o
  35   5   8        154.30        170.96        17.09 o
 -36   6   8       1070.74       1116.73        55.54 o
 -34   6   8        239.67        235.90        27.65 o
 -32   6   8        738.04        787.56        35.06 o
 -30   6   8       6068.02       6126.78       127.95 o
 -28   6   8      15156.27      15155.91       284.68 o
 -26   6   8       2252.11       2271.90        55.07 o
 -24   6   8          1.90          1.41        13.62 o
 -22   6   8      17529.85      17365.54       288.16 o
 -20   6   8      22840.22      22849.37       389.71 o
 -18   6   8      28334.35      28366.46       461.68 o
 -16   6   8       1472.53       1493.39        36.62 o
 -14   6   8      44587.79      42671.46       710.32 o
 -12   6   8      88122.38      90230.77      1438.87 o
 -10   6   8      26312.67      26368.16       427.87 o
  -8   6   8       2632.54       2461.52        51.72 o
  -6   6   8         26.44         42.09         7.28 o
   0   6   8      59777.10      59731.79      1427.94 o
   2   6   8        725.97        922.97        28.41 o
   4   6   8      31038.48      32444.11       638.29 o
   6   6   8      76987.64      78157.23      1432.90 o
   8   6   8      92703.88      90575.77      2318.76 o
  10   6   8      15680.98      16629.41       475.94 o
  12   6   8      23384.76      23060.03       472.49 o
  14   6   8      53815.58      53811.30      1033.52 o
  16   6   8      34448.98      33810.73       596.11 o
  18   6   8      14837.24      14722.97       248.65 o
  20   6   8       1512.71       1528.05        35.59 o
  22   6   8       8170.70       7913.35       157.23 o
  24   6   8      21447.93      20218.18       419.74 o
  26   6   8       4743.78       4680.24        99.81 o
  28   6   8        521.93        547.07        25.13 o
  30   6   8        358.90        338.62        22.88 o
  32   6   8       1653.40       1721.77        52.34 o
  34   6   8       2082.73       2085.83        53.41 o
 -35   7   8        145.29        143.74        23.90 o
 -33   7   8          2.38         -0.81        18.13 o
 -31   7   8        191.89        189.33        21.66 o
 -29   7   8       1327.67       1433.76        47.91 o
 -27   7   8       2003.73       2075.51        56.73 o
 -25   7   8        410.50        405.78        23.01 o
 -23   7   8        961.83        956.21        50.05 o
 -21   7   8       4411.90       4398.21        84.13 o
 -19   7   8      11050.72      10912.58       186.82 o
 -17   7   8       6382.27       6529.34       116.88 o
 -15   7   8       1216.70       1157.21        42.22 o
 -13   7   8      12120.03      11674.96       196.18 o
 -11   7   8      30977.18      30873.30       515.04 o
  -9   7   8       6639.81       6509.87       112.54 o
  -7   7   8         23.68         48.61         8.35 o
  -5   7   8      12127.14      12244.73       235.08 o
  -3   7   8      13896.27      13892.25       253.37 o
  -1   7   8      33683.11      33863.52       562.45 o
   1   7   8       4983.35       4835.27        90.40 o
   3   7   8      12316.80      13083.44       310.77 o
   5   7   8      11042.96      10752.71       204.50 o
   7   7   8      28523.69      27625.88       547.88 o
   9   7   8       2216.32       2196.77        53.12 o
  11   7   8        434.98        506.22        22.11 o
  13   7   8       3706.72       3653.25        82.34 o
  15   7   8       9511.45       9236.61       219.89 o
  17   7   8       3140.32       3120.25        64.08 o
  19   7   8        379.99        397.12        20.07 o
  21   7   8       1079.13       1098.62        37.59 o
  23   7   8       3655.26       3792.06        80.08 o
  25   7   8       5367.73       5387.32       124.87 o
  27   7   8        108.96         89.15        15.50 o
  29   7   8        639.60        744.40        31.99 o
  31   7   8        894.55        901.34        33.60 o
  33   7   8       1246.03       1214.42        37.98 o
  35   7   8        151.34        167.90        17.95 o
 -36   8   8        855.89        860.45        45.53 o
 -34   8   8          3.79         -4.74         9.00 o
 -32   8   8        732.18        641.10        37.38 o
 -30   8   8       3540.81       3514.68        90.23 o
 -28   8   8       8702.79       8499.36       163.98 o
 -26   8   8        867.78        835.80        38.41 o
 -24   8   8        440.49        416.67        22.65 o
 -22   8   8       6376.19       6434.59       121.47 o
 -20   8   8      14182.04      14387.73       242.88 o
 -18   8   8      26257.24      25465.30       416.94 o
 -16   8   8       1493.53       1525.05        39.71 o
 -14   8   8      14842.58      15015.31       249.67 o
 -12   8   8      60008.10      60033.08       961.04 o
 -10   8   8      36255.93      35723.16       607.38 o
  -8   8   8      14455.23      14596.26       241.95 o
  -6   8   8        326.57        336.15        15.67 o
  -4   8   8      49294.72      48264.40       826.59 o
  -2   8   8     189843.38     190700.33      3800.05 o
   0   8   8      32282.97      33479.12       612.90 o
   2   8   8       1504.38       1309.25        29.24 o
   4   8   8       9002.91       9003.30       150.55 o
   6   8   8      35029.59      35812.74       637.77 o
   8   8   8      50652.51      53064.86      1129.13 o
  10   8   8      18538.00      18580.40       440.97 o
  12   8   8      11569.34      11191.93       249.83 o
  14   8   8      26578.65      27590.05       635.55 o
  16   8   8      18100.64      18111.86       398.72 o
  18   8   8       6052.08       6071.54       183.98 o
  20   8   8        702.50        700.68        23.24 o
  22   8   8       4023.47       3807.00        78.51 o
  24   8   8      11466.59      11296.23       211.14 o
  26   8   8       3862.55       3765.93        79.81 o
  28   8   8        473.33        500.72        26.35 o
  30   8   8        139.65        135.95        14.95 o
  32   8   8        982.73        951.79        32.25 o
  34   8   8       2572.93       2639.44        63.47 o
 -35   9   8        450.07        469.54        33.09 o
 -33   9   8         23.70         28.59        13.84 o
 -31   9   8       1084.38       1141.13        44.99 o
 -29   9   8       2141.90       2221.80        59.81 o
 -27   9   8       1282.98       1333.62        43.90 o
 -25   9   8        643.29        608.93        30.49 o
 -23   9   8         11.11         -8.87        13.82 o
 -21   9   8       5898.43       6002.32       114.59 o
 -19   9   8       9784.14       9955.53       171.95 o
 -17   9   8       1924.60       1923.24        47.23 o
 -15   9   8         12.72         14.55         7.78 o
 -13   9   8       3695.10       3661.29        70.20 o
 -11   9   8      21451.50      21070.29       344.46 o
  -9   9   8      11186.87      10763.17       182.15 o
  -7   9   8        419.47        495.82        25.85 o
  -5   9   8       9106.94       8388.93       142.68 o
  -3   9   8      24611.53      24943.92       441.03 o
  -1   9   8      15064.43      14779.82       298.38 o
   1   9   8      22941.09      22266.46       387.35 o
   3   9   8         48.65         32.36         9.03 o
   5   9   8      70506.43      72981.23      1202.35 o
   7   9   8      25186.03      25273.38       459.95 o
   9   9   8       3308.17       3137.28        57.69 o
  11   9   8       1303.13       1314.38        53.72 o
  13   9   8       5755.20       5520.97       113.83 o
  15   9   8      19204.75      18790.30       390.29 o
  17   9   8       6048.82       6031.92       124.19 o
  19   9   8        511.73        550.78        29.80 o
  21   9   8       2634.77       2604.35        54.18 o
  23   9   8       5086.82       5124.34        95.12 o
  25   9   8       1027.63       1058.76        30.13 o
  27   9   8        522.68        621.71        27.48 o
  29   9   8         25.90         17.10         9.03 o
  31   9   8       1576.06       1651.90        45.73 o
  33   9   8        592.76        661.16        27.42 o
 -34  10   8        176.72        213.70        26.02 o
 -32  10   8        512.16        550.28        37.58 o
 -30  10   8       3349.27       3215.60        88.81 o
 -28  10   8       3739.06       3583.75        81.35 o
 -26  10   8        787.80        764.44        33.20 o
 -24  10   8        628.52        622.50        32.22 o
 -22  10   8       6697.23       6775.13       127.59 o
 -20  10   8       6242.30       5865.46       112.66 o
 -18  10   8      12559.31      12398.58       226.08 o
 -16  10   8       1476.94       1560.64        47.46 o
 -14  10   8       9191.97       9234.29       160.23 o
 -12  10   8      25763.67      25462.59       416.70 o
 -10  10   8      20430.42      21142.12       346.82 o
  -8  10   8      11318.00      11349.40       191.98 o
  -6  10   8        763.06        748.13        26.16 o
  -4  10   8      47852.25      47914.23       795.08 o
  -2  10   8      46488.38      46463.43       797.87 o
   0  10   8      17900.75      18142.40       331.61 o
   2  10   8       2588.72       2544.04        51.89 o
   4  10   8      11284.72      10853.54       187.15 o
   6  10   8      20127.77      20417.87       343.53 o
   8  10   8      33564.21      33753.02       603.29 o
  10  10   8      16573.92      16921.44       277.87 o
  12  10   8       2329.05       2325.53        56.32 o
  14  10   8      13505.80      13905.59       267.61 o
  16  10   8      11912.80      11613.58       264.66 o
  18  10   8       9686.49       9496.70       247.82 o
  20  10   8        990.81        974.02        43.00 o
  22  10   8       2234.31       2131.08        66.77 o
  24  10   8       8694.83       8692.12       163.57 o
  26  10   8       3676.60       3740.97        77.80 o
  28  10   8        549.49        531.21        22.12 o
  30  10   8         50.76         30.26         9.84 o
  32  10   8        943.97        965.64        34.85 o
 -33  11   8          0.06         22.55        21.44 o
 -31  11   8       1136.33       1131.27        46.96 o
 -29  11   8       2126.90       2161.54        72.48 o
 -27  11   8       2247.12       2342.43        61.41 o
 -25  11   8       1006.71       1012.95        39.82 o
 -23  11   8          2.12         -6.15         9.34 o
 -21  11   8      10656.27      10930.13       196.05 o
 -19  11   8       9732.71      10011.17       192.63 o
 -17  11   8        859.44        850.55        33.67 o
 -15  11   8        969.15        929.68        37.24 o
 -13  11   8       2617.37       2390.40        51.56 o
 -11  11   8      15907.76      16024.95       274.90 o
  -9  11   8      31510.17      31702.48       515.45 o
  -7  11   8         56.10         58.91        12.28 o
  -5  11   8      12872.88      12766.42       214.00 o
  -3  11   8      19939.19      18850.99       346.54 o
  -1  11   8      19094.95      18565.22       315.16 o
   1  11   8       7311.04       7322.48       130.40 o
   3  11   8        166.87        161.67        14.10 o
   5  11   8      15692.41      16303.92       288.15 o
   7  11   8      20694.66      19953.58       378.20 o
   9  11   8       2001.07       1912.33        48.87 o
  11  11   8         23.02         47.31         8.95 o
  13  11   8       1645.14       1674.34        46.53 o
  15  11   8      20626.68      20961.38       397.86 o
  17  11   8      14231.81      14242.62       303.91 o
  19  11   8          3.25         -2.36        14.44 o
  21  11   8       5819.47       5913.87       130.91 o
  23  11   8       1568.81       1527.14        69.05 o
  25  11   8       2567.51       2558.69        70.72 o
  27  11   8        288.30        309.69        17.31 o
  29  11   8          2.71          8.09        12.35 o
  31  11   8       1315.64       1330.42        39.34 o
  33  11   8       1281.19       1308.88        44.47 o
 -32  12   8        420.67        386.97        30.24 o
 -30  12   8       1273.46       1199.09        46.37 o
 -28  12   8       1820.91       1847.12        66.09 o
 -26  12   8        624.41        608.40        35.95 o
 -24  12   8        254.93        257.77        23.11 o
 -22  12   8       4362.92       4402.17       110.20 o
 -20  12   8      11895.95      12002.72       220.56 o
 -18  12   8       2899.03       2827.26        63.29 o
 -16  12   8        149.93        129.10        16.30 o
 -14  12   8       8347.67       8142.12       143.98 o
 -12  12   8       6228.15       6176.98       112.70 o
 -10  12   8      14783.15      14944.56       251.18 o
  -8  12   8       6754.63       6910.18       132.03 o
  -6  12   8        964.99       1063.72        38.68 o
  -4  12   8       9280.23       9689.52       166.37 o
  -2  12   8      34007.21      34347.11       594.75 o
   0  12   8      12004.17      12023.82       202.30 o
   2  12   8        195.45        218.88        15.36 o
   4  12   8       2217.11       2454.15        67.93 o
   6  12   8      22675.31      21853.77       380.10 o
   8  12   8      21482.43      21648.51       354.20 o
  10  12   8       7593.05       7410.42       146.26 o
  12  12   8       1627.00       1645.97        39.10 o
  14  12   8       6925.60       7050.18       144.87 o
  16  12   8      13483.61      13341.56       282.83 o
  18  12   8       4044.99       3976.27       105.27 o
  20  12   8          0.42         16.45        16.12 o
  22  12   8       1140.46       1100.01        44.83 o
  24  12   8       3458.17       3339.03        86.79 o
  26  12   8       2885.24       2806.61        82.31 o
  28  12   8        332.85        285.19        22.52 o
  30  12   8         66.44         57.25        13.21 o
  32  12   8        516.82        498.64        22.83 o
 -31  13   8       1127.38       1192.05        54.79 o
 -29  13   8       1259.02       1288.40        48.27 o
 -27  13   8       1337.66       1464.38        53.02 o
 -25  13   8       1066.61       1133.77        49.98 o
 -23  13   8        430.72        465.48        29.73 o
 -21  13   8       4797.94       4729.95       107.63 o
 -19  13   8       7610.62       7798.11       151.21 o
 -17  13   8       1175.84       1216.14        39.54 o
 -15  13   8          5.98        -10.64        13.63 o
 -13  13   8       4481.42       4372.15        84.36 o
 -11  13   8      15009.22      14788.49       247.29 o
  -9  13   8      22040.04      21492.17       354.45 o
  -7  13   8        763.29        758.45        30.75 o
  -5  13   8      17677.70      16984.54       280.31 o
  -3  13   8      22890.15      22586.46       396.59 o
  -1  13   8      11540.62      11057.92       199.84 o
   1  13   8       8509.99       8635.94       149.22 o
   3  13   8       3204.92       3207.26        68.08 o
   5  13   8      28846.18      27971.99       527.49 o
   7  13   8      16639.23      17298.30       305.99 o
   9  13   8       2306.55       2136.44        45.89 o
  11  13   8        119.92        147.91        17.51 o
  13  13   8       2601.49       2627.95        53.01 o
  15  13   8      10466.67      10698.19       222.59 o
  17  13   8       9906.10      10224.40       214.23 o
  19  13   8        667.00        661.38        49.46 o
  21  13   8       3394.76       3429.83        98.92 o
  23  13   8       4296.45       4491.00       106.94 o
  25  13   8       2593.77       2752.72        74.54 o
  27  13   8        666.61        620.30        36.00 o
  29  13   8          9.57         -4.36        19.63 o
  31  13   8       1422.17       1431.35        56.31 o
 -32  14   8        499.38        503.92        71.65 o
 -30  14   8       1215.98       1216.14        55.54 o
 -28  14   8        165.51        129.99        22.54 o
 -26  14   8         81.17         76.84        21.38 o
 -24  14   8        193.65        129.73        19.99 o
 -22  14   8       1462.76       1444.02        63.83 o
 -20  14   8       3235.46       3097.51        82.91 o
 -18  14   8       1494.27       1557.75        61.91 o
 -16  14   8         30.16         34.24        16.08 o
 -14  14   8       1796.85       1718.92        80.66 o
 -12  14   8       6181.39       6082.34       112.21 o
 -10  14   8      11919.76      11858.72       203.47 o
  -8  14   8       1283.21       1330.20        42.58 o
  -6  14   8        729.74        735.74        37.24 o
  -4  14   8      12396.87      12481.95       222.87 o
  -2  14   8       3979.59       3974.50        77.20 o
   0  14   8       5726.41       5782.22       105.47 o
   2  14   8       3265.49       3446.12        69.98 o
   4  14   8       6414.05       6512.42       116.93 o
   6  14   8      14190.10      14448.03       268.76 o
   8  14   8       9973.23       9748.84       171.78 o
  10  14   8        798.87        750.69        26.84 o
  12  14   8        484.89        555.12        22.86 o
  14  14   8       2093.77       2098.50        47.08 o
  16  14   8       3605.11       3625.69       101.31 o
  18  14   8       2931.55       2945.18        87.60 o
  20  14   8        510.34        438.78        32.47 o
  22  14   8        448.89        539.70        39.87 o
  24  14   8       1511.08       1553.46        61.33 o
  26  14   8       2169.78       2170.46        70.03 o
  28  14   8        910.58        893.70        43.63 o
  30  14   8         49.78         74.16        23.27 o
 -31  15   8        297.11        271.74        32.45 o
 -29  15   8       1685.97       1792.54        75.43 o
 -27  15   8       1733.78       1792.25        81.64 o
 -25  15   8        270.20        232.20        24.56 o
 -23  15   8        815.11        773.29        37.33 o
 -21  15   8       6714.25       6857.38       155.62 o
 -19  15   8       7478.05       7526.20       175.02 o
 -17  15   8       1552.06       1517.15        53.41 o
 -15  15   8       1262.74       1193.28        42.96 o
 -13  15   8       5031.31       4932.98       102.77 o
 -11  15   8      10154.24      10388.81       186.63 o
  -9  15   8      11585.67      11528.08       198.20 o
  -7  15   8         43.51         36.51        12.92 o
  -5  15   8       3331.57       3351.42        67.97 o
  -3  15   8      14849.19      14761.27       247.81 o
  -1  15   8      11415.19      11358.25       206.13 o
   1  15   8       3781.64       3826.99        76.90 o
   3  15   8       1522.54       1578.88        47.89 o
   5  15   8      16859.76      17414.70       349.41 o
   7  15   8      21717.85      21605.07       378.87 o
   9  15   8       6335.13       6104.01       123.22 o
  11  15   8         21.73         14.10         6.69 o
  13  15   8       6677.20       6559.25       121.77 o
  15  15   8       8732.46       9063.58       172.86 o
  17  15   8       4654.09       4733.73       122.93 o
  19  15   8         27.38         40.29        21.11 o
  21  15   8       1873.98       1932.25        67.90 o
  23  15   8       2402.57       2581.93       102.74 o
  25  15   8       1965.33       2033.79        70.50 o
  27  15   8        414.91        438.23        32.67 o
  29  15   8        114.04         79.67        28.13 o
 -28  16   8        162.44        159.61        25.34 o
 -26  16   8         62.62         16.09         8.31 o
 -24  16   8        212.51        101.02        27.48 o
 -22  16   8       1244.42       1102.83        48.39 o
 -20  16   8       3237.20       3123.48        78.66 o
 -18  16   8        486.54        420.77        31.65 o
 -16  16   8        101.28         50.14        18.73 o
 -14  16   8        896.63        860.07        36.62 o
 -12  16   8       1324.10       1294.04        49.50 o
 -10  16   8       3163.50       3233.87        74.51 o
  -8  16   8       1027.93       1122.18        39.31 o
  -6  16   8       1069.08        982.74        36.00 o
  -4  16   8        856.07        877.66        36.85 o
  -2  16   8       1453.54       1542.93        44.22 o
   0  16   8       2483.82       2413.54        57.91 o
   2  16   8        861.72        886.64        30.71 o
   4  16   8        129.40        135.24        19.27 o
   6  16   8       4637.34       4635.71        88.64 o
   8  16   8       6358.53       6491.57       126.65 o
  10  16   8        777.87        730.51        35.82 o
  12  16   8        487.10        483.75        25.73 o
  14  16   8        989.88       1000.70        37.79 o
  16  16   8       3026.69       3119.51        68.30 o
  18  16   8       1162.02       1210.33        70.46 o
  20  16   8         34.43         42.98        21.64 o
  22  16   8         25.43         30.73        21.22 o
  24  16   8        363.35        326.90        33.18 o
  26  16   8        932.76       1013.26       115.67 o
  28  16   8        135.13         73.90        26.78 o
 -27  17   8       1131.53       1150.02        55.03 o
 -25  17   8        190.81        174.21        27.71 o
 -23  17   8        649.34        536.75        36.71 o
 -21  17   8       2251.12       2232.46        74.09 o
 -19  17   8       3328.54       3317.74        92.88 o
 -17  17   8       3600.88       3732.26        97.30 o
 -15  17   8         21.85         -0.59        11.68 o
 -13  17   8       7179.27       7239.23       169.24 o
 -11  17   8      11231.51      11633.86       245.91 o
  -9  17   8       7237.05       7321.01       148.96 o
  -7  17   8         49.78         16.54        13.99 o
  -5  17   8       5459.34       5521.40       112.90 o
  -3  17   8      11537.85      11653.20       216.31 o
  -1  17   8       7405.79       7493.00       149.59 o
   1  17   8       1508.86       1494.23        59.08 o
   3  17   8       2567.38       2599.90        64.79 o
   5  17   8       8703.92       8971.30       169.79 o
   7  17   8       8207.81       8243.21       164.46 o
   9  17   8       4420.46       4395.05        92.10 o
  11  17   8        268.54        288.44        24.64 o
  13  17   8       4140.59       4506.63       130.00 o
  15  17   8       4096.78       4143.63        86.79 o
  17  17   8       2883.73       2851.76        92.86 o
  19  17   8        134.31         90.88        22.52 o
  21  17   8         78.76         76.35        20.76 o
  23  17   8       2811.11       3126.71       120.38 o
  25  17   8       2313.79       2335.67        82.58 o
  27  17   8        455.27        385.27        38.10 o
 -26  18   8         16.85         33.06        21.16 o
 -24  18   8         44.80         15.34        20.83 o
 -22  18   8         80.95         79.81        22.00 o
 -20  18   8        966.96        901.68        54.74 o
 -18  18   8         38.80         37.80        16.73 o
 -16  18   8         26.99          7.62        10.12 o
 -14  18   8         27.29          4.96         6.16 o
 -12  18   8        839.88        775.24        52.63 o
 -10  18   8        681.86        718.82        46.52 o
  -8  18   8        622.73        676.83        40.45 o
  -6  18   8         19.18         29.29        14.21 o
  -4  18   8       1422.62       1415.98        45.26 o
  -2  18   8       2531.71       2478.65        65.89 o
   0  18   8        662.58        679.88        35.01 o
   2  18   8        254.66        221.71        22.89 o
   4  18   8        684.35        828.54        36.26 o
   6  18   8        965.57        954.44        38.12 o
   8  18   8        136.40        126.90        19.40 o
  10  18   8        384.04        411.71        40.81 o
  12  18   8        427.79        407.72        28.73 o
  14  18   8        512.47        544.71        35.39 o
  16  18   8        565.37        507.36        29.93 o
  18  18   8        970.84        991.20        38.01 o
  20  18   8        346.17        401.30        33.57 o
  22  18   8          6.08          9.05        22.33 o
  24  18   8        125.79        130.61        30.26 o
  26  18   8        286.89        274.54        34.22 o
 -25  19   8         50.76         64.58        22.61 o
 -23  19   8        624.99        609.65        35.40 o
 -21  19   8       1512.18       1564.16        54.78 o
 -19  19   8       2533.94       2622.59        75.40 o
 -17  19   8       1160.51       1272.02        49.07 o
 -15  19   8         13.38         17.94        19.87 o
 -13  19   8       3376.88       3250.11        85.25 o
 -11  19   8       6539.96       6834.28       162.24 o
  -9  19   8       1697.43       1809.68        62.72 o
  -7  19   8        505.30        460.98        31.54 o
  -5  19   8       1207.26       1155.89        54.90 o
  -1  19   8       9024.46       8891.26       228.09 o
   1  19   8        862.96        974.92        53.86 o
   3  19   8        766.20        708.35        37.68 o
   5  19   8       4377.09       4492.17       114.26 o
   7  19   8       7039.61       6849.99       219.90 o
   9  19   8       2184.25       2148.99        70.63 o
  11  19   8         27.30         15.63        16.06 o
  13  19   8       3344.30       3496.60        82.48 o
  15  19   8       3389.49       3535.60        97.16 o
  17  19   8       1404.40       1352.79        50.61 o
  19  19   8        208.51        172.73        25.69 o
  21  19   8        226.85        282.91        34.65 o
  23  19   8       1825.15       1956.70       120.06 o
 -24  20   8         96.17         83.28        24.14 o
 -22  20   8        121.20         85.66        23.01 o
 -20  20   8         38.26         33.26        21.70 o
 -18  20   8        142.91        141.07        24.97 o
 -16  20   8        226.44        205.70        26.24 o
 -14  20   8        442.16        377.76        29.71 o
 -12  20   8        281.62        261.57        27.09 o
 -10  20   8          4.09         -9.59         9.59 o
  -8  20   8          0.14          7.82        10.93 o
  -6  20   8         12.48         28.17        19.84 o
  -4  20   8        194.25        158.37        24.18 o
  -2  20   8        461.49        422.04        29.04 o
   0  20   8        417.52        444.57        33.59 o
   2  20   8         50.11         19.80        12.19 o
   4  20   8          8.34         -2.07         6.34 o
   6  20   8         39.21         11.58         8.25 o
   8  20   8        461.84        486.55        33.23 o
  10  20   8        365.18        356.87        28.73 o
  12  20   8         89.02         63.02        16.55 o
  14  20   8        256.18        244.19        25.45 o
  16  20   8        302.55        233.25        27.45 o
  18  20   8        152.68         96.19        20.42 o
  20  20   8        250.70        272.84        21.67 o
  22  20   8         43.99         29.66        27.94 o
 -21  21   8       1252.38       1267.40        50.66 o
 -19  21   8       1353.59       1439.72        54.36 o
 -17  21   8        812.98        803.50        46.13 o
 -15  21   8         12.08         21.42        21.14 o
 -13  21   8       1962.21       1961.81        67.01 o
 -11  21   8       3932.36       3956.26        98.61 o
  -9  21   8        955.03        992.07        47.53 o
  -7  21   8        230.83        195.55        26.17 o
  -5  21   8        812.47        807.16        42.47 o
  -3  21   8       4921.02       5203.33       122.06 o
  -1  21   8       5112.12       5096.75       121.95 o
   1  21   8         81.75         48.37        16.98 o
   3  21   8        460.58        510.07        35.19 o
   5  21   8       2277.66       2324.44        78.74 o
   7  21   8       3147.82       3137.38        78.93 o
   9  21   8       1717.32       1728.42        69.61 o
  11  21   8         33.50         18.03        15.88 o
  13  21   8       1157.01       1295.26        51.37 o
  15  21   8       2263.01       2356.41       111.26 o
  17  21   8       1269.10       1251.39        58.58 o
  19  21   8        179.71        146.35        21.84 o
  21  21   8        186.29        186.15        20.23 o
 -20  22   8          0.23         -1.48        22.33 o
 -18  22   8          8.18         15.40        22.16 o
 -16  22   8          2.88          4.67        21.74 o
 -14  22   8        185.65        162.84        25.85 o
 -12  22   8        144.83        148.68        25.74 o
 -10  22   8         10.59         12.38        20.45 o
  -8  22   8          4.38         -9.94         9.94 o
  -6  22   8          6.17          8.05        10.08 o
  -4  22   8         66.94         30.90        22.57 o
  -2  22   8        430.13        449.06        38.96 o
   0  22   8          3.80         -4.01        10.80 o
   2  22   8        229.49        196.95        24.65 o
   4  22   8         70.10         69.66        22.51 o
   6  22   8         70.20         71.04        22.24 o
   8  22   8         99.38        109.22        22.71 o
  10  22   8        369.35        320.64        27.37 o
  12  22   8         20.95         15.03        19.95 o
  14  22   8          2.17         -3.52        19.18 o
  16  22   8          2.08          9.70        19.24 o
  18  22   8         46.76         30.41        14.88 o
 -17  23   8        438.34        419.78        33.01 o
 -15  23   8         36.54         48.43        25.56 o
 -13  23   8        900.46        836.71        45.41 o
 -11  23   8       1883.75       1948.56        75.71 o
  -9  23   8        760.36        806.34        46.53 o
  -7  23   8         16.58         33.53        24.30 o
  -5  23   8        807.01        707.22        52.89 o
  -3  23   8       1894.78       2104.62       113.91 o
  -1  23   8       2073.83       2110.34       117.33 o
   1  23   8        575.80        553.54        36.27 o
   3  23   8        110.96        129.08        23.90 o
   5  23   8       1540.67       1606.77        64.85 o
   7  23   8       1819.75       1878.73        60.58 o
   9  23   8       1277.07       1304.91        62.39 o
  11  23   8         21.44         26.02        20.69 o
  13  23   8        457.80        470.29        30.71 o
  15  23   8       1611.96       1688.08        55.35 o
 -14  24   8         30.93         12.46        26.27 o
 -12  24   8         10.53          3.14        25.13 o
 -10  24   8        109.46         94.38        27.72 o
  -8  24   8         39.95         31.82        12.96 o
  -6  24   8        143.49         93.61        25.41 o
  -4  24   8          1.82          7.86        22.47 o
  -2  24   8          4.05         12.13        11.38 o
   0  24   8          6.68        -20.78        22.16 o
   2  24   8          4.66         17.15        23.21 o
   4  24   8         38.86         15.37        22.02 o
   6  24   8         21.13         22.15        22.28 o
   8  24   8         40.39         30.24        22.12 o
  10  24   8        103.94         73.68        22.88 o
  12  24   8          3.47         23.35        21.62 o
  -9  25   8        676.14        710.10        62.28 o
  -7  25   8         34.94         13.37        23.06 o
  -5  25   8        429.85        516.12        51.06 o
  -3  25   8       1100.34        989.65        52.95 o
  -1  25   8       1100.29       1123.23        60.48 o
   1  25   8        351.95        363.99        33.91 o
   3  25   8         41.54         23.67        25.03 o
   5  25   8        971.76       1003.28        46.12 o
   7  25   8       1003.63       1000.06        45.33 o
   9  25   8        104.73        106.92        25.17 o
 -37   1   9       1263.02       1231.98        60.67 o
 -35   1   9       5356.19       5773.35       156.80 o
 -33   1   9       4180.18       4214.04       103.26 o
 -31   1   9         66.33         72.92        18.00 o
 -29   1   9       3582.80       3666.89        78.18 o
 -27   1   9       6642.62       6470.91       118.83 o
 -25   1   9      26248.80      26264.75       429.69 o
 -23   1   9      13182.30      12808.23       217.83 o
 -21   1   9       1866.46       1868.08        43.78 o
 -19   1   9      44118.32      44211.22       714.14 o
 -17   1   9      46985.16      48432.50       779.43 o
 -15   1   9      34061.27      32738.00       529.42 o
 -13   1   9      12437.94      12169.56       203.04 o
 -11   1   9      20653.14      21186.59       369.02 o
  -9   1   9     242947.80     239260.92      6226.97 o
  -3   1   9      62269.18      73525.18      1412.06 o
  -1   1   9      92692.30      98218.63      1609.19 o
   1   1   9     207379.33     204018.89      3573.88 o
   3   1   9     138025.38     141612.59      2471.59 o
   5   1   9          4.41          8.90         4.82 o
   7   1   9      80884.33      81371.68      1633.97 o
   9   1   9     147619.17     150956.39      3187.30 o
  11   1   9      70700.16      76058.23      1828.87 o
  13   1   9      18352.27      19670.01       480.00 o
  15   1   9       8549.61       8114.51       204.52 o
  17   1   9      45666.54      43985.04      1151.23 o
  19   1   9      44819.68      43243.84       834.13 o
  21   1   9       8477.10       8260.53       161.27 o
  23   1   9         67.36         78.62         9.61 o
  25   1   9       3206.41       3069.51        67.29 o
  27   1   9      12247.40      12480.83       273.55 o
  29   1   9      10151.49       9800.50       201.85 o
  31   1   9        268.80        275.95        20.91 o
  33   1   9       1159.74       1174.81        43.37 o
  35   1   9       2233.04       2221.59        64.29 o
 -36   2   9          1.91          3.41        12.16 o
 -34   2   9         55.20         74.53        23.20 o
 -32   2   9         29.98         25.53        10.66 o
 -30   2   9         97.29        117.09        18.03 o
 -28   2   9        292.53        265.86        20.42 o
 -26   2   9       1197.61       1116.70        50.25 o
 -24   2   9        583.17        592.83        24.70 o
 -22   2   9         13.40         27.29        13.48 o
 -20   2   9        148.40        189.68        15.61 o
 -18   2   9        709.07        728.46        25.55 o
 -16   2   9        360.39        551.47        20.76 o
 -14   2   9        464.09        320.51        18.21 o
 -12   2   9       3783.50       3747.59        71.52 o
 -10   2   9         93.45        110.15        10.11 o
  -4   2   9        486.71        648.26        40.15 o
  -2   2   9       6258.71       7199.48       143.39 o
   0   2   9       3659.95       3643.33        83.72 o
   2   2   9       1827.77       1748.83        33.98 o
   4   2   9       2295.25       2661.95        55.50 o
   6   2   9       1179.24       1300.55        27.91 o
   8   2   9       1460.41       1323.21        29.00 o
  10   2   9      17493.90      17611.90       398.94 o
  12   2   9       2942.91       3016.04        68.43 o
  14   2   9       8364.19       7917.51       176.48 o
  16   2   9       2971.89       3136.49       103.70 o
  18   2   9       1240.08       1212.22        41.17 o
  20   2   9        512.43        518.09        17.78 o
  22   2   9        169.06        176.90        12.07 o
  24   2   9        252.96        271.10        16.74 o
  26   2   9         18.27          2.88         5.34 o
  28   2   9        613.67        579.40        24.31 o
  30   2   9          8.47          2.74         9.79 o
  32   2   9          2.55         -8.72        10.17 o
  34   2   9        113.04        108.57        17.00 o
  36   2   9         75.97         67.77        16.51 o
 -37   3   9        758.01        732.58        44.87 o
 -35   3   9       3716.09       3793.22        96.97 o
 -33   3   9       3935.03       3938.80        93.46 o
 -31   3   9        367.67        373.94        25.67 o
 -29   3   9       1070.37       1112.89        37.70 o
 -27   3   9       9811.31       9758.89       177.59 o
 -25   3   9      24559.71      24419.12       402.51 o
 -23   3   9      18495.86      19036.39       315.88 o
 -21   3   9        920.95       1042.26        33.74 o
 -19   3   9      38988.29      38360.18       662.01 o
 -17   3   9      64906.20      65041.96      1076.25 o
 -15   3   9      34116.88      33105.86       534.52 o
 -13   3   9        209.18        271.36        15.27 o
 -11   3   9      17463.73      17439.92       285.57 o
  -9   3   9     141851.98     140425.86      2382.11 o
  -3   3   9      16796.20      17614.31       381.51 o
  -1   3   9      78860.38      85951.41      1976.05 o
   1   3   9     139640.11     144189.67      2875.16 o
   3   3   9     101408.34     102286.05      1799.62 o
   5   3   9       3817.88       3821.35        87.37 o
   7   3   9      18593.56      16891.00       311.41 o
   9   3   9     105536.00     108488.03      2177.46 o
  11   3   9      82794.75      83859.97      1473.52 o
  13   3   9      17632.40      18489.91       406.97 o
  15   3   9       3051.97       2959.30        62.74 o
  17   3   9      52739.86      52540.09      1064.11 o
  19   3   9      47534.34      47034.73       996.68 o
  21   3   9      12854.79      12942.35       247.06 o
  23   3   9         27.47          8.04         6.22 o
  25   3   9       7830.33       7520.33       163.04 o
  27   3   9       9994.57       9914.96       203.60 o
  29   3   9       5826.41       5812.35       115.52 o
  31   3   9        208.67        233.22        19.00 o
  33   3   9        453.14        460.73        24.63 o
  35   3   9       1637.57       1535.85        61.46 o
 -36   4   9        150.74        138.15        23.78 o
 -34   4   9        102.19        133.85        25.04 o
 -32   4   9        387.55        413.25        28.80 o
 -30   4   9         76.99         58.14        13.82 o
 -28   4   9       1619.53       1617.99        45.67 o
 -26   4   9        252.50        266.93        20.02 o
 -24   4   9       1931.38       2057.31        48.49 o
 -22   4   9        725.57        733.14        26.96 o
 -20   4   9        695.96        778.89        43.97 o
 -18   4   9       1144.99       1075.72        32.19 o
 -16   4   9       8505.50       8504.69       146.70 o
 -14   4   9       1526.66       1546.00        35.54 o
 -12   4   9        312.09        318.78        15.60 o
 -10   4   9       5411.29       5300.41        93.45 o
  -8   4   9       8867.33       8459.01       153.14 o
  -2   4   9      20995.05      20965.05       488.61 o
   0   4   9      10134.18       8960.21       209.82 o
   2   4   9       4752.91       4944.33        96.60 o
   4   4   9        678.71        840.48        31.31 o
   6   4   9        255.77        308.99        15.56 o
   8   4   9       6392.19       6492.50       107.57 o
  10   4   9      16886.37      16844.44       291.00 o
  12   4   9        378.76        468.41        23.29 o
  14   4   9        355.22        380.00        19.29 o
  16   4   9       1005.60       1004.28        28.31 o
  18   4   9       2502.72       2341.19        61.49 o
  20   4   9       1216.56       1181.15        38.09 o
  22   4   9       1425.13       1315.91        39.67 o
  24   4   9       1286.69       1262.84        39.07 o
  26   4   9       1034.08       1118.86        37.02 o
  28   4   9        616.90        651.02        23.49 o
  30   4   9          0.25          1.87        10.67 o
  32   4   9          3.14          6.94         6.93 o
  34   4   9        486.47        509.12        27.48 o
  36   4   9        304.24        341.16        22.82 o
 -37   5   9       1184.39       1136.96        69.11 o
 -35   5   9       2986.99       3158.89        91.71 o
 -33   5   9       2602.35       2691.24        74.50 o
 -31   5   9        406.35        414.98        26.73 o
 -29   5   9       3097.57       3157.19        81.99 o
 -27   5   9      10328.02      10427.75       188.50 o
 -25   5   9       5286.91       5295.55       103.71 o
 -23   5   9       3321.49       3228.30        66.29 o
 -21   5   9        267.08        239.93        17.19 o
 -19   5   9      13143.42      13273.26       231.72 o
 -17   5   9      58778.66      58317.89       968.32 o
 -15   5   9      37005.46      36763.08       594.05 o
 -13   5   9       9818.62       9744.78       165.84 o
 -11   5   9      17668.34      17936.22       303.18 o
  -9   5   9      74648.05      74699.57      1190.72 o
  -7   5   9     100369.90      97058.92      1784.99 o
   3   5   9     115026.50     118952.04      2176.07 o
   5   5   9        540.41        799.09        30.98 o
   7   5   9      72210.82      76828.95      1307.04 o
   9   5   9      96206.88      97882.47      1814.83 o
  11   5   9      42490.47      45636.06       777.03 o
  13   5   9       2905.96       2984.87        88.69 o
  15   5   9       1635.52       1538.12        35.93 o
  17   5   9      15016.16      14985.04       324.78 o
  19   5   9      21261.95      22158.79       507.46 o
  21   5   9      17066.32      17335.20       341.24 o
  23   5   9         12.48          5.48         5.71 o
  25   5   9       7920.13       7838.11       144.01 o
  27   5   9       8051.00       8034.41       148.40 o
  29   5   9       3892.24       3906.49        86.56 o
  31   5   9       1016.80       1006.49        34.87 o
  33   5   9        113.02         89.46        15.15 o
  35   5   9       1893.19       1977.37        55.63 o
 -36   6   9        176.32        116.70        27.02 o
 -34   6   9        438.66        452.30        34.00 o
 -32   6   9        334.11        336.23        26.25 o
 -30   6   9        724.54        780.81        34.80 o
 -28   6   9        249.28        234.53        21.38 o
 -26   6   9       3236.56       3351.59        72.75 o
 -24   6   9       4258.64       4264.57        86.43 o
 -22   6   9        649.66        660.46        30.81 o
 -20   6   9         97.18        104.88        14.10 o
 -18   6   9       8341.93       8354.94       145.49 o
 -16   6   9      13281.02      13116.24       228.10 o
 -14   6   9       1320.24       1132.37        31.94 o
 -12   6   9       2885.87       2795.63        60.06 o
 -10   6   9       3013.38       2829.70        54.74 o
  -8   6   9       5378.33       5467.10        96.35 o
  -6   6   9      13919.76      14670.85       248.75 o
  -4   6   9       2773.56       2567.77        54.27 o
  -2   6   9       6529.69       6763.18       132.30 o
   0   6   9      14247.18      13123.87       268.94 o
   2   6   9       8628.58       8119.12       162.51 o
   4   6   9       3849.30       3793.29        83.66 o
   6   6   9         27.43         43.90         9.06 o
   8   6   9       8748.49       9270.96       183.40 o
  10   6   9      32336.71      32706.60       700.44 o
  12   6   9       5781.51       5638.17       125.12 o
  14   6   9        379.92        422.53        20.14 o
  16   6   9       7545.33       7311.59       131.78 o
  18   6   9       7425.39       7316.70       131.47 o
  20   6   9       3421.72       3390.44        79.99 o
  22   6   9          0.24         -2.85         7.04 o
  24   6   9       2782.02       2606.00        60.16 o
  26   6   9        554.91        554.95        31.86 o
  28   6   9       1210.41       1267.40        43.28 o
  30   6   9         15.33          9.32         7.79 o
  32   6   9         67.71         25.75         8.85 o
  34   6   9        257.89        249.16        20.78 o
 -35   7   9       1441.83       1578.07        69.42 o
 -33   7   9       2499.95       2532.37        72.93 o
 -31   7   9        846.73        777.40        37.32 o
 -29   7   9        610.17        596.33        30.53 o
 -27   7   9      12871.09      12924.58       259.99 o
 -25   7   9      10815.90      10750.87       193.36 o
 -23   7   9       2625.36       2533.72        58.19 o
 -21   7   9        218.76        216.20        17.48 o
 -19   7   9      16962.02      16418.56       273.75 o
 -17   7   9      70125.27      70221.07      1159.18 o
 -15   7   9      27000.39      27341.76       475.82 o
 -13   7   9        776.90        847.73        27.38 o
 -11   7   9      23999.99      23823.94       388.86 o
  -9   7   9      15880.39      16330.20       269.33 o
  -7   7   9      69438.37      70168.15      1157.11 o
  -5   7   9      17348.55      16294.22       291.03 o
  -3   7   9       3682.80       3224.50        87.04 o
  -1   7   9      68583.66      71390.48      1260.49 o
   1   7   9      86522.98      86734.89      1474.19 o
   3   7   9      20269.12      18788.60       440.41 o
   5   7   9      25695.81      27372.77       680.07 o
   7   7   9      18119.05      18360.13       318.30 o
   9   7   9     110422.86     107666.38      2282.41 o
  11   7   9      75839.04      76794.66      1550.36 o
  13   7   9       7904.44       7746.43       184.47 o
  15   7   9       4393.22       4322.37        95.30 o
  17   7   9      12250.25      12302.42       217.29 o
  19   7   9      28892.23      28096.57       469.97 o
  21   7   9      13432.69      12893.46       272.77 o
  23   7   9         81.37         89.11        12.67 o
  25   7   9       6803.82       6683.12       148.71 o
  27   7   9       8659.00       8735.33       222.03 o
  29   7   9       1648.29       1626.11        48.77 o
  31   7   9       1031.37       1039.13        36.74 o
  33   7   9         81.90         47.85        12.73 o
  35   7   9       1337.97       1370.89        41.70 o
 -36   8   9        549.17        502.76        93.32 o
 -34   8   9        858.56        974.62        51.31 o
 -32   8   9        610.15        573.33        39.26 o
 -30   8   9         24.79         26.85        18.51 o
 -28   8   9       1156.97       1235.44        42.42 o
 -26   8   9       1905.29       1897.74        61.78 o
 -24   8   9       1302.35       1321.37        64.68 o
 -22   8   9        683.70        722.83        32.89 o
 -20   8   9        249.19        269.36        18.36 o
 -18   8   9       4181.95       4137.76        79.94 o
 -16   8   9      11146.32      10972.57       199.50 o
 -14   8   9       7479.54       7478.17       158.13 o
 -12   8   9         46.94         58.07        12.20 o
 -10   8   9      20693.98      20007.17       327.26 o
  -8   8   9      15688.17      15266.59       280.56 o
  -6   8   9      16176.50      15697.74       276.99 o
  -4   8   9       4719.67       4505.29        81.38 o
  -2   8   9      10532.64      10451.35       186.96 o
   0   8   9      49021.85      48235.95       890.05 o
   2   8   9      33817.55      33064.30       549.94 o
   4   8   9       5528.80       5593.87       103.42 o
   6   8   9      14571.23      15084.44       263.10 o
   8   8   9      20257.00      20827.51       373.93 o
  10   8   9       3736.93       3813.62        94.07 o
  12   8   9         15.99          9.35         5.78 o
  14   8   9         16.35          5.65         7.04 o
  16   8   9       2213.44       2220.95        59.15 o
  18   8   9       5142.96       4976.33       137.94 o
  20   8   9       2852.75       2840.03        59.92 o
  22   8   9        445.94        474.99        22.52 o
  24   8   9        537.87        535.48        23.27 o
  26   8   9       2980.85       2976.18        72.78 o
  28   8   9       1354.41       1501.67       138.42 o
  30   8   9        728.05        789.39        28.79 o
  32   8   9        126.39        120.34        15.90 o
  34   8   9        586.56        619.87        33.66 o
 -35   9   9       1030.94        964.44        51.32 o
 -33   9   9       1126.61       1114.95        51.78 o
 -31   9   9        119.98         89.32        20.84 o
 -29   9   9       1938.18       1892.93        55.76 o
 -27   9   9       8630.15       8431.48       163.31 o
 -25   9   9       3323.18       3277.03        82.63 o
 -23   9   9        466.65        489.60        24.97 o
 -21   9   9         60.29         51.15        15.35 o
 -19   9   9       4465.70       4477.21        86.18 o
 -17   9   9      24331.28      24503.35       427.80 o
 -15   9   9      26919.97      26804.67       497.81 o
 -13   9   9        275.60        351.07        22.24 o
 -11   9   9      11692.97      11243.76       189.96 o
  -9   9   9      27465.75      26521.26       431.98 o
  -7   9   9      75843.30      78903.34      1260.02 o
  -5   9   9      33863.08      34204.95       553.12 o
  -3   9   9       6126.28       6012.05       128.67 o
  -1   9   9     110321.44     111651.04      1970.91 o
   1   9   9      39195.52      40615.18       801.68 o
   3   9   9      26685.79      28514.32       494.16 o
   5   9   9       5413.82       5221.33        92.13 o
   7   9   9      15752.88      15291.53       289.18 o
   9   9   9      50593.68      51237.25       817.47 o
  11   9   9      35092.83      35586.10       711.40 o
  13   9   9         47.30         39.56        11.54 o
  15   9   9        251.60        292.94        18.57 o
  17   9   9       7849.96       8040.75       168.30 o
  19   9   9      13634.58      13604.76       341.54 o
  21   9   9      11576.42      11503.17       247.31 o
  23   9   9         84.23         91.11        11.61 o
  25   9   9       4687.89       4689.68       104.72 o
  27   9   9       3913.83       3901.86        90.86 o
  29   9   9       2170.37       2123.33        57.27 o
  31   9   9        863.18        821.93        35.99 o
  33   9   9         25.44         19.27        14.29 o
 -34  10   9       1025.40        942.75        42.80 o
 -32  10   9       1307.03       1264.71        75.37 o
 -30  10   9          8.97          6.92         8.96 o
 -28  10   9        236.10        262.32        25.86 o
 -26  10   9       5556.73       5655.07       122.25 o
 -24  10   9       5709.93       5947.48       139.75 o
 -22  10   9       1039.79       1029.36        38.67 o
 -20  10   9       5105.85       5087.56        99.49 o
 -18  10   9      13611.29      13486.10       227.68 o
 -16  10   9      10272.60      10215.36       197.39 o
 -14  10   9       3774.42       3807.21        74.31 o
 -12  10   9        226.72        234.87        17.16 o
 -10  10   9      17351.99      17694.69       291.98 o
  -8  10   9      23669.67      24099.14       421.37 o
  -6  10   9       2252.90       2122.18        48.61 o
  -4  10   9       1863.21       2050.05        46.70 o
  -2  10   9       1020.61       1056.27        37.80 o
   0  10   9      26652.96      26089.55       450.19 o
   2  10   9      27739.08      27105.40       468.82 o
   4  10   9       3287.84       2974.53        59.33 o
   6  10   9       3591.40       3606.83        71.75 o
   8  10   9      17992.68      17086.37       298.48 o
  10  10   9      16821.29      16933.75       275.33 o
  12  10   9      10351.90      10425.58       205.07 o
  14  10   9       1072.27       1097.29        46.72 o
  16  10   9      11386.03      11740.79       229.31 o
  18  10   9      13806.11      14016.06       296.09 o
  20  10   9       4714.56       4986.92       157.36 o
  22  10   9        135.39        114.85        16.85 o
  24  10   9       1289.99       1372.77        50.15 o
  26  10   9       4120.90       4197.94        98.16 o
  28  10   9       1822.00       1893.94        48.92 o
  30  10   9        256.64        255.90        19.59 o
  32  10   9        150.20        100.16        21.08 o
 -33  11   9        704.27        596.59        39.19 o
 -31  11   9         68.81         92.99        22.34 o
 -29  11   9        573.53        532.57        37.15 o
 -27  11   9       4282.21       4317.01       109.48 o
 -25  11   9       5052.36       5050.45       105.96 o
 -23  11   9       2170.46       2122.56        71.46 o
 -21  11   9        360.80        391.73        24.48 o
 -19  11   9       5656.76       5468.25       106.25 o
 -17  11   9      16392.92      16042.53       269.17 o
 -15  11   9       7582.75       7683.04       136.88 o
 -13  11   9        126.15        126.55        14.76 o
 -11  11   9       6417.71       6146.49       110.47 o
  -9  11   9      17124.05      17237.73       306.51 o
  -7  11   9      27467.10      27507.94       447.36 o
  -5  11   9       8277.83       8413.47       146.20 o
  -3  11   9       7236.26       7324.12       128.20 o
  -1  11   9      16405.23      16519.55       273.62 o
   1  11   9      15559.94      16308.36       278.27 o
   3  11   9      12105.61      12298.32       239.11 o
   5  11   9       6995.90       7183.24       129.16 o
   7  11   9       2996.16       2991.34        59.25 o
   9  11   9      33890.93      33449.48       538.96 o
  11  11   9      28304.96      28925.65       466.94 o
  13  11   9       2280.31       2324.49        57.82 o
  15  11   9       1970.80       2087.26        60.78 o
  17  11   9       6328.29       6627.27       151.36 o
  19  11   9      12216.90      12544.22       282.44 o
  21  11   9       3883.94       3910.79       116.45 o
  23  11   9          2.02         -7.95         9.85 o
  25  11   9        727.31        737.17        38.99 o
  27  11   9       2402.70       2310.66        71.45 o
  29  11   9       1507.58       1528.03        46.79 o
  31  11   9        407.76        392.21        24.36 o
  33  11   9          0.74         -3.93         7.85 o
 -32  12   9        385.07        407.76        34.47 o
 -30  12   9         47.87         21.83        20.80 o
 -28  12   9        866.79        959.55        53.13 o
 -26  12   9       2162.12       2169.01        76.29 o
 -24  12   9       2181.01       2205.48        67.91 o
 -22  12   9       1040.96       1102.61        41.54 o
 -20  12   9       3106.92       3151.52        73.23 o
 -18  12   9       5195.25       5266.89       103.49 o
 -16  12   9       8578.47       8602.81       151.68 o
 -14  12   9      10737.55      10880.02       187.58 o
 -12  12   9       2211.08       2294.59        51.47 o
 -10  12   9      22897.99      22691.58       373.11 o
  -8  12   9      41227.38      40847.32       659.70 o
  -6  12   9       9462.49       9305.69       159.94 o
  -4  12   9         52.81         38.65        12.04 o
  -2  12   9      10668.34      10295.35       187.23 o
   0  12   9      21743.99      20997.85       344.68 o
   2  12   9      34129.58      33553.75       542.64 o
   4  12   9       1658.31       1614.22        42.43 o
   6  12   9      11630.42      11901.64       214.33 o
   8  12   9      13563.72      13450.44       223.95 o
  10  12   9       9826.50       9353.78       209.21 o
  12  12   9       9590.39       9593.37       161.93 o
  14  12   9        106.08        119.72        16.92 o
  16  12   9       6957.66       7262.05       157.40 o
  18  12   9       5776.36       5954.76       132.18 o
  20  12   9       2332.17       2263.47        66.56 o
  22  12   9         16.80          5.06        18.01 o
  24  12   9        458.36        505.21        28.54 o
  26  12   9       2547.01       2707.44        72.35 o
  28  12   9       1951.68       2035.99        68.58 o
  30  12   9        636.21        566.40        42.78 o
  32  12   9        297.97        298.49        18.87 o
 -31  13   9         43.24         18.65         9.84 o
 -29  13   9        653.85        499.95        39.56 o
 -27  13   9        585.09        559.69        33.20 o
 -25  13   9       2676.10       2699.35        81.57 o
 -23  13   9       1017.30        984.36        74.49 o
 -21  13   9        312.03        269.40        25.99 o
 -19  13   9       6903.22       6914.87       147.32 o
 -17  13   9       4371.42       4359.12        93.01 o
 -15  13   9       3252.89       3358.97        71.79 o
 -13  13   9         60.84         73.83        15.22 o
 -11  13   9       1159.78       1204.88        46.46 o
  -9  13   9      12479.69      12123.46       219.97 o
  -7  13   9      24322.62      24736.76       433.96 o
  -5  13   9       1994.57       2067.99        46.79 o
  -3  13   9        885.91        867.09        28.94 o
  -1  13   9       5203.77       5221.29        95.87 o
   1  13   9      15950.45      16007.93       266.02 o
   3  13   9       8441.39       8667.73       150.12 o
   5  13   9         92.29         61.55         9.94 o
   7  13   9       3947.20       4041.28        90.13 o
   9  13   9       6827.62       6891.09       121.58 o
  11  13   9       5809.82       5866.03       118.77 o
  13  13   9       2480.28       2386.30        51.41 o
  15  13   9         32.53         13.86        16.22 o
  17  13   9       1196.03       1246.16        44.16 o
  19  13   9       3901.84       3870.10       101.68 o
  21  13   9       2303.83       2199.02        63.99 o
  23  13   9        583.49        619.75        40.28 o
  25  13   9         70.80         79.91        20.16 o
  27  13   9       1471.06       1494.62        51.57 o
  29  13   9       1413.18       1455.37        55.34 o
  31  13   9        242.54        250.14        26.42 o
 -30  14   9          4.68         -5.48         9.69 o
 -28  14   9        565.56        558.39        37.30 o
 -26  14   9       3790.78       3718.30       121.89 o
 -24  14   9       4664.17       4944.90       124.76 o
 -22  14   9        967.47        976.35        47.74 o
 -20  14   9       1699.80       1657.27        82.27 o
 -18  14   9       5031.76       5040.99       119.30 o
 -16  14   9       7045.48       7259.92       141.91 o
 -14  14   9       3813.50       3879.09        84.33 o
 -12  14   9        626.33        637.28        36.25 o
 -10  14   9       6982.45       6744.16       121.91 o
  -8  14   9      24764.59      24382.37       401.20 o
  -6  14   9       2269.91       2096.78        49.88 o
  -4  14   9         46.01         50.43        13.59 o
  -2  14   9       1885.07       1883.35        44.53 o
   0  14   9      14344.10      14221.30       237.71 o
   2  14   9      19232.73      19522.02       368.62 o
   4  14   9       2308.44       2138.68        48.98 o
   6  14   9       1812.45       1816.36        57.59 o
   8  14   9       8811.26       8573.90       160.04 o
  10  14   9      15506.01      15192.20       261.88 o
  12  14   9       5587.82       5582.04       114.14 o
  14  14   9        102.88        107.43        11.94 o
  16  14   9       5816.63       5715.74       129.41 o
  18  14   9      10329.14      10289.66       336.20 o
  20  14   9       2257.63       2371.61        66.64 o
  22  14   9        345.16        326.84        25.50 o
  24  14   9        499.83        563.09        41.07 o
  26  14   9       2661.64       2973.39       112.29 o
  28  14   9       1685.72       1745.72       117.74 o
  30  14   9        177.71        174.88        24.55 o
 -29  15   9        336.83        278.00        26.72 o
 -27  15   9        368.47        335.34        32.67 o
 -25  15   9       1173.12       1123.41        63.01 o
 -23  15   9       1295.54       1195.78        46.64 o
 -21  15   9        161.37         83.32        17.66 o
 -19  15   9       4760.75       4571.55       117.60 o
 -17  15   9       1727.57       1552.59        69.32 o
 -15  15   9         92.24        119.41        20.62 o
 -13  15   9         94.92        102.74        19.69 o
 -11  15   9        310.59        311.42        21.36 o
  -9  15   9       9428.60       9435.84       177.16 o
  -7  15   9       3223.45       3269.83        70.58 o
  -5  15   9        539.90        576.32        24.84 o
  -3  15   9         54.62         37.37        11.45 o
  -1  15   9        953.45       1068.73        37.73 o
   1  15   9       9617.78       9916.60       171.78 o
   3  15   9       7929.41       7986.32       155.65 o
   5  15   9          8.53          9.80        12.96 o
   7  15   9       3385.26       3534.92        72.01 o
   9  15   9       2156.07       2249.83        56.69 o
  11  15   9       1950.48       2012.62        51.00 o
  13  15   9       3350.97       3219.00        71.62 o
  15  15   9         16.42          5.60         7.35 o
  17  15   9       2108.99       2127.25        69.32 o
  19  15   9       4259.16       4390.00       133.90 o
  21  15   9       1098.60       1095.16        47.19 o
  23  15   9        619.95        693.48        39.12 o
  25  15   9         66.37         63.66        23.33 o
  27  15   9        419.21        340.97        34.90 o
  29  15   9        631.75        564.43        47.41 o
 -28  16   9        426.62        385.65        30.41 o
 -26  16   9       2026.41       1976.86        68.87 o
 -24  16   9       2648.10       2590.98       105.01 o
 -22  16   9        349.35        366.25        32.93 o
 -20  16   9        596.79        546.23        35.66 o
 -18  16   9       4432.36       4452.65       115.42 o
 -16  16   9       5076.44       4656.79       416.88 o
 -14  16   9       2901.12       2991.56        81.68 o
 -12  16   9        706.82        762.82        37.71 o
 -10  16   9       4227.08       4139.21        89.47 o
  -8  16   9      10962.11      10820.50       218.49 o
  -6  16   9      15915.42      15860.80       286.43 o
  -4  16   9       1127.16       1185.98        37.27 o
  -2  16   9       4089.80       4082.02        83.53 o
   0  16   9      18285.03      18342.70       304.04 o
   2  16   9      14419.39      14647.35       285.72 o
   4  16   9        613.39        635.08        26.20 o
   6  16   9        429.40        477.16        24.60 o
   8  16   9       9011.35       8936.26       199.65 o
  10  16   9       6318.01       6213.18       166.60 o
  12  16   9       6327.45       6452.80       135.59 o
  14  16   9        715.02        753.16        30.00 o
  16  16   9       2547.18       2701.50        60.50 o
  18  16   9       3705.37       4038.79       105.77 o
  20  16   9       3529.45       3815.77       102.29 o
  22  16   9         51.09         -3.24        20.41 o
  24  16   9        465.60        508.66        41.18 o
  26  16   9       1748.10       1921.30        77.18 o
  28  16   9       1263.73       1348.60       111.19 o
 -27  17   9        118.19         88.34        23.62 o
 -25  17   9        259.54        244.08        27.32 o
 -23  17   9        131.80        107.04        22.72 o
 -21  17   9        153.70        119.55        26.05 o
 -19  17   9       2318.75       2126.70        70.49 o
 -17  17   9        588.76        525.73        35.46 o
 -15  17   9        215.71        178.60        31.45 o
 -13  17   9         75.08         64.70        15.51 o
 -11  17   9        407.83        357.73        29.85 o
  -9  17   9       5813.32       5764.60       118.68 o
  -7  17   9       3123.11       3151.61        73.50 o
  -5  17   9         15.45         21.16        17.04 o
  -3  17   9        319.79        317.05        23.56 o
  -1  17   9        637.32        710.95        51.55 o
   1  17   9       2309.49       2374.22        72.96 o
   3  17   9       3880.89       3928.63        85.92 o
   5  17   9        108.02        102.61        17.97 o
   7  17   9         67.62         82.05        17.08 o
   9  17   9        647.31        671.86        29.42 o
  11  17   9       1335.31       1284.81        52.47 o
  13  17   9       1901.45       1796.84        52.36 o
  15  17   9          2.28        -13.41        13.41 o
  17  17   9        709.46        698.15        39.86 o
  19  17   9        695.94        679.45        45.00 o
  21  17   9        672.29        673.28        46.31 o
  23  17   9        172.60        101.85        27.93 o
  25  17   9         22.89         37.33        20.42 o
  27  17   9        250.96        255.64        29.93 o
 -26  18   9       1560.58       1589.79        56.43 o
 -24  18   9       1028.71       1053.72        48.77 o
 -22  18   9         79.72         93.04        22.19 o
 -20  18   9         51.92         48.09        20.67 o
 -18  18   9       3240.75       3218.32        81.44 o
 -16  18   9       5660.34       5742.64       135.86 o
 -14  18   9       1794.04       1869.70        72.43 o
 -12  18   9        785.07        814.97        55.13 o
 -10  18   9       3729.86       3724.76       107.10 o
  -8  18   9       4929.62       4813.33       136.09 o
  -6  18   9       4468.39       4515.82       115.44 o
  -4  18   9       2092.77       2046.47        56.27 o
  -2  18   9       4516.26       4559.39       111.63 o
   0  18   9      11535.11      11610.59       233.63 o
[truncated: 930,490 more chars]
