# Supplementary material for: Influence of modelling disorder on Hirshfeld atom refinement results of an organo-gold(I) compound
Source: IUCrJ. 2022 Jun 11;9(Pt 4):497–507. doi: 10.1107/S2052252522005309 (PMC9252150; doi:10.1107/S2052252522005309)
Supplement: Supplementary file 3 [file m-09-00497-sup3.zip › CIFs_with_check_cif/rhf_rel_anis-dep.cif]

data_mm_apex3
_audit_creation_date               2022-02-11

_publ_contact_author_address      
;
Biological and Chemical Research Centre
Faculty of Chemistry
University of Warsaw
\.Zwirki i Wigury 101
02-089 Warszawa
Poland
;
_publ_contact_author_email 'kwozniak@chem.uw.edu.pl'
_publ_contact_author_name  'Krzysztof Wo\'zniak'
_publ_contact_author_phone  ?
loop_
_publ_author_name                 
_publ_author_address
'Sylwia Pawl\;edzio'
;Biological and Chemical Research Centre
Faculty of Chemistry
University of Warsaw
\.Zwirki i Wigury 101
02-089 Warszawa
Poland
;
'Maura Malinska'
;Biological and Chemical Research Centre
Faculty of Chemistry
University of Warsaw
\.Zwirki i Wigury 101
02-089 Warszawa
Poland
;
'Krzysztof Wo\'zniak'
;Biological and Chemical Research Centre
Faculty of Chemistry
University of Warsaw
\.Zwirki i Wigury 101
02-089 Warszawa
Poland
;
'Florian Kleemiss'
;Faculty for Chemistry und Pharmacy
University of Regensburg
Universitätsstr. 31
93053 Regensburg
Germany
;
'Simon Grabowsky'
;Department of Chemistry,
Biochemistry and Pharmaceutical Sciences
University of Bern
Freiestrasse 3
3012 Bern
Switzerland
;
_audit_creation_method
;
Olex2 1.5
(compiled 2021.12.09 svn.r5202d8cf for OlexSys, GUI svn.r6439)
;
_audit_contact_author_address      ?
_audit_contact_author_email        ?
_audit_contact_author_name         ''
_audit_contact_author_phone        ?
_publ_contact_author_id_orcid      ?
_publ_section_references
;
Bourhis, L.J., Dolomanov, O.V., Gildea, R.J., Howard, J.A.K., Puschmann, H.
 (2015). Acta Cryst. A71, 59-75.

Dolomanov, O.V., Bourhis, L.J., Gildea, R.J, Howard, J.A.K. & Puschmann, H.
 (2009), J. Appl. Cryst. 42, 339-341.

Kleemiss, F., Dolomanov, O.V., Bodensteiner, M., Peyerimhoff, N., Midgley, M.,
Bourhis, L.J., Genoni, A., Malaspina, L.A., Jayatilaka, D., Spencer, J.L.,
White, F., Grundkoetter-Stock, B, Steinhauer, S., Lentz, D., Puschmann, H.,
Grabowsky, S. (2021), Chem. Sci., 12, 1675-1692.

Sheldrick, G.M. (2008). Acta Cryst. A64, 112-122.
;
_chemical_formula_moiety           'C27 H19 Au Cl O P'
_chemical_formula_sum              'C27 H19 Au Cl O P'
_chemical_formula_weight           622.844
loop_
  _atom_type_symbol
  _atom_type_scat_dispersion_real
  _atom_type_scat_dispersion_imag
  _atom_type_scat_source
  _atom_type_scat_dispersion_source
 Au -1.09700 1.51080 'NoSpherA2: Chem.Sci. 2021, DOI:10.1039/D0SC05526C' custom
 C -0.00130 0.00010 'NoSpherA2: Chem.Sci. 2021, DOI:10.1039/D0SC05526C' custom
 Cl 0.01110 0.01810 'NoSpherA2: Chem.Sci. 2021, DOI:10.1039/D0SC05526C' custom
 H 0.00000 0.00000 'NoSpherA2: Chem.Sci. 2021, DOI:10.1039/D0SC05526C' custom
 O -0.00180 0.00060 'NoSpherA2: Chem.Sci. 2021, DOI:10.1039/D0SC05526C' custom
 P 0.00460 0.01040 'NoSpherA2: Chem.Sci. 2021, DOI:10.1039/D0SC05526C' custom

_space_group_crystal_system        'monoclinic'
_space_group_IT_number             15
_space_group_name_H-M_alt          'C 1 2/c 1'
_space_group_name_Hall             '-C 2yc'
loop_
  _space_group_symop_id
  _space_group_symop_operation_xyz
 1 x,y,z
 2 -x,y,-z+1/2
 3 -x,-y,-z
 4 x,-y,z-1/2
 5 x+1/2,y+1/2,z
 6 -x+1/2,y+1/2,-z+1/2
 7 -x+1/2,-y+1/2,-z
 8 x+1/2,-y+1/2,z-1/2

_symmetry_Int_Tables_number        15
_cell_length_a                     17.7234(6)
_cell_length_b                     12.2442(5)
_cell_length_c                     21.3184(8)
_cell_angle_alpha                  90
_cell_angle_beta                   94.6480(16)
_cell_angle_gamma                  90
_cell_volume                       4611.1(3)
_cell_formula_units_Z              8
_cell_measurement_reflns_used      288963
_cell_measurement_temperature      80.01
_cell_measurement_theta_max        15.495
_cell_measurement_theta_min        0.707
_exptl_absorpt_coefficient_mu      0.377
_exptl_absorpt_correction_T_max    0.7439
_exptl_absorpt_correction_T_min    0.6627
_exptl_absorpt_correction_type     multi-scan
_exptl_absorpt_process_details
;
 SADABS 2016/2: Krause, L., Herbst-Irmer, R., Sheldrick G.M. & Stalke D.,
 J. Appl. Cryst. 48 (2015) 3-10
;
_exptl_crystal_colour              colourless
_exptl_crystal_colour_lustre       .
_exptl_crystal_colour_modifier     .
_exptl_crystal_colour_primary      colourless
_exptl_crystal_density_diffrn      1.794
_exptl_crystal_description         block
_exptl_crystal_F_000               2390.643
_exptl_crystal_size_max            0.09
_exptl_crystal_size_mid            0.08
_exptl_crystal_size_min            0.06
_diffrn_reflns_av_R_equivalents    0.0582
_diffrn_reflns_av_unetI/netI       0.0222
_diffrn_reflns_Laue_measured_fraction_full  0.9714
_diffrn_reflns_Laue_measured_fraction_max  0.9859
_diffrn_reflns_limit_h_max         38
_diffrn_reflns_limit_h_min         -38
_diffrn_reflns_limit_k_max         26
_diffrn_reflns_limit_k_min         -26
_diffrn_reflns_limit_l_max         45
_diffrn_reflns_limit_l_min         -45
_diffrn_reflns_number              289142
_diffrn_reflns_point_group_measured_fraction_full  0.9714
_diffrn_reflns_point_group_measured_fraction_max  0.9859
_diffrn_reflns_theta_full          8.5643
_diffrn_reflns_theta_max           15.49
_diffrn_reflns_theta_min           0.71
_diffrn_ambient_temperature        80.01
_diffrn_measured_fraction_theta_full  0.9714
_diffrn_measured_fraction_theta_max  0.9859
_diffrn_measurement_device_type    'SPring-8 BL02B1'
_diffrn_detector                   'pixel'
_diffrn_detector_type              'Pilatus3 X 1M CdTe'
_diffrn_radiation_type             synchrotron
_diffrn_radiation_wavelength       0.2482
_reflns_Friedel_coverage           0.0
_reflns_limit_h_max                37
_reflns_limit_h_min                -38
_reflns_limit_k_max                26
_reflns_limit_k_min                0
_reflns_limit_l_max                45
_reflns_limit_l_min                0
_reflns_number_gt                  21037
_reflns_number_total               23738
_reflns_threshold_expression       I>=2u(I)
_computing_molecular_graphics      'Olex2 1.5 (Dolomanov et al., 2009)'
_computing_publication_material    'Olex2 1.5 (Dolomanov et al., 2009)'
_computing_structure_refinement    'olex2.refine 1.5 (Bourhis et al., 2015)'
_computing_structure_solution      'SHELXS  (Sheldrick, 2008)'
_refine_diff_density_max           3.0386
_refine_diff_density_min           -1.0345
_refine_diff_density_rms           0.1105
_refine_ls_d_res_high              0.4645
_refine_ls_d_res_low               10.0632
_refine_ls_goodness_of_fit_ref     1.0029
_refine_ls_hydrogen_treatment      refall
_refine_ls_matrix_type             full
_refine_ls_number_constraints      0
_refine_ls_number_parameters       451
_refine_ls_number_reflns           23738
_refine_ls_number_restraints       0
_refine_ls_R_factor_all            0.0198
_refine_ls_R_factor_gt             0.0160
_refine_ls_restrained_S_all        1.0029
_refine_ls_shift/su_max            0.0019
_refine_ls_shift/su_mean           0.0000
_refine_ls_structure_factor_coef   Fsqd
_refine_ls_weighting_details      
 'w=1/[\s^2^(Fo^2^)+(0.0000P)^2^+2.9455P] where P=(Fo^2^+2Fc^2^)/3'
_refine_ls_weighting_scheme        calc
_refine_ls_wR_factor_gt            0.0363
_refine_ls_wR_factor_ref           0.0404
_refine_special_details
;
Refinement using NoSpherA2, an implementation of
NOn-SPHERical Atom-form-factors in Olex2.
Please cite:
F. Kleemiss et al. Chem. Sci. DOI 10.1039/D0SC05526C - 2021
NoSpherA2 implementation of HAR makes use of
tailor-made aspherical atomic form factors calculated
on-the-fly from a Hirshfeld-partitioned electron density (ED) - not from
spherical-atom form factors.

The ED is calculated from a gaussian basis set single determinant SCF
wavefunction - either Hartree-Fock or DFT using selected funtionals
 - for a fragment of the crystal.
This fragment can be embedded in an electrostatic crystal field by employing cluster charges
or modelled using implicit solvation models, depending on the software used.
The following options were used:
   SOFTWARE:       ORCA
   PARTITIONING:   NoSpherA2
   INT ACCURACY:   High
   METHOD:         HF
   BASIS SET:      jorge-TZP-DKH
   CHARGE:         0
   MULTIPLICITY:   1
   DATE:           DKH22022-02-11_18-43-26
;
_olex2_refinement_description
;
;
_atom_sites_solution_primary       iterative
loop_
  _atom_site_label
  _atom_site_type_symbol
  _atom_site_fract_x
  _atom_site_fract_y
  _atom_site_fract_z
  _atom_site_U_iso_or_equiv
  _atom_site_adp_type
  _atom_site_occupancy
  _atom_site_refinement_flags_posn
 Au1 Au 0.5563845(14) 0.239208(2) 0.5781812(11) 0.017013(7) Uani 1.000000 .
 P1 P 0.634538(10) 0.315420(15) 0.656229(8) 0.01523(2) Uani 1.000000 .
 Cl1 Cl 0.083206(12) -0.02792(2) 0.476980(13) 0.03318(5) Uani 1.000000 .
 O1 O 0.42212(4) 0.05822(6) 0.36699(3) 0.02689(11) Uani 1.000000 .
 C1 C 0.48758(4) 0.17546(7) 0.50946(3) 0.02167(11) Uani 1.000000 .
 C16 C 0.62631(4) 0.25453(5) 0.73278(3) 0.01607(8) Uani 1.000000 .
 C22 C 0.61349(4) 0.45932(6) 0.66494(3) 0.01769(8) Uani 1.000000 .
 C9 C 0.28830(4) 0.10724(6) 0.48341(3) 0.02096(10) Uani 1.000000 .
 H9 H 0.3229(9) 0.1631(15) 0.5132(8) 0.035(4) Uani 1.000000 .
 C3 C 0.39904(4) 0.08314(6) 0.41780(3) 0.01953(10) Uani 1.000000 .
 C10 C 0.73374(3) 0.31213(5) 0.64143(3) 0.01662(8) Uani 1.000000 .
 C2 C 0.44672(4) 0.13526(7) 0.46662(3) 0.02207(11) Uani 1.000000 .
 C4 C 0.31951(4) 0.05928(5) 0.43192(3) 0.01799(9) Uani 1.000000 .
 C15 C 0.79176(4) 0.30243(7) 0.68976(3) 0.02162(11) Uani 1.000000 .
 H15 H 0.7784(11) 0.2922(19) 0.7381(9) 0.051(5) Uani 1.000000 .
 C11 C 0.75211(4) 0.32637(6) 0.57930(3) 0.01856(9) Uani 1.000000 .
 H11 H 0.7056(11) 0.3320(17) 0.5419(8) 0.046(5) Uani 1.000000 .
 C5 C 0.27614(4) -0.01340(6) 0.39335(4) 0.02108(10) Uani 1.000000 .
 H5 H 0.3017(10) -0.0504(17) 0.3539(8) 0.047(5) Uani 1.000000 .
 C19 C 0.61284(5) 0.15218(7) 0.84862(4) 0.02379(12) Uani 1.000000 .
 H19 H 0.6062(12) 0.1161(16) 0.8939(8) 0.050(5) Uani 1.000000 .
 C27 C 0.66768(5) 0.54147(7) 0.66324(4) 0.02432(12) Uani 1.000000 .
 H27 H 0.7262(11) 0.5238(15) 0.6610(10) 0.053(5) Uani 1.000000 .
 C21 C 0.64435(5) 0.31160(6) 0.78898(3) 0.02153(11) Uani 1.000000 .
 H21 H 0.6632(11) 0.3970(15) 0.7864(7) 0.044(5) Uani 1.000000 .
 C25 C 0.57043(6) 0.67858(7) 0.67063(4) 0.02830(15) Uani 1.000000 .
 H25 H 0.5556(15) 0.7671(14) 0.6682(13) 0.056(7) Uani 1.000000 .
 C26 C 0.64571(6) 0.65104(7) 0.66556(5) 0.02875(15) Uani 1.000000 .
 H26 H 0.6917(12) 0.708(3) 0.6632(13) 0.084(9) Uani 1.000000 .
 C6 C 0.20309(4) -0.04054(6) 0.40691(4) 0.02284(11) Uani 1.000000 .
 H6 H 0.1690(10) -0.0993(17) 0.3790(9) 0.047(5) Uani 1.000000 .
 C12 C 0.82760(4) 0.33440(6) 0.56598(3) 0.02104(10) Uani 1.000000 .
 H12 H 0.8418(10) 0.3474(15) 0.5180(7) 0.039(4) Uani 1.000000 .
 C13 C 0.88528(4) 0.32596(7) 0.61433(4) 0.02181(11) Uani 1.000000 .
 H13 H 0.9422(9) 0.3319(19) 0.6038(9) 0.055(6) Uani 1.000000 .
 C23 C 0.53751(5) 0.48753(7) 0.66973(5) 0.02703(14) Uani 1.000000 .
 H23 H 0.4947(10) 0.4240(15) 0.6690(10) 0.051(5) Uani 1.000000 .
 C8 C 0.21460(5) 0.08257(7) 0.49686(4) 0.02351(11) Uani 1.000000 .
 H8 H 0.1884(11) 0.1169(16) 0.5362(9) 0.051(5) Uani 1.000000 .
 C14 C 0.86719(4) 0.30891(8) 0.67588(4) 0.02362(12) Uani 1.000000 .
 H14 H 0.9126(10) 0.3074(19) 0.7141(9) 0.050(6) Uani 1.000000 .
 C7 C 0.17326(4) 0.00769(6) 0.45882(4) 0.02221(11) Uani 1.000000 .
 C17 C 0.60110(5) 0.14656(6) 0.73493(3) 0.02100(10) Uani 1.000000 .
 H17 H 0.5862(10) 0.1038(13) 0.6924(8) 0.040(4) Uani 1.000000 .
 C18 C 0.59480(5) 0.09558(7) 0.79276(4) 0.02526(13) Uani 1.000000 .
 H18 H 0.5735(12) 0.0147(15) 0.7947(9) 0.058(6) Uani 1.000000 .
 C20 C 0.63773(6) 0.26020(7) 0.84669(4) 0.02540(13) Uani 1.000000 .
 H20 H 0.6499(13) 0.3044(18) 0.8913(8) 0.055(6) Uani 1.000000 .
 C24 C 0.51646(6) 0.59654(8) 0.67331(5) 0.03197(17) Uani 1.000000 .
 H24 H 0.4577(10) 0.6164(17) 0.6766(12) 0.072(8) Uani 1.000000 .

loop_
  _atom_site_aniso_label
  _atom_site_aniso_U_11
  _atom_site_aniso_U_22
  _atom_site_aniso_U_33
  _atom_site_aniso_U_12
  _atom_site_aniso_U_13
  _atom_site_aniso_U_23
 Au1 0.016489(9) 0.021769(11) 0.012881(9) -0.003571(6) 0.001792(6) -0.003004(6)
 P1 0.01486(5) 0.01824(6) 0.01266(5) -0.00087(4) 0.00150(4) -0.00182(4)
 Cl1 0.01967(7) 0.04192(12) 0.03844(11) -0.00175(7) 0.00533(7) 0.00820(9)
 O1 0.0285(3) 0.0309(3) 0.0221(2) -0.0125(2) 0.00744(19) -0.0113(2)
 C1 0.0217(2) 0.0273(3) 0.0160(2) -0.0079(2) 0.00123(18) -0.00406(19)
 C16 0.0175(2) 0.0179(2) 0.01299(18) -0.00053(15) 0.00286(15) -0.00220(14)
 C22 0.0183(2) 0.0182(2) 0.0164(2) 0.00006(16) 0.00046(16) -0.00059(16)
 C9 0.0237(3) 0.0226(3) 0.0165(2) -0.0018(2) 0.00163(19) -0.00237(18)
 H9 0.026(8) 0.041(11) 0.038(10) -0.005(8) -0.007(7) -0.007(8)
 C3 0.0224(2) 0.0194(2) 0.0169(2) -0.00714(18) 0.00267(18) -0.00408(17)
 C10 0.01569(18) 0.0203(2) 0.01393(18) 0.00022(16) 0.00177(15) -0.00056(15)
 C2 0.0235(3) 0.0257(3) 0.0169(2) -0.0088(2) 0.00113(19) -0.0044(2)
 C4 0.0207(2) 0.0163(2) 0.0169(2) -0.00398(17) 0.00116(17) -0.00158(16)
 C15 0.0163(2) 0.0336(3) 0.0150(2) 0.0008(2) 0.00098(16) 0.0002(2)
 H15 0.042(12) 0.085(16) 0.026(10) 0.011(12) 0.006(8) 0.004(11)
 C11 0.0180(2) 0.0233(2) 0.01465(19) 0.00134(18) 0.00328(16) 0.00086(17)
 H11 0.059(12) 0.049(13) 0.030(10) -0.011(10) -0.006(9) 0.011(9)
 C5 0.0201(2) 0.0188(2) 0.0244(3) -0.00430(18) 0.0019(2) -0.0056(2)
 H5 0.038(10) 0.069(14) 0.031(10) -0.021(10) -0.005(8) -0.010(10)
 C19 0.0289(3) 0.0263(3) 0.0167(2) 0.0028(2) 0.0050(2) 0.0030(2)
 H19 0.066(13) 0.057(13) 0.030(10) -0.001(11) 0.016(9) 0.012(9)
 C27 0.0249(3) 0.0216(3) 0.0272(3) -0.0044(2) 0.0065(2) -0.0065(2)
 H27 0.060(12) 0.028(10) 0.070(14) -0.023(9) -0.007(11) -0.011(9)
 C21 0.0307(3) 0.0195(2) 0.0143(2) -0.0011(2) 0.0013(2) -0.00308(17)
 H21 0.067(13) 0.048(12) 0.017(8) -0.013(10) 0.006(8) -0.000(8)
 C25 0.0410(4) 0.0205(3) 0.0231(3) 0.0048(3) 0.0003(3) -0.0001(2)
 H25 0.068(17) 0.034(12) 0.069(19) 0.023(10) 0.026(15) 0.002(10)
 C26 0.0383(4) 0.0203(3) 0.0286(3) -0.0053(3) 0.0080(3) -0.0055(2)
 H26 0.045(14) 0.11(2) 0.10(2) 0.013(14) -0.008(14) -0.072(18)
 C6 0.0193(2) 0.0191(2) 0.0300(3) -0.00323(19) 0.0010(2) -0.0020(2)
 H6 0.043(11) 0.055(13) 0.043(11) -0.010(9) 0.000(9) -0.002(10)
 C12 0.0201(2) 0.0245(3) 0.0193(2) 0.00102(19) 0.00606(19) 0.0023(2)
 H12 0.048(11) 0.047(12) 0.020(8) 0.002(9) 0.003(7) 0.008(8)
 C13 0.0171(2) 0.0246(3) 0.0243(3) 0.00095(19) 0.0048(2) 0.0005(2)
 H13 0.031(9) 0.096(18) 0.041(11) -0.015(10) 0.021(8) 0.005(11)
 C23 0.0190(2) 0.0221(3) 0.0393(4) 0.0045(2) -0.0018(3) -0.0005(3)
 H23 0.039(10) 0.035(11) 0.081(15) 0.017(8) 0.020(10) 0.010(10)
 C8 0.0231(3) 0.0283(3) 0.0194(2) 0.0008(2) 0.0037(2) 0.0007(2)
 H8 0.063(13) 0.040(12) 0.052(12) -0.003(10) 0.021(10) -0.005(10)
 C14 0.0160(2) 0.0337(3) 0.0211(3) 0.0011(2) 0.00096(19) -0.0001(2)
 H14 0.026(9) 0.078(16) 0.048(12) -0.003(10) 0.007(8) 0.030(12)
 C7 0.0195(2) 0.0224(3) 0.0248(3) 0.00006(19) 0.0022(2) 0.0048(2)
 C17 0.0281(3) 0.0185(2) 0.0168(2) -0.0040(2) 0.0036(2) -0.00165(17)
 H17 0.057(12) 0.017(8) 0.047(10) -0.011(8) 0.010(9) -0.015(7)
 C18 0.0341(4) 0.0215(3) 0.0205(3) -0.0041(2) 0.0041(2) 0.0024(2)
 H18 0.092(17) 0.029(10) 0.054(13) -0.010(11) 0.004(11) -0.011(9)
 C20 0.0377(4) 0.0252(3) 0.0133(2) 0.0019(3) 0.0023(2) -0.00183(19)
 H20 0.097(18) 0.055(14) 0.015(8) -0.029(13) 0.011(10) 0.004(9)
 C24 0.0278(3) 0.0245(3) 0.0424(5) 0.0087(3) -0.0042(3) -0.0002(3)
 H24 0.030(10) 0.051(14) 0.13(2) 0.023(9) -0.014(12) -0.023(14)

loop_
  _geom_bond_atom_site_label_1
  _geom_bond_atom_site_label_2
  _geom_bond_distance
  _geom_bond_site_symmetry_2
  _geom_bond_publ_flag
 Au1 P1 2.27690(18) . ?
 Au1 C1 1.9883(7) . ?
 P1 C16 1.8108(7) . ?
 P1 C22 1.8136(7) . ?
 P1 C10 1.8117(6) . ?
 Cl1 C7 1.7285(8) . ?
 O1 C3 1.2271(9) . ?
 C1 C2 1.2221(9) . ?
 C16 C21 1.4013(9) . ?
 C16 C17 1.3974(9) . ?
 C22 C27 1.3932(10) . ?
 C22 C23 1.4021(10) . ?
 C9 H9 1.089(15) . ?
 C9 C4 1.3980(10) . ?
 C9 C8 1.3930(12) . ?
 C3 C2 1.4359(9) . ?
 C3 C4 1.4939(10) . ?
 C10 C15 1.4006(9) . ?
 C10 C11 1.4003(9) . ?
 C4 C5 1.3987(9) . ?
 C15 H15 1.083(18) . ?
 C15 C14 1.3946(10) . ?
 C11 H11 1.102(17) . ?
 C11 C12 1.3936(10) . ?
 C5 H5 1.085(19) . ?
 C5 C6 1.3895(10) . ?
 C19 H19 1.075(17) . ?
 C19 C18 1.3925(12) . ?
 C19 C20 1.3959(13) . ?
 C27 H27 1.06(2) . ?
 C27 C26 1.3990(13) . ?
 C21 H21 1.101(18) . ?
 C21 C20 1.3955(11) . ?
 C25 H25 1.115(17) . ?
 C25 C26 1.3888(15) . ?
 C25 C24 1.3915(15) . ?
 C26 H26 1.08(3) . ?
 C6 H6 1.086(18) . ?
 C6 C7 1.3956(12) . ?
 C12 H12 1.084(15) . ?
 C12 C13 1.3954(11) . ?
 C13 H13 1.054(16) . ?
 C13 C14 1.3915(11) . ?
 C23 H23 1.087(19) . ?
 C23 C24 1.3897(12) . ?
 C8 H8 1.077(18) . ?
 C8 C7 1.3924(12) . ?
 C14 H14 1.097(18) . ?
 C17 H17 1.060(15) . ?
 C17 C18 1.3945(11) . ?
 C18 H18 1.062(18) . ?
 C20 H20 1.100(18) . ?
 C24 H24 1.077(18) . ?

loop_
  _geom_angle_atom_site_label_1
  _geom_angle_atom_site_label_2
  _geom_angle_atom_site_label_3
  _geom_angle
  _geom_angle_site_symmetry_1
  _geom_angle_site_symmetry_3
  _geom_angle_publ_flag
 C1 Au1 P1 178.92(3) . . ?
 C16 P1 Au1 113.65(2) . . ?
 C22 P1 Au1 110.79(2) . . ?
 C22 P1 C16 105.99(3) . . ?
 C10 P1 Au1 113.90(2) . . ?
 C10 P1 C16 107.33(3) . . ?
 C10 P1 C22 104.48(3) . . ?
 C2 C1 Au1 178.51(7) . . ?
 C21 C16 P1 122.39(5) . . ?
 C17 C16 P1 117.93(5) . . ?
 C17 C16 C21 119.68(6) . . ?
 C27 C22 P1 123.42(6) . . ?
 C23 C22 P1 116.97(6) . . ?
 C23 C22 C27 119.49(7) . . ?
 C4 C9 H9 118.8(9) . . ?
 C8 C9 H9 120.6(9) . . ?
 C8 C9 C4 120.52(7) . . ?
 C2 C3 O1 122.12(7) . . ?
 C4 C3 O1 121.11(6) . . ?
 C4 C3 C2 116.77(6) . . ?
 C15 C10 P1 122.60(5) . . ?
 C11 C10 P1 117.73(5) . . ?
 C11 C10 C15 119.56(6) . . ?
 C3 C2 C1 177.28(9) . . ?
 C3 C4 C9 121.06(6) . . ?
 C5 C4 C9 119.69(7) . . ?
 C5 C4 C3 119.25(6) . . ?
 H15 C15 C10 120.3(10) . . ?
 C14 C15 C10 119.89(7) . . ?
 C14 C15 H15 119.7(10) . . ?
 H11 C11 C10 118.3(10) . . ?
 C12 C11 C10 120.14(6) . . ?
 C12 C11 H11 121.5(10) . . ?
 H5 C5 C4 118.5(9) . . ?
 C6 C5 C4 120.46(7) . . ?
 C6 C5 H5 121.0(9) . . ?
 C18 C19 H19 121.9(11) . . ?
 C20 C19 H19 118.2(11) . . ?
 C20 C19 C18 119.84(7) . . ?
 H27 C27 C22 122.1(10) . . ?
 C26 C27 C22 119.80(8) . . ?
 C26 C27 H27 118.1(10) . . ?
 H21 C21 C16 118.7(8) . . ?
 C20 C21 C16 119.95(7) . . ?
 C20 C21 H21 121.3(8) . . ?
 C26 C25 H25 117.1(13) . . ?
 C24 C25 H25 122.9(13) . . ?
 C24 C25 C26 119.72(8) . . ?
 C25 C26 C27 120.50(8) . . ?
 H26 C26 C27 113.9(13) . . ?
 H26 C26 C25 125.6(13) . . ?
 H6 C6 C5 122.1(10) . . ?
 C7 C6 C5 118.88(7) . . ?
 C7 C6 H6 119.0(10) . . ?
 H12 C12 C11 120.2(9) . . ?
 C13 C12 C11 120.15(7) . . ?
 C13 C12 H12 119.7(9) . . ?
 H13 C13 C12 119.6(10) . . ?
 C14 C13 C12 119.78(7) . . ?
 C14 C13 H13 120.6(10) . . ?
 H23 C23 C22 119.8(9) . . ?
 C24 C23 C22 120.29(8) . . ?
 C24 C23 H23 119.9(9) . . ?
 H8 C8 C9 123.2(11) . . ?
 C7 C8 C9 118.73(7) . . ?
 C7 C8 H8 118.1(11) . . ?
 C13 C14 C15 120.44(7) . . ?
 H14 C14 C15 119.9(9) . . ?
 H14 C14 C13 119.4(9) . . ?
 C6 C7 Cl1 119.14(6) . . ?
 C8 C7 Cl1 119.17(6) . . ?
 C8 C7 C6 121.69(7) . . ?
 H17 C17 C16 119.8(9) . . ?
 C18 C17 C16 120.08(7) . . ?
 C18 C17 H17 120.1(9) . . ?
 C17 C18 C19 120.27(7) . . ?
 H18 C18 C19 119.2(11) . . ?
 H18 C18 C17 120.5(11) . . ?
 C21 C20 C19 120.18(7) . . ?
 H20 C20 C19 118.7(10) . . ?
 H20 C20 C21 121.0(10) . . ?
 C23 C24 C25 120.18(9) . . ?
 H24 C24 C25 120.7(11) . . ?
 H24 C24 C23 119.1(11) . . ?

loop_
  _geom_torsion_atom_site_label_1
  _geom_torsion_atom_site_label_2
  _geom_torsion_atom_site_label_3
  _geom_torsion_atom_site_label_4
  _geom_torsion
  _geom_torsion_site_symmetry_1
  _geom_torsion_site_symmetry_2
  _geom_torsion_site_symmetry_3
  _geom_torsion_site_symmetry_4
  _geom_torsion_publ_flag
 P1 C16 C21 C20 -179.29(7) . . . . ?
 P1 C16 C17 C18 179.14(6) . . . . ?
 P1 C22 C27 C26 175.17(7) . . . . ?
 P1 C22 C23 C24 -176.74(8) . . . . ?
 P1 C10 C15 C14 -175.01(7) . . . . ?
 P1 C10 C11 C12 174.23(6) . . . . ?
 Cl1 C7 C6 C5 -178.60(6) . . . . ?
 Cl1 C7 C8 C9 177.31(6) . . . . ?
 O1 C3 C4 C9 -166.29(8) . . . . ?
 O1 C3 C4 C5 14.58(9) . . . . ?
 C16 C21 C20 C19 -0.30(9) . . . . ?
 C16 C17 C18 C19 0.63(9) . . . . ?
 C22 C27 C26 C25 1.09(10) . . . . ?
 C22 C23 C24 C25 1.54(11) . . . . ?
 C9 C4 C3 C2 14.30(8) . . . . ?
 C9 C4 C5 C6 -1.81(8) . . . . ?
 C9 C8 C7 C6 -1.76(10) . . . . ?
 C3 C4 C5 C6 177.33(7) . . . . ?
 C10 C15 C14 C13 0.57(10) . . . . ?
 C10 C11 C12 C13 1.36(9) . . . . ?
 C4 C5 C6 C7 1.33(9) . . . . ?
 C15 C14 C13 C12 -1.31(10) . . . . ?
 C11 C12 C13 C14 0.34(9) . . . . ?
 C5 C6 C7 C8 0.47(10) . . . . ?
 C27 C26 C25 C24 -0.11(12) . . . . ?

loop_
  _diffrn_refln_index_h
  _diffrn_refln_index_k
  _diffrn_refln_index_l
  _diffrn_refln_intensity_net
  _diffrn_refln_intensity_u
  _diffrn_refln_scale_group_code
 2 0 0 1654.53 121.33 2
 2 0 0 2108.22 121.28 4
 -2 0 0 1725.96 121.33 2
 -2 0 0 2150.79 121.28 4
 4 0 0 897.41 61.13 3
 4 0 0 961.48 61.17 4
 4 0 0 957.12 61.31 2
 -4 0 0 924.49 61.14 3
 -4 0 0 968.86 61.18 4
 -4 0 0 988.59 61.24 1
 -4 0 0 1045.82 61.33 2
 6 0 0 2042.08 122.8 3
 -6 0 0 2103.81 122.8 3
 -6 0 0 1818.27 123.04 2
 -6 0 0 1858.22 122.93 1
 6 0 0 1844.8 122.92 1
 -6 0 0 1932.85 122.85 4
 -8 0 0 2393.13 140.93 2
 -8 0 0 2203.59 140.62 4
 8 0 0 2011 140.71 1
 -8 0 0 2104.29 140.72 1
 8 0 0 2244.74 140.55 3
 8 0 0 2484.99 140.64 4
 8 0 0 1998.37 140.85 2
 -8 0 0 2266.24 140.55 3
 10 0 0 1409.43 103.49 2
 -10 0 0 1557.35 103.35 1
 -10 0 0 1722.97 103.13 3
 -10 0 0 1687.99 103.23 4
 10 0 0 1625.99 103.22 4
 10 0 0 1658.73 103.13 3
 10 0 0 1694.78 103.38 1
 12 0 0 515.85 30.59 4
 12 0 0 523.08 30.47 3
 12 0 0 426.71 30.92 2
 -12 0 0 477.94 30.46 3
 -12 0 0 459.29 30.73 1
 12 0 0 455.94 30.73 1
 14 0 0 280.07 17.07 3
 -14 0 0 266.95 17.4 1
 -14 0 0 267.92 17.06 3
 -14 0 0 224 17.16 4
 14 0 0 300.82 17.46 1
 -16 0 0 812.65 51.93 1
 -16 0 0 804.77 52.24 2
 -16 0 0 787.54 51.54 3
 -16 0 0 785.43 51.7 4
 16 0 0 814.67 51.94 1
 16 0 0 836.71 52.28 2
 16 0 0 832.26 51.71 4
 20 0 0 187.5 12.44 2
 20 0 0 162.89 11.92 1
 -20 0 0 202.91 12.51 2
 20 0 0 163.6 11.66 4
 20 0 0 183.61 11.49 3
 22 0 0 34.36 3.32 2
 -22 0 0 34.77 3.29 2
 -22 0 0 33.35 2.29 3
 22 0 0 32.83 2.86 1
 22 0 0 31.18 2.54 4
 -22 0 0 29.35 2.51 4
 22 0 0 29.48 2.27 3
 -22 0 0 36.98 2.92 1
 -24 0 0 47.97 3.26 3
 -24 0 0 45.3 4.26 2
 24 0 0 47.75 3.87 1
 24 0 0 46.9 3.26 3
 24 0 0 44.95 3.52 4
 24 0 0 54.18 4.5 2
 -24 0 0 44.32 3.5 4
 -24 0 0 50.95 3.93 1
 -26 0 0 398.37 27.39 1
 -26 0 0 399.99 27.93 2
 -26 0 0 428.65 27.08 4
 26 0 0 436.5 27.47 1
 26 0 0 448.99 28.12 2
 26 0 0 418.24 27.07 4
 -26 0 0 406.85 26.79 3
 26 0 0 415.75 26.8 3
 -28 0 0 118.47 8.12 3
 28 0 0 139.22 9.6 2
 -28 0 0 127.44 8.85 1
 28 0 0 118.48 8.42 4
 -28 0 0 116.79 9.33 2
 28 0 0 122.54 8.82 1
 -28 0 0 122.36 8.43 4
 28 0 0 130.07 8.15 3
 -30 0 0 20.64 2.58 1
 30 0 0 17.29 2.43 1
 30 0 0 19.45 3.24 2
 -30 0 0 20.34 3.11 2
 30 0 0 19.48 1.62 3
 30 0 0 16.95 1.95 4
 -30 0 0 20.48 2.02 4
 -30 0 0 18.39 1.59 3
 -32 0 0 0.64 1.02 1
 -32 0 0 0.24 0.48 3
 32 0 0 0.45 1.36 2
 32 0 0 0.51 0.52 3
 32 0 0 -0.19 0.93 1
 -32 0 0 0.66 0.84 4
 32 0 0 0.61 0.87 4
 -32 0 0 -0.57 1.25 2
 34 0 0 58.48 5.24 2
 34 0 0 47.8 3.42 3
 -34 0 0 52.14 4.31 1
 34 0 0 50.17 4.33 1
 -34 0 0 42.35 3.37 3
 -34 0 0 54.3 5.03 2
 -34 0 0 45.21 3.8 4
 -36 0 0 53.86 3.94 3
 36 0 0 56.04 5.65 2
 -36 0 0 59.45 5.61 2
 -36 0 0 56.2 4.4 4
 36 0 0 56.14 3.97 3
 36 0 0 55.75 4.88 1
 -36 0 0 57.81 4.89 1
 1 -1 0 31.13 2.04 4
 1 -1 0 30.37 2.1 1
 1 -1 0 30.56 2.03 3
 1 -1 0 29.78 2.12 2
 1 1 0 34.11 2.03 3
 -1 1 0 34.68 2.05 4
 -1 1 0 29.52 2.12 2
 1 1 0 29.84 2.1 1
 3 -1 0 35.27 2.77 1
 -3 -1 0 43.49 2.76 2
 -3 -1 0 48.06 2.68 4
 3 -1 0 45.09 2.68 3
 3 -1 0 37.39 2.72 4
 -3 -1 0 38.09 2.78 1
 -3 -1 0 42.37 2.68 3
 3 1 0 34.15 2.74 2
 -3 1 0 36.45 2.67 3
 -3 1 0 46.31 2.91 2
 3 1 0 38.72 2.79 1
 3 1 0 44.47 2.68 3
 -3 1 0 42.66 2.78 1
 -3 1 0 46.64 2.74 4
 5 -1 0 65.9 3.96 3
 -5 -1 0 51.31 4.1 2
 5 -1 0 59.92 4.04 4
 -5 -1 0 64.26 4.14 1
 5 -1 0 53.09 4.23 2
 -5 -1 0 61.6 3.97 3
 5 -1 0 57.9 4.09 1
 -5 -1 0 67.2 4 4
 5 1 0 64.04 3.97 3
 -5 1 0 61.07 3.96 3
 5 1 0 62.65 4.14 2
 -5 1 0 57.06 4.25 2
 -5 1 0 68.82 4.12 1
 5 1 0 64.13 3.99 4
 -5 1 0 65.99 4.04 4
 5 1 0 52.02 4.1 1
 -7 -1 0 101.61 7.51 2
 7 -1 0 108.4 7.28 3
 -7 -1 0 102.13 7.46 1
 7 -1 0 106.08 7.44 1
 -7 -1 0 121.24 7.33 4
 7 -1 0 106.91 7.63 2
 -7 -1 0 121.19 7.29 3
 7 -1 0 133.04 7.4 4
 -7 1 0 112.98 7.28 3
 -7 1 0 91.46 7.58 2
 7 1 0 124.98 7.5 1
 7 1 0 123.88 7.34 4
 7 1 0 107.74 7.52 2
 -7 1 0 107.2 7.44 1
 -7 1 0 113.4 7.37 4
 7 1 0 123.33 7.29 3
 -9 -1 0 8.49 0.98 1
 9 -1 0 9.09 0.68 3
 9 -1 0 6.26 1.09 2
 -9 -1 0 8.82 0.69 3
 -9 -1 0 7.95 0.78 4
 -9 -1 0 9.3 1.14 2
 9 -1 0 8.81 0.82 4
 9 -1 0 7 0.92 1
 9 1 0 10.32 1.14 1
 9 1 0 9.02 0.7 3
 -9 1 0 8.18 0.67 3
 -9 1 0 10.29 0.86 4
 9 1 0 10.07 0.8 4
 -9 1 0 8.46 0.95 1
 -9 1 0 8.84 1.22 2
 9 1 0 6.32 1.01 2
 11 -1 0 -0.46 0.53 2
 -11 -1 0 0.53 0.43 1
 -11 -1 0 0.26 0.22 3
 11 -1 0 0.02 0.4 1
 -11 -1 0 -0.11 0.33 4
 -11 -1 0 0.04 0.51 2
 11 -1 0 0.27 0.23 3
 11 -1 0 -0.23 0.32 4
 11 1 0 0.21 0.24 3
 -11 1 0 0.01 0.16 2
 -11 1 0 0.14 0.22 3
 -11 1 0 0.42 0.43 1
 11 1 0 0.21 0.36 4
 11 1 0 0.09 0.43 1
 -11 1 0 0 0.05 4
 11 1 0 -0.63 0.46 2
 -13 -1 0 19.81 1.32 3
 13 -1 0 16.9 1.29 3
 -13 -1 0 16.16 1.8 2
 -13 -1 0 19.26 1.69 1
 13 -1 0 17.06 1.64 1
 13 1 0 18.09 1.31 3
 -13 1 0 19.96 1.52 4
 13 1 0 16.38 1.81 2
 13 1 0 16.9 1.43 4
 -13 1 0 20.45 1.68 1
 13 1 0 15.38 1.64 1
 -13 1 0 18.25 1.3 3
 15 -1 0 0.41 0.89 2
 -15 -1 0 0 0.2 2
 15 -1 0 1.38 0.55 4
 -15 -1 0 1.42 0.5 4
 -15 -1 0 0.95 0.33 3
 15 -1 0 1.22 0.65 1
 -15 -1 0 0.6 0.58 1
 -15 1 0 1.2 0.33 3
 -15 1 0 0.92 0.86 2
 -15 1 0 0.76 0.5 4
 15 1 0 0.01 0.19 2
 -15 1 0 0.94 0.6 1
 15 1 0 1.13 0.66 1
 -17 -1 0 65.62 4.65 2
 -17 -1 0 59.61 4.03 4
 17 -1 0 56.63 4.06 4
 17 -1 0 63.89 4.76 2
 17 1 0 57.51 4.02 4
 -17 1 0 51.84 4.03 4
 -17 1 0 48.07 4.49 2
 -17 1 0 59.15 3.85 3
 -17 1 0 62.54 4.3 1
 17 1 0 57.16 3.86 3
 17 1 0 62.6 4.62 2
 19 -1 0 49.7 3.71 4
 19 -1 0 51.04 3.48 3
 -19 -1 0 64.27 4.43 2
 -19 -1 0 63.92 3.76 4
 19 -1 0 51.56 4.41 2
 -19 1 0 47.2 4.31 2
 19 1 0 55.15 4.36 2
 19 1 0 55.11 4.01 1
 -19 1 0 43.84 3.66 4
 19 1 0 48.74 3.65 4
 19 1 0 49.2 3.48 3
 21 -1 0 1.73 0.82 1
 21 -1 0 2.21 1.24 2
 -21 -1 0 1.54 0.87 1
 -21 -1 0 2.22 0.72 4
 -21 -1 0 1.58 1.1 2
 -21 -1 0 1.11 0.43 3
 21 -1 0 1.41 0.43 3
 21 -1 0 2.15 0.76 4
 21 1 0 2.06 0.72 4
 21 1 0 1.87 0.48 3
 21 1 0 2.22 1.18 2
 -21 1 0 1.84 0.75 4
 -21 1 0 1.33 1.14 2
 -21 1 0 1.44 0.72 1
 -21 1 0 2.48 0.48 3
 21 1 0 2.64 0.91 1
 23 -1 0 11.24 2.18 2
 -23 -1 0 12.19 1.41 4
 -23 -1 0 12.46 1.76 1
 23 -1 0 13.07 1.13 3
 -23 -1 0 12.65 1.14 3
 23 -1 0 9.48 1.61 1
 -23 -1 0 13.64 2.24 2
 23 -1 0 13.09 1.49 4
 -23 1 0 19.64 2.77 2
 -23 1 0 12.37 1.53 4
 -23 1 0 13.82 1.86 1
 23 1 0 13.61 2.3 2
 23 1 0 13.81 1.89 1
 23 1 0 14.03 1.48 4
 23 1 0 12.81 1.15 3
 -23 1 0 12.15 1.1 3
 25 -1 0 25.77 2.45 1
 25 -1 0 22.16 1.73 3
 25 -1 0 25.13 3.22 2
 25 -1 0 22.54 2.11 4
 -25 -1 0 20.83 1.75 3
 -25 -1 0 24.15 2.1 4
 -25 -1 0 15.98 2.62 2
 -25 -1 0 23.73 2.46 1
 -25 1 0 24.81 2.14 4
 25 1 0 23.14 1.78 3
 25 1 0 19.24 2.28 1
 25 1 0 23.84 2.11 4
 25 1 0 30.02 3.57 2
 -25 1 0 21.18 2.36 1
 -25 1 0 24.92 1.77 3
 -25 1 0 21.04 3.08 2
 27 -1 0 0.61 0.76 4
 27 -1 0 -1.32 1.06 2
 -27 -1 0 -0.04 0.85 1
 -27 -1 0 0.12 0.43 3
 -27 -1 0 -0.25 0.69 4
 27 -1 0 -0.32 0.42 3
 27 -1 0 0.41 0.93 1
 -27 -1 0 -0.11 1.17 2
 -27 1 0 0.11 0.44 3
 -27 1 0 -0.2 1.13 2
 27 1 0 -0.33 0.67 4
 -27 1 0 0.47 0.89 1
 -27 1 0 0.09 0.68 4
 27 1 0 -0.1 0.45 3
 27 1 0 0.02 0.86 1
 27 1 0 0.41 1.25 2
 29 -1 0 -0.01 0.91 1
 29 -1 0 -1.8 1.24 2
 -29 -1 0 0.11 0.49 3
 29 -1 0 0.56 0.87 4
 29 -1 0 0.36 0.48 3
 -29 -1 0 -0.34 0.86 1
 -29 -1 0 -0.29 0.75 4
 -29 -1 0 0.55 1.33 2
 29 1 0 0.27 0.48 3
 29 1 0 0.3 0.98 1
 29 1 0 -0.8 1.19 2
 -29 1 0 0.45 1.23 2
 -29 1 0 0.18 0.47 3
 29 1 0 0.07 0.77 4
 -29 1 0 -0.02 0.91 1
 -29 1 0 0.88 0.83 4
 -31 -1 0 2.37 0.62 3
 31 -1 0 1.44 0.98 4
 31 -1 0 1.75 0.62 3
 31 -1 0 1.95 1.69 2
 -31 -1 0 0.95 1.38 2
 -31 -1 0 0.77 0.9 4
 31 -1 0 2.71 1.23 1
 -31 -1 0 2.39 1.21 1
 -31 1 0 0.87 0.93 4
 -31 1 0 1.13 1.05 1
 -31 1 0 1.88 0.57 3
 -31 1 0 2.75 1.64 2
 31 1 0 1.85 1.16 1
 31 1 0 1.23 0.89 4
 31 1 0 1.75 0.61 3
 31 1 0 0.72 1.49 2
 33 -1 0 2.45 0.69 3
 33 -1 0 2.67 1.79 2
 -33 -1 0 2 0.63 3
 -33 -1 0 1 1.18 1
 33 -1 0 2.34 1.28 1
 -33 -1 0 1.35 1.53 2
 -33 -1 0 1.18 0.92 4
 33 1 0 1.41 1.02 4
 -33 1 0 1.17 1.49 2
 -33 1 0 1.46 1.19 1
 -33 1 0 0.49 0.95 4
 33 1 0 1.71 1.7 2
 33 1 0 1.67 1.19 1
 33 1 0 0.75 0.58 3
 -33 1 0 1.51 0.57 3
 -35 -1 0 1.17 0.59 3
 -35 -1 0 -0.17 1.09 1
 35 -1 0 0.63 1.08 1
 -35 -1 0 0.66 1.43 2
 -35 -1 0 1.17 0.96 4
 35 -1 0 0.88 0.6 3
 35 -1 0 -0.4 1.52 2
 35 1 0 -0.49 1.59 2
 -35 1 0 0.36 0.59 3
 35 1 0 1.04 0.59 3
 -35 1 0 0.34 1.61 2
 -35 1 0 0.15 0.99 4
 -35 1 0 -0.27 1.05 1
 35 1 0 0.47 1.11 1
 -37 -1 0 0.35 1.66 2
 -37 -1 0 -0.07 0.57 3
 37 -1 0 -0 0.68 2
 -37 -1 0 -0.03 1.03 1
 37 -1 0 0.15 0.57 3
 -37 -1 0 0.07 1 4
 37 -1 0 0.49 1.12 1
 -37 1 0 0.02 0.66 2
 -37 1 0 0.02 0.23 4
 37 1 0 0.21 1.09 1
 -37 1 0 -0.49 1.03 1
 -37 1 0 -0.02 0.54 3
 37 1 0 -0.54 1.56 2
 37 1 0 -0.05 0.55 3
 0 -2 0 4296.49 250.35 4
 0 -2 0 3890.37 250.45 2
 0 -2 0 3664.42 250.35 3
 0 -2 0 3758.25 250.48 1
 0 2 0 4125.84 250.35 3
 0 2 0 3928.83 250.45 2
 2 -2 0 1839.7 132.61 2
 -2 -2 0 2024.77 132.45 3
 -2 -2 0 1872.86 132.57 1
 2 -2 0 2111.34 132.59 1
 -2 -2 0 2387.41 132.44 4
 2 -2 0 1996.23 132.45 3
 2 -2 0 2191.99 132.48 4
 -2 -2 0 2104.94 132.5 2
 2 2 0 1998.84 132.58 1
 -2 2 0 2164.14 132.65 2
 -2 2 0 2176.94 132.48 4
 2 2 0 1934.37 132.49 2
 -2 2 0 2114.87 132.45 3
 2 2 0 2283.3 132.43 4
 -4 -2 0 7.39 0.85 1
 4 -2 0 6.06 0.94 2
 -4 -2 0 7.06 0.59 3
 4 -2 0 7.99 0.6 3
 -4 -2 0 6.12 0.69 2
 4 -2 0 7.51 0.84 1
 4 -2 0 6.51 0.69 4
 -4 -2 0 7.47 0.57 4
 4 2 0 7.59 0.7 2
 -4 2 0 6.82 0.58 3
 4 2 0 7.92 0.57 4
 4 2 0 7.34 0.6 3
 4 2 0 8.6 0.9 1
 -4 2 0 6.03 0.75 1
 -6 -2 0 392.5 25.25 3
 -6 -2 0 447.32 25.25 4
 6 -2 0 412.43 25.24 3
 6 -2 0 390.13 25.41 1
 -6 -2 0 392.13 25.45 1
 6 -2 0 396.1 25.32 4
 -6 2 0 403.93 25.24 3
 6 2 0 394.24 25.45 1
 6 2 0 400.93 25.24 4
 6 2 0 384.65 25.38 2
 6 2 0 431.62 25.25 3
 -6 2 0 342.02 25.38 1
 -6 2 0 355.77 25.57 2
 -8 -2 0 680.49 39.25 4
 8 -2 0 663.38 39.33 4
 8 -2 0 548.88 39.39 1
 8 -2 0 689.96 39.22 3
 8 -2 0 539.23 39.6 2
 -8 -2 0 533.81 39.41 2
 -8 -2 0 533.37 39.21 3
 -8 -2 0 613.94 39.46 1
 8 2 0 693.68 39.23 3
 8 2 0 566.92 39.43 1
 -8 2 0 634.09 39.43 1
 8 2 0 670.8 39.24 4
 -8 2 0 600.09 39.2 3
 8 2 0 648.52 39.46 2
 -10 -2 0 3968.51 230.56 4
 10 -2 0 3555.47 230.5 3
 10 -2 0 3466.19 230.62 4
 10 -2 0 3379.56 231.02 2
 -10 -2 0 3877.47 230.82 1
 -10 -2 0 3797.09 230.52 3
 10 -2 0 3624.22 230.75 1
 10 2 0 3491 230.8 2
 -10 2 0 3615.55 230.5 3
 10 2 0 3756.35 230.52 3
 10 2 0 4055.27 230.56 4
 10 2 0 3194.97 230.75 1
 -10 2 0 3405.1 230.72 1
 -12 -2 0 1115.47 69.83 3
 -12 -2 0 1040.25 70.2 2
 12 -2 0 1135.21 70.11 1
 -12 -2 0 1073.46 69.88 4
 -12 -2 0 1101.83 70.16 1
 12 -2 0 1133.87 69.81 3
 12 2 0 1055.1 70.12 1
 12 2 0 979.53 69.86 4
 -12 2 0 1136.84 70.11 1
 -12 2 0 1085.05 69.8 3
 12 2 0 1131.19 69.82 3
 -12 2 0 1114.06 69.96 4
 12 2 0 1179.5 70.26 2
 14 -2 0 190.85 12.64 2
 -14 -2 0 202.88 12.45 2
 14 -2 0 194.35 12.07 4
 -14 -2 0 186.84 11.89 3
 -14 -2 0 177.34 12.25 1
 14 -2 0 174.09 12.19 1
 14 -2 0 187.69 11.88 3
 -14 2 0 174.62 11.87 3
 -14 2 0 183.23 12.04 4
 14 2 0 173.72 12.35 2
 -14 2 0 172.38 12.56 2
 -14 2 0 172.43 12.18 1
 14 2 0 205.8 11.99 4
 14 2 0 190.7 12.29 1
 -18 -2 0 738.08 51.18 2
 18 -2 0 862.18 51.54 2
 -18 -2 0 856.97 50.69 4
 18 -2 0 748.92 50.73 4
 18 -2 0 834.71 50.54 3
 18 2 0 789.25 51.21 2
 18 2 0 783.61 51 1
 18 2 0 787.7 50.54 3
 -18 2 0 743 51.37 2
 18 2 0 791.75 50.66 4
 -18 2 0 789.42 50.74 4
 -20 -2 0 430.54 26.34 1
 -20 -2 0 352.97 26.44 2
 -20 -2 0 405.55 25.77 3
 -20 -2 0 457.58 25.96 4
 20 -2 0 385.81 26.73 2
 20 -2 0 391.18 26.22 1
 20 -2 0 413.62 25.76 3
 20 -2 0 389.36 25.98 4
 20 2 0 380.43 25.89 4
 -20 2 0 408.98 26.77 2
 20 2 0 384.5 26.26 1
 -20 2 0 366.93 25.96 4
 20 2 0 444.63 26.65 2
 20 2 0 425.77 25.78 3
 22 -2 0 4.74 0.99 4
 22 -2 0 4.6 0.65 3
 -22 -2 0 4.79 0.92 4
 -22 -2 0 2.31 1.19 2
 22 -2 0 4.06 1.06 1
 22 -2 0 5.36 1.75 2
 -22 -2 0 4.45 0.64 3
 -22 -2 0 4.42 1.18 1
 22 2 0 4.62 0.66 3
 22 2 0 4.38 1.19 1
 -22 2 0 2.07 0.81 4
 22 2 0 4.73 0.86 4
 -22 2 0 4.79 1.17 1
 22 2 0 4.55 1.45 2
 -22 2 0 3.53 0.58 3
 -22 2 0 5.77 1.74 2
 24 -2 0 211.57 12.71 3
 -24 -2 0 204.35 12.92 4
 24 -2 0 182.99 12.96 4
 24 -2 0 192.43 13.26 1
 -24 -2 0 194.51 12.71 3
 -24 -2 0 205.94 13.37 1
 24 -2 0 209.16 13.99 2
 -24 -2 0 210.42 13.73 2
 -24 2 0 192.77 12.68 3
 24 2 0 184.2 12.88 4
 24 2 0 181.77 13.26 1
 24 2 0 220.95 13.82 2
 -24 2 0 190.39 12.96 4
 -24 2 0 196.28 13.89 2
 24 2 0 193.51 12.7 3
 -24 2 0 186.39 13.23 1
 26 -2 0 362.8 24.36 3
 26 -2 0 373.42 25.65 2
 -26 -2 0 366.92 25.03 1
 -26 -2 0 390.89 25.49 2
 -26 -2 0 371.44 24.58 4
 26 -2 0 385.9 25 1
 -26 -2 0 374.9 24.38 3
 26 -2 0 370.53 24.67 4
 26 2 0 352.66 24.37 3
 -26 2 0 401.14 24.38 3
 -26 2 0 365.3 24.95 1
 26 2 0 397.69 25.51 2
 26 2 0 393.35 25.09 1
 -26 2 0 416.74 25.81 2
 -26 2 0 400.77 24.7 4
 26 2 0 378.18 24.59 4
 28 -2 0 160.03 10.57 1
 28 -2 0 165.51 11.38 2
 28 -2 0 137.01 9.81 3
 -28 -2 0 164.59 10.67 1
 -28 -2 0 155.05 10.11 4
 -28 -2 0 171.21 11.16 2
 28 -2 0 140.77 10.14 4
 -28 -2 0 147.83 9.85 3
 28 2 0 152.42 11.05 2
 -28 2 0 140.42 9.81 3
 -28 2 0 172.43 11.4 2
 28 2 0 146.35 9.84 3
 28 2 0 157.57 10.13 4
 -28 2 0 155.46 10.53 1
 -28 2 0 145.63 10.16 4
 28 2 0 139.52 10.52 1
 -30 -2 0 3.09 0.97 4
 -30 -2 0 3.69 0.7 3
 30 -2 0 4.47 1.92 2
 -30 -2 0 4.09 1.62 2
 -30 -2 0 2.67 1.22 1
 30 -2 0 2.78 1.05 4
 30 -2 0 2.91 0.66 3
 30 -2 0 2.54 1.16 1
 30 2 0 3.17 0.99 4
 -30 2 0 2.76 1.16 1
 -30 2 0 2.77 1.05 4
 -30 2 0 3.65 1.73 2
 30 2 0 2.45 0.67 3
 -30 2 0 3.05 0.64 3
 30 2 0 4.74 1.73 2
 30 2 0 2.72 1.28 1
 -32 -2 0 11.58 1.31 3
 32 -2 0 13.21 2.14 1
 32 -2 0 12.62 1.32 3
 -32 -2 0 13.66 2.19 1
 -32 -2 0 12.86 2.6 2
 -32 -2 0 12.3 1.69 4
 32 -2 0 16.59 3.09 2
 -32 2 0 13.37 1.31 3
 32 2 0 12.13 1.33 3
 32 2 0 13.2 2.68 2
 32 2 0 15.14 1.81 4
 -32 2 0 13.03 2.18 1
 -32 2 0 13.87 2.74 2
 32 2 0 15.32 2.32 1
 -32 2 0 15.57 1.91 4
 34 -2 0 31.99 2.49 3
 34 -2 0 32.17 3.32 1
 -34 -2 0 31.73 3.34 1
 34 -2 0 40.34 4.42 2
 -34 -2 0 32.34 2.51 3
 -34 -2 0 38.6 4.02 2
 -34 -2 0 32.13 2.89 4
 -34 2 0 32.64 3.36 1
 34 2 0 35.65 4.02 2
 -34 2 0 29.89 2.94 4
 34 2 0 34.51 3.45 1
 34 2 0 31.16 2.82 4
 -34 2 0 31.11 2.47 3
 34 2 0 33.88 2.51 3
 -34 2 0 37.81 4.2 2
 -36 -2 0 38.5 4.14 2
 -36 -2 0 35.89 3.55 1
 -36 -2 0 31.02 2.53 3
 36 -2 0 34.36 3.47 1
 36 -2 0 30.58 2.51 3
 -36 -2 0 33.79 2.94 4
 -36 2 0 33.19 2.51 3
 36 2 0 31.5 4.45 2
 -36 2 0 35.66 3.48 1
 36 2 0 30.97 2.5 3
 36 2 0 34.09 3.51 1
 -1 -3 0 1174.76 87.25 1
 -1 -3 0 1406.67 87.09 4
 -1 -3 0 1415.02 87.22 2
 1 -3 0 1469.34 87.11 3
 -1 -3 0 1393.3 87.1 3
 1 -3 0 1256.26 87.28 1
 1 -3 0 1325.83 87.11 4
 1 3 0 1229.81 87.19 2
 -1 3 0 1392.87 87.31 1
 1 3 0 1393.32 87.1 3
 -1 3 0 1375.46 87.3 2
 1 3 0 1482.24 87.31 1
 1 3 0 1507.54 87.09 4
 -3 -3 0 40.9 3.17 2
 -3 -3 0 46.34 3.08 4
 -3 -3 0 47.04 3.12 3
 -3 -3 0 47.62 3.35 1
 3 -3 0 46.79 3.11 3
 3 -3 0 45.28 3.33 1
 -3 3 0 52.69 3.18 4
 3 3 0 50.28 3.08 4
 -3 3 0 51.44 3.12 3
 3 3 0 51.12 3.12 3
 3 3 0 38.04 3.3 1
 3 3 0 49.24 3.19 2
 -3 3 0 47.59 3.34 1
 -3 3 0 46.4 3.41 2
 5 -3 0 37.1 2.9 2
 5 -3 0 36.42 2.69 1
 -5 -3 0 33.3 2.55 2
 -5 -3 0 40.46 2.43 4
 -5 -3 0 31.54 2.69 1
 5 -3 0 44.66 2.47 3
 5 -3 0 39.69 2.58 4
 -5 -3 0 37.42 2.46 3
 -5 3 0 39.6 2.72 1
 -5 3 0 35.92 2.45 3
 5 3 0 33.14 2.42 4
 5 3 0 35.52 2.47 3
 5 3 0 36.46 2.73 1
 5 3 0 37.15 2.55 2
 -7 -3 0 412.8 30.24 1
 7 -3 0 442.86 30.09 4
 -7 -3 0 527.5 29.99 4
 7 -3 0 485.33 30 3
 -7 -3 0 488.21 30.01 3
 -7 -3 0 459.94 30.14 2
 7 -3 0 483.09 30.47 2
 -7 3 0 428.55 29.98 3
 -7 3 0 491.64 30.24 1
 7 3 0 444.65 30.25 1
 7 3 0 404.26 30.11 2
 7 3 0 501.62 29.99 4
 -7 3 0 530.82 30.52 2
 7 3 0 496.69 30.01 3
 -9 -3 0 47.72 3.73 1
 9 -3 0 53.91 3.71 1
 -9 -3 0 53.44 3.68 2
 9 -3 0 48.09 3.53 4
 -9 -3 0 54.71 3.44 3
 9 -3 0 44.59 3.9 2
 -9 -3 0 54.6 3.44 4
 9 -3 0 55.33 3.43 3
 9 3 0 57.91 3.68 2
 -9 3 0 40.96 3.51 4
 -9 3 0 50.26 3.41 3
 9 3 0 56.51 3.44 3
 9 3 0 51.73 3.76 1
 -9 3 0 54.25 3.72 1
 9 3 0 52.72 3.43 4
 -11 -3 0 126.72 8.27 3
 11 -3 0 138.9 8.26 3
 -11 -3 0 124.59 8.62 1
 -11 -3 0 120.74 8.56 2
 11 -3 0 127.61 8.56 1
 -11 -3 0 136.62 8.3 4
 11 3 0 133.02 8.29 4
 -11 3 0 132.97 8.93 2
 -11 3 0 121.53 8.24 3
 -11 3 0 138.23 8.43 4
 11 3 0 130.73 8.58 2
 -11 3 0 115.19 8.52 1
 11 3 0 111.97 8.56 1
 13 -3 0 45.44 2.82 3
 13 -3 0 42.1 3 4
 -13 -3 0 36.76 3.18 1
 -13 -3 0 38.21 2.81 3
 13 -3 0 47.39 3.69 2
 -13 -3 0 42.03 2.87 4
 13 -3 0 45.37 3.22 1
 -13 -3 0 39.03 3.22 2
 -13 3 0 45.6 3.2 1
 13 3 0 42.09 2.87 4
 -13 3 0 41.12 2.8 3
 13 3 0 35.95 3.16 2
 -13 3 0 43.09 3.02 4
 -13 3 0 42.83 3.55 2
 15 -3 0 9.41 1.35 1
 15 -3 0 10.05 1.14 4
 -15 -3 0 7.69 1.29 2
 15 -3 0 13.48 2.17 2
 15 3 0 7.63 0.88 4
 15 3 0 7.68 1.29 2
 -15 3 0 7.39 0.77 3
 -15 3 0 9.07 1.24 1
 15 3 0 8.7 0.82 3
 -15 3 0 10.11 1.86 2
 -15 3 0 9.15 1.1 4
 -17 -3 0 44.61 3.14 4
 17 -3 0 41.75 3.23 4
 17 -3 0 46.81 3.02 3
 -17 -3 0 45.31 3.04 3
 17 -3 0 45.35 3.93 2
 -17 3 0 44.63 3 3
 17 3 0 40.59 3.02 3
 -17 3 0 51.83 4.03 2
 -17 3 0 43.74 3.46 1
 -17 3 0 42.53 3.23 4
 17 3 0 48.6 3.58 1
 19 -3 0 107.07 6.48 3
 -19 -3 0 94.57 7.13 2
 19 -3 0 97.66 7.5 2
 19 -3 0 88.9 6.67 4
 -19 -3 0 100.07 6.6 4
 -19 -3 0 106.65 7.05 1
 -19 -3 0 91.86 6.47 3
 19 3 0 104.66 7.05 1
 -19 3 0 86.29 7.32 2
 -19 3 0 103.92 6.73 4
 19 3 0 106.58 6.5 3
 19 3 0 102.21 7.18 2
 19 3 0 91.32 6.56 4
 21 -3 0 13.1 1.18 3
 21 -3 0 19.2 2.1 1
 -21 -3 0 15.95 2.04 1
 21 -3 0 14.95 2.52 2
 -21 -3 0 13.5 1.2 3
 21 -3 0 14.02 1.55 4
 -21 -3 0 14.29 2.18 2
 -21 -3 0 13.22 1.39 4
 -21 3 0 14.34 1.6 4
 21 3 0 15.33 2.15 2
 -21 3 0 18.57 2.87 2
 21 3 0 12.25 1.36 4
 -21 3 0 11.01 1.65 1
 21 3 0 15.52 1.22 3
 -21 3 0 13.35 1.17 3
 21 3 0 14.76 1.97 1
 -23 -3 0 -0.33 0.99 2
 -23 -3 0 -0.17 0.59 4
 -23 -3 0 0.6 0.45 3
 23 -3 0 0.13 0.72 4
 23 -3 0 0.43 0.81 1
 -23 -3 0 0.43 0.83 1
 23 -3 0 1.09 1.38 2
 23 -3 0 0.43 0.45 3
 -23 3 0 0.41 0.41 3
 23 3 0 -0.11 1.03 2
 23 3 0 0.71 0.46 3
 -23 3 0 -0.05 0.77 4
 -23 3 0 1.6 0.9 1
 23 3 0 0.87 0.62 4
 23 3 0 0.1 0.82 1
 -23 3 0 -0.1 1.09 2
 25 -3 0 1.78 0.97 1
 25 -3 0 2.48 0.96 4
 -25 -3 0 1.45 1 1
 25 -3 0 1.71 0.52 3
 -25 -3 0 2.51 1.24 2
 25 -3 0 1.96 1.5 2
 -25 -3 0 0.83 0.43 3
 -25 -3 0 1.12 0.75 4
 25 3 0 2.41 1.25 2
 25 3 0 1.5 0.54 3
 -25 3 0 1.81 0.99 1
 -25 3 0 1.85 1.45 2
 -25 3 0 2.2 0.93 4
 25 3 0 1.14 0.72 4
 -25 3 0 1.42 0.51 3
 25 3 0 2.24 1.06 1
 -27 -3 0 15.08 1.65 4
 27 -3 0 13.26 1.24 3
 -27 -3 0 11.89 1.24 3
 27 -3 0 16.18 2.12 1
 -27 -3 0 15.54 2.54 2
 27 -3 0 16.51 1.85 4
 27 -3 0 16.02 2.88 2
 -27 3 0 12.22 1.22 3
 27 3 0 16.02 2.59 2
 27 3 0 10.77 1.47 4
 -27 3 0 16.08 2.19 1
 27 3 0 15.71 2.17 1
 27 3 0 11.03 1.23 3
 -27 3 0 14.95 1.78 4
 -27 3 0 15.01 2.66 2
 -29 -3 0 3.29 0.92 4
 -29 -3 0 5.57 1.76 2
 -29 -3 0 2.55 1.18 1
 29 -3 0 5.86 2.26 2
 29 -3 0 4.46 1.19 4
 -29 -3 0 3.72 0.73 3
 29 -3 0 3.15 0.64 3
 29 -3 0 4.24 1.34 1
 29 3 0 2.42 0.64 3
 -29 3 0 4.16 1.16 4
 29 3 0 4 1.35 1
 -29 3 0 3.51 1.6 2
 -29 3 0 2.52 0.6 3
 29 3 0 5.97 1.88 2
 -29 3 0 3.22 1.24 1
 29 3 0 2.65 0.92 4
 -31 -3 0 6.5 0.91 3
 -31 -3 0 6.87 1.65 1
 -31 -3 0 4.5 1.07 4
 -31 -3 0 6.57 1.96 2
 31 -3 0 6.45 1.6 1
 31 -3 0 5.02 2.13 2
 31 -3 0 6.73 0.89 3
 31 3 0 4.71 1.11 4
 31 3 0 7.84 1.75 1
 31 3 0 5.06 0.83 3
 -31 3 0 5.84 0.82 3
 -31 3 0 5.9 1.51 1
 -31 3 0 4.64 1.22 4
 31 3 0 9.11 2.23 2
 -31 3 0 6.73 2.22 2
 -33 -3 0 5.22 0.92 3
 33 -3 0 5.81 0.89 3
 33 -3 0 5.56 1.57 1
 -33 -3 0 5.75 1.2 4
 -33 -3 0 5.3 1.84 2
 33 -3 0 6.13 2.21 2
 -33 -3 0 5.97 1.69 1
 33 3 0 7.31 2.11 2
 33 3 0 4.5 1.53 1
 -33 3 0 8.09 2.49 2
 -33 3 0 7.89 1.48 4
 -33 3 0 7.51 1.65 1
 -33 3 0 7.66 0.96 3
 33 3 0 6.97 0.99 3
 33 3 0 6.75 1.3 4
 -35 -3 0 6.33 0.96 3
 -35 -3 0 5.25 1.65 1
 -35 -3 0 4.62 1.16 4
 -35 -3 0 5.98 2.05 2
 35 -3 0 6.32 0.94 3
 35 -3 0 4.89 1.57 1
 -35 3 0 1.5 1.18 2
 35 3 0 7.22 1.78 1
 35 3 0 4.64 1.2 4
 35 3 0 9.12 1.06 3
 35 3 0 7.38 2.16 2
 -35 3 0 9.68 1.87 1
 -35 3 0 6.05 0.91 3
 37 -3 0 0.52 1.2 1
 37 -3 0 -0.94 1.77 2
 -37 -3 0 0.8 0.93 4
 37 -3 0 0.87 0.62 3
 -37 -3 0 -0.62 1.19 1
 -37 -3 0 -0.58 1.32 2
 -37 -3 0 0.45 0.62 3
 37 3 0 1.27 1.28 1
 -37 3 0 -0.36 1.54 2
 -37 3 0 0.41 0.56 3
 37 3 0 1.79 1.79 2
 -37 3 0 0.92 1.1 4
 37 3 0 1.08 0.64 3
 -37 3 0 -0.65 1.14 1
 -2 -4 0 1755.78 109.56 2
 2 -4 0 1628.21 109.69 2
 2 -4 0 1653.59 109.42 3
 2 -4 0 1612.14 109.66 1
 2 -4 0 1936.59 109.47 4
 2 4 0 1788 109.56 2
 -2 4 0 1799.85 109.42 3
 2 4 0 1539.22 109.41 3
 2 4 0 1718.67 109.68 1
 -2 4 0 1603.47 109.68 2
 -2 4 0 2013.94 109.47 4
 -2 4 0 1613.85 109.66 1
 -4 -4 0 40.28 2.42 4
 -4 -4 0 33.81 2.55 2
 4 -4 0 32.61 2.72 1
 -4 -4 0 35.21 2.45 3
 -4 -4 0 29.73 2.7 1
 4 -4 0 33.95 2.45 3
 4 4 0 43.92 2.43 4
 4 4 0 34.01 2.74 1
 -4 4 0 36.53 2.76 1
 -4 4 0 34.59 2.45 3
 -4 4 0 37.75 2.88 2
 4 4 0 34.3 2.46 3
 4 4 0 36.38 2.56 2
 -4 4 0 42.98 2.56 4
 -6 -4 0 780.67 52.12 2
 -6 -4 0 770.26 52.02 3
 6 -4 0 822.92 52.31 1
 6 -4 0 785.84 52.11 4
 6 -4 0 789.41 52.02 3
 -6 -4 0 789.42 51.98 4
 -6 -4 0 783.24 52.33 1
 6 4 0 922.64 51.99 4
 -6 4 0 782.01 52.02 3
 6 4 0 903.44 52.04 3
 6 4 0 770.63 52.31 1
 6 4 0 845.14 52.13 2
 -6 4 0 887.01 52.34 1
 8 -4 0 2492.43 166.1 3
 -8 -4 0 2681.09 166.27 2
 -8 -4 0 2782.49 166.08 4
 8 -4 0 2570.69 166.4 1
 -8 -4 0 2272.39 166.39 1
 8 4 0 2384.45 166.23 2
 -8 4 0 2544.19 166.22 4
 -8 4 0 2683.29 166.41 1
 8 4 0 2770.92 166.08 4
 8 4 0 2747.48 166.47 1
 -8 4 0 2836.49 166.11 3
 10 -4 0 2028.28 121.68 3
 10 -4 0 1948.85 121.82 4
 -10 -4 0 1926.37 121.69 3
 -10 -4 0 1973.36 121.92 2
 -10 -4 0 1907.85 122.07 1
 10 -4 0 2005.95 122.02 1
 -10 -4 0 1856.53 121.66 4
 10 4 0 1760.07 121.86 2
 -10 4 0 2137.35 121.84 4
 10 4 0 1944.26 121.66 4
 -10 4 0 1829.54 121.98 1
 10 4 0 1838.03 122.03 1
 -10 4 0 1682.82 122.22 2
 -10 4 0 1962.93 121.67 3
 12 -4 0 235.75 17.5 2
 -12 -4 0 240.57 17.23 1
 12 -4 0 246.56 17.16 1
 -12 -4 0 266.81 16.86 4
 -12 -4 0 281.38 17.18 2
 12 4 0 279.85 16.85 4
 -12 4 0 279.69 17.22 1
 -12 4 0 257.47 17 4
 12 4 0 272.47 16.86 3
 -12 4 0 265.42 17.56 2
 -12 4 0 273.43 16.84 3
 12 4 0 244.41 17.11 2
 -14 -4 0 126.35 8.49 4
 -14 -4 0 135.65 8.88 2
 14 -4 0 137.92 8.88 1
 14 -4 0 127.63 8.65 4
 14 -4 0 141.73 9.39 2
 -14 4 0 129.78 8.84 1
 14 4 0 141.05 8.5 4
 14 4 0 139.98 8.48 3
 14 4 0 126.75 8.82 2
 -14 4 0 99.98 9.05 2
 -14 4 0 121.28 8.62 4
 -14 4 0 133.83 8.45 3
 16 -4 0 632.51 40.27 4
 16 -4 0 564.94 40.89 2
 -16 -4 0 584.41 40.52 1
 -16 -4 0 679.68 40.09 3
 16 -4 0 562.53 40.03 3
 -16 4 0 654.15 40.5 1
 16 4 0 648.75 40.11 4
 -16 4 0 659.55 40.28 4
 -16 4 0 605.08 40.92 2
 16 4 0 655.06 40.08 3
 16 4 0 653.69 40.58 1
 16 4 0 627.5 40.52 2
 18 -4 0 507.62 34.69 3
 -18 -4 0 567.6 35.3 1
 18 -4 0 548.1 34.95 4
 -18 -4 0 561.76 34.74 3
 18 -4 0 563.73 35.78 2
 -18 -4 0 544.18 34.79 4
 -18 4 0 558.65 34.95 4
 18 4 0 495.73 35.19 1
 18 4 0 552.51 34.72 3
 -18 4 0 542.8 35.69 2
 -20 -4 0 131.77 8.22 4
 20 -4 0 113.72 8.07 3
 20 -4 0 130.43 9.28 2
 20 -4 0 136.38 8.42 4
 -20 -4 0 124.4 8.71 1
 20 -4 0 126.81 8.63 1
 -20 -4 0 124.85 8.12 3
 -20 -4 0 123.39 8.77 2
 -20 4 0 118.31 8.07 3
 20 4 0 116.11 8.09 3
 20 4 0 127.97 8.2 4
 20 4 0 132.16 8.8 2
 20 4 0 120.14 8.66 1
 -20 4 0 116.39 8.56 1
 -20 4 0 117.06 9.08 2
 -20 4 0 131.79 8.38 4
 22 -4 0 14.22 2.52 2
 22 -4 0 19.11 2.21 1
 -22 -4 0 16.54 2.18 1
 -22 -4 0 17.29 2.35 2
 -22 -4 0 15.08 1.36 3
 22 -4 0 16.12 1.71 4
 22 -4 0 16.44 1.32 3
 -22 -4 0 14.32 1.49 4
 22 4 0 15.72 1.48 4
 22 4 0 17.98 2.34 2
 -22 4 0 16.43 1.64 4
 -22 4 0 16.47 2.53 2
 -22 4 0 17.52 1.96 1
 22 4 0 18.29 2.35 1
 -22 4 0 14.43 1.29 3
 22 4 0 16.78 1.37 3
 24 -4 0 42.99 3.63 1
 24 -4 0 42.75 3.35 4
 -24 -4 0 47.24 3.81 1
 -24 -4 0 41.63 3.06 3
 -24 -4 0 48.4 4.03 2
 24 -4 0 41.64 3.03 3
 24 -4 0 39.47 4.16 2
 -24 -4 0 44.72 3.23 4
 -24 4 0 45.18 4.31 2
 24 4 0 46.24 3.78 1
 -24 4 0 47.14 3.7 1
 -24 4 0 42.65 3.02 3
 24 4 0 39.88 3.18 4
 24 4 0 48.65 3.96 2
 -24 4 0 53.77 3.49 4
 24 4 0 37.12 3.03 3
 -26 -4 0 144.72 10.57 1
 26 -4 0 146.36 9.84 3
 -26 -4 0 166.43 10.07 4
 -26 -4 0 149.13 10.81 2
 -26 -4 0 153.87 9.88 3
 26 -4 0 148.93 10.19 4
 26 -4 0 144.35 10.48 1
 26 -4 0 168.28 11.43 2
 26 4 0 142.31 10 4
 26 4 0 149.25 10.58 1
 -26 4 0 161.73 10.22 4
 -26 4 0 145.11 11.1 2
 26 4 0 149.41 9.87 3
 -26 4 0 145.73 10.45 1
 26 4 0 167.08 10.91 2
 -26 4 0 142.32 9.82 3
 28 -4 0 157.55 11.27 2
 28 -4 0 154.53 10.39 1
 -28 -4 0 145.76 10.68 2
 -28 -4 0 148.47 10.44 1
 -28 -4 0 148.56 9.67 3
 28 -4 0 136.1 9.97 4
 28 -4 0 140.79 9.62 3
 28 4 0 150.29 10.46 1
 28 4 0 132.85 9.79 4
 28 4 0 155.7 10.76 2
 28 4 0 147.98 9.66 3
 -28 4 0 155.3 10.37 1
 -28 4 0 146.13 9.99 4
 -28 4 0 157.92 11.14 2
 -28 4 0 150.36 9.63 3
 -30 -4 0 13.72 2.58 2
 -30 -4 0 16.76 1.72 4
 30 -4 0 19.21 3.36 2
 -30 -4 0 15.49 2.36 1
 30 -4 0 12.97 1.38 3
 -30 -4 0 14.62 1.45 3
 30 -4 0 13.83 2.16 1
 30 4 0 14.62 2.37 1
 -30 4 0 20.48 2.53 1
 30 4 0 14.57 1.43 3
 -30 4 0 15.24 1.38 3
 30 4 0 16.42 2.65 2
 30 4 0 13.6 1.69 4
 -30 4 0 18.56 3.32 2
 -30 4 0 20.78 2.21 4
 -32 -4 0 4.75 1.61 1
 32 -4 0 4.89 0.83 3
 -32 -4 0 5.97 1.14 4
 32 -4 0 4.73 2.36 2
 -32 -4 0 6.08 0.92 3
 32 -4 0 5.11 1.48 1
 -32 -4 0 8.21 2.11 2
 32 4 0 5.05 1.09 4
 -32 4 0 6.63 2.26 2
 -32 4 0 5.29 0.85 3
 -32 4 0 6.04 1.57 1
 32 4 0 4.75 1.53 1
 -32 4 0 6.55 1.33 4
 32 4 0 4.89 0.87 3
 32 4 0 7.31 2.05 2
 -34 -4 0 46.2 3.68 4
 34 -4 0 44.57 3.34 3
 -34 -4 0 54.18 4.9 2
 -34 -4 0 40.82 3.34 3
 34 -4 0 50.2 4.27 1
 -34 -4 0 47.76 4.33 1
 34 4 0 55.32 4.93 2
 -34 4 0 45.62 3.33 3
 34 4 0 43.37 3.64 4
 -34 4 0 53.13 5.21 2
 34 4 0 46.83 4.34 1
 34 4 0 47.07 3.39 3
 -34 4 0 51.76 4.28 1
 36 -4 0 38.83 3.03 3
 -36 -4 0 40.61 4.39 2
 -36 -4 0 41.38 4.06 1
 36 -4 0 43.09 4.99 2
 36 -4 0 38.46 3.91 1
 -36 -4 0 42.6 3.08 3
 -36 -4 0 39.28 3.38 4
 36 4 0 45.97 4.67 2
 36 4 0 41.08 3.08 3
 36 4 0 44.92 4.14 1
 -36 4 0 41.91 3.03 3
 -36 4 0 47.49 4.96 2
 36 4 0 36.09 3.35 4
 -36 4 0 42.83 3.98 1
 -36 4 0 41.74 3.58 4
 -1 -5 0 1.89 0.36 4
 1 -5 0 0.38 0.3 4
 1 -5 0 0 0.46 2
 1 -5 0 0.7 0.33 3
 -1 -5 0 0.26 0.27 4
 1 -5 0 0.23 0.5 1
 -1 -5 0 0.66 0.48 2
 -1 -5 0 0.67 0.47 2
 -1 5 0 1.03 0.36 4
 -1 5 0 -0.28 0.5 1
 -1 5 0 0.19 0.28 3
 1 5 0 0.22 0.31 3
 -1 5 0 1.14 0.57 2
 1 5 0 0.61 0.32 3
 1 5 0 0.44 0.53 1
 1 5 0 0.5 0.53 1
 3 -5 0 488.31 28.23 3
 3 -5 0 476.29 28.28 4
 -3 -5 0 445.15 28.55 1
 3 -5 0 393.27 28.55 2
 -3 -5 0 437.1 28.21 3
 -3 -5 0 435.91 28.18 4
 -3 -5 0 476.07 28.39 2
 3 -5 0 455.58 28.56 1
 3 5 0 401.82 28.5 1
 -3 5 0 448.51 28.56 1
 3 5 0 402.77 28.34 2
 3 5 0 425.77 28.18 4
 -3 5 0 453.69 28.61 2
 -3 5 0 451.45 28.22 3
 -5 -5 0 177.66 12.61 1
 5 -5 0 184.28 12.61 1
 -5 -5 0 186.19 12.4 2
 -5 -5 0 192.36 12.29 3
 5 -5 0 219.67 12.3 3
 -5 -5 0 184.55 12.24 4
 5 5 0 214.44 12.25 4
 -5 5 0 194.54 12.29 3
 -5 5 0 179.28 12.61 1
 -5 5 0 192.96 12.75 2
 5 5 0 170.25 12.38 2
 -7 -5 0 105.72 7.75 1
 7 -5 0 128.39 7.4 3
 -7 -5 0 108.62 7.39 3
 -7 -5 0 111.55 7.51 2
 7 -5 0 116.87 7.75 1
 -7 -5 0 114.66 7.34 4
 7 5 0 106.86 7.49 2
 -7 5 0 109.04 7.38 3
 7 5 0 124.54 7.34 4
 -7 5 0 124.09 7.51 4
 -7 5 0 108.96 7.72 1
 7 5 0 100.75 7.71 1
 9 -5 0 129.51 7.37 4
 -9 -5 0 116.07 7.15 4
 9 -5 0 96.26 7.49 1
 -9 -5 0 117.35 7.37 2
 9 -5 0 104.97 7.81 2
 -9 5 0 110.65 7.82 2
 9 5 0 101.55 7.32 2
 -9 5 0 106.31 7.17 3
 9 5 0 111.42 7.14 4
 9 5 0 108.15 7.19 3
 -9 5 0 112.28 7.56 1
 -9 5 0 110.23 7.32 4
 11 -5 0 59.2 5.6 2
 11 -5 0 83.52 5.49 1
 -11 -5 0 71.11 5.25 2
 11 -5 0 78.5 5.21 4
 -11 -5 0 70.63 5 4
 -11 5 0 81.28 5.23 4
 -11 5 0 82.21 5.04 3
 -11 5 0 75.41 5.78 2
 11 5 0 75.26 5.01 4
 11 5 0 75.9 5.26 2
 -11 5 0 73.73 5.42 1
 11 5 0 88.34 5.08 3
 -13 -5 0 9.87 1.29 2
 -13 -5 0 7.11 0.75 3
 13 -5 0 5.44 1.51 2
 13 -5 0 7.77 1.05 4
 -13 -5 0 5.37 0.67 4
 13 5 0 8.83 1.37 1
 13 5 0 6.88 0.74 3
 -13 5 0 8.08 1.68 2
 -13 5 0 4.9 0.91 4
 -13 5 0 8.78 1.26 1
 13 5 0 5.74 0.7 4
 13 5 0 7.59 1.1 2
 -13 5 0 7.5 0.71 3
 -15 -5 0 43.71 3.48 2
 -15 -5 0 46.88 3.11 3
 -15 -5 0 43.29 3.63 1
 15 -5 0 45.86 3.99 2
 15 -5 0 47.46 3.07 3
 15 5 0 45.9 3.09 4
 -15 5 0 43.07 3.97 2
 15 5 0 40.41 3.55 1
 -15 5 0 45.18 3.31 4
 15 5 0 47.3 3.09 3
 15 5 0 39.84 3.4 2
 17 -5 0 188.04 12.36 2
 17 -5 0 175.93 11.7 1
 -17 -5 0 177.32 11.82 1
 -17 -5 0 178.3 11.24 3
 17 -5 0 171.12 11.19 3
 17 -5 0 179 11.47 4
 17 5 0 182.26 11.83 1
 17 5 0 169.14 11.66 2
 17 5 0 169.06 11.23 4
 -17 5 0 160.12 12.13 2
 -17 5 0 176.53 11.44 4
 17 5 0 161.24 11.21 3
 19 -5 0 159.02 10.02 3
 19 -5 0 150.59 10.27 4
 -19 -5 0 145.53 10.61 1
 19 -5 0 147.15 10.5 1
 -19 -5 0 143.81 10.07 4
 19 -5 0 173.04 11.28 2
 -19 -5 0 142.49 10.03 3
 -19 5 0 162.32 10.3 4
 -19 5 0 169.11 10.59 1
 -19 5 0 148.79 10 3
 19 5 0 153.65 10.64 1
 -19 5 0 165.25 11.18 2
 19 5 0 163.11 10.06 3
 -21 -5 0 7.26 1.49 2
 21 -5 0 10.88 2.3 2
 -21 -5 0 9.55 1.1 4
 -21 -5 0 10.45 1.78 1
 21 -5 0 9.46 1.35 4
 -21 -5 0 9.34 1.02 3
 21 -5 0 7.2 1.41 1
 21 -5 0 9.41 0.98 3
 -21 5 0 9.55 1.26 4
 21 5 0 10.22 1.04 3
 -21 5 0 9.65 0.94 3
 -21 5 0 7.81 1.89 2
 21 5 0 8.64 1.06 4
 21 5 0 9.3 1.62 2
 -21 5 0 9.91 1.62 1
 21 5 0 8.79 1.66 1
 -23 -5 0 39.96 2.77 3
 -23 -5 0 42.52 2.9 4
 23 -5 0 35.68 2.7 3
 23 -5 0 35.57 3.02 4
 -23 -5 0 37.26 3.45 1
 23 -5 0 38.1 3.96 2
 23 -5 0 40.94 3.42 1
 -23 -5 0 39.19 3.52 2
 -23 5 0 36.94 3.07 4
 -23 5 0 37.07 3.97 2
 -23 5 0 39.44 2.72 3
 23 5 0 36.58 2.73 3
 23 5 0 34.65 3.38 1
 23 5 0 37.2 3.48 2
 -23 5 0 42.05 3.41 1
 23 5 0 38.68 2.85 4
 25 -5 0 31.27 2.34 3
 25 -5 0 31.49 3.01 1
 -25 -5 0 32.27 3.27 2
 25 -5 0 31.72 2.75 4
 -25 -5 0 31.44 3.13 1
 25 -5 0 25.83 3.76 2
 -25 -5 0 30.04 2.33 3
 -25 -5 0 32.25 2.52 4
 -25 5 0 30.36 2.97 1
 -25 5 0 34.23 3.64 2
 25 5 0 30.63 2.48 4
 25 5 0 33.61 2.38 3
 25 5 0 32.16 3.1 1
 25 5 0 33.48 3.25 2
 -25 5 0 31.41 2.33 3
 -25 5 0 34.64 2.71 4
 -27 -5 0 15.66 1.49 3
 27 -5 0 21.38 2.53 1
 27 -5 0 16.65 2.99 2
 -27 -5 0 18.99 2.51 1
 -27 -5 0 14.98 2.46 2
 27 -5 0 16.49 1.47 3
 -27 -5 0 18.08 1.72 4
 -27 5 0 20.47 2.17 4
 27 5 0 16.48 2.35 1
 27 5 0 21.9 2.88 2
 -27 5 0 19.52 2.38 1
 -27 5 0 14.67 1.42 3
 27 5 0 14.35 1.66 4
 27 5 0 17.64 1.52 3
 -27 5 0 19.71 3.19 2
 -29 -5 0 11.82 2.25 2
 29 -5 0 14.12 2.17 1
 -29 -5 0 13.04 2.22 1
 -29 -5 0 13.09 1.35 3
 29 -5 0 15.63 3.21 2
 29 -5 0 13.65 1.28 3
 -29 -5 0 11.37 1.53 4
 29 5 0 14.16 2.22 1
 -29 5 0 12.78 1.26 3
 -29 5 0 9.19 2.48 2
 -29 5 0 13.97 1.88 4
 -29 5 0 16.25 2.26 1
 29 5 0 11.98 1.3 3
 29 5 0 11.45 1.49 4
 29 5 0 17.25 2.54 2
 31 -5 0 -1.38 1.6 2
 -31 -5 0 0.4 0.59 3
 -31 -5 0 0.75 1.17 1
 -31 -5 0 0.49 1.29 2
 31 -5 0 0.24 0.54 3
 -31 -5 0 0.39 0.77 4
 31 -5 0 0.87 1.08 1
 -31 5 0 0.25 0.71 4
 -31 5 0 0.02 0.56 2
 -31 5 0 0.22 1.05 1
 -31 5 0 0.66 0.58 3
 31 5 0 0.04 0.74 4
 31 5 0 1.58 1.23 1
 31 5 0 0.17 0.58 3
 31 5 0 -0.5 1.29 2
 -33 -5 0 9.25 1.45 4
 -33 -5 0 10.42 1.22 3
 33 -5 0 8.32 1.11 3
 -33 -5 0 9.6 2.16 2
 33 -5 0 7.28 1.78 1
 -33 -5 0 9.59 2.02 1
 -33 5 0 10.9 1.17 3
 -33 5 0 12.03 2.12 1
 33 5 0 9.58 2.3 2
 33 5 0 9.32 1.97 1
 33 5 0 12.4 1.28 3
 -33 5 0 7.48 2.51 2
 33 5 0 8.86 1.41 4
 -35 -5 0 3.59 1.8 2
 -35 -5 0 2.14 1.46 1
 35 -5 0 2.19 2.09 2
 35 -5 0 2.85 1.38 1
 35 -5 0 3.25 0.76 3
 -35 -5 0 3.4 0.8 3
 -35 -5 0 4.13 1.06 4
 -35 5 0 4.54 2.04 2
 35 5 0 3.58 1.87 2
 35 5 0 2.59 1.42 1
 -35 5 0 2 1.33 1
 35 5 0 2.05 0.73 3
 -35 5 0 2.87 0.74 3
 35 5 0 2.45 1.01 4
 -35 5 0 2.92 1.27 4
 -37 -5 0 0.37 0.64 3
 -37 -5 0 0.66 1.3 1
 -37 -5 0 0.3 0.87 4
 37 -5 0 0.52 0.63 3
 37 -5 0 0.39 1.17 1
 -37 -5 0 -0.72 1.27 2
 37 -5 0 1.15 2.02 2
 -37 5 0 0.05 0.54 3
 37 5 0 -0.4 1.16 1
 37 5 0 -0.53 0.68 4
 37 5 0 -0.11 0.63 3
 -37 5 0 1.2 1.22 1
 -37 5 0 -0.97 1.04 4
 37 5 0 0.11 1.44 2
 -37 5 0 1.01 1.76 2
 0 -6 0 715.33 41.8 4
 0 -6 0 584.85 42.02 2
 0 -6 0 674.89 41.8 4
 0 -6 0 643.12 42.09 2
 2 -6 0 1669.79 105.23 2
 2 -6 0 1713.39 105.26 1
 -2 -6 0 1586.22 105.04 2
 2 -6 0 1780.14 104.88 4
 -2 6 0 1474.76 105.17 1
 2 6 0 1512.28 105.02 2
 2 6 0 1760.92 104.81 4
 -2 6 0 1640.26 105.21 2
 -2 6 0 1699.89 104.83 3
 4 -6 0 188.47 11.98 1
 -4 -6 0 178.54 11.95 1
 -4 -6 0 190.21 11.56 3
 4 -6 0 160.62 11.96 2
 -4 -6 0 164.08 11.7 2
 -4 -6 0 183.58 11.51 4
 4 -6 0 181.17 11.62 4
 -4 6 0 159.7 11.89 1
 -4 6 0 188.94 11.56 3
 4 6 0 188.57 11.51 4
 -4 6 0 192.13 11.62 4
 4 6 0 166.14 11.7 2
 -6 -6 0 547.46 31.78 4
 -6 -6 0 511.77 31.98 2
 6 -6 0 422.2 32.14 1
 6 6 0 489.37 31.82 3
 -6 6 0 476.48 31.81 3
 -6 6 0 481.98 32.35 2
 6 6 0 430.5 31.92 2
 6 6 0 542.17 31.77 4
 -6 6 0 541.03 32.27 1
 -6 6 0 537.9 31.93 4
 8 -6 0 2247.8 126.69 4
 -8 -6 0 1978.15 126.69 2
 -8 -6 0 2184.03 126.49 4
 8 -6 0 1828.58 127.14 2
 8 6 0 1948.19 126.54 3
 8 6 0 1824.1 126.65 2
 8 6 0 2020.66 126.48 4
 -8 6 0 1930.95 126.94 1
 -8 6 0 1925.77 126.53 3
 -8 6 0 1883.99 127.14 2
 -8 6 0 2116.41 126.67 4
 10 -6 0 704.81 45.68 2
 10 -6 0 684.23 44.91 3
 10 -6 0 801.44 45.11 4
 -10 -6 0 730.46 44.87 4
 -10 -6 0 756.67 44.94 3
 -10 -6 0 626.12 45.06 2
 10 6 0 596.86 45.3 1
 -10 6 0 687.48 45.05 4
 -10 6 0 717.17 44.91 3
 10 6 0 642.15 45.05 2
 10 6 0 787.33 44.95 3
 -10 6 0 743.43 45.38 1
 -10 6 0 643.28 45.57 2
 10 6 0 733.77 44.86 4
 -12 -6 0 295.6 18.15 3
 -12 -6 0 261.7 18.34 2
 12 -6 0 278.13 18.94 2
 -12 -6 0 283.84 18.67 1
 -12 -6 0 282.48 18.08 4
 12 -6 0 322.9 18.36 4
 12 -6 0 261.31 18.1 3
 12 6 0 299.1 18.15 3
 12 6 0 285.23 18.35 2
 12 6 0 231.86 18.52 1
 -12 6 0 323.68 18.34 4
 12 6 0 282.5 18.08 4
 -12 6 0 253.67 18.85 2
 14 -6 0 35 2.52 3
 14 -6 0 42.15 2.84 4
 -14 -6 0 34.93 2.5 4
 14 -6 0 34.55 3.4 2
 -14 -6 0 42.83 2.93 2
 -14 -6 0 35.33 3.09 1
 -14 -6 0 34.64 2.54 3
 14 6 0 34.18 2.53 3
 -14 6 0 35.19 3.39 2
 14 6 0 36.22 2.82 2
 14 6 0 35.94 2.49 4
 14 6 0 32.3 3.01 1
 -14 6 0 38.41 2.75 4
 16 -6 0 319.57 22.81 2
 16 -6 0 337.1 22.37 1
 -16 -6 0 327.08 21.89 3
 16 -6 0 312.27 21.85 3
 -16 -6 0 326.56 22.45 1
 -16 -6 0 359.43 22.3 2
 16 -6 0 368.75 22.14 4
 16 6 0 342.39 21.86 4
 16 6 0 364.35 21.91 3
 -16 6 0 331.4 21.85 3
 -16 6 0 382.86 22.14 4
 16 6 0 330.25 22.22 2
 16 6 0 337.45 22.46 1
 -16 6 0 333.84 22.85 2
 -18 -6 0 677.37 42.71 1
 -18 -6 0 629.51 42.04 3
 18 -6 0 638.68 42.26 4
 18 -6 0 632.07 42.53 1
 18 -6 0 634.8 42 3
 18 -6 0 684.49 43.21 2
 18 6 0 656.71 42.04 3
 -18 6 0 761.51 42.33 4
 18 6 0 639.77 42.45 2
 18 6 0 664.87 42.03 4
 -18 6 0 628.56 42 3
 18 6 0 614.66 42.59 1
 -18 6 0 709.63 42.59 1
 -18 6 0 661.2 43.13 2
 20 -6 0 310.08 19.49 4
 20 -6 0 305.97 20.48 2
 20 -6 0 318.61 19.2 3
 20 -6 0 300.61 19.78 1
 -20 -6 0 275.05 19.21 3
 -20 -6 0 291.57 19.75 2
 -20 -6 0 335.03 20.01 1
 -20 -6 0 304.4 19.25 4
 -20 6 0 309.43 19.77 1
 20 6 0 260.88 19.77 1
 -20 6 0 269.4 19.41 4
 -20 6 0 293.79 19.17 3
 20 6 0 313.05 19.22 3
 22 -6 0 -0.54 0.77 1
 22 -6 0 -0.03 0.42 3
 -22 -6 0 0.4 0.55 4
 -22 -6 0 0.22 0.51 3
 -22 -6 0 0.21 0.88 2
 22 -6 0 0.72 0.8 4
 22 -6 0 0.06 1.2 2
 -22 -6 0 0.2 0.96 1
 -22 6 0 0.21 1.26 2
 -22 6 0 -0.96 0.74 4
 -22 6 0 0.39 0.41 3
 22 6 0 0.03 0.52 4
 22 6 0 -0.52 0.43 3
 -22 6 0 0.42 0.83 1
 22 6 0 0.69 0.91 2
 22 6 0 0.03 0.91 1
 -24 -6 0 97.2 7.2 1
 -24 -6 0 93.34 6.47 4
 -24 -6 0 93.03 7.12 2
 24 -6 0 88.9 6.33 3
 24 -6 0 96.11 7.03 1
 -24 -6 0 91.79 6.39 3
 24 -6 0 103.36 6.77 4
 24 -6 0 107.71 7.94 2
 24 6 0 87.62 6.37 3
 -24 6 0 108.73 7.86 2
 -24 6 0 94.79 6.68 4
 -24 6 0 94.22 7 1
 24 6 0 118.95 7.33 2
 24 6 0 97.66 7.14 1
 24 6 0 90.53 6.43 4
 -24 6 0 99.76 6.36 3
 -26 -6 0 156.41 10.66 4
 -26 -6 0 153.51 10.57 3
 26 -6 0 171.35 11.28 1
 26 -6 0 183.93 12.28 2
 26 -6 0 158.81 10.52 3
 -26 -6 0 179.21 11.5 1
 -26 -6 0 173.45 11.5 2
 -26 6 0 165.3 10.53 3
 26 6 0 160.44 11.36 2
 -26 6 0 142.48 10.8 4
 26 6 0 157.29 10.55 3
 26 6 0 163.33 11.35 1
 -26 6 0 177.93 11.3 1
 26 6 0 156.37 10.64 4
 -26 6 0 149.34 11.85 2
 28 -6 0 121.51 7.77 3
 -28 -6 0 114.13 7.92 4
 28 -6 0 115.28 8.5 1
 -28 -6 0 117.37 8.76 2
 -28 -6 0 110.31 7.79 3
 -28 -6 0 131.46 8.79 1
 28 -6 0 126.65 9.51 2
 28 6 0 118.63 8.63 1
 28 6 0 131.63 8.82 2
 28 6 0 111.49 7.89 4
 -28 6 0 128.59 8.58 1
 -28 6 0 112.44 7.74 3
 28 6 0 121.66 7.8 3
 -28 6 0 120.22 9.36 2
 -28 6 0 102.52 8.08 4
 -30 -6 0 21.62 3.12 2
 -30 -6 0 20.92 2.92 1
 -30 -6 0 27.08 2.19 4
 30 -6 0 24.99 3.84 2
 -30 -6 0 23.99 1.94 3
 30 -6 0 23.68 2.68 1
 30 -6 0 19.03 1.81 3
 -30 6 0 23.19 1.86 3
 30 6 0 18.72 2.77 1
 30 6 0 22.36 1.91 3
 30 6 0 26.32 3.3 2
 -30 6 0 26.94 3.1 1
 30 6 0 21.15 2.09 4
 -32 -6 0 16.16 2.63 2
 -32 -6 0 13.87 1.54 3
 32 -6 0 16.74 2.48 1
 -32 -6 0 16.21 1.77 4
 -32 -6 0 21.1 2.86 1
 32 -6 0 17.21 1.51 3
 32 6 0 13.09 1.72 4
 -32 6 0 16.45 2.44 1
 32 6 0 15.15 2.47 1
 32 6 0 16.03 1.56 3
 32 6 0 19.78 2.88 2
 -32 6 0 15.38 3.07 2
 -32 6 0 15.25 1.47 3
 -32 6 0 16.79 2.05 4
 34 -6 0 25.35 2.21 3
 -34 -6 0 28.43 2.33 3
 -34 -6 0 26.22 2.5 4
 -34 -6 0 34.02 3.48 1
 34 -6 0 33.35 3.29 1
 34 -6 0 30.37 4.39 2
 -34 -6 0 25.16 3.64 2
 34 6 0 33.38 3.62 2
 34 6 0 28.63 2.53 4
 -34 6 0 26.4 4.1 2
 -34 6 0 29.48 2.26 3
 34 6 0 27.78 2.29 3
 -34 6 0 26.94 3.11 1
 -34 6 0 27.97 2.82 4
 34 6 0 25.35 3.4 1
 -36 -6 0 16.65 3.04 2
 36 -6 0 13.06 3.25 2
 -36 -6 0 17.36 1.9 4
 36 -6 0 14.46 1.52 3
 -36 -6 0 13.87 1.63 3
 36 -6 0 16.29 2.53 1
 -36 -6 0 21.04 3.03 1
 36 6 0 18.79 3.12 2
 36 6 0 17.43 2.79 1
 -36 6 0 19.8 2.75 1
 -36 6 0 20.47 2.39 4
 -36 6 0 15.06 1.54 3
 36 6 0 17.43 1.63 3
 36 6 0 14.54 1.86 4
 -36 6 0 16.64 3.51 2
 1 -7 0 434.74 28.66 3
 1 -7 0 461.36 28.69 4
 -1 -7 0 377.95 28.91 2
 1 -7 0 461.25 29.08 2
 -1 -7 0 404.9 28.92 2
 -1 -7 0 474.08 28.66 4
 -1 -7 0 503.98 28.67 4
 -1 7 0 484.33 29.09 2
 1 7 0 432.59 28.65 3
 -5 -7 0 48 3.64 2
 -5 -7 0 44.86 3.42 3
 -5 -7 0 51.87 3.39 4
 5 -7 0 51.57 3.54 4
 5 -7 0 51.57 3.44 3
 -5 7 0 50.16 3.98 2
 5 7 0 57.43 3.41 4
 5 7 0 46.18 3.87 1
 5 7 0 47.63 3.62 2
 -5 7 0 52.35 3.53 4
 5 7 0 54.7 3.46 3
 7 -7 0 449.5 27.08 4
 7 -7 0 419.96 27.62 2
 -7 -7 0 444.86 26.9 4
 -7 -7 0 399.3 27.11 2
 7 -7 0 486.68 26.98 3
 -7 -7 0 433.65 27.47 1
 -7 -7 0 370.64 26.93 3
 7 7 0 472.85 26.9 4
 7 7 0 372.54 27.08 2
 7 7 0 369.94 26.93 3
 -7 7 0 448.58 27.67 2
 -7 7 0 424.45 27.05 4
 7 7 0 388.36 27.4 1
 -9 -7 0 548.65 35.88 2
 9 -7 0 585.17 35.71 3
 9 -7 0 499.24 36.38 2
 -9 -7 0 503.02 36.17 1
 9 -7 0 527.85 35.82 4
 -9 -7 0 600.57 35.65 4
 -9 -7 0 628.63 35.74 3
 9 7 0 635.05 35.65 4
 -9 7 0 537.1 36.39 2
 9 7 0 468.56 35.68 3
 -9 7 0 515.39 35.81 4
 9 7 0 602.38 36.28 1
 9 7 0 603.85 35.9 2
 11 -7 0 18.37 1.35 3
 -11 -7 0 15.74 1.27 4
 -11 -7 0 16.87 1.37 3
 -11 -7 0 19.09 1.59 2
 11 -7 0 17.48 1.6 4
 11 -7 0 18.57 1.92 1
 11 -7 0 24.11 2.74 2
 -11 -7 0 16.19 1.98 1
 11 7 0 21.24 2.01 1
 11 7 0 15.87 1.25 4
 -11 7 0 14.68 1.48 4
 11 7 0 14.92 1.34 3
 11 7 0 18.23 1.55 2
 -11 7 0 16.51 2.16 2
 -13 -7 0 1.06 0.8 1
 13 -7 0 0.32 0.56 4
 -13 -7 0 0.79 0.37 4
 -13 -7 0 0.21 0.41 3
 -13 -7 0 1.05 0.62 2
 13 -7 0 0.35 0.36 3
 13 -7 0 0.59 0.76 1
 13 -7 0 1.09 1.04 2
 -13 7 0 0.65 0.97 2
 13 7 0 1.26 0.35 4
 13 7 0 0.97 0.45 3
 13 7 0 0.63 0.77 1
 13 7 0 1.29 0.62 2
 -13 7 0 0.5 0.72 1
 -13 7 0 0.47 0.58 4
 -13 7 0 0.65 0.4 3
 -15 -7 0 70.99 4.91 2
 -15 -7 0 62.94 5.17 1
 -15 -7 0 64.68 4.56 3
 15 -7 0 86.31 5.8 2
 15 -7 0 61.83 5.05 1
 15 -7 0 67.31 4.8 4
 15 -7 0 74 4.56 3
 -15 -7 0 69.64 4.52 4
 -15 7 0 71.64 5.13 1
 15 7 0 66.34 4.55 3
 15 7 0 72.37 4.51 4
 -15 7 0 66.18 4.76 4
 15 7 0 61.42 4.8 2
 -15 7 0 63.12 5.46 2
 15 7 0 59.2 5.08 1
 -15 7 0 66.01 4.53 3
 -17 -7 0 66.3 4.89 2
 17 -7 0 71.81 5.12 1
 -17 -7 0 63.57 4.5 3
 -17 -7 0 68.44 5.18 1
 17 -7 0 61.47 4.45 3
 17 -7 0 65.29 4.73 4
 17 -7 0 70.23 5.61 2
 17 7 0 67.23 4.45 4
 -17 7 0 61.47 4.71 4
 17 7 0 70.13 4.87 2
 -17 7 0 69.17 4.46 3
 17 7 0 64.15 4.48 3
 -17 7 0 67.9 5.06 1
 -17 7 0 66.26 5.59 2
 17 7 0 70.07 5.2 1
 -19 -7 0 32.11 3.07 1
 19 -7 0 40.38 3.78 2
 19 -7 0 34.26 3 1
 19 -7 0 31.79 2.67 4
 -19 -7 0 31.16 2.33 4
 19 -7 0 32.54 2.31 3
 -19 -7 0 29.2 2.34 3
 -19 7 0 32.38 3.51 2
 19 7 0 29.28 2.31 3
 -19 7 0 30.17 2.62 4
 19 7 0 29.5 2.27 4
 -19 7 0 32.64 2.95 1
 -19 7 0 31.14 2.3 3
 19 7 0 35.17 2.83 2
 19 7 0 36.77 3.11 1
 -21 -7 0 5.43 0.82 3
 21 -7 0 7.66 2.08 2
 21 -7 0 6.32 0.82 3
 21 -7 0 4.58 1.04 4
 -21 -7 0 5.11 0.83 4
 -21 -7 0 7.89 1.49 2
 21 -7 0 7.26 1.51 1
 -21 -7 0 6.56 1.56 1
 -21 7 0 6.3 1.19 4
 21 7 0 6.84 1.53 1
 -21 7 0 5.71 1.34 1
 -21 7 0 6.32 0.8 3
 -21 7 0 6.39 1.83 2
 21 7 0 6 0.86 3
 23 -7 0 5.4 1.42 1
 23 -7 0 6.65 0.84 3
 23 -7 0 3.74 1.07 4
 23 -7 0 6.67 2.06 2
 -23 -7 0 5.65 0.89 4
 -23 -7 0 6.16 0.9 3
 -23 -7 0 5.86 1.57 1
 -23 -7 0 6.85 1.51 2
 23 7 0 5.39 1.46 1
 23 7 0 5.05 0.79 3
 23 7 0 6.55 0.91 4
 -23 7 0 4.96 1.34 1
 -23 7 0 5.4 1.22 4
 23 7 0 7.68 1.53 2
 -23 7 0 4.9 1.92 2
 -25 -7 0 29.69 3.14 1
 25 -7 0 29.04 2.94 1
 -25 -7 0 28.92 2.95 2
 -25 -7 0 27.15 2.31 4
 25 -7 0 33.71 3.75 2
 25 -7 0 30.72 2.24 3
 -25 -7 0 28.78 2.26 3
 -25 7 0 34.03 3.65 2
 -25 7 0 31.19 2.59 4
 25 7 0 27.87 2.3 4
 25 7 0 27.29 2.98 1
 25 7 0 31.03 3.01 2
 -25 7 0 30.26 2.21 3
 25 7 0 26.13 2.2 3
 27 -7 0 24.29 2.04 3
 27 -7 0 37.11 4.8 2
 -27 -7 0 29.67 3.02 2
 27 -7 0 24.68 2.81 1
 -27 -7 0 25.66 2.11 3
 -27 -7 0 31.98 3.16 1
 -27 -7 0 26.09 2.21 4
 -27 7 0 25.94 3.79 2
 -27 7 0 24.97 2.8 1
 27 7 0 24.95 2.07 3
 27 7 0 25.38 2.91 1
 27 7 0 27.75 2.91 2
 -27 7 0 27.47 2.06 3
 -27 7 0 23.66 2.38 4
 27 7 0 26.92 2.19 4
 -29 -7 0 2.55 0.73 3
 29 -7 0 4.25 1.39 1
 -29 -7 0 3.21 1.44 2
 -29 -7 0 2.56 0.85 4
 29 -7 0 2.45 1.83 2
 29 -7 0 3.96 0.77 3
 -29 -7 0 2.93 1.41 1
 29 7 0 3.83 1.53 2
 29 7 0 3.41 1.37 1
 29 7 0 3.02 0.72 3
 29 7 0 2.88 0.84 4
 -29 7 0 0.02 0.5 2
 -29 7 0 2.56 0.68 3
 -29 7 0 2.48 1.27 1
 -31 -7 0 0.61 1.31 2
 -31 -7 0 -0.03 1.17 1
 -31 -7 0 1.05 0.78 4
 31 -7 0 0.87 1.72 2
 31 -7 0 0.15 0.57 3
 31 -7 0 -0.05 1.06 1
 -31 -7 0 0.2 0.6 3
 -31 7 0 -1.03 1.39 2
 31 7 0 -0.54 1.07 1
 -31 7 0 -0.59 0.86 4
 31 7 0 -0.3 1.14 2
 -31 7 0 0.1 0.51 3
 31 7 0 0.51 0.76 4
 -31 7 0 -0.67 0.97 1
 31 7 0 0.66 0.55 3
 -33 -7 0 11.33 2.34 1
 -33 -7 0 11.38 1.5 4
 -33 -7 0 13.35 2.51 2
 33 -7 0 11.96 3.02 2
 -33 -7 0 12.06 1.38 3
 33 -7 0 13.39 2.24 1
 33 -7 0 9.76 1.24 3
 -33 7 0 13.62 2.96 2
 33 7 0 12.3 2.46 2
 33 7 0 11.57 1.53 4
 33 7 0 12.44 1.4 3
 -33 7 0 14.1 2 4
 33 7 0 12.57 2.33 1
 -33 7 0 10.83 2.06 1
 -33 7 0 13.39 1.33 3
 35 -7 0 5.85 1.73 1
 -35 -7 0 8.75 1.37 4
 -35 -7 0 6.63 2.09 2
 -35 -7 0 7.26 1.08 3
 35 -7 0 5.38 0.96 3
 -35 -7 0 11.19 2.26 1
 35 -7 0 8.08 2.79 2
 -35 7 0 5.09 2.42 2
 -35 7 0 6.26 0.98 3
 -35 7 0 8.2 1.66 4
 35 7 0 5.84 1.26 4
 35 7 0 7.41 1.11 3
 -35 7 0 6.85 1.79 1
 35 7 0 8.52 2.08 1
 35 7 0 8.51 2.29 2
 0 -8 0 494.34 33.48 2
 0 -8 0 583.35 33.13 4
 0 8 0 528.32 33.11 3
 0 8 0 543.6 33.69 1
 0 8 0 467.24 33.51 1
 0 8 0 487.79 33.07 3
 -2 -8 0 1107.17 76.48 2
 -2 -8 0 1155.4 76.48 2
 -2 -8 0 1247.89 76.18 4
 2 -8 0 1260.04 76.77 1
 2 -8 0 1191.29 76.19 3
 2 8 0 1288.22 76.2 3
 2 8 0 1271.28 76.8 1
 -2 8 0 1102.55 76.66 1
 2 8 0 1091.5 76.18 3
 -2 8 0 1176.64 76.19 3
 -2 8 0 1279.05 76.23 4
 -4 -8 0 147.16 8.97 4
 4 -8 0 138.41 9.56 2
 4 -8 0 130.04 9.5 1
 -4 -8 0 125.81 9.45 1
 4 -8 0 128.7 9.04 4
 4 -8 0 148.52 9.01 3
 -4 -8 0 140.13 8.99 3
 -4 -8 0 138.93 9.26 2
 -4 8 0 126.83 9.5 2
 4 8 0 160.1 8.98 4
 -4 8 0 139.81 9.53 1
 4 8 0 125.56 9.21 2
 4 8 0 133.22 9.47 1
 -4 8 0 132.59 8.99 3
 4 8 0 124.62 8.97 3
 -4 8 0 156.97 9.09 4
 6 -8 0 344.94 23.59 1
 -6 -8 0 389.46 23.11 3
 -6 -8 0 375.59 23.04 4
 6 -8 0 326.19 23.69 2
 6 -8 0 368.35 23.1 3
 -6 -8 0 341.11 23.3 2
 6 -8 0 335.6 23.17 4
 -6 -8 0 363 23.64 1
 6 8 0 355.19 23.63 1
 -6 8 0 346.46 23.6 1
 -6 8 0 360.4 23.74 2
 6 8 0 331.28 23.08 3
 -6 8 0 363.44 23.1 3
 6 8 0 349.52 23.3 2
 -6 8 0 388.61 23.21 4
 6 8 0 410.22 23.06 4
 -8 -8 0 1388.21 90.15 2
 -8 -8 0 1381.41 90.5 1
 -8 -8 0 1453.36 89.88 4
 8 -8 0 1485.17 90.09 4
 -8 -8 0 1263.95 89.93 3
 8 -8 0 1335.8 89.93 3
 8 -8 0 1511 90.52 1
 8 8 0 1252.83 89.93 3
 -8 8 0 1433.39 90.7 2
 8 8 0 1410.63 90.14 2
 -8 8 0 1485.12 90.08 4
 8 8 0 1329.96 90.47 1
 8 8 0 1574.53 89.89 4
 -8 8 0 1499.26 90.53 1
 -8 8 0 1411.33 89.94 3
 -10 -8 0 856.74 49.61 4
 10 -8 0 814.11 49.84 4
 10 -8 0 776.2 49.66 3
 10 -8 0 646.51 50.08 1
 -10 -8 0 751.25 49.85 2
 -10 -8 0 772.98 49.67 3
 10 -8 0 861.4 50.64 2
 -10 -8 0 730.11 50.21 1
 -10 8 0 863.13 49.85 4
 -10 8 0 766.22 50.2 1
 -10 8 0 775.48 49.66 3
 10 8 0 774.88 50.25 1
 10 8 0 715.61 49.81 2
 10 8 0 791.68 49.58 4
 10 8 0 769.88 49.67 3
 -10 8 0 795.24 50.5 2
 12 -8 0 184.14 11.65 3
 -12 -8 0 168.88 11.65 3
 12 -8 0 178.22 12.2 1
 -12 -8 0 181.46 11.88 2
 -12 -8 0 188.15 11.58 4
 -12 -8 0 171.52 12.25 1
 12 -8 0 167.94 12.52 2
 12 8 0 181.75 11.57 4
 -12 8 0 186.84 11.83 4
 12 8 0 188.62 11.67 3
 -12 8 0 182.46 12.23 1
 -12 8 0 176.09 12.51 2
 12 8 0 172.38 12.24 1
 -12 8 0 181.51 11.64 3
 12 8 0 173.64 11.84 2
 14 -8 0 0.41 0.41 3
 -14 -8 0 0.23 0.37 4
 14 -8 0 0.88 0.9 1
 14 -8 0 -0.07 0.99 2
 14 -8 0 -0.08 0.59 4
 -14 -8 0 0.07 0.55 2
 -14 -8 0 0.26 0.45 3
 -14 -8 0 0.48 0.8 1
 -14 8 0 0.67 0.42 3
 -14 8 0 0.59 1 2
 14 8 0 0.23 0.56 2
 -14 8 0 1.07 0.67 4
 14 8 0 0.35 0.33 4
 -14 8 0 -0.28 0.72 1
 14 8 0 0.49 0.43 3
 14 8 0 0.51 0.85 1
 -16 -8 0 187.68 11.62 2
 -16 -8 0 154.68 11.87 1
 -16 -8 0 166.37 11.25 3
 16 -8 0 163.1 11.81 1
 16 -8 0 164.56 11.22 3
 16 -8 0 181.8 12.4 2
 16 -8 0 164.23 11.45 4
 -16 8 0 173.08 11.23 3
 16 8 0 169.17 11.9 1
 16 8 0 189.06 11.28 3
 16 8 0 166.94 11.17 4
 -16 8 0 178.8 11.47 4
 -16 8 0 179.6 12.34 2
 16 8 0 185.43 11.57 2
 -18 -8 0 595.11 36.3 2
 -18 -8 0 573.74 36.64 1
 -18 -8 0 565.83 35.89 3
 18 -8 0 526.86 36.97 2
 18 -8 0 557.75 35.84 3
 18 -8 0 515.54 36.41 1
 -18 8 0 562.74 35.84 3
 -18 8 0 620.45 36.15 4
 18 8 0 594.94 36.62 1
 18 8 0 527 35.86 3
 18 8 0 559.17 35.81 4
 -18 8 0 590.87 36.52 1
 18 8 0 536.08 36.19 2
 -18 8 0 521.48 36.92 2
 -20 -8 0 181.23 11.78 4
 20 -8 0 186.57 11.78 3
 -20 -8 0 167.16 11.79 3
 -20 -8 0 195.67 12.68 1
 20 -8 0 166.82 12.95 2
 20 -8 0 176.54 12.43 1
 20 8 0 177.57 12.53 1
 20 8 0 186.11 11.81 3
 -20 8 0 187.67 12.46 1
 -20 8 0 159.82 12.85 2
 -20 8 0 175.6 11.76 3
 -20 8 0 207.36 12.14 4
 -22 -8 0 3.04 1.28 1
 -22 -8 0 2.63 1.11 2
 22 -8 0 2.9 0.66 3
 22 -8 0 2.17 1.55 2
 22 -8 0 1.56 0.88 4
 -22 -8 0 3.68 0.71 4
 22 -8 0 1.59 1.08 1
 -22 -8 0 2.79 0.68 3
 -22 8 0 3.84 0.67 3
 -22 8 0 2.23 0.91 4
 -22 8 0 2.31 1.5 2
 22 8 0 2.9 0.65 3
 22 8 0 3.84 1.41 1
 22 8 0 2.53 0.56 4
 -22 8 0 1.89 1.07 1
 24 -8 0 44.15 4.03 1
 -24 -8 0 45.59 3.36 3
 24 -8 0 53.3 4.91 2
 24 -8 0 44.47 3.3 3
 -24 -8 0 52.18 4.3 1
 -24 -8 0 47.34 3.37 4
 -24 -8 0 50.29 4.06 2
 24 8 0 45.52 4.18 1
 24 8 0 49.23 3.36 3
 -24 8 0 47.6 4.66 2
 -24 8 0 42.81 3.28 3
 24 8 0 46.64 3.95 2
 -24 8 0 49.7 4.09 1
 -24 8 0 45.67 3.64 4
 24 8 0 46.79 3.35 4
 -26 -8 0 72.5 4.93 4
 26 -8 0 76.13 4.86 3
 -26 -8 0 69.27 5.75 1
 -26 -8 0 67.57 4.88 3
 26 -8 0 75.73 6.56 2
 26 -8 0 76.39 5.69 1
 -26 -8 0 75.22 5.66 2
 26 8 0 66.17 4.88 4
 26 8 0 57.01 5.52 1
 26 8 0 71.19 4.88 3
 -26 8 0 82.56 6.55 2
 -26 8 0 64.87 5.19 4
 26 8 0 69.99 5.57 2
 -26 8 0 73.99 5.63 1
 -26 8 0 72.67 4.82 3
 -28 -8 0 93.01 7.16 2
 28 -8 0 99.45 7.17 1
 28 -8 0 87.4 6.27 3
 -28 -8 0 88.3 6.33 3
 -28 -8 0 88.55 6.38 4
 -28 -8 0 95.61 7.29 1
 28 8 0 93.83 6.33 3
 -28 8 0 98.54 6.29 3
 28 8 0 88.68 6.36 4
 -28 8 0 102.25 7.15 1
 28 8 0 96.3 7.27 1
 28 8 0 108.61 7.28 2
 -30 -8 0 22.94 1.94 3
 -30 -8 0 20.44 2.01 4
 -30 -8 0 20.74 2.97 1
 -30 -8 0 26.16 3.17 2
 30 -8 0 31.58 4.48 2
 30 -8 0 22.23 2.89 1
 30 -8 0 22.13 1.86 3
 -30 8 0 28.14 4.28 2
 30 8 0 22.92 3.16 1
 30 8 0 24.91 3.07 2
 -30 8 0 22.08 2.36 4
 -30 8 0 19.98 1.81 3
 -30 8 0 21.03 2.83 1
 30 8 0 19.57 1.97 4
 30 8 0 21.77 1.9 3
 32 -8 0 7.83 1.08 3
 -32 -8 0 7.73 1.97 2
 -32 -8 0 9.51 1.33 4
 32 -8 0 11.2 2.08 1
 -32 -8 0 7.97 2.01 1
 32 -8 0 8.27 2.68 2
 -32 -8 0 7.12 1.13 3
 -32 8 0 6.26 0.96 3
 32 8 0 7.64 1.9 1
 -32 8 0 9.98 2.01 1
 32 8 0 8.75 1.16 3
 32 8 0 6.67 1.18 4
 -32 8 0 6.77 2.32 2
 -32 8 0 6.02 1.38 4
 32 8 0 8.96 2.08 2
 34 -8 0 21.79 1.93 3
 34 -8 0 25.74 3.21 1
 -34 -8 0 24.73 2.21 4
 -34 -8 0 23.65 3.21 1
 -34 -8 0 25.12 3.26 2
 34 -8 0 19.27 3.66 2
 -34 -8 0 21.32 2 3
 34 8 0 21.44 3.1 1
 -34 8 0 25.82 3.22 1
 -34 8 0 20.33 2.33 4
 -34 8 0 21.67 1.9 3
 34 8 0 20.99 1.95 3
 34 8 0 21.53 2.15 4
 34 8 0 26.43 3.45 2
 -34 8 0 25.67 3.97 2
 -36 -8 0 19.99 2.12 4
 36 -8 0 17.06 2.85 1
 36 -8 0 22.64 1.89 3
 -36 -8 0 24.41 3.34 1
 -36 -8 0 18.37 3.02 2
 36 -8 0 25.52 4.08 2
 36 8 0 18.13 2.09 4
 -36 8 0 19.79 2.41 4
 -36 8 0 20.51 1.83 3
 -36 8 0 22.06 2.98 1
 36 8 0 19.95 3.17 2
 36 8 0 17.9 2.9 1
 36 8 0 20.69 1.92 3
 -36 8 0 23.54 4.06 2
 -3 -9 0 50.84 3.49 4
 -3 -9 0 54.01 3.89 2
 3 -9 0 50.14 4.1 1
 3 -9 0 43.89 3.99 2
 3 -9 0 50.31 3.56 4
 3 -9 0 50.53 3.51 3
 3 9 0 52.04 4.17 1
 -3 9 0 51.21 4.12 1
 -3 9 0 48.8 4.03 2
 -3 9 0 48.63 3.55 4
 3 9 0 52.88 4.09 1
 3 9 0 58.66 3.54 3
 -3 9 0 52.28 3.53 3
 3 9 0 51.48 3.53 3
 5 -9 0 34.75 3.35 1
 -5 -9 0 39.46 2.81 3
 -5 -9 0 38.98 3.39 1
 -5 -9 0 34.92 3.07 2
 5 -9 0 45.53 2.96 4
 5 -9 0 37.21 2.82 3
 5 -9 0 36.84 3.43 2
 -5 9 0 43.62 2.85 3
 5 9 0 41.49 3.43 1
 5 9 0 44.81 2.79 4
 -5 9 0 40.17 3.49 2
 5 9 0 41.28 3.12 2
 -5 9 0 39.72 3.43 1
 5 9 0 40.19 2.82 3
 -5 9 0 37.86 2.91 4
 -7 -9 0 384.84 24.77 3
 -7 -9 0 369.81 24.7 4
 7 -9 0 407.07 24.78 3
 7 -9 0 371.71 25.5 2
 7 -9 0 412.01 25.42 1
 -7 -9 0 359.22 25.33 1
 7 -9 0 373.81 24.88 4
 -7 -9 0 344.37 24.97 2
 -7 9 0 412.39 24.9 4
 7 9 0 430.72 25.47 1
 -7 9 0 392.86 25.38 1
 7 9 0 395.65 24.71 4
 7 9 0 384.13 24.77 3
 -7 9 0 394.88 24.77 3
 7 9 0 379.9 25.01 2
 -7 9 0 376.13 25.48 2
 9 -9 0 211.77 15.26 2
 -9 -9 0 223.16 14.71 2
 9 -9 0 221.71 15.07 1
 -9 -9 0 221.45 15.11 1
 9 -9 0 226.22 14.63 4
 -9 -9 0 198.91 14.46 3
 -9 -9 0 229.76 14.41 4
 9 -9 0 260.79 14.51 3
 -9 9 0 246.22 15.16 1
 9 9 0 228.59 14.71 2
 9 9 0 219.31 14.48 3
 -9 9 0 222.99 14.62 4
 9 9 0 225.02 14.4 4
 9 9 0 219.06 15.11 1
 -9 9 0 223.56 15.32 2
 -9 9 0 210.06 14.46 3
 -11 -9 0 336.92 21.87 4
 -11 -9 0 360.7 21.98 3
 -11 -9 0 359.75 22.65 1
 11 -9 0 338.07 22.56 1
 -11 -9 0 342.36 22.19 2
 11 -9 0 325.35 22.84 2
 11 -9 0 340.37 21.94 3
 11 9 0 343.47 21.96 3
 -11 9 0 353.03 21.95 3
 -11 9 0 315.71 22.76 2
 11 9 0 348.53 21.86 4
 -11 9 0 346.19 22.58 1
 11 9 0 335.26 22.16 2
 11 9 0 337.22 22.61 1
 -11 9 0 335.96 22.1 4
 -13 -9 0 3.6 1.14 1
 13 -9 0 4.5 1.27 1
 13 -9 0 5.18 0.77 3
 13 -9 0 4.04 1.48 2
 -13 -9 0 6.18 0.68 4
 13 -9 0 5.55 0.97 4
 -13 -9 0 4.24 0.71 3
 -13 -9 0 5.93 1.04 2
 13 9 0 6.62 1.47 1
 13 9 0 7.36 0.72 4
 -13 9 0 5.96 0.8 3
 13 9 0 6.03 0.84 3
 -13 9 0 3.41 1.16 1
 13 9 0 6.61 1.09 2
 -15 -9 0 171.32 11.22 4
 -15 -9 0 179.39 12.09 1
 15 -9 0 177.94 11.55 4
 -15 -9 0 177.64 11.62 2
 -15 -9 0 176.16 11.34 3
 15 -9 0 186.46 11.32 3
 15 -9 0 154.44 11.86 1
 15 9 0 180.38 12.06 1
 -15 9 0 176.15 11.3 3
 -15 9 0 157.37 12.25 2
 -15 9 0 161.9 11.49 4
 15 9 0 174.3 11.22 4
 15 9 0 161.7 11.3 3
 15 9 0 185.71 11.59 2
 -15 9 0 182.95 11.99 1
 17 -9 0 91.04 6.71 1
 -17 -9 0 85.86 6.31 2
 17 -9 0 94.69 6 3
 -17 -9 0 88.05 6 3
 17 -9 0 110.21 7.47 2
 -17 -9 0 91.56 6.79 1
 17 -9 0 78.22 6.19 4
 17 9 0 81.55 5.98 3
 -17 9 0 94.78 7.17 2
 -17 9 0 77.54 6.16 4
 17 9 0 93.68 6.78 1
 17 9 0 95.19 6.34 2
 -17 9 0 101.1 6.75 1
 17 9 0 94.09 5.92 4
 -17 9 0 89.33 5.97 3
 19 -9 0 125.06 8.63 4
 -19 -9 0 139.89 9.27 1
 19 -9 0 130.91 8.35 3
 19 -9 0 117.34 9.52 2
 -19 -9 0 131.51 8.38 3
 19 -9 0 122.2 9.02 1
 -19 9 0 132.81 8.34 3
 19 9 0 123.29 8.28 4
 -19 9 0 118.58 9.51 2
 19 9 0 110.53 8.32 3
 -19 9 0 134.6 9.11 1
 19 9 0 128.06 8.72 2
 19 9 0 146.18 9.27 1
 -19 9 0 121.06 8.59 4
 -21 -9 0 13.15 1.3 4
 -21 -9 0 13.98 2.14 1
 -21 -9 0 13.58 1.38 3
 21 -9 0 14.85 1.34 3
 21 -9 0 17.27 1.73 4
 21 -9 0 21 2.56 1
 21 -9 0 23.89 3.48 2
 -21 9 0 10.26 1.52 4
 21 9 0 12.04 1.32 3
 21 9 0 11.87 2.05 1
 -21 9 0 15.19 2.79 2
 -21 9 0 14.83 1.32 3
 -21 9 0 12.53 1.99 1
 23 -9 0 14.93 2.93 2
 -23 -9 0 15.62 2.53 1
 23 -9 0 16.92 2.44 1
 23 -9 0 17.76 1.51 3
 -23 -9 0 15.37 1.52 3
 -23 -9 0 19.22 2.3 2
 -23 -9 0 17.28 1.53 4
 23 9 0 16.23 1.46 4
 -23 9 0 20.2 3.18 2
 -23 9 0 18.71 2.43 1
 -23 9 0 18.86 1.96 4
 23 9 0 14.3 1.49 3
 -23 9 0 15.16 1.46 3
 23 9 0 19.16 2.68 1
 -25 -9 0 55.96 4.82 2
 -25 -9 0 67.6 5.27 1
 25 -9 0 61.7 4.17 3
 -25 -9 0 55.18 4.19 4
 25 -9 0 63.87 5.79 2
 25 -9 0 55.09 4.91 1
 -25 -9 0 62.73 4.23 3
 25 9 0 60.8 4.19 4
 25 9 0 59.74 5.08 1
 -25 9 0 58.62 4.14 3
 25 9 0 66.4 4.91 2
 -25 9 0 69.16 5.83 2
 -25 9 0 58.21 4.53 4
 25 9 0 55.28 4.17 3
 -25 9 0 63.57 5.01 1
 27 -9 0 52.33 3.64 3
 -27 -9 0 46.7 3.68 3
 -27 -9 0 54.71 4.45 2
 -27 -9 0 51.75 3.72 4
 -27 -9 0 55.1 4.75 1
 27 -9 0 47.01 4.43 1
 27 9 0 51.68 4.4 2
 27 9 0 52.8 4.65 1
 -27 9 0 49.99 3.62 3
 -27 9 0 54.28 4.49 1
 27 9 0 49.75 3.66 3
 27 9 0 52.36 3.68 4
 -29 -9 0 8.58 2.06 1
 -29 -9 0 6.1 1.67 2
 -29 -9 0 6.86 1.1 4
 29 -9 0 6.77 1.72 1
 29 -9 0 8.14 2.55 2
 -29 -9 0 5.02 0.93 3
 29 -9 0 4.43 0.84 3
 29 9 0 8.26 1.8 2
 -29 9 0 6.5 0.93 3
 29 9 0 4.9 1.72 1
 29 9 0 6.43 1.01 4
 -29 9 0 9.2 2.54 2
 -29 9 0 3.61 1.13 4
 29 9 0 5.9 0.94 3
 -29 9 0 5.02 1.6 1
 -31 -9 0 5.7 1.77 1
 31 -9 0 3.98 0.81 3
 31 -9 0 5.63 2.46 2
 -31 -9 0 4.49 1.71 2
 -31 -9 0 3.76 0.88 3
 31 -9 0 5.21 1.64 1
 -31 -9 0 4.58 1.01 4
 -31 9 0 4.27 0.84 3
 31 9 0 4.76 1.68 2
 31 9 0 4.88 0.97 4
 31 9 0 5.03 1.72 1
 -31 9 0 4.43 2.02 2
 -31 9 0 4.65 1.55 1
 -31 9 0 5.55 1.26 4
 31 9 0 4.84 0.93 3
 33 -9 0 8.36 2.77 2
 -33 -9 0 9.79 1.34 4
 -33 -9 0 9.09 2.18 1
 33 -9 0 6.31 1.03 3
 33 -9 0 8.41 1.89 1
 -33 -9 0 7.27 1.16 3
 -33 -9 0 8.62 2.09 2
 -33 9 0 9.63 1.15 3
 33 9 0 8.77 2.08 2
 -33 9 0 7.2 1.9 1
 33 9 0 7.7 1.13 3
 33 9 0 7.32 1.97 1
 33 9 0 9.33 1.31 4
 -33 9 0 8.59 1.72 4
 -33 9 0 9.85 2.65 2
 35 -9 0 8.92 1.23 3
 35 -9 0 16.59 3.46 2
 35 -9 0 11.37 2.27 1
 -35 -9 0 11.83 2.42 1
 -35 -9 0 13.56 1.58 4
 -35 -9 0 13.73 2.55 2
 -35 9 0 10.82 2.19 1
 35 9 0 11.63 1.37 3
 35 9 0 10.94 1.51 4
 35 9 0 12.91 2.48 1
 -35 9 0 12.26 3 2
 35 9 0 15.36 2.66 2
 -35 9 0 12.1 1.34 3
 -35 9 0 8.61 1.66 4
 0 -10 0 759.06 45.22 2
 0 -10 0 736.16 44.71 4
 0 -10 0 667.9 45.17 2
 0 -10 0 751.15 44.71 4
 0 10 0 742.51 44.68 3
 0 10 0 618.74 45.18 1
 0 10 0 652.19 45.31 1
 0 10 0 658.07 44.68 3
 2 -10 0 586.76 37.55 4
 2 -10 0 619.74 37.53 3
 2 -10 0 563.48 38.08 2
 -2 -10 0 535.9 37.86 2
 -2 -10 0 607.89 37.5 4
 -2 10 0 525.98 38.09 1
 2 10 0 548.81 37.49 3
 2 10 0 627.05 38.19 1
 -2 10 0 586.67 37.52 3
 -2 10 0 615.74 37.56 4
 -2 10 0 574.94 38.06 2
 2 10 0 613.66 37.54 3
 2 10 0 619.49 38.26 1
 -4 -10 0 0.51 0.4 4
 -4 -10 0 -0.01 0.17 2
 -4 -10 0 -0.03 0.07 4
 4 -10 0 0.44 0.44 3
 -4 -10 0 0.43 0.58 2
 4 -10 0 0.34 0.79 1
 4 -10 0 0.47 0.46 4
 4 -10 0 0.7 0.86 2
 -4 10 0 -0.22 0.37 3
 -4 10 0 0.02 0.42 4
 4 10 0 -0.42 0.63 1
 -4 10 0 0.12 0.77 2
 4 10 0 0.68 0.47 3
 -4 10 0 0.18 0.78 1
 -6 -10 0 192.76 13.41 2
 6 -10 0 189.67 13.09 3
 6 -10 0 208.08 13.91 2
 6 -10 0 175.82 13.67 1
 -6 -10 0 212.5 13.12 3
 6 -10 0 209.27 13.23 4
 -6 -10 0 195.97 13.73 1
 -6 10 0 193.1 13.73 1
 6 10 0 210.27 13.44 2
 6 10 0 217.5 13.13 3
 6 10 0 217.07 13.82 1
 -6 10 0 196.39 13.84 2
 6 10 0 196.51 13.04 4
 -6 10 0 209.62 13.12 3
 -6 10 0 203.93 13.21 4
 8 -10 0 732.29 46.8 2
 -8 -10 0 694.19 45.92 3
 8 -10 0 664.01 46.52 1
 -8 -10 0 669.29 46.17 2
 8 -10 0 765.73 46.08 4
 8 -10 0 637.14 45.89 3
 -8 -10 0 684.4 46.56 1
 8 10 0 731.81 45.93 3
 8 10 0 696.82 46.58 1
 -8 10 0 776.47 46.67 1
 -8 10 0 763.07 46.06 4
 8 10 0 705.19 46.18 2
 -8 10 0 776.86 46.83 2
 8 10 0 777.42 45.86 4
 -8 10 0 720.74 45.93 3
 10 -10 0 367.01 25.72 3
 -10 -10 0 385.84 26.42 1
 -10 -10 0 396.44 25.75 3
 10 -10 0 404.79 26.7 2
 10 -10 0 383.66 26.37 1
 -10 -10 0 399.3 26.01 2
 10 -10 0 471.46 25.99 4
 -10 10 0 375.49 25.72 3
 -10 10 0 425.57 26.47 1
 -10 10 0 377.04 26.58 2
 10 10 0 433.84 25.67 4
 10 10 0 459.8 26.58 1
 10 10 0 410.32 26 2
 10 10 0 373.83 25.73 3
 -10 10 0 368.53 25.86 4
 -12 -10 0 55.55 3.66 4
 -12 -10 0 52.68 3.75 3
 12 -10 0 55.4 3.74 3
 -12 -10 0 54.68 4.01 2
 -12 -10 0 55.11 4.51 1
 12 -10 0 51.47 4.41 1
 12 10 0 52.17 4.45 1
 12 10 0 53.11 3.74 3
 12 10 0 61.52 3.66 4
 -12 10 0 53.38 4.44 1
 -12 10 0 46.98 3.88 4
 12 10 0 52.96 3.97 2
 -12 10 0 45.33 4.55 2
 -12 10 0 54.89 3.74 3
 14 -10 0 0.18 0.9 1
 14 -10 0 -0.25 0.41 3
 -14 -10 0 0.78 0.92 1
 -14 -10 0 -0.1 0.46 3
 -14 -10 0 0.39 0.67 2
 14 -10 0 -0.54 1.12 2
 -14 -10 0 0 0.24 4
 14 -10 0 0.94 0.72 4
 -14 10 0 -0.04 0.87 1
 -14 10 0 0.01 0.32 2
 -14 10 0 0.2 0.48 3
 -14 10 0 0 0.11 4
 14 10 0 0.12 0.56 2
 14 10 0 -0.37 0.75 1
 14 10 0 0.16 0.35 4
 14 10 0 -0.02 0.39 3
 -16 -10 0 236.83 16.98 1
 16 -10 0 231.04 17.29 2
 16 -10 0 236.47 16.18 3
 -16 -10 0 270.09 16.56 2
 16 -10 0 268.56 16.48 4
 16 -10 0 276.71 17.02 1
 -16 -10 0 241.04 16.22 3
 16 10 0 256.55 17.02 1
 -16 10 0 261.19 16.2 3
 16 10 0 234.04 16.09 4
 16 10 0 270.64 16.51 2
 -16 10 0 262.75 17.4 2
 -16 10 0 237.54 16.4 4
 16 10 0 225.61 16.19 3
 -16 10 0 268.52 16.98 1
 -18 -10 0 318.99 20.42 2
 18 -10 0 365.69 20.41 4
 -18 -10 0 306.63 20.9 1
 18 -10 0 377.76 21.64 2
 18 -10 0 307.5 20.03 3
 -18 -10 0 274.39 20.03 3
 18 -10 0 304.57 20.75 1
 -18 10 0 320.4 20.8 1
 -18 10 0 315.09 20.04 3
 18 10 0 305.88 20.06 3
 -18 10 0 325.87 20.31 4
 -18 10 0 299.7 21.21 2
 18 10 0 285.83 19.94 4
 18 10 0 274.84 20.75 1
 -20 -10 0 107.09 7.69 3
 20 -10 0 120.82 7.7 3
 -20 -10 0 100.55 8.46 1
 20 -10 0 121.46 8.51 1
 20 -10 0 99.85 8.05 4
 20 -10 0 102.2 8.89 2
 20 10 0 123.61 8.11 2
 20 10 0 111.32 8.5 1
 -20 10 0 132.65 8.03 4
 -20 10 0 117.35 7.67 3
 20 10 0 117.33 7.71 3
 -20 10 0 124.5 8.52 1
 -20 10 0 128.73 9.11 2
 20 10 0 113.78 7.59 4
 -22 -10 0 0.77 0.6 3
 22 -10 0 -0.4 0.47 3
 -22 -10 0 -0.01 0.28 2
 22 -10 0 0.09 1.03 1
 -22 -10 0 -0.17 1.06 1
 -22 -10 0 -0.19 0.51 4
 22 -10 0 -0.71 1.32 2
 -22 10 0 1.85 1.48 2
 -22 10 0 -0.01 0.38 3
 22 10 0 -0.01 0.27 2
 -22 10 0 1.07 0.88 4
 22 10 0 0.01 1.01 1
 22 10 0 -0.07 0.54 3
 -22 10 0 0.5 1.01 1
 22 10 0 -0.01 0.11 4
 -24 -10 0 23.07 3.07 1
 -24 -10 0 24.24 2.49 2
 -24 -10 0 21.38 1.85 4
 -24 -10 0 21.12 1.88 3
 24 -10 0 22.48 2.89 1
 24 -10 0 22.95 1.86 3
 24 -10 0 30.14 4.19 2
 24 10 0 24.01 2.44 2
 -24 10 0 22.49 2.28 4
 24 10 0 24.23 1.9 3
 -24 10 0 20.7 1.83 3
 24 10 0 25.09 3.16 1
 24 10 0 18.6 1.76 4
 -24 10 0 24.51 3.68 2
 -24 10 0 20.17 2.71 1
 -26 -10 0 41.64 3.15 3
 -26 -10 0 42.98 3.81 2
 26 -10 0 47.9 4.08 1
 -26 -10 0 39.61 3.12 4
 26 -10 0 38.99 3.09 3
 -26 -10 0 46.92 4.23 1
 26 10 0 44.55 3.16 3
 26 10 0 40.57 4.08 1
 26 10 0 41.27 3.09 4
 -26 10 0 43.54 3.1 3
 26 10 0 47.32 3.82 2
 -26 10 0 44.91 4.01 1
 -28 -10 0 56.73 3.98 4
 -28 -10 0 60.69 4 3
 28 -10 0 55.47 5.58 2
 -28 -10 0 62.06 4.79 2
 -28 -10 0 53.61 4.98 1
 28 -10 0 53.04 3.91 3
 28 -10 0 50.79 4.74 1
 -28 10 0 56.91 4.81 1
 28 10 0 50.08 3.93 3
 28 10 0 60.87 5.04 1
 28 10 0 61.13 4.73 2
 -28 10 0 52.97 3.88 3
 28 10 0 50.84 3.89 4
 -28 10 0 54.75 4.29 4
 -28 10 0 54.62 5.44 2
 30 -10 0 14.35 2.46 1
 -30 -10 0 18.94 1.79 4
 30 -10 0 20.71 3.79 2
 30 -10 0 16.42 1.63 3
 -30 -10 0 17.87 2.54 2
 -30 -10 0 17.53 2.8 1
 -30 -10 0 15.65 1.64 3
 30 10 0 16.5 2.66 1
 -30 10 0 17.47 2.64 1
 -30 10 0 16.35 3.13 2
 30 10 0 14.57 1.65 4
 -30 10 0 14.21 1.98 4
 -30 10 0 18.16 1.59 3
 30 10 0 19.57 1.74 3
 30 10 0 20.71 2.73 2
 -32 -10 0 1.28 1.31 2
 -32 -10 0 1.55 1.45 1
 32 -10 0 0.47 1.23 1
 -32 -10 0 1.43 0.81 4
 32 -10 0 1.84 0.71 3
 32 -10 0 0.74 1.78 2
 -32 10 0 1.28 0.66 3
 -32 10 0 1.02 1.59 2
 32 10 0 0.72 1.35 1
 -32 10 0 2.62 1.37 1
 -32 10 0 1.62 1.08 4
 32 10 0 2.07 1.47 2
 32 10 0 1.31 0.77 4
 32 10 0 0.99 0.71 3
 -34 -10 0 18.98 1.87 4
 34 -10 0 13.68 3.27 2
 -34 -10 0 20.52 3.08 1
 -34 -10 0 16.32 2.72 2
 34 -10 0 17.35 1.7 3
 34 -10 0 12.07 2.44 1
 34 10 0 17.28 1.76 3
 -34 10 0 21.25 2.93 1
 34 10 0 17.33 1.82 4
 -34 10 0 19.95 2.44 4
 34 10 0 20.32 3.18 1
 34 10 0 22.96 3.12 2
 -34 10 0 16.32 1.65 3
 -34 10 0 15.7 3.37 2
 -1 -11 0 516.94 32.82 4
 1 -11 0 554.73 32.85 4
 1 -11 0 530.81 33.39 2
 -1 -11 0 537.51 33.35 2
 -1 -11 0 493.63 33.32 2
 -1 -11 0 504.09 32.81 4
 1 -11 0 549.83 32.87 4
 1 -11 0 528.31 33.46 2
 -1 11 0 469.87 32.78 3
 1 11 0 505.04 32.82 3
 -1 11 0 509.04 33.54 1
 -1 11 0 446.43 33.35 1
 -1 11 0 512 32.82 3
 3 -11 0 113.08 7.53 4
 -3 -11 0 113.24 7.93 2
 3 -11 0 120.82 8.2 2
 -3 -11 0 114.03 7.46 4
 -3 -11 0 107.78 7.44 4
 3 -11 0 126.64 7.5 3
 3 -11 0 127.76 8.32 1
 3 11 0 106.39 7.47 3
 3 11 0 123.18 8.33 1
 3 11 0 106.52 8.1 1
 -3 11 0 111.29 8.19 1
 -3 11 0 106.1 7.45 3
 -3 11 0 114.06 7.53 4
 3 11 0 106.06 7.45 3
 -3 11 0 110.41 8.09 2
 5 -11 0 25.85 2.1 4
 -5 -11 0 28.19 1.92 4
 5 -11 0 25.09 1.97 3
 5 -11 0 23.29 2.65 1
 5 -11 0 22.92 2.69 2
 -5 11 0 25.68 2.03 4
 5 11 0 20.6 2.53 1
 5 11 0 29.16 2 3
 -5 11 0 20.61 2.53 2
 -5 11 0 23.61 2.66 1
 -5 11 0 23.08 1.95 3
 7 -11 0 202.37 13.88 1
 7 -11 0 199.59 14 2
 7 -11 0 214.82 13.29 4
 7 -11 0 211.27 13.16 3
 -7 -11 0 195.38 13.82 1
 -7 -11 0 222.08 13.17 3
 -7 -11 0 206.87 13.08 4
 -7 11 0 222.83 13.29 4
 -7 11 0 193.42 13.13 3
 -7 11 0 166.63 13.78 2
 7 11 0 198.12 13.45 2
 7 11 0 172.32 13.1 3
 7 11 0 211.12 13.91 1
 -7 11 0 211.48 13.92 1
 9 -11 0 487.49 33.1 4
 9 -11 0 591.51 34.09 2
 -9 -11 0 511.31 33.71 1
 -9 -11 0 447.5 32.94 3
 9 -11 0 559.77 33 3
 9 -11 0 526.81 33.73 1
 9 11 0 511.69 32.89 4
 9 11 0 547.43 33.78 1
 -9 11 0 517.88 33.1 4
 -9 11 0 526.38 33.91 2
 9 11 0 517.13 33.27 2
 -9 11 0 578.26 33.84 1
 -9 11 0 487.98 32.96 3
 9 11 0 448.87 32.94 3
 -11 -11 0 282.02 19.34 1
 11 -11 0 265.36 19.52 2
 11 -11 0 328.46 18.59 3
 11 -11 0 256.86 19.19 1
 -11 -11 0 271.13 18.55 3
 11 -11 0 291 18.73 4
 -11 -11 0 273.09 18.83 2
 -11 11 0 325.5 19.43 1
 -11 11 0 263.62 19.44 2
 11 11 0 284.95 18.46 4
 11 11 0 286.74 18.56 3
 11 11 0 293.54 18.84 2
 -11 11 0 300.6 18.57 3
 -11 11 0 290.72 18.72 4
 11 11 0 289.6 19.33 1
 13 -11 0 1.19 0.55 3
 -13 -11 0 1.66 0.58 3
 13 -11 0 1.13 0.99 1
 -13 -11 0 2.11 1.07 1
 13 -11 0 0.01 0.37 2
 -13 -11 0 2.17 0.84 2
 -13 11 0 3.01 0.85 4
 13 11 0 2.97 0.5 4
 13 11 0 2.42 0.62 3
 -13 11 0 2.63 1.22 1
 -13 11 0 1.61 0.59 3
 13 11 0 1.97 0.71 2
 13 11 0 0.77 1.01 1
 -13 11 0 3.08 1.4 2
 -15 -11 0 151.01 10.21 3
 15 -11 0 158.14 10.46 4
 -15 -11 0 159.03 10.53 2
 15 -11 0 148.13 10.93 1
 -15 -11 0 136.61 10.92 1
 15 -11 0 157.21 10.2 3
 15 -11 0 169.78 11.56 2
 15 11 0 165.94 10.24 3
 15 11 0 158.09 10.48 2
 15 11 0 140.52 10.94 1
 -15 11 0 159.72 10.21 3
 -15 11 0 155.89 10.98 1
 -17 -11 0 214.76 13.25 3
 -17 -11 0 197.44 13.53 2
 -17 -11 0 198.85 14.08 1
 17 -11 0 256.49 14.88 2
 17 -11 0 190.42 13.19 3
 17 -11 0 198.07 13.98 1
 17 -11 0 210.81 13.49 4
 -17 11 0 222.9 14.09 1
 17 11 0 205.86 14.09 1
 17 11 0 198.37 13.49 2
 17 11 0 194.02 13.09 4
 -17 11 0 190.51 14.34 2
 -17 11 0 198.95 13.44 4
 17 11 0 192.18 13.21 3
 -17 11 0 205.35 13.2 3
 19 -11 0 43.69 2.99 3
 19 -11 0 37.91 4.34 2
 -19 -11 0 41.98 3.03 3
 19 -11 0 46.19 3.9 1
 -19 -11 0 36.5 3.84 1
 19 11 0 37.38 2.86 4
 -19 11 0 42.73 2.98 3
 -19 11 0 44.44 3.87 1
 -19 11 0 44.31 4.28 2
 -19 11 0 37.56 3.22 4
 19 11 0 40.54 3.3 2
 19 11 0 40.92 3.88 1
 19 11 0 40.13 3.01 3
 -21 -11 0 17.24 1.71 3
 21 -11 0 17.4 1.65 3
 21 -11 0 21.41 3.43 2
 -21 -11 0 17.27 1.59 4
 -21 -11 0 19.63 2.68 1
 21 -11 0 24.34 2.94 1
 21 11 0 20.2 1.74 3
 -21 11 0 19.81 1.7 3
 -21 11 0 24.82 3.6 2
 21 11 0 26.07 3.16 1
 -21 11 0 19.74 2.72 1
 -21 11 0 20.88 2.12 4
 23 -11 0 11.35 2.75 2
 -23 -11 0 9.03 1.66 2
 -23 -11 0 9.35 1.97 1
 -23 -11 0 8.75 1.14 3
 -23 -11 0 9.98 1.11 4
 23 -11 0 9.05 1.9 1
 23 -11 0 7.19 1.07 3
 -23 11 0 10.89 1.17 3
 23 11 0 8.86 1.17 3
 -23 11 0 12.88 2.27 1
 23 11 0 6.54 1.83 1
 25 -11 0 92.97 6.01 3
 -25 -11 0 97.7 7.18 1
 25 -11 0 93.59 6.98 1
 -25 -11 0 81.97 5.94 4
 -25 -11 0 90.82 6.62 2
 -25 -11 0 81.67 6 3
 25 11 0 90.79 6.03 3
 25 11 0 87.59 6.99 1
 -25 11 0 90.55 7.59 2
 25 11 0 83.8 5.92 4
 -25 11 0 88.6 6.85 1
 25 11 0 96.28 6.59 2
 -25 11 0 84.79 5.96 3
 27 -11 0 41.88 4.02 1
 -27 -11 0 41.74 4.15 1
 -27 -11 0 38.13 2.98 4
 -27 -11 0 41.55 3.71 2
 27 -11 0 38.24 4.58 2
 27 -11 0 40.63 3.01 3
 -27 -11 0 38.63 3.05 3
 27 11 0 45.86 3.74 2
 -27 11 0 43.47 3.97 1
 -27 11 0 38.94 4.56 2
 -27 11 0 38.23 3.41 4
 -27 11 0 41.26 2.98 3
 27 11 0 43.23 4.15 1
 27 11 0 40.89 3.06 3
 27 11 0 36.07 2.95 4
 -29 -11 0 4.06 0.86 4
 29 -11 0 3.9 0.86 3
 -29 -11 0 1.35 1.41 1
 29 -11 0 2.96 2.01 2
 29 -11 0 2.72 1.49 1
 -29 -11 0 2.52 1.2 2
 -29 11 0 3.83 1.5 1
 -29 11 0 3.5 1.14 4
 29 11 0 2.92 1.55 1
 -29 11 0 3.16 0.79 3
 29 11 0 1.22 0.71 3
 29 11 0 3.66 1.43 2
 29 11 0 2.56 0.78 4
 -29 11 0 5.23 2.11 2
 31 -11 0 0.99 1.29 1
 31 -11 0 2.33 0.78 3
 -31 -11 0 2.53 1.33 2
 31 -11 0 3.55 2.25 2
 -31 -11 0 1.28 1.4 1
 -31 -11 0 1.7 0.77 4
 -31 11 0 2.65 1.86 2
 -31 11 0 2.41 1.41 1
 31 11 0 2.01 1.51 1
 31 11 0 2.83 0.81 4
 31 11 0 2.53 1.37 2
 -31 11 0 1.71 0.68 3
 -31 11 0 1.96 1.11 4
 31 11 0 1.48 0.8 3
 33 -11 0 10.71 3.03 2
 -33 -11 0 7.78 1.22 4
 33 -11 0 7.2 1.96 1
 -33 -11 0 8.3 1.98 2
 33 -11 0 9.06 1.21 3
 -33 -11 0 7.43 2.09 1
 33 11 0 9.17 2.04 2
 33 11 0 7.13 1.14 4
 33 11 0 6.89 1.17 3
 33 11 0 7.75 2.11 1
 -33 11 0 8.85 2.54 2
 -33 11 0 6.64 1.87 1
 -33 11 0 7.34 1.09 3
 -33 11 0 5.77 1.44 4
 0 -12 0 692.52 42.47 4
 0 -12 0 657.08 43 2
 0 -12 0 655.46 43.05 2
 0 -12 0 672.5 42.45 4
 0 12 0 664.09 42.41 3
 0 12 0 604.3 43.05 1
 0 12 0 680.46 43.27 1
 0 12 0 674.82 42.44 3
 2 -12 0 237.61 15.8 2
 2 -12 0 261.3 15.15 4
 -2 -12 0 225.25 15.62 2
 -2 -12 0 225.97 15.07 4
 2 -12 0 222.32 15.68 2
 -2 -12 0 235.19 15.6 2
 2 -12 0 221.2 15.11 4
 -2 -12 0 254.29 15.1 4
 -2 12 0 214.44 15.73 1
 -2 12 0 236.31 15.09 3
 -2 12 0 252.35 15.98 1
 2 12 0 192.29 15.72 1
 -2 12 0 259.69 15.1 3
 2 12 0 226.72 15.06 3
 2 12 0 203.79 15.69 1
 -4 -12 0 6.1 1.25 2
 4 -12 0 4.98 0.87 4
 -4 -12 0 4.45 1.09 2
 4 -12 0 4.93 1.39 1
 -4 -12 0 6.96 0.9 4
 4 -12 0 7.53 0.95 3
 -4 -12 0 4.86 0.78 4
 4 -12 0 7.87 1.71 2
 -4 12 0 4.67 0.87 4
 -4 12 0 8.07 1.79 2
 4 12 0 6.39 0.86 3
 4 12 0 5.26 1.29 1
 4 12 0 6.33 0.91 3
 -4 12 0 5.74 0.82 3
 4 12 0 7.1 1.65 1
 -4 12 0 5 1.4 1
 6 -12 0 61.24 5.3 2
 6 -12 0 63.34 5.29 1
 6 -12 0 60.96 4.59 4
 -6 -12 0 69.97 4.47 4
 6 -12 0 71.28 4.54 3
 -6 -12 0 66.37 4.92 2
 6 12 0 70.12 4.54 3
 -6 12 0 61.8 5.28 1
 6 12 0 64.64 5.26 1
 -6 12 0 70.11 5.38 2
 -6 12 0 63.88 4.59 4
 -6 12 0 59.81 4.49 3
 8 -12 0 126.56 7.45 3
 -8 -12 0 112.14 7.42 3
 8 -12 0 118.92 7.58 4
 8 -12 0 119.31 8.29 1
 8 -12 0 109.28 8.36 2
 -8 -12 0 109.45 8.18 1
 -8 -12 0 108.99 7.33 4
 -8 12 0 122.33 8.3 1
 -8 12 0 94.63 7.47 4
 -8 12 0 105.24 8.25 2
 -8 12 0 110.7 7.41 3
 8 12 0 106.4 8.15 1
 8 12 0 110.16 7.41 3
 10 -12 0 283.98 18.41 3
 -10 -12 0 274.3 18.32 4
 -10 -12 0 262.77 18.4 3
 10 -12 0 277.69 18.57 4
 10 -12 0 300.63 19.27 1
 -10 -12 0 255.33 19.12 1
 10 -12 0 304.04 19.52 2
 -10 12 0 275.66 18.41 3
 10 12 0 295.77 18.43 3
 -10 12 0 307.91 18.6 4
 10 12 0 278.28 19.23 1
 -10 12 0 311.23 19.53 2
 -10 12 0 294.47 19.26 1
 -12 -12 0 70.82 4.59 3
 12 -12 0 59.35 4.5 3
 12 -12 0 61.75 5.31 1
 12 -12 0 70.12 4.81 4
 -12 -12 0 63.75 5.38 1
 12 -12 0 71.48 5.81 2
 12 12 0 63.11 4.83 2
 -12 12 0 70.91 4.79 4
 -12 12 0 61.1 5.31 1
 -12 12 0 69.76 4.57 3
 12 12 0 67.73 4.44 4
 12 12 0 64.19 5.34 1
 -12 12 0 66.69 5.65 2
 12 12 0 60.6 4.52 3
 14 -12 0 0.75 1.05 1
 14 -12 0 -0.03 0.67 4
 14 -12 0 -0.12 0.42 2
 14 -12 0 0.36 0.54 3
 -14 -12 0 -0.02 0.23 2
 -14 -12 0 0.39 0.57 3
 -14 -12 0 0 0.08 4
 -14 -12 0 0.76 1.08 1
 14 12 0 0.31 0.4 4
 -14 12 0 -0.02 0.51 3
 -14 12 0 0.12 0.99 1
 -14 12 0 0.39 0.8 4
 14 12 0 0.31 0.67 2
 -14 12 0 0.63 1.29 2
 14 12 0 0.77 1.02 1
 14 12 0 0.86 0.62 3
 -16 -12 0 119.9 7.35 3
 16 -12 0 130.04 8.82 2
 -16 -12 0 117.31 8.32 1
 16 -12 0 107.98 7.55 4
 16 -12 0 106.49 7.29 3
 16 -12 0 90.76 7.97 1
 16 12 0 98.71 7.3 3
 -16 12 0 107.03 7.53 4
 -16 12 0 126.33 8.32 1
 16 12 0 111.34 7.19 4
 16 12 0 109.04 7.61 2
 -16 12 0 112.45 8.55 2
 -16 12 0 108.12 7.31 3
 16 12 0 103.1 8.14 1
 18 -12 0 134.88 9.65 3
 18 -12 0 161.11 10.65 1
 -18 -12 0 140.15 9.7 3
 18 -12 0 174.75 11.4 2
 -18 -12 0 152.34 10.68 1
 18 12 0 140.44 9.56 4
 -18 12 0 142.99 10.95 2
 -18 12 0 143.34 10.52 1
 -18 12 0 163.73 10 4
 18 12 0 144.56 10.61 1
 18 12 0 146.17 9.7 3
 -18 12 0 146.89 9.67 3
 18 12 0 144.24 9.98 2
 20 -12 0 49.15 5.17 2
 20 -12 0 52.37 4.62 1
 -20 -12 0 47.2 4.64 1
 20 -12 0 47.28 3.71 3
 -20 -12 0 54.01 3.79 3
 -20 -12 0 53.76 3.65 4
 -20 12 0 56.46 4.11 4
 -20 12 0 51.53 4.61 1
 -20 12 0 54.96 5.15 2
 20 12 0 56.25 4.77 1
 20 12 0 50.34 3.74 3
 -20 12 0 55.7 3.74 3
 22 -12 0 12.37 2.8 2
 -22 -12 0 11.37 2.24 1
 -22 -12 0 9.89 1.13 4
 22 -12 0 9.67 1.19 3
 -22 -12 0 13.71 1.4 3
 22 12 0 9.26 1.95 1
 -22 12 0 12.3 1.3 3
 -22 12 0 10.73 2.13 1
 22 12 0 9.28 1.19 3
 24 -12 0 16.87 2.59 1
 -24 -12 0 17.94 2.29 2
 -24 -12 0 17.77 1.68 3
 -24 -12 0 16.48 1.53 4
 -24 -12 0 24.21 3.32 1
 24 -12 0 19.14 1.62 3
 -24 12 0 15.86 3.24 2
 24 12 0 14.94 1.63 3
 24 12 0 21.33 3.16 1
 -24 12 0 19.75 2.23 4
 -24 12 0 16.77 2.63 1
 24 12 0 13.97 1.43 4
 -24 12 0 17.82 1.6 3
 -26 -12 0 56.13 3.95 4
 26 -12 0 58.14 4 3
 -26 -12 0 57.78 5.15 1
 26 -12 0 55.72 4.94 1
 26 -12 0 66.36 6.04 2
 -26 -12 0 55.09 4.58 2
 26 12 0 55.66 4.51 2
 -26 12 0 58.26 4.95 1
 -26 12 0 53.85 4.37 4
 26 12 0 56.07 5.06 1
 -26 12 0 56.05 5.5 2
 -26 12 0 56.63 3.97 3
 26 12 0 51.94 3.99 3
 26 12 0 52.22 3.89 4
 28 -12 0 23.92 3.2 1
 -28 -12 0 25 3.53 1
 28 -12 0 26.52 4.12 2
 28 -12 0 26.33 2.11 3
 -28 -12 0 25.74 2.77 2
 -28 -12 0 24.41 2.08 4
 -28 12 0 23.56 2.55 4
 -28 12 0 27.61 4.2 2
 28 12 0 21.31 3.22 1
 -28 12 0 22.93 2.04 3
 28 12 0 22.04 2.01 4
 28 12 0 24.52 2.15 3
 -28 12 0 30.74 3.55 1
 28 12 0 24.97 2.73 2
 -30 -12 0 6.27 1.99 1
 -30 -12 0 5.44 1.02 4
 30 -12 0 6.43 2.46 2
 -30 -12 0 6.19 1.63 2
 30 -12 0 5.53 1.78 1
 30 -12 0 5.21 0.98 3
 30 12 0 4.82 0.98 3
 30 12 0 4.31 1.76 1
 -30 12 0 5.09 1.71 1
 30 12 0 6.3 1.65 2
 -30 12 0 4.92 0.95 3
 30 12 0 6.51 1.02 4
 -30 12 0 4.99 2.21 2
 -30 12 0 5.91 1.39 4
 32 -12 0 1.48 0.74 3
 32 -12 0 1.01 1.48 1
 -32 -12 0 0.32 1.37 1
 -32 -12 0 0.9 0.75 4
 32 -12 0 1.17 2.06 2
 -32 -12 0 1.67 1.29 2
 32 12 0 2.92 1.47 2
 -32 12 0 0.51 0.65 3
 32 12 0 0.46 1.39 1
 32 12 0 1.02 0.73 3
 -32 12 0 1.38 1.35 1
 32 12 0 0.71 0.7 4
 -32 12 0 1.09 1.92 2
 -32 12 0 0.85 1.14 4
 -1 -13 0 605.89 36.75 4
 1 -13 0 539.4 37.33 2
 1 -13 0 544.28 36.73 4
 -1 -13 0 551.45 37.3 2
 -1 -13 0 553.4 37.35 2
 1 -13 0 559.83 36.76 4
 1 -13 0 550.36 37.43 2
 -1 -13 0 547.18 36.72 4
 1 13 0 594.25 36.75 3
 1 13 0 644.95 36.75 3
 -1 13 0 552.57 36.72 3
 -1 13 0 579.46 37.5 1
 1 13 0 606.05 37.58 1
 1 13 0 514.99 37.5 1
 -1 13 0 637.31 37.73 1
 -1 13 0 593.19 36.72 3
 3 -13 0 21.12 1.98 4
 3 -13 0 24.72 2.09 4
 -3 -13 0 23.73 2.49 2
 -3 -13 0 24.52 1.97 4
 3 -13 0 27.46 2.68 2
 -3 -13 0 27.88 2.62 2
 3 -13 0 24.09 2.76 2
 -3 -13 0 22.83 1.97 4
 3 13 0 27.89 2.82 1
 -3 13 0 25 2.86 1
 -3 13 0 24.45 1.98 3
 3 13 0 26.28 2.03 3
 3 13 0 28.43 2.05 3
 3 13 0 23.78 2.95 1
 -5 -13 0 96.98 6.66 4
 5 -13 0 89.69 7.47 2
 5 -13 0 107.4 6.73 3
 5 -13 0 84.76 7.43 1
 -5 -13 0 104.84 7.23 2
 -5 -13 0 96.61 7.2 2
 -5 -13 0 104.97 6.69 4
 5 -13 0 101.28 6.82 4
 -5 13 0 97.98 7.56 1
 5 13 0 97.56 6.72 3
 5 13 0 114.73 7.82 1
 5 13 0 101.75 7.53 1
 -5 13 0 96.66 7.52 2
 -5 13 0 107.13 6.82 4
 5 13 0 97.39 6.7 3
 -5 13 0 96.84 6.7 3
 7 -13 0 214.02 15.45 1
 7 -13 0 248.34 14.68 3
 7 -13 0 199.17 15.48 2
 -7 -13 0 222.19 15.08 2
 7 -13 0 217.8 14.74 4
 -7 -13 0 219.07 14.57 4
 -7 13 0 240.21 14.77 4
 7 13 0 208.6 14.61 3
 7 13 0 231.75 15.5 1
 -7 13 0 241.88 14.67 3
 -7 13 0 221.67 15.53 2
 -7 13 0 228.23 15.51 1
 9 -13 0 171.93 13.66 3
 -9 -13 0 206.68 13.64 4
 -9 -13 0 234.38 14.23 2
 9 -13 0 197.77 14.68 2
 9 -13 0 243.81 14.78 1
 9 -13 0 212.92 13.89 4
 -9 -13 0 205.61 14.56 1
 -9 -13 0 227.83 13.76 3
 9 13 0 207.61 14.56 1
 -9 13 0 210.41 13.86 4
 9 13 0 203.59 13.63 4
 -9 13 0 210.47 14.73 2
 -9 13 0 220.17 13.75 3
 9 13 0 204.12 13.71 3
 -9 13 0 225.18 14.67 1
 -11 -13 0 85.38 5.49 4
 11 -13 0 87.12 5.59 3
 11 -13 0 67.26 5.67 4
 11 -13 0 85.31 6.48 1
 11 -13 0 77.89 6.62 2
 -11 -13 0 75.16 5.56 3
 -11 -13 0 82.78 6.46 1
 -11 13 0 88.48 5.6 3
 -11 13 0 99.76 6.68 1
 11 13 0 90.21 6.57 1
 -11 13 0 78.63 5.74 4
 11 13 0 74.41 5.56 3
 -11 13 0 89.76 6.8 2
 13 -13 0 1.07 0.81 4
 13 -13 0 0.63 0.53 3
 -13 -13 0 -0.01 0.25 2
 -13 -13 0 0.45 0.49 4
 13 -13 0 0.54 1.29 2
 13 -13 0 -0.08 0.94 1
 -13 -13 0 0.25 0.54 3
 -13 -13 0 0 1.06 1
 -13 13 0 0.75 0.71 4
 -13 13 0 0.9 1.18 1
 13 13 0 0 0.09 4
 13 13 0 -0.32 0.85 1
 -13 13 0 0.83 0.61 3
 13 13 0 0.85 0.63 3
 13 13 0 -0 0.22 2
 -13 13 0 -0.61 1.04 2
 -15 -13 0 55.46 3.78 4
 -15 -13 0 50.75 3.9 3
 15 -13 0 62.52 5.4 2
 15 -13 0 49.93 3.85 3
 15 -13 0 52.01 4.73 1
 -15 -13 0 55.91 4.89 1
 15 -13 0 48.93 4.13 4
 -15 13 0 55.47 3.89 3
 -15 13 0 60.17 4.88 1
 -15 13 0 57.92 5.1 2
 15 13 0 57.78 3.94 3
 15 13 0 52.7 4.81 1
 -15 13 0 62.21 4.21 4
 17 -13 0 188.36 12.66 2
 -17 -13 0 166.44 12.1 1
 -17 -13 0 157.52 10.99 4
 17 -13 0 190.63 11.16 3
 -17 -13 0 152.83 11.11 3
 17 -13 0 148.79 11.87 1
 -17 13 0 162.76 11.35 4
 17 13 0 172.53 12.11 1
 17 13 0 175.38 11.14 3
 -17 13 0 169.84 11.12 3
 -17 13 0 192.28 12.19 1
 -17 13 0 170.35 12.46 2
 -19 -13 0 51.18 4.01 3
 -19 -13 0 54.86 3.9 4
 19 -13 0 56.63 4.95 1
 -19 -13 0 63.45 5.17 1
 19 -13 0 70.18 5.72 2
 19 -13 0 60.3 4.03 3
 -19 13 0 58.31 4.34 4
 19 13 0 47.21 3.99 3
 19 13 0 57.91 5.04 1
 -19 13 0 53.77 4.9 1
 -19 13 0 64.87 5.54 2
 -19 13 0 60.54 4.04 3
 -21 -13 0 16.79 1.51 4
 21 -13 0 19.13 1.65 3
 21 -13 0 19.12 2.83 1
 -21 -13 0 16.12 1.65 3
 -21 -13 0 15.55 2.61 1
 21 13 0 18.29 1.71 3
 21 13 0 15.18 2.63 1
 -21 13 0 18.79 2.75 1
 -21 13 0 18.65 1.64 3
 -23 -13 0 21.44 3.03 1
 23 -13 0 23.6 3.81 2
 23 -13 0 19.14 2.85 1
 23 -13 0 17.61 1.76 3
 -23 -13 0 19.69 2.26 2
 -23 -13 0 18.85 1.67 4
 -23 13 0 18.16 2.06 4
 23 13 0 17.33 2.74 1
 -23 13 0 21.49 1.79 3
 -23 13 0 18.45 2.82 1
 23 13 0 21.01 1.82 3
 -23 13 0 17.1 3.2 2
 -25 -13 0 44.43 3.29 4
 -25 -13 0 44.14 3.92 2
 25 -13 0 48.62 4.43 1
 25 -13 0 50.13 3.4 3
 -25 -13 0 44.42 4.51 1
 25 -13 0 56.89 5.31 2
 -25 13 0 49.09 3.38 3
 25 13 0 44.16 3.42 3
 -25 13 0 46.43 4.9 2
 25 13 0 43.54 3.27 4
 -25 13 0 44.86 3.73 4
 -25 13 0 46.84 4.37 1
 25 13 0 41.72 3.76 2
 25 13 0 44.48 4.48 1
 -27 -13 0 42.04 4.41 1
 -27 -13 0 41.64 3.14 4
 27 -13 0 49.4 5.08 2
 27 -13 0 40.28 4.17 1
 -27 -13 0 43.99 3.85 2
 27 -13 0 43.87 3.22 3
 -27 13 0 43.97 4.79 2
 -27 13 0 38.86 3.53 4
 27 13 0 43.72 3.25 3
 -27 13 0 48.12 4.32 1
 27 13 0 43.47 3.74 2
 27 13 0 45.46 4.39 1
 -27 13 0 41.77 3.19 3
 27 13 0 40.36 3.09 4
 -29 -13 0 6.78 2.02 1
 -29 -13 0 6.02 1.01 4
 29 -13 0 8.34 2.79 2
 -29 -13 0 8.19 1.75 2
 29 -13 0 6.46 1.04 3
 29 -13 0 8.49 2.04 1
 29 13 0 7.41 1.66 2
 -29 13 0 6.05 1.04 3
 -29 13 0 7.26 1.94 1
 -29 13 0 7.16 1.45 4
 29 13 0 7.8 2.05 1
 29 13 0 5.07 0.94 4
 -29 13 0 6.3 2.32 2
 29 13 0 8.45 1.22 3
 31 -13 0 0.82 0.7 3
 31 -13 0 -0.08 1.92 2
 -31 -13 0 1.98 1.52 1
 31 -13 0 0.24 1.31 1
 -31 -13 0 0.49 1.11 2
 -31 -13 0 1.62 0.75 4
 31 13 0 0.49 0.66 4
 -31 13 0 4.92 2.32 2
 31 13 0 0.01 0.15 3
 -31 13 0 1.17 1.39 1
 -31 13 0 1.1 0.7 3
 31 13 0 0.72 1.18 2
 31 13 0 0.06 0.5 1
 -31 13 0 0.82 1.17 4
 33 -13 0 6.53 1.14 3
 -33 -13 0 6.05 1.11 4
 -33 13 0 4.55 0.96 3
 -33 13 0 7.28 1.69 4
 0 -14 0 532.5 33.1 4
 0 -14 0 500.85 33.7 2
 0 -14 0 498.22 33.78 2
 0 -14 0 518.92 33.07 4
 0 14 0 582.93 33.11 3
 0 14 0 462.18 33.87 1
 0 14 0 481.67 33.81 1
 0 14 0 520.55 33.04 3
 -2 -14 0 86.13 6.58 2
 -2 -14 0 88.26 5.97 4
 2 -14 0 101.24 6.07 4
 2 -14 0 82.78 6.01 4
 -2 -14 0 92.96 6.7 2
 -2 -14 0 97.58 6 4
 2 -14 0 94.59 6.87 2
 2 -14 0 83.7 6.67 2
 -2 14 0 78.15 5.91 3
 -2 14 0 80.25 6.7 1
 -2 14 0 74.78 6.75 1
 4 -14 0 0.43 0.64 4
 -4 -14 0 1.19 0.91 2
 -4 -14 0 -0.45 0.88 2
 4 -14 0 0.78 1.15 2
 -4 -14 0 0.35 0.54 4
 -4 -14 0 0.11 0.53 4
 4 14 0 0.42 0.59 3
 -4 14 0 0.36 1.08 1
 4 14 0 0.2 0.94 1
 -4 14 0 0.13 0.52 3
 4 14 0 0.49 1.16 1
 4 14 0 0.63 0.6 3
 6 -14 0 35.32 2.65 3
 -6 -14 0 32.72 3.09 2
 -6 -14 0 34.72 2.57 4
 6 -14 0 38.13 3.72 2
 -6 -14 0 36.41 3.15 2
 -6 -14 0 33.2 2.55 4
 6 -14 0 38.1 2.82 4
 6 -14 0 36.69 3.59 1
 6 14 0 30.7 2.61 3
 6 14 0 32.88 3.61 1
 -6 14 0 33.61 3.46 2
 6 14 0 35.35 2.64 3
 -6 14 0 33.46 2.6 3
 -6 14 0 34.32 2.71 4
 6 14 0 34.05 3.48 1
 -6 14 0 36.42 3.62 1
 8 -14 0 36.15 2.91 4
 -8 -14 0 37.13 2.7 4
 8 -14 0 37.75 3.7 1
 -8 -14 0 38.48 3.28 2
 8 -14 0 38.73 2.8 3
 8 -14 0 36.85 3.74 2
 -8 14 0 37.61 3.73 1
 -8 14 0 34.89 3.63 2
 -8 14 0 36.61 2.91 4
 -8 14 0 36.74 2.77 3
 8 14 0 33.49 2.72 3
 8 14 0 36.06 3.6 1
 -10 -14 0 130.47 9.82 1
 -10 -14 0 133.41 8.93 3
 10 -14 0 140.68 8.95 3
 10 -14 0 133.47 9.86 1
 -10 -14 0 140.23 8.86 4
 -10 -14 0 131.09 9.36 2
 10 -14 0 127.4 9.08 4
 10 -14 0 130.92 9.99 2
 10 14 0 130.94 8.93 3
 -10 14 0 132.77 9.89 1
 -10 14 0 138.61 8.95 3
 10 14 0 130.83 9.81 1
 -10 14 0 118.58 9.89 2
 10 14 0 141.63 9.38 2
 -10 14 0 146.24 9.13 4
 10 14 0 132.36 8.83 4
 -12 -14 0 61.16 3.99 4
 12 -14 0 55.94 4.97 1
 12 -14 0 54.2 4.06 3
 -12 -14 0 52.35 4.45 2
 12 -14 0 60.95 5.35 2
 12 -14 0 59.69 4.3 4
 -12 -14 0 55.79 4.99 1
 -12 -14 0 58.05 4.07 3
 -12 14 0 55.27 4.96 1
 12 14 0 59.41 5.03 1
 12 14 0 55.1 3.95 4
 -12 14 0 57.12 4.29 4
 -12 14 0 63.41 5.37 2
 -12 14 0 55.47 4.07 3
 12 14 0 60.55 4.12 3
 14 -14 0 14.87 2.87 2
 -14 -14 0 18.84 2.8 1
 14 -14 0 13.76 1.55 3
 14 -14 0 20.37 2.86 1
 -14 -14 0 18.61 2.21 2
 -14 -14 0 16.62 1.46 4
 -14 -14 0 16.25 1.61 3
 -14 14 0 14.36 1.82 4
 14 14 0 16 2.53 1
 -14 14 0 20.67 2.96 1
 -14 14 0 16.68 1.58 3
 14 14 0 16.58 1.56 3
 -14 14 0 19.9 3.09 2
 16 -14 0 68.68 6.66 2
 -16 -14 0 80.45 5.43 3
 -16 -14 0 72.98 6.36 1
 16 -14 0 88.61 5.43 3
 16 -14 0 74.23 6.29 1
 -16 -14 0 75.59 5.25 4
 -16 14 0 78.54 6.63 2
 16 14 0 73.05 5.39 3
 16 14 0 82.41 6.48 1
 -16 14 0 80.3 6.38 1
 -16 14 0 80.61 5.39 3
 -16 14 0 75.86 5.58 4
 -18 -14 0 20.93 1.78 4
 -18 -14 0 27.1 3.55 1
 18 -14 0 21.91 1.91 3
 18 -14 0 24.52 3.62 2
 18 -14 0 21.14 3.09 1
 -18 -14 0 21.38 1.97 3
 18 14 0 24.76 3.31 1
 -18 14 0 22.39 3.47 2
 -18 14 0 22.17 1.96 3
 -18 14 0 21.39 2.24 4
 -18 14 0 24.22 3.09 1
 18 14 0 23.38 1.98 3
 20 -14 0 18.05 1.66 3
 -20 -14 0 16.8 1.54 4
 -20 -14 0 21.25 3.07 1
 20 -14 0 15.99 2.64 1
 -20 14 0 15.8 2.61 1
 20 14 0 18.61 1.72 3
 -20 14 0 17.01 1.65 3
 20 14 0 15.59 2.7 1
 22 -14 0 0.83 0.69 3
 -22 -14 0 1.32 1.01 2
 -22 -14 0 2.32 0.65 4
 22 -14 0 1.6 1.38 1
 22 -14 0 3.37 1.89 2
 -22 -14 0 3.74 1.66 1
 -22 14 0 2.08 1.04 4
 22 14 0 1.73 0.76 3
 22 14 0 -0.01 0.29 2
 22 14 0 0.33 1.18 1
 -22 14 0 4.49 1.85 2
 -22 14 0 1.04 1.32 1
 -22 14 0 1.95 0.75 3
 24 -14 0 -0.32 0.6 3
 -24 -14 0 -0.21 1.2 1
 24 -14 0 1.17 1.65 2
 -24 -14 0 -0.84 0.53 4
 24 -14 0 -0.7 1.08 1
 -24 -14 0 -0.07 0.9 2
 24 14 0 -0.44 1.11 1
 -24 14 0 -0.08 0.65 3
 24 14 0 0.31 0.51 4
 -24 14 0 0.04 1.25 1
 -24 14 0 -0.72 1.24 2
 24 14 0 -0.2 0.65 3
 -24 14 0 -0.55 0.86 4
 24 14 0 -0.01 0.32 2
 -26 -14 0 25.16 2.07 4
 -26 -14 0 24.67 3.46 1
 -26 -14 0 26.81 2.77 2
 26 -14 0 22.4 3.27 1
 26 -14 0 31.17 4.51 2
 26 -14 0 26.81 2.2 3
 -26 14 0 21.81 3.83 2
 -26 14 0 26.83 3.53 1
 26 14 0 30.36 3.94 1
 -26 14 0 23.36 2.1 3
 -26 14 0 24.11 2.5 4
 26 14 0 27.92 2.71 2
 26 14 0 23.39 2 4
 26 14 0 23.53 2.21 3
 -28 -14 0 8.32 2.17 1
 28 -14 0 18.56 1.88 3
 28 -14 0 24.96 4.12 2
 28 -14 0 21.19 3.1 1
 -28 -14 0 24.65 2.61 2
 -28 -14 0 20.25 1.83 4
 -28 14 0 19.16 2.99 1
 -28 14 0 21.65 2.44 4
 28 14 0 20.42 1.78 4
 28 14 0 27.57 2.59 2
 -28 14 0 20.34 1.89 3
 -28 14 0 27.06 4.21 2
 30 -14 0 3.19 0.89 3
 30 -14 0 6.02 2.57 2
 -30 -14 0 3.42 0.85 4
 -30 -14 0 5.4 1.55 2
 30 -14 0 3.38 1.61 1
 -30 14 0 4.19 0.93 3
 30 14 0 3.03 1.53 1
 -30 14 0 4.29 2.21 2
 30 14 0 4.03 0.84 4
 -30 14 0 4.6 1.73 1
 -30 14 0 4.14 1.39 4
 30 14 0 5.23 1.52 2
 -32 -14 0 0.89 0.72 4
 32 -14 0 -0.02 0.67 3
 32 -14 0 -0.3 1.79 2
 -32 -14 0 -0.53 1.39 1
 -32 -14 0 0.89 1.18 2
 32 -14 0 0.75 1.41 1
 -32 14 0 -0.01 1.61 2
 32 14 0 1.45 1.55 1
 -32 14 0 0.11 1.3 1
 32 14 0 0.32 0.64 4
 -32 14 0 0.77 1.12 4
 -32 14 0 -0.43 0.65 3
 32 14 0 1.04 1.13 2
 32 14 0 0.36 0.75 3
 1 -15 0 188.74 11.32 4
 -1 -15 0 173.42 11.95 2
 -1 -15 0 171.57 12.02 2
 1 -15 0 155.78 11.92 2
 -1 -15 0 165.16 11.25 4
 -1 -15 0 169.17 11.25 4
 1 -15 0 166.04 11.27 4
 1 -15 0 168.22 12.04 2
 1 15 0 193.88 11.27 3
 -1 15 0 166.96 12.09 1
 -1 15 0 173.95 11.22 3
 1 15 0 166.67 11.25 3
 -1 15 0 175.65 11.26 3
 1 15 0 165.44 12.22 1
 1 15 0 150.58 12.01 1
 -1 15 0 162.68 12.19 1
 -3 -15 0 69.62 5.32 2
 -3 -15 0 65.62 4.6 4
 3 -15 0 64.68 5.45 2
 3 -15 0 72.55 5.44 2
 3 -15 0 67.26 4.64 4
 -3 -15 0 69.35 5.28 2
 -3 -15 0 58.46 4.54 4
 3 -15 0 61.56 4.62 4
 3 15 0 65.03 4.58 3
 3 15 0 79.29 5.86 1
 3 15 0 60.23 5.4 1
 -3 15 0 65.4 5.44 1
 -3 15 0 62.11 4.54 3
 3 15 0 70.38 4.66 3
 -3 15 0 63.03 4.59 3
 -3 15 0 72.61 5.69 1
 -5 -15 0 5.28 1.41 2
 5 -15 0 5.64 1.09 4
 5 -15 0 4.11 1.46 2
 -5 -15 0 5.19 0.88 4
 -5 -15 0 5.59 0.87 4
 -5 -15 0 5.65 1.38 2
 5 15 0 7.04 1.03 3
 5 15 0 6.75 1.66 1
 5 15 0 3.82 1.57 1
 -5 15 0 4.86 0.91 3
 -5 15 0 7.59 1.94 1
 5 15 0 5.66 0.89 3
 7 -15 0 114.95 8.6 1
 -7 -15 0 113.21 8.11 2
 7 -15 0 113.36 7.7 4
 -7 -15 0 106.08 8.07 2
 7 -15 0 123.81 8.75 2
 -7 -15 0 108.53 7.5 4
 7 -15 0 115.19 7.58 3
 -7 -15 0 109.46 7.5 4
 -7 15 0 104.46 8.46 2
 7 15 0 109.94 7.59 3
 -7 15 0 116.91 8.6 1
 7 15 0 99.99 8.38 1
 -7 15 0 120.4 7.6 3
 -7 15 0 112.93 7.67 4
 7 15 0 117.72 7.58 3
 7 15 0 119.62 8.75 1
 -9 -15 0 206.16 13.8 4
 9 -15 0 190.62 14 4
 9 -15 0 244.65 15.23 2
 9 -15 0 199.37 13.87 3
 9 -15 0 200.52 14.82 1
 -9 -15 0 222.2 14.46 2
 9 15 0 222.72 13.9 3
 -9 15 0 207.14 14.01 4
 -9 15 0 222.5 15.05 2
 9 15 0 186.69 14.7 1
 -9 15 0 224.8 13.92 3
 -9 15 0 244.94 15.07 1
 -11 -15 0 105.42 8.14 1
 -11 -15 0 106.67 7.13 3
 11 -15 0 102.04 7.3 4
 -11 -15 0 99.61 7.03 4
 -11 -15 0 109.17 7.66 2
 11 -15 0 96.28 7.11 3
 11 -15 0 122.39 8.34 1
 11 -15 0 106.78 8.36 2
 11 15 0 109.42 8.19 1
 -11 15 0 115.43 7.18 3
 11 15 0 102.34 7.12 3
 -11 15 0 115.8 8.39 2
 11 15 0 97.07 7.01 4
 -11 15 0 123.64 8.35 1
 11 15 0 116.9 7.64 2
 -11 15 0 97.69 7.25 4
 13 -15 0 -0.09 0.54 3
 -13 -15 0 -0.06 0.52 4
 -13 -15 0 0.17 0.6 3
 13 -15 0 -0.13 1.28 2
 -13 -15 0 -0.21 1.08 1
 -13 -15 0 0.39 0.91 2
 13 -15 0 1.56 1.22 1
 -13 15 0 1.51 1.32 1
 13 15 0 -0.06 0.48 4
 13 15 0 0.77 1.11 1
 -13 15 0 -0.39 1.29 2
 13 15 0 0.06 0.59 3
 -13 15 0 -0.31 0.8 4
 13 15 0 0.08 0.76 2
 -13 15 0 0.27 0.59 3
 15 -15 0 38.66 3.82 1
 -15 -15 0 35.68 3.24 2
 -15 -15 0 35.75 2.66 4
 -15 -15 0 36.5 3.82 1
 15 -15 0 41.18 2.83 3
 15 -15 0 38.92 4.14 2
 15 15 0 33.22 2.61 4
 -15 15 0 32.92 3.9 2
 15 15 0 35.98 3.14 2
 -15 15 0 41.37 3.95 1
 15 15 0 37.93 2.83 3
 -15 15 0 34.93 2.99 4
 -15 15 0 32.1 2.76 3
 15 15 0 39.88 3.88 1
 -17 -15 0 146.52 10.82 1
 -17 -15 0 155.84 10.19 2
 -17 -15 0 133.32 9.55 4
 17 -15 0 159.77 10.85 1
 17 -15 0 147.86 11.24 2
 17 -15 0 137.49 9.68 3
 -17 15 0 144.57 10.74 1
 17 15 0 133.52 9.55 4
 17 15 0 155.65 10.88 1
 17 15 0 163.21 9.78 3
 -17 15 0 151.81 9.72 3
 19 -15 0 96.42 7.36 1
 -19 -15 0 95.06 7.43 1
 -19 -15 0 94.27 6.7 2
 19 -15 0 92.94 6.24 3
 -19 -15 0 86.71 6.09 4
 -19 15 0 88.89 7.66 2
 -19 15 0 92.21 6.25 3
 19 15 0 97.57 7.42 1
 -19 15 0 85.27 7.23 1
 19 15 0 87.9 6.25 3
 -21 -15 0 8.29 1.57 2
 21 -15 0 3.3 1.38 1
 -21 -15 0 9.01 2.21 1
 21 -15 0 7.44 1.13 3
 21 -15 0 7.81 2.42 2
 -21 -15 0 7.16 0.99 4
 21 15 0 5.17 1.72 1
 -21 15 0 6.29 1.92 1
 -21 15 0 9.18 2.47 2
 -21 15 0 8.19 1.16 3
 21 15 0 6.58 1.09 3
 -21 15 0 7.35 1.38 4
 -23 -15 0 12.68 1.31 4
 23 -15 0 15.32 1.48 3
 -23 -15 0 13.84 2.6 1
 23 -15 0 10.83 2.4 1
 23 -15 0 9.44 2.6 2
 -23 -15 0 13.86 1.97 2
 23 15 0 11.9 2.57 1
 -23 15 0 11.71 2.76 2
 -23 15 0 10.3 2.27 1
 23 15 0 14.59 1.59 3
 -23 15 0 10.94 1.39 3
 -23 15 0 11.44 1.76 4
 23 15 0 9.8 1.18 4
 25 -15 0 51.16 5.28 2
 -25 -15 0 40.72 3 4
 25 -15 0 41.1 3.15 3
 25 -15 0 45.03 4.33 1
 -25 -15 0 45.85 3.73 2
 -25 -15 0 32.52 4.47 1
 -25 15 0 39.71 4.71 2
 -25 15 0 39.57 3.12 3
 25 15 0 36.33 2.95 4
 25 15 0 43.61 3.6 2
 -25 15 0 44.54 4.3 1
 -25 15 0 40.76 3.52 4
 27 -15 0 28.91 3.72 1
 -27 -15 0 32.26 2.97 2
 -27 -15 0 25.92 2.18 4
 27 -15 0 24.46 4.16 2
 27 -15 0 28.97 2.34 3
 27 15 0 27.14 2.79 2
 -27 15 0 27.11 2.3 3
 27 15 0 21.96 3.49 1
 -27 15 0 26.77 2.66 4
 27 15 0 24.89 2.13 4
 -27 15 0 20.99 3.75 2
 -27 15 0 30.7 3.73 1
 29 -15 0 2.54 1.67 1
 -29 -15 0 2.11 1.64 1
 29 -15 0 3.88 0.96 3
 29 -15 0 4.91 2.49 2
 -29 -15 0 3.57 1.37 2
 -29 -15 0 2.89 0.81 4
 29 15 0 4.62 1.4 2
 29 15 0 2.46 0.74 4
 -29 15 0 2.54 1.94 2
 29 15 0 1.57 0.85 3
 29 15 0 1.57 1.54 1
 -29 15 0 1.87 1.56 1
 -29 15 0 2.61 1.21 4
 31 -15 0 2.25 1.63 1
 31 -15 0 1.3 0.77 3
 -31 -15 0 0.8 0.67 4
 31 -15 0 0.58 1.97 2
 -31 -15 0 0.21 1.15 2
 -31 -15 0 -0.16 1.4 1
 31 15 0 0.58 1.37 1
 31 15 0 0.68 0.66 4
 -31 15 0 0.14 1.03 4
 31 15 0 0.39 0.78 3
 -31 15 0 0.29 1.61 2
 31 15 0 -0.5 1.01 2
 -31 15 0 0.79 1.4 1
 0 -16 0 125.93 8.28 4
 0 -16 0 122.44 8.29 4
 0 -16 0 115.09 8.96 2
 0 -16 0 119.78 9.08 2
 0 16 0 117.6 8.24 3
 0 16 0 138.26 8.28 3
 0 16 0 110.4 9.08 1
 0 16 0 128.06 9.38 1
 -2 -16 0 21.26 2.89 2
 2 -16 0 20.79 1.95 4
 -2 -16 0 20.93 1.93 4
 2 -16 0 29.38 3.42 2
 2 -16 0 20.35 2.84 2
 -2 -16 0 21.05 1.93 4
 -2 -16 0 24.57 3.13 2
 2 -16 0 21.62 2 4
 -2 16 0 21.71 1.88 3
 -2 16 0 21.32 1.95 3
 2 16 0 17.84 2.85 1
 -2 16 0 21.63 3.17 1
 2 16 0 29.4 3.64 1
 -2 16 0 21.07 2.93 1
 2 16 0 24.13 2.02 3
 4 -16 0 -0.35 1.09 2
 -4 -16 0 0.2 1.01 2
 4 -16 0 -0.85 0.63 4
 -4 -16 0 0.32 0.93 2
 4 -16 0 -0.28 1.24 2
 -4 -16 0 0.69 0.67 4
 -4 -16 0 0.57 0.64 4
 4 -16 0 -0.28 0.72 4
 -4 16 0 -0.23 1.04 1
 4 16 0 -0.93 1.17 1
 -4 16 0 0.5 1.28 1
 -4 16 0 0.18 0.58 3
 4 16 0 -0.03 1 1
 4 16 0 0.86 0.62 3
 -4 16 0 0.2 0.65 3
 4 16 0 0.26 0.7 3
 6 -16 0 1.01 1.31 2
 6 -16 0 2.55 0.89 4
 -6 -16 0 1.73 0.7 4
 -6 -16 0 2.37 1.15 2
 -6 -16 0 1.66 0.69 4
 -6 -16 0 1.57 1.11 2
 -6 16 0 1.54 1.3 1
 -6 16 0 0.69 0.63 3
 6 16 0 1.43 0.72 3
 6 16 0 2.67 1.43 1
 6 16 0 0.87 0.65 3
 6 16 0 2.29 1.34 1
 8 -16 0 21.22 1.81 3
 8 -16 0 18.6 2.86 2
 -8 -16 0 20.17 2.36 2
 8 -16 0 19.31 1.96 4
 -8 -16 0 19.74 1.73 4
 -8 -16 0 18.39 1.76 4
 8 -16 0 19.71 2.91 1
 -8 -16 0 21.33 2.44 2
 -8 16 0 17.59 2.81 2
 8 16 0 18.53 2.77 1
 -8 16 0 21.51 2.02 4
 8 16 0 20.82 1.85 3
 -8 16 0 19.82 2.93 1
 8 16 0 22.35 1.83 3
 8 16 0 18.28 2.91 1
 -8 16 0 20.38 1.86 3
 -10 -16 0 152.1 9.4 4
 10 -16 0 151.11 10.74 2
 -10 -16 0 144.14 10 2
 -10 -16 0 145.32 10 2
 -10 -16 0 127.28 9.33 4
 10 -16 0 151.89 10.61 1
 10 -16 0 134.02 9.42 3
 10 -16 0 130.07 9.58 4
 10 16 0 141.3 9.43 3
 -10 16 0 142.84 9.45 3
 -10 16 0 151.03 10.61 1
 -10 16 0 146.78 10.63 2
 10 16 0 152.83 10.57 1
 -10 16 0 140.39 9.58 4
 -12 -16 0 47.07 4.57 1
 12 -16 0 53.73 4.7 1
 12 -16 0 48.86 3.54 3
 -12 -16 0 46.66 3.42 4
 12 -16 0 43.65 4.81 2
 12 16 0 45.1 3.38 4
 -12 16 0 47.76 3.68 4
 -12 16 0 50.73 4.72 2
 -12 16 0 47.52 3.53 3
 12 16 0 50.94 3.56 3
 -12 16 0 43.97 4.53 1
 12 16 0 43.87 4.49 1
 14 -16 0 5.44 1.87 1
 -14 -16 0 4.77 1.39 2
 -14 -16 0 4.07 0.81 4
 -14 -16 0 3.41 1.59 1
 14 -16 0 3.68 0.9 3
 14 -16 0 3.29 1.83 2
 -14 16 0 5.92 1.96 1
 -14 16 0 4.62 0.98 3
 14 16 0 2.76 0.79 3
 14 16 0 3.88 1.2 2
 14 16 0 2.27 1.33 1
 -14 16 0 3.56 1.11 4
 -14 16 0 3.9 1.86 2
 14 16 0 3.11 0.74 4
 -16 -16 0 39.37 4.25 1
 -16 -16 0 48.22 3.77 2
 16 -16 0 42.65 3.2 3
 16 -16 0 42.39 4.26 1
 -16 -16 0 39.56 3.06 4
 16 16 0 44.12 3.63 2
 -16 16 0 44.25 3.22 3
 16 16 0 39.27 3.03 4
 16 16 0 41.29 3.22 3
 -16 16 0 44.74 4.37 1
 16 16 0 44.22 4.32 1
 -18 -16 0 10.31 2.19 1
 18 -16 0 10.33 2.28 1
 -18 -16 0 9.76 1.16 4
 18 -16 0 9.79 1.31 3
 18 -16 0 9.84 2.6 2
 -18 -16 0 9.91 1.79 2
 -18 16 0 10.8 1.36 3
 -18 16 0 13.43 2.87 2
 18 16 0 10.04 1.17 4
 18 16 0 12.03 1.48 3
 18 16 0 13.84 1.92 2
 18 16 0 7.85 2.08 1
 -18 16 0 11.35 1.7 4
 -18 16 0 15.8 2.61 1
 20 -16 0 8.68 2.56 2
 20 -16 0 5.68 1.86 1
 -20 -16 0 6.05 0.93 4
 -20 -16 0 6.33 1.46 2
 -20 -16 0 4.28 1.76 1
 20 -16 0 8.09 1.17 3
 -20 16 0 7.12 2.09 1
 -20 16 0 6.37 1.11 3
 20 16 0 6.77 0.9 4
 -20 16 0 6.93 1.39 4
 -20 16 0 5.83 2.13 2
 20 16 0 5.61 1.39 2
 -22 -16 0 19.9 2.46 2
 22 -16 0 16.77 2.82 1
 22 -16 0 19.81 3.93 2
 -22 -16 0 18.25 1.63 4
 22 16 0 17.14 1.59 4
 -22 16 0 18.33 1.84 3
 -22 16 0 18.46 2.96 1
 22 16 0 18.66 2.17 2
 -24 -16 0 -0.01 0.52 1
 24 -16 0 0.26 1.67 2
 24 -16 0 0.08 0.69 3
 -24 -16 0 0.85 1.03 2
 24 -16 0 0.59 1.22 1
 -24 -16 0 0.36 0.59 4
 24 16 0 0.31 0.53 4
 24 16 0 -0.01 0.15 3
 24 16 0 -0.37 1.22 1
 -24 16 0 1.51 1.48 1
 24 16 0 0.83 0.92 2
 -24 16 0 0.08 1.08 4
 -24 16 0 0.3 1.62 2
 26 -16 0 10.87 2.88 2
 -26 -16 0 8.89 1.15 4
 26 -16 0 10.39 1.36 3
 -26 -16 0 10.63 2.48 1
 26 -16 0 9.42 2.26 1
 -26 -16 0 11.14 1.84 2
 26 16 0 9.06 1.3 3
 26 16 0 7.96 2.09 1
 -26 16 0 11.47 2.66 2
 -26 16 0 11.34 2.43 1
 26 16 0 8.2 1.06 4
 -26 16 0 8.58 1.55 4
 26 16 0 10.96 1.76 2
 -28 -16 0 7.75 2.12 1
 28 -16 0 9.54 2.33 1
 28 -16 0 10.24 3.06 2
 28 -16 0 9.23 1.33 3
 -28 -16 0 8.82 1.16 4
 -28 -16 0 7.88 1.72 2
 28 16 0 6.75 1.22 3
 -28 16 0 10.41 2.35 1
 28 16 0 9.84 1.16 4
 28 16 0 9.35 1.74 2
 -28 16 0 8.98 2.69 2
 -28 16 0 10.29 1.82 4
 28 16 0 10 2.42 1
 30 -16 0 2.09 2.08 2
 30 -16 0 0.59 0.78 3
 -30 -16 0 2.01 1.25 2
 -30 -16 0 0.08 1.49 1
 30 -16 0 1.04 1.48 1
 -30 -16 0 1.82 0.75 4
 -30 16 0 0.3 1.42 1
 -30 16 0 0.95 1.69 2
 -30 16 0 0.44 1.05 4
 30 16 0 0.7 0.79 3
 30 16 0 1.16 0.67 4
 30 16 0 2.02 1.2 2
 30 16 0 1.03 1.48 1
 -1 -17 0 145.12 11.04 2
 1 -17 0 150.69 10.34 4
 -1 -17 0 146.98 10.32 4
 -1 -17 0 143.76 10.3 4
 -1 -17 0 177.25 11.36 2
 1 -17 0 153.55 10.36 4
 1 -17 0 156.19 11.28 2
 1 -17 0 153.16 11.14 2
 -1 17 0 157.81 10.3 3
 -1 17 0 146.62 11.23 1
 1 17 0 184.07 10.38 3
 -1 17 0 155.06 11.45 1
 1 17 0 148.27 11.25 1
 1 17 0 159.73 11.51 1
 -3 -17 0 52.87 4.12 4
 -3 -17 0 62.51 4.95 2
 3 -17 0 60.02 4.22 4
 3 -17 0 70.44 5.25 2
 -3 -17 0 51.07 4.11 4
 3 -17 0 61.11 4.27 4
 -3 -17 0 64.73 5.06 2
 3 -17 0 57.17 5.18 2
 -3 17 0 59.4 4.17 3
 -3 17 0 62.91 4.14 3
 -3 17 0 61.02 5.3 1
 3 17 0 45.39 4.01 3
 -3 17 0 58.66 5.12 1
 5 -17 0 0.51 1.1 2
 -5 -17 0 -0.72 0.58 4
 -5 -17 0 0.45 0.63 4
 5 -17 0 -0.39 0.69 4
 -5 -17 0 -0.48 0.94 2
 5 -17 0 0.15 1.21 2
 5 -17 0 0.31 0.72 4
 -5 -17 0 0.61 1.05 2
 -5 17 0 0.75 1.28 1
 -5 17 0 -0.09 0.61 3
 5 17 0 0.52 1.25 1
 5 17 0 -0.39 1 1
 -5 17 0 1.39 1.3 1
 -5 17 0 -0.36 0.6 3
 5 17 0 -0.41 0.53 3
 -7 -17 0 146.94 9.71 4
 -7 -17 0 127.67 9.66 4
 7 -17 0 129.9 9.85 4
 7 -17 0 158.05 11.07 2
 -7 -17 0 145.88 10.45 2
 -7 -17 0 154.67 10.47 2
 -7 17 0 160.99 11 1
 7 17 0 139.28 10.75 1
 7 17 0 163.85 11.14 1
 -7 17 0 151.8 9.77 3
 7 17 0 156.5 9.77 3
 -9 -17 0 160.43 11.22 4
 -9 -17 0 158.45 11.22 4
 -9 -17 0 169.33 11.94 2
 9 -17 0 166.02 12.41 1
 9 -17 0 169.41 12.57 2
 -9 -17 0 174.76 11.97 2
 9 -17 0 168.28 11.31 3
 -9 17 0 181.86 11.35 3
 -9 17 0 169.34 12.42 1
 9 17 0 185.54 12.72 1
 9 17 0 183.88 12.48 1
 -9 17 0 185.64 12.61 2
 -9 17 0 179.14 11.48 4
 9 17 0 163.31 11.28 3
 -11 -17 0 24.73 2.25 4
 -11 -17 0 33.04 2.99 2
 11 -17 0 34.18 2.46 3
 -11 -17 0 23.46 2.22 4
 -11 -17 0 31.19 3.01 2
 11 -17 0 30.44 4.1 2
 11 -17 0 33.14 3.6 1
 -11 17 0 30.21 2.43 3
 -11 17 0 35.22 4.1 1
 11 17 0 28.82 2.36 3
 11 17 0 31.47 3.49 1
 -11 17 0 30.49 3.49 2
 -11 17 0 26.1 2.47 4
 -13 -17 0 1.58 1.12 2
 -13 -17 0 0.44 0.64 4
 13 -17 0 0.89 1.63 2
 13 -17 0 1.24 0.81 3
 13 -17 0 0.65 1.34 1
 -13 17 0 -0.56 1.22 1
 13 17 0 0.55 1.01 2
 -13 17 0 1 0.78 3
 13 17 0 0.84 0.59 4
 -13 17 0 -0.64 1.29 2
 13 17 0 0.67 0.66 3
 -13 17 0 1.22 0.97 4
 13 17 0 0.25 1.15 1
 -15 -17 0 36.86 3.36 2
 -15 -17 0 37.64 4.56 1
 15 -17 0 36.08 2.82 3
 -15 -17 0 35.04 2.69 4
 15 -17 0 38.71 4.04 1
 15 17 0 34.48 2.65 4
 15 17 0 31.14 2.73 3
 -15 17 0 39.2 4.06 1
 15 17 0 37.45 3.31 2
 -17 -17 0 82.31 6.03 2
 17 -17 0 78.2 6.61 1
 -17 -17 0 65.19 6.37 1
 17 -17 0 82.94 5.5 3
 -17 -17 0 72.11 5.33 4
 17 -17 0 83.55 7.17 2
 17 17 0 84.59 5.97 2
 17 17 0 74.86 5.31 4
 -17 17 0 79.35 5.75 4
 -17 17 0 80.31 7.02 2
 -17 17 0 86.3 6.77 1
 19 -17 0 50.21 3.32 3
 19 -17 0 44.61 4.44 1
 -19 -17 0 39.69 3.09 4
 19 -17 0 55.86 5.12 2
 -19 -17 0 42.91 3.77 2
 -19 17 0 47.61 4.8 2
 19 17 0 45.75 3.7 2
 -19 17 0 36.64 3.43 4
 -19 17 0 47.35 4.55 1
 19 17 0 37.35 3.04 4
 21 -17 0 0.21 1.38 1
 21 -17 0 0.05 0.7 3
 -21 -17 0 0.55 1.05 2
 -21 -17 0 1.05 0.63 4
 21 -17 0 0.03 0.57 2
 -21 -17 0 -0.05 0.49 1
 21 17 0 -0.28 0.7 3
 21 17 0 1.09 0.58 4
 -21 17 0 2.82 1.64 1
 21 17 0 0.59 1.29 1
 -21 17 0 1.01 0.95 4
 21 17 0 2.36 1.14 2
 -21 17 0 1.27 1.71 2
 23 -17 0 6.18 2 1
 23 -17 0 9.12 1.21 3
 23 -17 0 4.98 2.34 2
 -23 -17 0 6.47 0.96 4
 -23 -17 0 6.23 1.54 2
 -23 -17 0 4.55 1.81 1
 -23 17 0 6.1 2.02 1
 23 17 0 6.9 1.46 2
 23 17 0 4.76 1.03 3
 23 17 0 5.35 0.84 4
 23 17 0 5.53 1.85 1
 25 -17 0 21.35 3.34 1
 -25 -17 0 21.1 3.36 1
 -25 -17 0 17.42 2.35 2
 25 -17 0 17.85 1.87 3
 25 -17 0 14.06 3.35 2
 -25 -17 0 16.57 1.57 4
 -25 17 0 19.32 3.53 2
 25 17 0 11.31 1.58 3
 -25 17 0 17.9 2.98 1
 25 17 0 13.7 1.46 4
 25 17 0 11.88 2.57 1
 25 17 0 17.98 2.28 2
 -25 17 0 18.94 2.34 4
 -27 -17 0 16.56 2.34 2
 -27 -17 0 16.13 1.56 4
 27 -17 0 15.04 1.72 3
 -27 -17 0 14.18 2.86 1
 27 -17 0 18.08 2.97 1
 27 -17 0 15.99 3.62 2
 27 17 0 13.15 2.69 1
 -27 17 0 9.8 2.72 2
 -27 17 0 16.03 2.82 1
 27 17 0 16 2.2 2
 27 17 0 16.67 1.81 3
 -27 17 0 14.12 2.01 4
 27 17 0 15.08 1.5 4
 -29 17 0 15.93 2.19 4
 29 17 0 8.51 1.4 3
 0 -18 0 54.91 4.03 4
 0 -18 0 51.34 4.76 2
 0 -18 0 57.16 4.98 2
 0 -18 0 55.41 4.02 4
 0 18 0 48.86 4.9 1
 0 18 0 51.9 5.12 1
 0 18 0 55.83 3.98 3
 2 -18 0 17.98 1.81 4
 -2 -18 0 16.56 2.59 2
 -2 -18 0 19.15 1.79 4
 2 -18 0 17.41 1.82 4
 -2 -18 0 12.69 2.47 2
 -2 -18 0 18.77 1.78 4
 2 -18 0 13.58 2.5 2
 2 -18 0 19.61 2.76 2
 -2 18 0 14.11 2.39 1
 -2 18 0 19.47 3.06 1
 2 18 0 16.49 1.65 3
 2 18 0 13.4 2.55 1
 2 18 0 20.56 3.23 1
 -2 18 0 16.95 1.67 3
 -4 -18 0 3.18 1.38 2
 4 -18 0 1.22 1.61 2
 4 -18 0 3.54 1.62 2
 4 -18 0 4.01 0.96 4
 -4 -18 0 2.81 1.48 2
 -4 -18 0 2.82 0.83 4
 4 -18 0 2.97 0.99 4
 -4 -18 0 2.74 0.85 4
 -4 18 0 2.48 0.8 3
 4 18 0 2.76 0.81 3
 4 18 0 2.89 1.64 1
 -4 18 0 4.28 1.92 1
 -4 18 0 1.56 1.31 1
 4 18 0 2.98 1.41 1
 6 -18 0 7.71 2.09 2
 -6 -18 0 10.75 1.34 4
 -6 -18 0 13.91 2.4 2
 -6 -18 0 11.68 2.14 2
 6 -18 0 11.49 1.63 4
 -6 -18 0 10.88 1.36 4
 6 -18 0 9.81 2.5 2
 6 -18 0 12.81 1.66 4
 6 18 0 9.56 2.35 1
 -6 18 0 12.15 2.34 1
 -6 18 0 12.24 2.58 1
 -6 18 0 9.26 1.27 3
 6 18 0 8.55 2.02 1
 6 18 0 10.71 1.41 3
 -8 -18 0 1.5 1.2 2
 -8 -18 0 1.19 1.16 2
 -8 -18 0 1.62 0.75 4
 -8 -18 0 2.07 0.77 4
 8 -18 0 3.05 1.73 2
 8 18 0 2.88 1.46 1
 8 18 0 1.44 1.55 1
 -8 18 0 4.53 1.94 1
 8 18 0 1.47 0.76 3
 -10 -18 0 6.65 1.61 2
 -10 -18 0 9.02 1.27 4
 10 -18 0 15.89 2.96 1
 -10 -18 0 15.02 2.25 2
 10 -18 0 16.92 3.07 2
 10 -18 0 13.47 1.53 3
 -10 -18 0 15.88 1.45 4
 10 18 0 19.61 3.11 1
 -10 18 0 11.31 2.51 1
 -10 18 0 20.42 3.31 2
 -10 18 0 16.59 1.78 4
 -12 -18 0 22.42 1.94 4
 -12 -18 0 21.24 1.86 4
 -12 -18 0 22.15 2.57 2
 12 -18 0 25.34 3.61 1
 12 -18 0 21.33 3.42 2
 12 -18 0 19.65 2 3
 -12 -18 0 22.65 2.89 2
 -12 18 0 23.18 3.52 1
 -14 -18 0 1.08 0.69 4
 14 -18 0 0.85 0.81 3
 14 -18 0 0.02 0.5 2
 -14 -18 0 0.29 1.06 2
 14 -18 0 2.4 1.67 1
 14 18 0 -0 0.13 3
 -14 18 0 0.79 0.85 4
 -14 18 0 2.73 1.66 2
 14 18 0 0 0.4 1
 -14 18 0 1.38 1.51 1
 -16 -18 0 -0.03 0.47 1
 16 -18 0 0.84 1.42 1
 -16 -18 0 1.22 0.7 4
 16 -18 0 1.46 0.81 3
 16 -18 0 -0.16 1.55 2
 -16 -18 0 1.31 1.2 2
 -16 18 0 0.02 1.42 2
 16 18 0 0.56 0.61 4
 16 18 0 0.19 0.49 3
 -16 18 0 -0.28 1.36 1
 16 18 0 -0 1.23 1
 -16 18 0 1.19 0.9 4
 16 18 0 2.28 1.15 2
 18 -18 0 3.35 0.97 3
 -18 -18 0 4.16 0.87 4
 18 -18 0 2.67 1.67 1
 -18 -18 0 1.63 1.54 1
 18 -18 0 2.86 1.91 2
 -18 -18 0 4.94 1.45 2
 18 18 0 4.14 1.32 2
 18 18 0 3.7 0.83 4
 18 18 0 2.3 0.95 3
 18 18 0 3.97 1.86 1
 -18 18 0 3.07 1.77 2
 -18 18 0 2.25 1.03 4
 -18 18 0 3.01 1.78 1
 -20 -18 0 13.28 1.43 4
 -20 -18 0 13.85 2.12 2
 20 -18 0 9.82 2.76 2
 -20 -18 0 13.92 2.86 1
 20 -18 0 15.19 1.66 3
 20 18 0 9.82 1.38 3
 20 18 0 13.5 1.36 4
 -20 18 0 15.34 2.82 1
 20 18 0 12.64 1.97 2
 -20 18 0 10.22 2.59 2
 -20 18 0 15.34 2.03 4
 20 18 0 6.71 2.05 1
 -22 -18 0 7.48 1.04 4
 -22 -18 0 6.32 1.58 2
 22 -18 0 4.16 1 3
 22 -18 0 7.1 2.11 1
 -22 -18 0 5.4 2 1
 22 18 0 6.29 0.94 4
 22 18 0 8.89 1.65 2
 22 18 0 3.32 1.72 1
 -22 18 0 3.6 1.97 2
 -22 18 0 5.85 1.37 4
 22 18 0 5.88 1.14 3
 -22 18 0 8.09 2.3 1
 24 -18 0 -0.45 1.73 2
 -24 -18 0 0.35 0.61 4
 24 -18 0 0.5 0.74 3
 -24 -18 0 0.14 1.06 2
 24 -18 0 -1.43 1.17 1
 -24 -18 0 -0.23 1.4 1
 -24 18 0 0.58 1.47 1
 24 18 0 0.18 0.56 4
 24 18 0 -0.88 1.26 1
 -24 18 0 -0.01 0.65 2
 24 18 0 0.83 0.99 2
 24 18 0 0.85 0.85 3
 -24 18 0 0.01 0.21 4
 -26 -18 0 2.97 1.32 2
 26 -18 0 2.28 2.06 2
 26 -18 0 -0.02 0.59 1
 -26 -18 0 6.29 2.15 1
 -26 -18 0 3.77 0.84 4
 -26 18 0 3.1 1.21 4
 26 18 0 2.42 0.69 4
 26 18 0 2.88 1.79 1
 26 18 0 2.98 1.21 2
 -26 18 0 5.41 2.01 1
 26 18 0 2.49 0.91 3
 -26 18 0 2.92 2.05 2
 -1 -19 0 73.07 5.87 2
 -1 -19 0 70.31 5.71 2
 1 -19 0 63.42 4.81 4
 -1 -19 0 62.52 4.77 4
 1 -19 0 69.36 5.8 2
 1 -19 0 68.86 5.73 2
 1 -19 0 67.65 4.83 4
 -1 -19 0 64.93 4.8 4
 -1 19 0 66.04 5.98 1
 -1 19 0 66.54 4.73 3
 1 19 0 76.12 6.23 1
 -1 19 0 58.56 5.63 1
 -3 -19 0 71.59 5.81 2
 -3 -19 0 64.88 5.66 2
 3 -19 0 72.42 6 2
 3 -19 0 73.45 4.96 4
 3 -19 0 64.67 4.89 4
 -3 -19 0 61.94 4.8 4
 -3 -19 0 65.89 4.83 4
 3 -19 0 70.34 5.8 2
 -3 19 0 69.41 5.91 1
 -3 19 0 67.57 6.02 1
 -3 19 0 66.34 4.78 3
 -5 -19 0 1.44 1.34 2
 5 -19 0 1.73 0.93 4
 5 -19 0 1.5 1.45 2
 -5 -19 0 0.76 0.71 4
 5 -19 0 2.61 1.58 2
 -5 -19 0 2.81 1.35 2
 -5 -19 0 2.48 0.88 4
 5 19 0 0.06 0.66 1
 -5 19 0 -0.64 1.17 1
 -5 19 0 1.69 1.61 1
 5 19 0 -0.01 0.4 1
 -5 19 0 2.57 0.88 3
 -7 -19 0 66.14 4.89 4
 -7 -19 0 70.49 5.72 2
 7 -19 0 72.01 6.11 2
 7 -19 0 67.22 5.07 4
 7 -19 0 75.76 6.39 2
 -7 -19 0 70.67 5.76 2
 -7 -19 0 68.98 4.93 4
 -7 19 0 67.21 6.14 1
 -7 19 0 70.77 6.05 1
 -7 19 0 71.12 4.92 3
 -9 -19 0 109.02 7.68 4
 -9 -19 0 107.2 7.67 4
 -9 -19 0 119.27 8.56 2
 -9 -19 0 119.88 8.57 2
 9 -19 0 116.06 9.08 2
 -9 19 0 129.36 9.18 1
 9 19 0 110.63 8.84 1
 -11 -19 0 29.54 3.09 2
 -11 -19 0 25.84 2.28 4
 -11 -19 0 26.28 3.01 2
 11 -19 0 28.58 2.4 3
 11 -19 0 34.71 4.24 1
 -11 -19 0 25.96 2.26 4
 11 19 0 27.78 3.81 1
 -11 19 0 30.57 3.93 1
 11 19 0 26.68 2.39 3
 13 -19 0 2.42 1.83 2
 13 -19 0 2.67 0.87 3
 -13 -19 0 3.39 0.79 4
 -13 -19 0 1.93 1.21 2
 -13 -19 0 3.8 0.89 4
 13 -19 0 4.32 1.81 1
 -13 -19 0 3.58 1.38 2
 -13 19 0 4.67 1.82 1
 -13 19 0 3.91 1.91 2
 13 19 0 2.3 1.53 1
 13 19 0 3.97 0.99 3
 -13 19 0 1.88 0.91 4
 13 19 0 4.73 1.99 1
 -15 -19 0 9.41 1.25 4
 -15 -19 0 9.94 1.89 2
 15 -19 0 10.01 2.69 2
 15 -19 0 9.31 2.43 1
 15 -19 0 14.53 1.69 3
 -15 -19 0 11.01 1.27 4
 -15 -19 0 9.33 1.88 2
 -15 19 0 14.09 2.79 1
 -15 19 0 8.62 2.35 2
 -15 19 0 7.42 1.43 4
 15 19 0 9.18 2.32 1
 15 19 0 14.42 1.63 3
 17 -19 0 63.39 5.97 2
 -17 -19 0 66.89 5.06 2
 -17 -19 0 53.39 4.18 4
 -17 19 0 57.88 5.6 1
 17 19 0 58.16 4.31 3
 -17 19 0 64.52 5.88 2
 17 19 0 53.34 4.12 4
 17 19 0 61.73 4.88 2
 17 19 0 73.03 5.85 1
 -19 -19 0 63.86 5.13 2
 -19 -19 0 72.04 6.02 1
 -19 -19 0 57.71 4.33 4
 19 -19 0 78.72 6.58 2
 19 19 0 54.07 4.27 4
 -19 19 0 74.48 6.05 1
 19 19 0 55.62 4.44 3
 -19 19 0 65.36 6.15 2
 19 19 0 63.83 5.84 1
 19 19 0 69.63 5.06 2
 -19 19 0 58.93 4.75 4
 -21 -19 0 2.82 0.81 4
 21 -19 0 1.96 1.95 2
 21 -19 0 -0.01 0.55 1
 -21 -19 0 4.42 1.94 1
 -21 -19 0 4.45 1.48 2
 21 19 0 3.86 1.05 3
 -21 19 0 3.79 1.25 4
 -21 19 0 0.88 1.04 1
 21 19 0 1.64 0.67 4
 21 19 0 3.5 1.82 1
 -21 19 0 3.05 1.95 2
 21 19 0 2.76 1.2 2
 23 -19 0 10.51 2.78 2
 -23 -19 0 6.34 2.15 1
 -23 -19 0 8.83 1.14 4
 -23 -19 0 8.05 1.78 2
 23 19 0 10.08 1.8 2
 23 19 0 5.27 1.13 3
 -23 19 0 6.66 1.43 4
 -23 19 0 8.96 2.56 2
 23 19 0 7.7 2.27 1
 23 19 0 7.4 1.04 4
 25 -19 0 20.04 3.86 2
 -25 -19 0 18.91 3.23 1
 -25 -19 0 18.98 2.55 2
 -25 -19 0 17.83 1.7 4
 -25 19 0 19.93 2.49 4
 -25 19 0 13.71 3.29 2
 25 19 0 15.89 1.91 3
 25 19 0 16.14 1.61 4
 25 19 0 14.97 3.04 1
 25 19 0 20.66 2.56 2
 0 -20 0 8.13 2.12 2
 0 -20 0 7.61 1.99 2
 0 -20 0 7.75 1.31 4
 0 -20 0 9.72 1.41 4
 0 20 0 7.19 2.05 1
 -2 -20 0 1.81 0.91 4
 2 -20 0 2.71 1.56 2
 2 -20 0 0.49 1.34 2
 2 -20 0 1.5 0.87 4
 2 -20 0 1.69 0.93 4
 -2 -20 0 0.86 1.3 2
 -2 -20 0 1.26 0.87 4
 -2 -20 0 1.87 1.48 2
 2 20 0 -0.02 0.5 1
 -2 20 0 0.31 0.77 1
 2 20 0 1.84 0.78 3
 2 20 0 1.72 1.38 1
 -2 20 0 -0.02 0.47 1
 4 -20 0 -1.01 1.39 2
 -4 -20 0 0.5 1.1 2
 -4 -20 0 0.87 1.31 2
 4 -20 0 0.26 1.27 2
 -4 -20 0 -0.15 0.67 4
 4 -20 0 0.39 0.87 4
 -4 -20 0 0.08 0.73 4
 -4 20 0 -0.04 0.42 1
 4 20 0 -0.71 1.12 1
 4 20 0 -0.12 1.26 1
 4 20 0 -0.39 0.62 3
 -4 20 0 -0.02 0.49 1
 -4 20 0 -0.01 0.14 3
 6 -20 0 -0.12 1.4 2
 -6 -20 0 0.86 0.76 4
 -6 -20 0 0.11 0.71 4
 -6 -20 0 1.22 1.27 2
 -6 -20 0 0.42 1.16 2
 6 -20 0 0.58 0.84 4
 6 -20 0 2.13 1.53 2
 -6 20 0 -0.02 0.44 1
 -6 20 0 -0.03 0.48 1
 6 20 0 1.5 1.64 1
 6 20 0 1.51 0.84 3
 -6 20 0 -0.01 0.14 3
 6 20 0 0.7 1.43 1
 -8 -20 0 1.28 1.39 2
 -8 -20 0 2.14 0.88 4
 8 -20 0 -0.04 0.44 2
 -8 -20 0 2.07 1.45 2
 8 -20 0 3.95 2.06 2
 -8 -20 0 1.95 0.81 4
 -8 20 0 -0.02 0.51 1
 8 20 0 2.27 0.83 3
 -8 20 0 -0 0.44 1
 8 20 0 0.87 1.26 1
 8 20 0 3.89 1.91 1
 -10 -20 0 2.81 0.87 4
 -10 -20 0 2.23 1.35 2
 -10 -20 0 2.89 0.84 4
 -10 -20 0 3 1.41 2
 10 -20 0 0.02 0.5 2
 10 20 0 3.8 1.96 1
 -10 20 0 -0.03 0.49 1
 10 20 0 2 0.88 3
 10 20 0 2.22 1.64 1
 12 -20 0 4.34 2.11 2
 -12 -20 0 6.7 1.82 2
 -12 -20 0 6.96 1.82 2
 -12 -20 0 8.06 1.2 4
 -12 -20 0 6.74 1.08 4
 12 20 0 5.63 1.11 3
 -12 20 0 6.59 2.12 2
 12 20 0 9.36 2.43 1
 12 20 0 5.98 2.02 1
 -12 20 0 5.64 1.25 4
 -14 -20 0 1 0.75 4
 -14 -20 0 1.65 1.31 2
 14 -20 0 -0.15 0.54 1
 -14 -20 0 0.31 1.14 2
 14 -20 0 2.53 1.89 2
 -14 -20 0 1.19 0.72 4
 14 20 0 1.48 1.38 1
 -14 20 0 -0.05 0.51 1
 -14 20 0 1.13 0.96 4
 14 20 0 1.4 1.69 1
 -14 20 0 -0.19 1.42 2
 14 20 0 0.44 0.72 3
 -16 -20 0 -0.32 0.99 2
 16 -20 0 -0.12 1.61 2
 -16 -20 0 -0.23 0.67 4
 16 -20 0 0 0.15 3
 -16 -20 0 -0.35 0.57 4
 -16 -20 0 0.38 1.13 2
 16 -20 0 -0.4 1.28 1
 16 20 0 0.27 1.23 1
 -16 20 0 -0.79 1.29 2
 -16 20 0 -0.03 0.55 1
 -16 20 0 0.68 0.88 4
 16 20 0 -0 0.69 3
 16 20 0 0.7 1.61 1
 18 -20 0 3.08 2.07 2
 -18 -20 0 4.77 0.95 4
 18 -20 0 1.43 0.64 3
 -18 -20 0 5.59 1.62 2
 18 -20 0 2.69 1.8 1
 -18 20 0 5.01 2.15 2
 18 20 0 2.61 1.68 1
 -18 20 0 -0.08 0.59 1
 18 20 0 2.56 0.97 3
 -18 20 0 2.17 1.03 4
 20 -20 0 1.48 1.57 1
 -20 -20 0 4.13 1.56 2
 20 -20 0 4.97 2.2 2
 20 -20 0 2.6 0.96 3
 -20 -20 0 4 0.89 4
 -20 20 0 2.24 1.01 4
 20 20 0 3.55 1.01 3
 20 20 0 2.09 1.6 1
 20 20 0 3.69 1.37 2
 -20 20 0 0.1 0.65 1
 20 20 0 2.34 0.77 4
 -20 20 0 1.18 1.73 2
 -22 -20 0 1.48 1.25 2
 -22 -20 0 1.14 1.62 1
 -22 -20 0 1.28 0.73 4
 22 -20 0 1.64 1.63 1
 22 -20 0 0.39 1.87 2
 22 -20 0 1.35 0.93 3
 22 20 0 0.93 1.52 1
 22 20 0 1.39 0.91 3
 -22 20 0 0.23 0.91 4
 22 20 0 1.6 0.7 4
 -22 20 0 2.16 1.83 2
 -22 20 0 0.55 1.53 1
 22 20 0 2.27 1.22 2
 24 -20 0 -0.31 1.44 1
 24 -20 0 -0.39 0.75 3
 -24 -20 0 1.43 1.23 2
 -24 -20 0 -0.47 0.66 4
 -24 -20 0 0.38 1.53 1
 24 -20 0 -0.67 2.03 2
 24 20 0 0.49 0.74 3
 24 20 0 -0.35 0.59 4
 24 20 0 0.24 0.99 2
 24 20 0 -0.5 1.36 1
 -24 20 0 0.27 1.01 4
 -24 20 0 -1.21 1.37 1
 -24 20 0 1.08 1.87 2
 1 -21 0 48.86 4.48 2
 -1 -21 0 43.28 3.41 4
 -1 -21 0 43.88 4.32 2
 -1 -21 0 48.91 4.56 2
 1 -21 0 38.83 3.37 4
 1 -21 0 52.06 4.73 2
 -1 -21 0 35.35 3.28 4
 1 21 0 42.96 4.75 1
 1 21 0 42.9 4.46 1
 -1 21 0 45.31 3.32 3
 -1 21 0 40.82 4.4 1
 1 21 0 41.63 3.32 3
 -1 21 0 45.12 4.73 1
 -3 -21 0 41.92 4.07 2
 -3 -21 0 35.87 2.95 4
 -3 -21 0 41.04 3.93 2
 3 -21 0 36.82 4.06 2
 3 -21 0 41.41 4.04 2
 -3 -21 0 36.39 2.94 4
 3 -21 0 34.69 3 4
 3 21 0 33.3 3.9 1
 -3 21 0 33.14 2.83 3
 -3 21 0 36.78 4.52 1
 3 21 0 27.9 2.71 3
 3 21 0 46.05 4.65 1
 5 -21 0 7.45 2.32 2
 -5 -21 0 6.53 2.05 2
 5 -21 0 6.53 2.02 2
 -5 -21 0 10.55 2.28 2
 5 -21 0 7.39 1.33 4
 -5 -21 0 5.97 1.21 4
 -5 -21 0 9.35 1.38 4
 5 21 0 8.24 2.46 1
 5 21 0 5.57 1.9 1
 -5 21 0 10.04 1.36 3
 5 21 0 6.61 1.13 3
 -5 21 0 9.5 2.39 1
 -5 21 0 6.73 2.13 1
 -7 -21 0 69.54 5.26 4
 -7 -21 0 77.14 6.27 2
 -7 -21 0 78.57 6.25 2
 -7 -21 0 70.05 5.26 4
 -7 21 0 73.83 5.27 3
 -7 21 0 77.16 6.7 1
 7 21 0 81.7 6.97 1
 -7 21 0 69.68 6.36 1
 7 21 0 74.48 6.54 1
 7 21 0 76.9 5.29 3
 9 -21 0 70.15 6.09 2
 -9 -21 0 63.25 5.28 2
 -9 -21 0 68.26 5.39 2
 -9 -21 0 56.42 4.33 4
 -9 -21 0 56.73 4.35 4
 9 -21 0 49.59 4.46 4
 9 -21 0 59.09 5.62 2
 9 21 0 65.75 6.08 1
 -9 21 0 64.44 5.87 1
 -9 21 0 55.9 5.49 1
 9 21 0 57.12 5.57 1
 9 21 0 61.92 4.39 3
 -9 21 0 63.09 4.37 3
 -11 -21 0 10.89 1.47 4
 -11 -21 0 16.54 2.59 2
 11 -21 0 15.22 2.95 2
 -11 -21 0 14.76 1.58 4
 11 -21 0 13.01 2.94 2
 11 -21 0 7.92 1.45 4
 -11 -21 0 13.7 2.45 2
 -11 21 0 14.81 3 1
 11 21 0 10.71 1.51 3
 11 21 0 15.32 2.91 1
 11 21 0 11.46 2.8 1
 -13 -21 0 0.15 0.71 4
 -13 -21 0 0.6 1.28 2
 13 -21 0 2.82 1.95 2
 -13 -21 0 0.28 1.21 2
 13 -21 0 0.68 0.79 3
 -13 -21 0 0.75 0.76 4
 13 21 0 0.55 0.73 3
 -13 21 0 0.27 0.85 4
 13 21 0 0.96 1.46 1
 -13 21 0 1.72 1.7 1
 13 21 0 -0.89 1.46 1
 -13 21 0 0.59 1.47 2
 -15 -21 0 8.58 1.26 4
 15 -21 0 6.97 2.1 1
 -15 -21 0 9.62 1.33 4
 15 -21 0 11.37 1.48 3
 -15 -21 0 11.14 2.14 2
 15 -21 0 10.15 2.65 2
 -15 -21 0 12.25 2.28 2
 -15 21 0 8.62 2.4 1
 -15 21 0 10.3 1.75 4
 15 21 0 13.71 2.76 1
 -15 21 0 8.72 2.63 2
 15 21 0 10.89 2.65 1
 15 21 0 12.47 1.61 3
 -17 -21 0 26.4 2.36 4
 17 -21 0 29.26 4.43 2
 -17 -21 0 28.76 3.22 2
 17 -21 0 32.37 2.49 3
 -17 -21 0 27.65 2.32 4
 17 -21 0 23.74 3.62 1
 -17 -21 0 30.17 3.17 2
 -17 21 0 29.86 4.21 1
 17 21 0 27.6 4.16 1
 -17 21 0 28.37 2.68 4
 -17 21 0 30.06 4.45 2
 17 21 0 24.98 2.42 3
 17 21 0 21.41 3.53 1
 -19 -21 0 29.73 3.24 2
 19 -21 0 23.69 4.24 2
 -19 -21 0 25.7 2.26 4
 -19 -21 0 24.59 2.32 4
 19 -21 0 30.7 2.51 3
 -19 -21 0 29.79 3.11 2
 19 -21 0 28.23 4.18 1
 -19 21 0 33.65 4.54 1
 19 21 0 27.92 2.54 3
 19 21 0 27.16 3.99 1
 -19 21 0 30.59 4.45 2
 -19 21 0 23.64 2.67 4
 21 -21 0 2.17 1.71 1
 21 -21 0 1.76 1.98 2
 -21 -21 0 2.86 0.87 4
 21 -21 0 3.45 1.01 3
 -21 -21 0 3.72 1.55 2
 -21 21 0 1.03 1.8 2
 21 21 0 0.85 1.63 1
 21 21 0 1.94 1 3
 -21 21 0 1.21 1.66 1
 -21 21 0 1.7 1.1 4
 0 -22 0 6.48 2.15 2
 0 -22 0 4.43 1.84 2
 0 -22 0 3.38 1.07 4
 0 22 0 2.05 1.89 1
 0 22 0 3.79 1.75 1
 0 22 0 3.38 1.01 3
 -2 -22 0 0.91 1.46 2
 2 -22 0 -0.55 1.43 2
 -2 -22 0 -1.14 1.06 2
 2 -22 0 0.29 0.77 4
 -2 -22 0 -0.01 0.83 4
 2 -22 0 -0.46 1.12 2
 -2 22 0 -0.24 1.23 1
 -2 22 0 -0.55 1.41 1
 2 22 0 0.56 0.84 3
 2 22 0 1.12 1.75 1
 -2 22 0 0.23 0.83 3
 2 22 0 0.28 1.39 1
 -4 -22 0 2 0.93 4
 -4 -22 0 2.38 0.98 4
 4 -22 0 -0.02 0.46 2
 -4 -22 0 3.74 1.77 2
 4 -22 0 3.08 1.91 2
 -4 -22 0 1.08 1.36 2
 -4 22 0 2.58 1.84 1
 4 22 0 0.15 0.82 1
 4 22 0 0.28 0.47 3
 4 22 0 0.54 0.81 1
 -4 22 0 1.33 0.9 3
 -4 22 0 0.22 1.24 1
 -6 -22 0 -0.02 0.78 4
 -6 -22 0 0.55 1.34 2
 6 -22 0 0.02 0.58 2
 -6 -22 0 0.59 1.38 2
 6 -22 0 -0.04 0.18 4
 6 -22 0 1.38 1.46 2
 -6 -22 0 -0.56 0.74 4
 6 22 0 -0.81 1.18 1
 -6 22 0 0.92 1.65 1
 -6 22 0 0.41 1.42 1
 6 22 0 1.19 1.76 1
 6 22 0 -0.53 0.78 3
 -6 22 0 -0.38 0.69 3
 8 -22 0 2.28 1.1 4
 -8 -22 0 1.91 1.45 2
 -8 -22 0 1.09 0.84 4
 8 -22 0 0.81 1.6 2
 -8 -22 0 1.37 1.53 2
 -8 -22 0 2.42 0.91 4
 8 -22 0 0.47 1.52 2
 -8 22 0 0.98 1.42 1
 -8 22 0 0.47 1.62 1
 8 22 0 2.43 1.83 1
 8 22 0 1.38 1.52 1
 -8 22 0 1.2 0.8 3
 8 22 0 1.58 0.86 3
 -10 -22 0 0.46 1.26 2
 -10 -22 0 0.34 0.75 4
 10 -22 0 -1 0.73 4
 10 -22 0 -0.97 1.58 2
 -10 -22 0 -0.45 0.7 4
 10 -22 0 -0.88 1.31 2
 -10 -22 0 -0.21 1.25 2
 10 22 0 -0.31 0.71 3
 10 22 0 -0.08 1.31 1
 -10 22 0 0.25 1.48 1
 10 22 0 -0.43 1.58 1
 -10 22 0 -0.06 0.69 3
 -10 22 0 0 1.27 1
 -12 -22 0 1.11 0.82 4
 -12 -22 0 0.2 0.73 4
 -12 -22 0 1.14 1.35 2
 12 -22 0 0.84 1.67 2
 -12 -22 0 0.2 1.28 2
 12 -22 0 0.44 0.99 4
 12 -22 0 -0.02 1.85 2
 -12 22 0 1.28 0.89 3
 12 22 0 0.36 1.36 1
 -12 22 0 0.93 1.71 1
 12 22 0 1.08 0.82 3
 12 22 0 2.27 1.85 1
 -14 -22 0 1.4 0.77 4
 -14 -22 0 0.44 1.32 2
 14 -22 0 2.52 2.05 2
 -14 -22 0 2.01 1.42 2
 -14 -22 0 0.07 0.76 4
 -14 22 0 2.08 1.83 1
 14 22 0 2.54 1.01 3
 14 22 0 1.32 1.82 1
 14 22 0 0.09 1.38 1
 16 -22 0 0.19 1.62 2
 -16 -22 0 0.47 1.28 2
 -16 -22 0 0.08 1.24 2
 16 -22 0 1.05 1.64 1
 -16 -22 0 0.44 0.8 4
 16 -22 0 0.49 0.72 3
 -16 -22 0 0.91 0.75 4
 16 22 0 1.13 1.49 1
 -16 22 0 0.61 0.91 4
 16 22 0 1.11 1.76 1
 -16 22 0 0.82 1.69 1
 -16 22 0 -0.11 1.46 2
 16 22 0 0.95 0.88 3
 -18 -22 0 -0.78 1.2 2
 -18 -22 0 -0.46 1.15 2
 -18 -22 0 0.43 0.68 4
 18 -22 0 1.5 2.13 2
 18 -22 0 -0.16 1.45 1
 -18 -22 0 0.57 0.81 4
 18 -22 0 0.27 0.84 3
 18 22 0 -0.84 0.74 3
 18 22 0 -0.91 1.31 1
 -18 22 0 -0.32 1.54 1
 18 22 0 1.65 1.85 1
 -18 22 0 0.9 1.67 2
 -18 22 0 -1.09 0.92 4
 20 -22 0 0.67 1.86 2
 -20 -22 0 0.87 1.22 2
 20 -22 0 -0.16 1.47 1
 -20 -22 0 1.22 1.38 2
 -20 -22 0 1.52 0.86 4
 20 -22 0 0.62 0.79 3
 -20 -22 0 -0.25 0.66 4
 20 22 0 0.72 1.57 1
 -20 22 0 0.88 1.32 1
 -20 22 0 0.8 1.62 2
 20 22 0 -0.07 1.74 1
 -20 22 0 0.67 0.94 4
 20 22 0 1.1 0.93 3
 1 -23 0 31.13 3.78 2
 1 -23 0 27.78 2.87 4
 -1 -23 0 30.67 2.91 4
 1 -23 0 36.88 4.72 2
 -1 -23 0 31.61 3.81 2
 -1 -23 0 42.25 4.3 2
 -1 23 0 31.97 4.37 1
 -1 23 0 46.62 5.14 1
 1 23 0 37.9 4.75 1
 -1 23 0 36.81 2.89 3
 1 23 0 34.06 2.8 3
 1 23 0 34.15 4.54 1
 -3 -23 0 3.19 1.07 4
 -3 -23 0 5.81 1.91 2
 -3 -23 0 5.92 1.92 2
 -3 23 0 2.73 1.93 1
 -3 23 0 2.11 1.43 1
 3 23 0 7.48 2.34 1
 3 23 0 3.44 1 3
 3 23 0 5.67 2.31 1
 -3 23 0 4.17 1.04 3
 -5 -23 0 -0.18 1.28 2
 -5 -23 0 0.79 0.85 4
 5 -23 0 -1.48 1.53 2
 5 -23 0 -0.05 1.43 2
 5 -23 0 -0.05 0.93 4
 -5 -23 0 -0.2 0.81 4
 -5 -23 0 -0.43 1.45 2
 5 23 0 -0.59 0.79 3
 5 23 0 0.68 1.88 1
 -5 23 0 0.2 0.83 3
 5 23 0 0.58 1.42 1
 -5 23 0 0.37 1.56 1
 -5 23 0 0.5 1.43 1
 -7 -23 0 34.14 2.86 4
 7 -23 0 36.63 4.05 2
 -7 -23 0 28.8 2.77 4
 -7 -23 0 37.77 3.93 2
 7 -23 0 44.17 4.61 2
 -7 -23 0 37.3 3.91 2
 7 -23 0 29.13 2.94 4
 -7 23 0 36.84 4.11 1
 7 23 0 30.8 2.77 3
 7 23 0 40.73 5.04 1
 7 23 0 23.47 3.67 1
 -7 23 0 37.7 4.67 1
 -7 23 0 37.23 2.89 3
 -9 -23 0 31.03 4.04 2
 -9 -23 0 31.76 3.61 2
 -9 -23 0 25.17 2.46 4
 9 -23 0 32.2 4.6 2
 -9 -23 0 25.96 2.49 4
 9 -23 0 25.89 2.61 4
 9 -23 0 29.97 4.24 2
 -9 23 0 34 4.6 1
 -9 23 0 31.55 4.36 1
 9 23 0 29.34 4.33 1
 -9 23 0 28.82 2.55 3
 9 23 0 34.6 4.63 1
 9 23 0 32.66 2.64 3
 -11 -23 0 8.61 2.16 2
 11 -23 0 6.02 1.34 4
 -11 -23 0 8.24 1.33 4
 -11 -23 0 12.41 2.51 2
 11 -23 0 9.78 2.95 2
 -11 -23 0 8.03 1.32 4
 11 -23 0 11.79 2.73 2
 11 23 0 10.6 2.63 1
 -11 23 0 7.25 2.14 1
 11 23 0 8.91 2.44 1
 -11 23 0 5.84 1.16 3
 11 23 0 8.37 1.31 3
 -11 23 0 12.2 2.92 1
 13 -23 0 0.44 1.76 2
 13 -23 0 1.34 1.53 2
 -13 -23 0 1.1 0.77 4
 -13 -23 0 0.01 1.29 2
 13 -23 0 0.57 0.99 4
 -13 -23 0 -0.02 1.17 2
 -13 -23 0 0.51 0.78 4
 -13 23 0 2.35 1.89 1
 13 23 0 0.1 0.77 3
 13 23 0 2.56 1.92 1
 13 23 0 -0.3 1.31 1
 -13 23 0 0.68 0.78 3
 -13 23 0 1.73 1.63 1
 -15 -23 0 6.84 1.25 4
 -15 -23 0 9.24 2.25 2
 -15 -23 0 9.19 2.16 2
 -15 -23 0 7.55 1.24 4
 15 -23 0 7.48 2.75 2
 -15 23 0 12.44 2.85 1
 15 23 0 7.59 2.17 1
 15 23 0 7.31 2.47 1
 15 23 0 7.4 1.3 3
 -17 -23 0 11.59 1.64 4
 17 -23 0 16.8 3.63 2
 -17 -23 0 18.57 2.84 2
 -17 -23 0 14.67 1.69 4
 17 -23 0 18.58 1.81 3
 -17 -23 0 19.69 2.87 2
 17 23 0 13.83 1.79 3
 -17 23 0 13.13 1.87 4
 -17 23 0 16.13 3.28 2
 -17 23 0 18.3 3.51 1
 17 23 0 19.54 3.59 1
 17 23 0 14.59 2.87 1
 0 -24 0 2.38 1.6 2
 0 -24 0 -0.02 0.57 2
 0 24 0 2.32 0.96 3
 0 24 0 4.93 2.06 1
 0 24 0 1.04 1.8 1
 -2 -24 0 1.86 1.67 2
 2 -24 0 0.04 0.55 2
 -2 -24 0 -0.22 0.62 4
 2 -24 0 -1.49 1.27 2
 2 -24 0 -0.03 0.76 4
 -2 -24 0 -0.33 1.29 2
 -2 24 0 1.69 1.91 1
 2 24 0 0.02 0.69 3
 -2 24 0 0.81 0.83 3
 2 24 0 0.55 1.9 1
 2 24 0 0.87 1.43 1
 -2 24 0 0.32 1.39 1
 -4 -24 0 0.66 1.52 2
 -4 -24 0 0.62 1.38 2
 -4 -24 0 0.97 0.9 4
 4 -24 0 -0.43 1.34 2
 4 -24 0 3.24 1.97 2
 4 -24 0 1.04 0.91 4
 4 24 0 -0.03 0.66 1
 -4 24 0 0.96 1.77 1
 -4 24 0 0.2 1.28 1
 -4 24 0 0.03 0.83 3
 4 24 0 -0.01 0.15 3
 4 24 0 0 0.52 1
 6 -24 0 0.57 1.73 2
 -6 -24 0 0.05 1.37 2
 6 -24 0 0.32 0.87 4
 6 -24 0 -0.85 1.19 2
 -6 -24 0 0.65 0.88 4
 -6 -24 0 0.7 1.47 2
 -6 24 0 0.52 0.86 3
 6 24 0 -0.54 1.79 1
 6 24 0 1.05 0.82 3
 6 24 0 1.24 1.47 1
 -6 24 0 -0.4 1.58 1
 -6 24 0 0.32 1.31 1
 -8 -24 0 0.77 1.5 2
 -8 -24 0 -0.13 0.8 4
 8 -24 0 0.14 0.91 4
 8 -24 0 0.12 1.36 2
 8 -24 0 0.87 1.68 2
 -8 -24 0 0.28 0.86 4
 -8 -24 0 0.08 1.38 2
 8 24 0 -1.12 0.7 3
 -8 24 0 0.68 1.74 1
 -8 24 0 -0.43 1.27 1
 8 24 0 -0 1.82 1
 -8 24 0 -0.64 0.71 3
 8 24 0 -0.38 1.28 1
 -10 -24 0 0.4 0.85 4
 -10 -24 0 -0.64 1.24 2
 10 -24 0 1.02 0.94 4
 10 -24 0 -0.58 1.35 2
 -10 -24 0 0.39 0.82 4
 -10 -24 0 0.26 1.47 2
 10 -24 0 -0.08 1.92 2
 10 24 0 -0.64 0.8 3
 -10 24 0 -0.68 1.57 1
 -10 24 0 1.33 1.63 1
 -10 24 0 0.37 0.88 3
 10 24 0 -0.07 1.89 1
 10 24 0 0.34 1.51 1
 12 -24 0 1.44 1.72 2
 12 -24 0 0.08 1.75 2
 -12 -24 0 -2.23 1.09 2
 -12 -24 0 0.21 0.85 4
 12 -24 0 -0.42 0.86 4
 -12 -24 0 1.54 1.55 2
 -12 -24 0 -0.28 0.73 4
 -12 24 0 -0.13 1.67 1
 12 24 0 0.28 0.81 3
 -12 24 0 -0.28 0.81 3
 -12 24 0 0.68 1.44 1
 12 24 0 0.65 1.76 1
 12 24 0 -0.36 1.37 1
 -14 -24 0 3.31 1.03 4
 -14 -24 0 4.99 1.84 2
 -14 -24 0 3.33 0.99 4
 14 -24 0 1.34 1.92 2
 14 -24 0 1.76 1.75 2
 14 -24 0 2.13 1.04 4
 -14 -24 0 3.36 1.81 2
 14 24 0 5.39 2.34 1
 14 24 0 4.07 1.14 3
 -14 24 0 5.25 2.16 1
 -14 24 0 3.22 1.03 3
 14 24 0 3.71 1.94 1
 -14 24 0 2.77 1.78 1
 1 -25 0 14.57 2.03 4
 1 -25 0 14.57 3.16 2
 1 -25 0 12.44 2.85 2
 1 25 0 12.06 2.71 1
 -1 25 0 14.59 3.26 1
 1 25 0 15.95 3.31 1
 1 25 0 12.84 1.66 3
 -1 25 0 11.65 2.84 1
 -1 25 0 14.03 1.76 3
 3 -25 0 7.83 2.56 2
 3 -25 0 6.7 2.27 2
 -3 -25 0 4.83 2.18 2
 3 -25 0 8 1.56 4
 -3 25 0 5.73 2.1 1
 3 25 0 8.96 2.67 1
 -3 25 0 7.49 1.37 3
 3 25 0 8.75 2.37 1
 -3 25 0 9.9 2.81 1
 3 25 0 6.62 1.3 3
 5 -25 0 1.8 1.74 2
 5 -25 0 0.28 1.88 2
 -5 -25 0 -0.28 1.53 2
 -5 -25 0 1.26 0.94 4
 -5 -25 0 1.86 1.61 2
 5 -25 0 1.25 1.07 4
 -5 25 0 2.18 1.96 1
 -5 25 0 3.16 0.99 3
 5 25 0 1.82 1.72 1
 -5 25 0 0.67 1.44 1
 5 25 0 1.32 0.88 3
 5 25 0 1.05 2.03 1
 -7 -25 0 5.42 1.28 4
 -7 -25 0 7.73 2.23 2
 7 -25 0 8.77 2.62 2
 7 -25 0 5.57 1.41 4
 -7 -25 0 7.67 2.32 2
 7 -25 0 6.86 2.31 2
 -7 25 0 5.09 2.24 1
 7 25 0 12.46 3.03 1
 7 25 0 7.19 2.34 1
 -7 25 0 6.47 1.22 3
 7 25 0 5.77 1.22 3
 -7 25 0 6 2.03 1
 -9 -25 0 14.04 2.88 2
 9 -25 0 18.96 2.32 4
 -9 -25 0 15.34 2.87 2
 -9 -25 0 15.4 1.97 4
 9 -25 0 13.71 3.06 2
 9 -25 0 12.53 3.14 2
 -9 25 0 15.29 1.89 3
 9 25 0 19.62 3.46 1
 -9 25 0 16.54 3.43 1
 9 25 0 22.27 3.74 1
 9 25 0 14.93 1.84 3
 -9 25 0 13.4 2.92 1
 -11 -25 0 11.78 2.44 2
 11 -25 0 7.11 1.55 4
 -11 -25 0 9.09 1.49 4
 -11 -25 0 7.66 1.37 4
 -11 -25 0 9.95 2.37 2
 11 -25 0 10.68 2.59 2
 11 -25 0 11.06 2.93 2
 11 25 0 7.76 2.62 1
 11 25 0 8.13 1.46 3
 -11 25 0 13.94 2.9 1
 -11 25 0 10.81 2.99 1
 -11 25 0 9.11 1.45 3
 11 25 0 9.26 2.84 1
 0 -26 0 -0.18 1.48 2
 0 -26 0 1.53 1.64 2
 0 -26 0 1.42 1.07 4
 0 26 0 1.52 1.98 1
 0 26 0 0.79 0.93 3
 0 26 0 2.1 1.74 1
 2 -26 0 0.21 1.57 2
 -2 -26 0 -0.62 1.38 2
 -2 -26 0 0.26 0.9 2
 2 -26 0 0.31 1.87 2
 -2 -26 0 0.32 0.92 4
 2 -26 0 0.32 0.99 4
 -2 26 0 0.76 1.51 1
 2 26 0 -0.9 1.78 1
 -2 26 0 0.43 0.94 3
 2 26 0 0.13 1.3 1
 2 26 0 -1.16 0.8 3
 -2 26 0 1.24 1.93 1
 -4 -26 0 -0.03 0.63 2
 4 -26 0 -0.84 0.89 4
 -4 -26 0 0.05 0.67 2
 4 -26 0 0.57 1.49 2
 4 -26 0 4.02 2.23 2
 -4 -26 0 -0.01 0.22 4
 4 26 0 -0.14 1.36 1
 4 26 0 -0.99 1.8 1
 4 26 0 -0.06 0.78 3
 -4 26 0 0.64 1.55 1
 -4 26 0 0.98 0.93 3
 -4 26 0 0.96 1.93 1
 -6 26 0 -0.16 0.8 3
 6 26 0 1.46 0.99 3
 -38 0 1 -0.65 0.54 3
 38 0 -1 0.21 0.62 3
 -38 0 1 0.05 0.68 2
 -38 0 1 0 0.24 4
 36 0 -1 0.33 1.16 1
 -36 0 1 -0.37 0.51 3
 -36 0 1 -0.06 1.4 2
 -36 0 1 0.83 1.19 1
 36 0 -1 -0.06 1.57 2
 36 0 -1 -0.3 0.58 3
 -36 0 1 1.16 1.05 4
 34 0 -1 -0 0.56 3
 -34 0 1 -0.54 0.86 4
 34 0 -1 -0.14 1.02 1
 -34 0 1 -0.18 0.5 3
 -34 0 1 1.2 1.56 2
 -34 0 1 -0.95 0.96 1
 34 0 -1 0.08 1.42 2
 -32 0 1 0.7 0.54 3
 32 0 -1 -0.45 1.37 2
 -32 0 1 1.18 1.12 1
 32 0 -1 -0.64 0.79 4
 -32 0 1 -0.2 1.04 2
 -32 0 1 -0.93 0.76 4
 32 0 -1 -0.22 0.94 1
 32 0 -1 -0.37 0.49 3
 -30 0 1 -0.07 1.34 2
 30 0 -1 -0.36 0.89 1
 -30 0 1 0.34 1.01 1
 -30 0 1 -0.48 0.8 4
 30 0 -1 -0.77 0.82 4
 30 0 -1 -0.16 0.49 3
 30 0 -1 -1.02 1.21 2
 -30 0 1 -0.55 0.45 3
 28 0 -1 0.05 0.92 1
 28 0 -1 0.31 1.28 2
 28 0 -1 -0.04 0.46 3
 28 0 -1 0.46 0.79 4
 -28 0 1 -0.69 0.8 1
 -28 0 1 -0.55 1.15 2
 -28 0 1 -0.79 0.71 4
 -28 0 1 0.56 0.46 3
 26 0 -1 0.2 0.4 3
 -26 0 1 0.51 0.83 1
 -26 0 1 -0.71 1.1 2
 26 0 -1 0.42 0.93 1
 -26 0 1 0.3 0.43 3
 26 0 -1 0.07 0.72 4
 26 0 -1 -1.28 1.12 2
 -26 0 1 0.07 0.74 4
 24 0 -1 -0 0.63 4
 24 0 -1 0.34 0.83 1
 24 0 -1 -0.38 0.37 3
 -24 0 1 0.81 1.1 2
 -24 0 1 0.71 0.84 1
 -24 0 1 -0.05 0.41 3
 -24 0 1 -0.09 0.66 4
 24 0 -1 -0.43 1.03 2
 22 0 -1 -0.24 0.36 3
 22 0 -1 -0.3 0.58 4
 -22 0 1 -0.41 0.37 3
 -22 0 1 0.33 0.61 4
 22 0 -1 -0.77 0.92 2
 -22 0 1 -0.1 0.97 2
 -22 0 1 -0.69 0.66 1
 22 0 -1 -0.02 0.73 1
 20 0 -1 0.7 1.04 2
 20 0 -1 0.29 0.37 3
 -20 0 1 -0.2 0.85 2
 20 0 -1 -0.22 0.55 4
 -20 0 1 -0.09 0.58 4
 -20 0 1 -0.16 0.33 3
 -20 0 1 0.58 0.72 1
 20 0 -1 0.18 0.67 1
 -18 0 1 -0.01 0.06 3
 18 0 -1 -0.04 0.33 3
 18 0 -1 0.55 0.55 4
 18 0 -1 -0.48 0.92 2
 -18 0 1 -0.41 0.5 4
 18 0 -1 0.24 0.32 1
 -18 0 1 0.26 0.9 2
 -18 0 1 0 0.18 1
 16 0 -1 -0.6 0.43 4
 16 0 -1 -0.01 0.74 2
 -16 0 1 -0.29 0.45 4
 -16 0 1 -0.03 0.58 1
 16 0 -1 -0.03 0.3 3
 -16 0 1 0.38 0.88 2
 16 0 -1 0 0.16 1
 -16 0 1 0.06 0.29 3
 -14 0 1 -0.05 0.41 4
 -14 0 1 -0.11 0.47 1
 -14 0 1 -0.25 0.7 2
 -14 0 1 0.18 0.27 3
 14 0 -1 0 0.04 3
 14 0 -1 0 0.08 4
 14 0 -1 0.45 0.55 1
 14 0 -1 0.01 0.19 2
 -12 0 1 -0.13 0.24 3
 12 0 -1 -0.22 0.34 4
 -12 0 1 0.01 0.06 4
 12 0 -1 0.3 0.47 1
 -12 0 1 0.04 0.48 1
 12 0 -1 0.27 0.58 2
 -12 0 1 0.01 0.17 2
 12 0 -1 0.33 0.27 3
 -10 0 1 0.26 0.53 2
 10 0 -1 0.41 0.47 1
 10 0 -1 0.3 0.59 2
 10 0 -1 0.08 0.23 3
 10 0 -1 0.03 0.36 4
 -10 0 1 -0.02 0.22 3
 -10 0 1 0.39 0.44 1
 -10 0 1 0.03 0.3 4
 -8 0 1 0.8 0.51 2
 8 0 -1 -0.22 0.49 2
 -8 0 1 0.16 0.22 3
 -8 0 1 0.03 0.3 4
 8 0 -1 0.02 0.21 3
 8 0 -1 0.22 0.34 4
 -8 0 1 -0.22 0.38 1
 8 0 -1 0.42 0.41 1
 6 0 -1 0.06 0.4 2
 6 0 -1 -0.13 0.2 3
 -6 0 1 -0.1 0.2 3
 6 0 -1 0.07 0.3 4
 -6 0 1 -0.18 0.28 4
 6 0 -1 0.39 0.38 1
 -6 0 1 -0.06 0.45 2
 -6 0 1 -0.09 0.34 1
 -4 0 1 -0.03 0.38 2
 -4 0 1 0.13 0.27 4
 4 0 -1 0.06 0.42 2
 4 0 -1 -0.3 0.3 1
 -4 0 1 -0.18 0.18 3
 -4 0 1 0.07 0.33 1
 4 0 -1 0.12 0.28 4
 4 0 -1 -0.25 0.18 3
 -2 0 1 -0 0.03 2
 2 0 -1 0.14 0.17 4
 2 0 -1 -0.32 0.21 1
 -2 0 1 -0.01 0.17 1
 -2 0 1 -0.02 0.03 4
 2 0 -1 0.03 0.11 3
 2 0 -1 -0.1 0.25 2
 -2 0 1 -0.07 0.09 3
 -4 0 -1 0.05 0.22 4
 4 0 1 0.25 0.24 4
 -4 0 -1 -0.01 0.12 3
 -4 0 -1 0.25 0.24 1
 4 0 1 -0.03 0.25 1
 -4 0 -1 0.5 0.41 2
 4 0 1 -0.07 0.34 2
 4 0 1 -0.25 0.12 3
 -6 0 -1 0.02 0.15 3
 6 0 1 0.19 0.42 2
 -6 0 -1 -0.09 0.29 1
 6 0 1 -0.18 0.3 1
 -6 0 -1 0.25 0.44 2
 -6 0 -1 -0.1 0.27 4
 6 0 1 0.11 0.26 4
 6 0 1 -0.07 0.17 3
 8 0 1 0.09 0.18 3
 -8 0 -1 -0.16 0.28 4
 8 0 1 0.02 0.33 1
 -8 0 -1 -0.08 0.17 3
 8 0 1 -0.31 0.28 4
 8 0 1 -0.16 0.47 2
 -8 0 -1 0.14 0.34 1
 -8 0 -1 -0.19 0.46 2
 -10 0 -1 0.04 0.35 1
 10 0 1 -0.01 0.19 3
 -10 0 -1 -0.04 0.32 4
 -10 0 -1 0.2 0.2 3
 10 0 1 0.37 0.39 1
 10 0 1 -0.42 0.47 2
 10 0 1 0.31 0.33 4
 -10 0 -1 0.3 0.56 2
 -12 0 -1 0.01 0.2 3
 12 0 1 -0.01 0.36 4
 -12 0 -1 0.08 0.4 1
 -12 0 -1 0.28 0.6 2
 12 0 1 0 0.22 3
 -12 0 -1 -0.01 0.06 4
 12 0 1 -0.07 0.4 1
 12 0 1 -0.47 0.58 2
 -14 0 -1 -0.15 0.39 4
 -14 0 -1 0.1 0.23 3
 14 0 1 -0.01 0.07 4
 14 0 1 0.43 0.26 3
 -14 0 -1 0.41 0.5 1
 14 0 1 0.01 0.19 2
 -14 0 -1 0 0.18 2
 14 0 1 -0.13 0.46 1
 -16 0 -1 -0.65 0.42 4
 16 0 1 0.5 0.58 1
 -16 0 -1 0.23 0.8 2
 -16 0 -1 0.14 0.29 3
 16 0 1 -0.23 0.75 2
 -16 0 -1 -0.02 0.53 1
 16 0 1 -0.35 0.43 4
 16 0 1 0 0.05 3
 18 0 1 0.13 0.52 4
 18 0 1 0.01 0.05 3
 -18 0 -1 0.03 0.83 2
 -18 0 -1 0.14 0.6 1
 -18 0 -1 -0.53 0.45 4
 18 0 1 0.24 0.85 2
 18 0 1 0.01 0.17 1
 -18 0 -1 0.27 0.3 3
 20 0 1 -0.58 0.92 2
 -20 0 -1 -0.2 0.54 4
 -20 0 -1 0.01 0.19 1
 20 0 1 0.11 0.33 3
 20 0 1 0.01 0.2 1
 -20 0 -1 0 0.07 3
 20 0 1 0.55 0.59 4
 -20 0 -1 0.39 0.94 2
 -22 0 -1 -0.05 0.6 4
 22 0 1 0.12 0.71 1
 22 0 1 -0.38 1.01 2
 -22 0 -1 -0.02 0.36 3
 -22 0 -1 -0.07 0.66 1
 22 0 1 -0.01 0.63 4
 22 0 1 -0.24 0.34 3
 -22 0 -1 -0.32 0.98 2
 -24 0 -1 -1.25 0.9 2
 24 0 1 0.14 0.39 3
 24 0 1 0.06 0.73 1
 24 0 1 0.66 1.21 2
 -24 0 -1 -0.19 0.59 4
 -24 0 -1 0.26 0.38 3
 -24 0 -1 -0.21 0.72 1
 24 0 1 -0.37 0.65 4
 26 0 1 -1.04 1.16 2
 26 0 1 -0.93 0.75 1
 -26 0 -1 0.43 1.14 2
 26 0 1 -0.3 0.73 4
 -26 0 -1 -0.42 0.7 4
 -26 0 -1 0.06 0.58 1
 -26 0 -1 -0.03 0.4 3
 26 0 1 -0.31 0.37 3
 -28 0 -1 0.19 1.16 2
 -28 0 -1 -0.32 0.84 1
 28 0 1 1.26 1.36 2
 -28 0 -1 -0.14 0.43 3
 28 0 1 0.14 0.45 3
 -28 0 -1 0.09 0.72 4
 28 0 1 -0.85 0.74 1
 28 0 1 0.96 0.81 4
 -30 0 -1 -0.54 0.83 1
 30 0 1 -0.1 1.26 2
 -30 0 -1 0.36 0.77 4
 -30 0 -1 -0.16 0.41 3
 30 0 1 -0.19 0.75 4
 30 0 1 0.16 0.45 3
 30 0 1 -0.31 0.84 1
 -30 0 -1 -0 1.26 2
 -32 0 -1 0.4 0.99 1
 32 0 1 0.19 0.49 3
 32 0 1 0.16 0.85 4
 -32 0 -1 -0.08 0.45 3
 -32 0 -1 -0.82 1.14 2
 32 0 1 -0.37 0.94 1
 -32 0 -1 -1.42 0.74 4
 32 0 1 -0.15 1.41 2
 -34 0 -1 0.74 1.11 1
 34 0 1 0.13 1.57 2
 34 0 1 0.15 1.05 1
 34 0 1 0.31 0.56 3
 -34 0 -1 -0.23 0.88 4
 -34 0 -1 1.11 1.59 2
 -34 0 -1 -0.06 0.51 3
 -36 0 -1 -0.37 0.94 4
 36 0 1 -0.97 1.55 2
 36 0 1 0.25 0.58 3
 -36 0 -1 0.67 1.15 1
 -36 0 -1 -0.04 0.53 3
 -36 0 -1 -0.48 1.49 2
 36 0 1 -0.12 1.12 1
 37 -1 -1 0.6 0.63 3
 -37 -1 1 -0.16 1.07 1
 -37 -1 1 -0.42 1.44 2
 37 -1 -1 -0.14 1.08 1
 37 -1 -1 -0.01 0.7 2
 -37 -1 1 -0.17 0.56 3
 -37 -1 1 0.21 0.93 4
 37 1 -1 0.36 1.14 1
 -37 1 1 -0.01 0.23 4
 37 1 -1 -0.19 0.52 3
 -37 1 1 -0.55 0.74 2
 -37 1 1 0.37 1.21 1
 37 1 -1 0.71 1.74 2
 -37 1 1 -0.06 0.58 3
 -35 -1 1 24.6 1.98 3
 -35 -1 1 20.74 3.5 2
 -35 -1 1 20.93 3.01 1
 35 -1 -1 25.9 2.02 3
 35 -1 -1 23.51 3.04 1
 -35 -1 1 22.85 2.37 4
 35 -1 -1 29.02 4.23 2
 35 1 -1 20.76 2.92 1
 -35 1 1 21.66 3.52 2
 -35 1 1 25.27 2.51 4
 35 1 -1 23.29 1.99 3
 -35 1 1 23.53 1.97 3
 -35 1 1 22.89 3.01 1
 35 1 -1 26.41 3.92 2
 33 -1 -1 67.7 5.63 1
 -33 -1 1 73.39 5.21 4
 -33 -1 1 72.45 6.28 2
 33 -1 -1 72.54 6.44 2
 -33 -1 1 76.37 5.77 1
 -33 -1 1 67.05 4.79 3
 33 -1 -1 75.03 4.83 3
 -33 1 1 68.17 4.78 3
 -33 1 1 72.62 5.2 4
 33 1 -1 69.59 5.68 1
 33 1 -1 74.93 6.42 2
 33 1 -1 64.86 5.16 4
 -33 1 1 68.5 5.62 1
 33 1 -1 63.84 4.79 3
 31 -1 -1 94.53 6.57 3
 -31 -1 1 94.63 6.56 3
 31 -1 -1 107.4 8.21 2
 -31 -1 1 103.12 7.42 1
 31 -1 -1 112.29 7.51 1
 31 -1 -1 93.58 6.91 4
 -31 -1 1 107.45 8.06 2
 -31 -1 1 89.18 6.85 4
 31 1 -1 90.01 7.31 1
 31 1 -1 92.29 6.88 4
 -31 1 1 92.74 6.89 4
 -31 1 1 106.73 8.09 2
 -31 1 1 100.81 7.4 1
 31 1 -1 103.58 6.59 3
 31 1 -1 105.75 8.09 2
 -31 1 1 101.91 6.58 3
 29 -1 -1 30.17 2.82 4
 29 -1 -1 37.43 4.02 2
 -29 -1 1 32.51 2.8 4
 -29 -1 1 36.07 3.3 1
 -29 -1 1 33.68 2.49 3
 -29 -1 1 40.3 3.86 2
 29 -1 -1 36.93 2.53 3
 29 -1 -1 35.29 3.27 1
 -29 1 1 32.51 2.48 3
 -29 1 1 35.33 3.85 2
 29 1 -1 35.17 3.31 1
 -29 1 1 32.58 2.85 4
 29 1 -1 29.52 2.78 4
 29 1 -1 36.09 2.52 3
 -29 1 1 39.32 3.36 1
 29 1 -1 21.59 3.52 2
 -27 -1 1 33.42 3.55 2
 -27 -1 1 30.81 2.38 3
 27 -1 -1 29.73 2.7 4
 27 -1 -1 32.68 3.7 2
 -27 -1 1 33.25 2.69 4
 -27 -1 1 34.07 3.14 1
 27 -1 -1 32.19 2.39 3
 27 -1 -1 29.52 3.03 1
 27 1 -1 37.72 3.71 2
 27 1 -1 33.53 2.71 4
 27 1 -1 32.86 3.11 1
 27 1 -1 34.25 2.42 3
 -27 1 1 34.51 3.7 2
 -27 1 1 31.27 3.03 1
 -27 1 1 28.66 2.68 4
 -27 1 1 33.37 2.38 3
 -25 -1 1 312.35 21.06 4
 25 -1 -1 337.98 22.12 2
 25 -1 -1 303.07 21.09 4
 25 -1 -1 332.11 21.49 1
 -25 -1 1 320.67 20.85 3
 -25 -1 1 374.66 22.12 2
 25 -1 -1 317.08 20.84 3
 -25 -1 1 333.5 21.53 1
 25 1 -1 346.52 21.56 1
 25 1 -1 325.86 21.08 4
 -25 1 1 299.2 20.82 3
 -25 1 1 332.19 21.48 1
 -25 1 1 380.83 22.25 2
 25 1 -1 279.13 20.82 3
 25 1 -1 339.97 22.01 2
 23 -1 -1 362.95 21.14 2
 -23 -1 1 300.71 19.82 3
 -23 -1 1 295.69 20.02 4
 -23 -1 1 330.44 20.89 2
 23 -1 -1 316.28 20.43 1
 23 -1 -1 280.98 19.8 3
 -23 -1 1 318.79 20.46 1
 23 -1 -1 310.4 20.08 4
 -23 1 1 325.39 20.44 1
 23 1 -1 314.5 19.84 3
 -23 1 1 277.32 20.02 4
 -23 1 1 282.37 19.8 3
 23 1 -1 317.88 20.46 1
 -23 1 1 324.04 20.95 2
 23 1 -1 303.1 20.02 4
 23 1 -1 335.86 20.91 2
 -21 -1 1 67.68 4.89 1
 -21 -1 1 62.2 4.29 3
 21 -1 -1 64.69 5.32 2
 21 -1 -1 62.47 4.54 4
 21 -1 -1 66.5 4.3 3
 21 -1 -1 55.5 4.75 1
 -21 -1 1 66.22 5.22 2
 -21 -1 1 70.46 4.54 4
 -21 1 1 66.66 4.56 4
 21 1 -1 71.54 5.29 2
 -21 1 1 61.8 4.28 3
 21 1 -1 57.96 4.81 1
 21 1 -1 61.66 4.3 3
 -21 1 1 73.58 5.42 2
 -21 1 1 61.03 4.81 1
 21 1 -1 64 4.51 4
 -19 -1 1 0.78 0.54 4
 -19 -1 1 1.34 0.82 1
 19 -1 -1 0.19 0.58 4
 19 -1 -1 1.23 0.4 3
 -19 -1 1 0.86 0.37 3
 19 -1 -1 1.53 0.79 1
 19 -1 -1 1.37 1.12 2
 -19 -1 1 0.24 0.88 2
 -19 1 1 0.23 0.56 4
 -19 1 1 -0 0.19 1
 19 1 -1 1.11 0.6 4
 -19 1 1 0.56 0.95 2
 -19 1 1 0.16 0.21 3
 19 1 -1 1.38 0.98 2
 19 1 -1 0.73 0.75 1
 19 1 -1 0.12 0.34 3
 -17 -1 1 326.55 25.08 2
 17 -1 -1 330.08 24.46 3
 -17 -1 1 422.33 24.66 4
 17 -1 -1 360.23 25.24 2
 17 -1 -1 409.99 24.7 4
 -17 1 1 401.76 24.68 4
 -17 1 1 436.19 25.41 2
 17 1 -1 396.96 24.64 4
 17 1 -1 387.19 24.49 3
 17 1 -1 361.65 25.15 2
 -15 -1 1 1767.63 109.22 1
 15 -1 -1 1742.58 109.19 1
 -15 -1 1 1733.84 108.92 4
 -15 -1 1 1741.69 108.81 3
 -15 -1 1 1514.02 109.33 2
 15 -1 -1 1602.33 108.94 4
 15 -1 -1 1777.03 109.56 2
 -15 1 1 1766.52 109.19 1
 -15 1 1 1763.08 108.8 3
 -13 -1 1 1161.09 74.7 1
 13 -1 -1 1226.82 74.36 3
 13 -1 -1 1208.84 74.71 1
 -13 -1 1 1181.92 74.36 3
 -13 1 1 1220.41 74.35 3
 13 1 -1 1199.41 74.72 1
 13 1 -1 1154.88 74.87 2
 -13 1 1 1151.72 74.67 1
 -13 1 1 1114.46 74.95 2
 13 1 -1 1177.83 74.45 4
 -13 1 1 1063.1 74.46 4
 11 -1 -1 35.81 3.32 2
 -11 -1 1 38.35 3.24 2
 -11 -1 1 44.87 2.85 3
 11 -1 -1 43.67 3.15 1
 -11 -1 1 44 2.92 4
 11 -1 -1 41.96 2.83 3
 -11 -1 1 42.99 3.16 1
 11 -1 -1 41.12 2.97 4
 11 1 -1 50.41 2.95 4
 -11 1 1 42.35 3.14 1
 11 1 -1 41.98 2.84 3
 11 1 -1 44.34 3.18 1
 -11 1 1 41.61 2.83 3
 11 1 -1 37.85 3.25 2
 9 -1 -1 366.87 25.28 1
 -9 -1 1 404.45 25.07 3
 9 -1 -1 446.94 25.19 4
 -9 -1 1 358.05 25.3 1
 -9 -1 1 433.12 25.14 4
 -9 -1 1 349.47 25.37 2
 9 -1 -1 349.8 25.46 2
 9 -1 -1 434.12 25.07 3
 -9 1 1 380.27 25.06 3
 9 1 -1 438.14 25.14 4
 9 1 -1 357.15 25.37 2
 9 1 -1 410.69 25.07 3
 9 1 -1 351.71 25.29 1
 -9 1 1 405.41 25.31 1
 7 -1 -1 955.61 57.25 3
 -7 -1 1 844.78 57.5 2
 -7 -1 1 837.29 57.25 3
 7 -1 -1 915.04 57.62 2
 7 -1 -1 987.69 57.34 4
 -7 -1 1 867.98 57.29 4
 7 -1 -1 935.56 57.46 1
 -7 -1 1 877.52 57.46 1
 7 1 -1 929.67 57.47 1
 -7 1 1 861.05 57.24 3
 7 1 -1 972.64 57.3 4
 -7 1 1 843.33 57.6 2
 7 1 -1 802.85 57.24 3
 -7 1 1 993.98 57.34 4
 -7 1 1 888.53 57.44 1
 -5 -1 1 5500.02 343.6 4
 5 -1 -1 5622.97 343.63 4
 5 -1 -1 4630.55 343.69 1
 -5 -1 1 5611.18 343.76 2
 5 -1 -1 4696.34 343.81 2
 -5 -1 1 4886.83 343.57 3
 -5 -1 1 5328.09 343.74 1
 5 -1 -1 5696.12 343.57 3
 5 1 -1 5566.45 343.58 3
 -5 1 1 5156.16 343.62 4
 5 1 -1 5258.73 343.75 2
 5 1 -1 6098.33 343.61 4
 -5 1 1 5454.76 343.73 1
 5 1 -1 5483.63 343.74 1
 -5 1 1 5674.79 343.87 2
 -5 1 1 5941.02 343.58 3
 -3 -1 1 2002.23 115.27 4
 -3 -1 1 1895.65 115.37 2
 3 -1 -1 1630.77 115.42 2
 -3 -1 1 1716.61 115.37 1
 3 -1 -1 1631.34 115.28 4
 3 -1 -1 1918.08 115.26 3
 -3 -1 1 1695.78 115.25 3
 3 -1 -1 1827.8 115.37 1
 3 1 -1 1938.24 115.27 4
 -3 1 1 1688.7 115.25 3
 3 1 -1 1924.41 115.26 3
 3 1 -1 1806.63 115.36 2
 -3 1 1 1923.49 115.38 1
 1 -1 -1 89.14 5.81 1
 -1 -1 1 93.73 5.72 3
 1 -1 -1 92.61 5.72 3
 -1 -1 1 76.32 5.77 2
 -1 1 1 100.92 5.74 4
 1 1 -1 85.85 5.78 2
 1 1 -1 81.95 5.79 1
 -1 1 1 85.43 5.82 2
 1 1 -1 87.64 5.72 3
 1 1 -1 98.7 5.72 4
 1 -1 1 3580.2 250.94 2
 -1 -1 -1 3954.16 250.86 3
 1 -1 1 4422 250.88 4
 -1 -1 -1 3861.55 250.93 1
 1 1 1 4096.05 250.86 3
 -1 1 -1 3906.25 250.95 2
 1 1 1 3846.39 250.93 1
 -3 -1 -1 2430.39 155.52 3
 3 -1 1 2664.18 155.56 4
 -3 -1 -1 2219.36 155.59 1
 3 -1 1 2226.17 155.68 2
 3 1 1 2571.6 155.52 3
 3 1 1 2331.94 155.6 1
 -3 1 -1 2546.61 155.56 4
 -3 1 -1 2609.26 155.71 2
 -5 -1 -1 971.54 54.73 4
 -5 -1 -1 928.87 54.85 1
 5 -1 1 943.01 54.7 3
 -5 -1 -1 913.41 54.71 3
 5 -1 1 768.64 54.95 2
 -5 -1 -1 854.17 54.84 2
 5 -1 1 766.55 54.78 1
 -5 1 -1 876.88 54.8 1
 5 1 1 869.64 54.85 2
 5 1 1 770.04 54.82 1
 -5 1 -1 919.34 54.7 3
 5 1 1 951.6 54.73 4
 -5 1 -1 758.21 54.76 4
 -5 1 -1 755.56 54.94 2
 7 -1 1 210.04 15.4 1
 -7 -1 -1 255.1 15.34 4
 7 -1 1 265.26 15.29 3
 -7 -1 -1 226.62 15.29 3
 -7 -1 -1 240.56 15.53 2
 7 -1 1 202.78 15.59 2
 7 -1 1 270.32 15.4 4
 -7 -1 -1 253.94 15.48 1
 7 1 1 248.28 15.34 4
 7 1 1 239.76 15.29 3
 -7 1 -1 236.76 15.42 1
 7 1 1 197.4 15.42 1
 -7 1 -1 274.66 15.4 4
 -7 1 -1 231.7 15.28 3
 -9 -1 -1 206.53 12.65 3
 9 -1 1 203.13 12.83 1
 9 -1 1 174.24 13.03 2
 9 -1 1 212.47 12.64 3
 -9 -1 -1 213.63 12.72 4
 -9 -1 -1 211.56 13 2
 -9 -1 -1 189.44 12.84 1
 -9 1 -1 191.39 12.81 1
 9 1 1 196.09 12.85 1
 9 1 1 179.71 12.64 3
 9 1 1 198.84 12.71 4
 9 1 1 183.79 12.94 2
 -9 1 -1 192.32 12.63 3
 -9 1 -1 213.16 12.77 4
 -11 -1 -1 2902.72 189.24 3
 11 -1 1 3108.14 189.48 1
 -11 -1 -1 2748.86 189.61 2
 -11 -1 -1 2927.45 189.32 4
 11 -1 1 3327.62 189.39 4
 11 -1 1 2815.71 189.23 3
 -11 -1 -1 2813.8 189.48 1
 11 -1 1 2580.8 189.7 2
 11 1 1 3209.57 189.53 1
 -11 1 -1 3121.49 189.47 1
 11 1 1 3156.75 189.34 4
 -11 1 -1 2978.75 189.23 3
 11 1 1 3024.29 189.25 3
 11 1 1 2809.58 189.62 2
 -11 1 -1 3181.16 189.81 2
 13 -1 1 1801.12 105.37 3
 13 -1 1 1716.96 105.65 1
 -13 -1 -1 1586.11 105.66 1
 -13 -1 -1 1639.4 105.37 3
 -13 1 -1 1498.59 105.49 4
 -13 1 -1 1727.06 105.65 1
 13 1 1 1616.49 105.47 4
 13 1 1 1609.57 105.85 2
 13 1 1 1731.13 105.69 1
 -13 1 -1 1659.9 105.36 3
 -15 -1 -1 331.61 20.98 1
 15 -1 1 309.97 20.9 1
 -15 -1 -1 284.33 20.7 4
 15 -1 1 295.35 20.75 4
 15 -1 1 328.86 20.6 3
 15 -1 1 315.79 21.3 2
 -15 -1 -1 324.4 20.61 3
 -15 1 -1 369.49 20.81 4
 -15 1 -1 330.75 20.93 1
 -15 1 -1 317.1 21.3 2
 15 1 1 334.83 20.98 1
 -15 1 -1 329.53 20.6 3
 -17 -1 -1 113.16 7.16 1
 17 -1 1 98.79 7.47 2
 -17 -1 -1 128.16 7.54 2
 -17 -1 -1 109.66 6.71 3
 17 -1 1 94.36 7.03 1
 -17 -1 -1 89.5 6.81 4
 17 -1 1 105.56 6.9 4
 17 1 1 99.98 6.85 4
 -17 1 -1 97.55 6.87 4
 -17 1 -1 103.43 6.69 3
 -17 1 -1 101.4 7.06 1
 17 1 1 111.64 7.44 2
 -17 1 -1 98 7.46 2
 -19 -1 -1 301.87 19.08 4
 19 -1 1 295.58 19.82 2
 19 -1 1 290.13 18.9 3
 -19 -1 -1 282.68 19.65 2
 19 -1 1 304.8 19.13 4
 -19 1 -1 291.08 19.78 2
 19 1 1 272.14 18.9 3
 -19 1 -1 324.94 19.15 4
 19 1 1 339.07 19.82 2
 -19 1 -1 269.65 18.88 3
 -19 1 -1 283.01 19.29 1
 19 1 1 302.7 19.08 4
 -21 -1 -1 703.93 39.68 2
 21 -1 1 603.41 39.67 2
 -21 -1 -1 605.55 38.67 3
 21 -1 1 618.29 38.67 3
 21 -1 1 559.95 38.87 4
 -21 -1 -1 569.32 38.83 4
 -21 1 -1 623.27 38.91 4
 21 1 1 597.93 39.54 2
 21 1 1 619.19 39.18 1
 -21 1 -1 619.2 39.68 2
 21 1 1 562.17 38.84 4
 21 1 1 615.92 38.68 3
 -23 -1 -1 210.8 13.26 3
 -23 -1 -1 223.59 13.85 1
 23 -1 1 212.94 13.25 3
 23 -1 1 214.1 13.53 4
 23 -1 1 207.47 14.36 2
 -23 -1 -1 204.63 13.46 4
 -23 -1 -1 179.28 14.07 2
 23 -1 1 200.35 13.75 1
 -23 1 -1 197.73 14.29 2
 -23 1 -1 186.3 13.46 4
 23 1 1 193.77 13.76 1
 -23 1 -1 208.13 13.76 1
 23 1 1 215.93 14.31 2
 23 1 1 217.1 13.27 3
 23 1 1 205.51 13.48 4
 -23 1 -1 202.59 13.24 3
 -25 -1 -1 1.55 0.76 4
 -25 -1 -1 1.52 1.25 2
 -25 -1 -1 2.3 0.51 3
 25 -1 1 1.84 1.5 2
 -25 -1 -1 1.62 0.93 1
 25 -1 1 1.16 0.76 4
 25 -1 1 1.73 0.95 1
 25 -1 1 2.15 0.54 3
 -25 1 -1 2.56 0.99 1
 -25 1 -1 0.69 1.24 2
 -25 1 -1 1.28 0.77 4
 25 1 1 0.45 1.21 2
 -25 1 -1 2.1 0.5 3
 25 1 1 0.62 0.39 3
 25 1 1 2.26 1.04 1
 25 1 1 1.6 0.75 4
 -27 -1 -1 97.19 6.25 3
 27 -1 1 94.93 6.87 1
 -27 -1 -1 92.75 7.37 2
 27 -1 1 100.07 6.26 3
 -27 -1 -1 91.38 6.5 4
 -27 -1 -1 96.75 6.92 1
 27 -1 1 92.02 6.55 4
 27 -1 1 112.48 7.77 2
 -27 1 -1 93.42 6.56 4
 27 1 1 92.42 6.24 3
 -27 1 -1 99.51 7.56 2
 -27 1 -1 87.51 6.22 3
 27 1 1 84.91 6.47 4
 27 1 1 97.24 7.46 2
 27 1 1 87.19 6.84 1
 -27 1 -1 104.73 6.95 1
 29 -1 1 152.77 11.22 4
 29 -1 1 165.35 11.6 1
 -29 -1 -1 182 11.27 4
 -29 -1 -1 168.45 11.64 1
 29 -1 1 163.46 10.93 3
 -29 -1 -1 173.43 12.25 2
 29 -1 1 177.72 12.45 2
 -29 -1 -1 161.76 10.93 3
 -29 1 -1 162.03 11.25 4
 29 1 1 192.58 12.41 2
 -29 1 -1 162.99 10.92 3
 29 1 1 178.44 11.71 1
 29 1 1 168.4 10.94 3
 -29 1 -1 171.53 11.62 1
 29 1 1 161.1 11.21 4
 -29 1 -1 174.03 12.31 2
 -31 -1 -1 53.05 4.43 1
 31 -1 1 62.31 5.38 2
 -31 -1 -1 52.16 3.97 4
 -31 -1 -1 59.92 5.12 2
 -31 -1 -1 50.96 3.65 3
 31 -1 1 54.53 4.44 1
 31 -1 1 51.72 4.04 4
 31 -1 1 54.12 3.66 3
 -31 1 -1 51.49 5.01 2
 -31 1 -1 56.72 4.45 1
 -31 1 -1 44.25 3.96 4
 -31 1 -1 51.41 3.63 3
 31 1 1 52.2 3.65 3
 31 1 1 58.22 5.2 2
 31 1 1 54.26 4.44 1
 31 1 1 46.53 3.97 4
 33 -1 1 20.11 1.67 3
 33 -1 1 22.05 3.52 2
 -33 -1 -1 17.75 2.05 4
 -33 -1 -1 20.44 3.31 2
 -33 -1 -1 21.59 2.72 1
 33 -1 1 18.66 2.62 1
 -33 -1 -1 18.55 1.64 3
 -33 1 -1 25.15 2.93 1
 33 1 1 17.3 2.03 4
 -33 1 -1 21.26 3.54 2
 -33 1 -1 19.62 2.14 4
 33 1 1 22.21 3.39 2
 33 1 1 20.59 2.71 1
 33 1 1 17.73 1.64 3
 -33 1 -1 19.8 1.65 3
 35 -1 1 2.56 1.89 2
 -35 -1 -1 2.28 1.66 2
 -35 -1 -1 2.87 1.12 4
 -35 -1 -1 4.14 1.44 1
 35 -1 1 2.61 1.26 1
 -35 -1 -1 2.12 0.66 3
 35 -1 1 3.74 0.76 3
 35 1 1 2 1.21 1
 -35 1 -1 2.95 1.12 4
 -35 1 -1 4.11 1.47 1
 35 1 1 3.37 1.87 2
 35 1 1 1.83 0.64 3
 -35 1 -1 2.13 0.64 3
 -35 1 -1 2.2 1.75 2
 -37 -1 -1 30.96 3.29 1
 37 -1 1 27.1 3.17 1
 -37 -1 -1 28.33 2.38 3
 37 -1 1 27.31 2.38 3
 -37 -1 -1 27.89 2.81 4
 -37 -1 -1 35.29 4.5 2
 37 1 1 32.77 2.41 3
 37 1 1 36.67 4.65 2
 -37 1 -1 34.08 3.34 1
 -37 1 -1 32.31 2.38 3
 37 1 1 34.45 3.41 1
 -36 -2 1 0.95 0.63 3
 -36 -2 1 1.74 1.67 2
 -36 -2 1 1.1 1.22 1
 36 -2 -1 0.37 1.1 1
 36 -2 -1 1.35 0.64 3
 -36 -2 1 -0.83 0.89 4
 36 -2 -1 0 0.66 2
 36 2 -1 1.01 1.24 1
 36 2 -1 -0.17 1.53 2
 -36 2 1 1.3 1.27 1
 -36 2 1 -0.01 0.23 4
 36 2 -1 0.36 0.58 3
 -36 2 1 1.55 1.74 2
 -36 2 1 0.03 0.55 3
 -34 -2 1 0.3 1.07 1
 34 -2 -1 0.72 1.13 1
 34 -2 -1 0.43 0.58 3
 -34 -2 1 0.44 0.56 3
 -34 -2 1 -0.04 0.84 4
 34 -2 -1 1.61 1.69 2
 -34 -2 1 -1.45 1.2 2
 -34 2 1 -0.25 0.52 3
 34 2 -1 0.54 1.15 1
 34 2 -1 1.75 0.99 4
 34 2 -1 0.64 0.57 3
 -34 2 1 0.26 0.95 4
 34 2 -1 0.94 1.58 2
 -34 2 1 -0.19 1.01 1
 -34 2 1 -0.17 1.11 2
 32 -2 -1 4.02 1.96 2
 -32 -2 1 4.5 1.84 2
 32 -2 -1 4.36 1.41 1
 -32 -2 1 4 0.78 3
 32 -2 -1 4.79 0.83 3
 -32 -2 1 4.8 1.13 4
 -32 -2 1 6.09 1.63 1
 -32 2 1 4.16 1.81 2
 32 2 -1 5.95 1.61 1
 32 2 -1 3.48 1.06 4
 -32 2 1 5.1 1.5 1
 -32 2 1 4.68 1.27 4
 32 2 -1 4.43 0.83 3
 -32 2 1 3.92 0.76 3
 32 2 -1 6.44 2 2
 -30 -2 1 0.45 1 1
 -30 -2 1 1.09 1.4 2
 30 -2 -1 1.25 0.93 4
 30 -2 -1 -0.09 0.48 3
 -30 -2 1 1.03 0.84 4
 -30 -2 1 -0.05 0.53 3
 30 -2 -1 0.13 0.92 1
 30 -2 -1 -1.26 1.43 2
 30 2 -1 0.13 0.54 3
 30 2 -1 1.99 1.21 1
 30 2 -1 0.49 0.76 4
 30 2 -1 -0.99 1.27 2
 -30 2 1 -0.11 1.37 2
 -30 2 1 0.95 0.99 1
 -30 2 1 1.46 0.57 3
 -30 2 1 -1.06 0.78 4
 28 -2 -1 0.95 0.53 3
 28 -2 -1 -0.59 1.32 2
 28 -2 -1 0.28 0.85 1
 -28 -2 1 0.17 0.47 3
 -28 -2 1 0.81 1.28 2
 -28 -2 1 0.02 0.89 1
 -28 -2 1 0.44 0.74 4
 28 -2 -1 0.53 0.9 4
 -28 2 1 0.55 0.84 4
 -28 2 1 -0.61 0.83 1
 -28 2 1 0.37 0.45 3
 28 2 -1 0.08 0.95 1
 -28 2 1 -0.88 1.24 2
 28 2 -1 -0.54 0.7 4
 28 2 -1 0.86 0.51 3
 28 2 -1 -0.19 0.88 2
 26 -2 -1 1.27 1.56 2
 26 -2 -1 2.33 1.08 1
 -26 -2 1 1.68 0.84 4
 -26 -2 1 1.46 0.53 3
 -26 -2 1 1.64 1.03 1
 -26 -2 1 1.57 1.22 2
 26 -2 -1 1.48 0.54 3
 26 -2 -1 1.01 0.86 4
 -26 2 1 1.67 0.53 3
 26 2 -1 1.6 0.82 4
 -26 2 1 0.59 0.77 4
 -26 2 1 2.38 1.33 2
 26 2 -1 2.27 1.44 2
 26 2 -1 1.77 0.56 3
 -26 2 1 2.55 1.12 1
 26 2 -1 2.34 1.12 1
 24 -2 -1 4.92 1.81 2
 24 -2 -1 5.92 1.17 4
 -24 -2 1 7.26 1.83 2
 -24 -2 1 8.05 1.55 1
 -24 -2 1 6.98 0.83 3
 24 -2 -1 4.86 1.27 1
 -24 -2 1 5.09 0.96 4
 24 -2 -1 5.7 0.76 3
 24 2 -1 6.71 1.1 4
 -24 2 1 6.04 1.33 1
 24 2 -1 8.84 0.92 3
 24 2 -1 9.65 1.98 2
 24 2 -1 5.72 1.29 1
 -24 2 1 4.82 1.01 4
 -24 2 1 6.99 1.81 2
 -24 2 1 5.93 0.78 3
 22 -2 -1 18.92 1.86 4
 22 -2 -1 19.38 1.53 3
 -22 -2 1 21.28 2.22 1
 22 -2 -1 17.97 2.09 1
 -22 -2 1 19.66 1.78 4
 22 -2 -1 17.34 2.65 2
 -22 -2 1 19.8 1.54 3
 -22 -2 1 15.59 2.36 2
 22 2 -1 19.06 2.55 2
 22 2 -1 19.51 1.54 3
 -22 2 1 19.26 2.79 2
 -22 2 1 22.41 2.2 1
 22 2 -1 19.45 2.15 1
 -22 2 1 19.46 1.52 3
 22 2 -1 19.36 1.75 4
 -22 2 1 20.39 1.87 4
 20 -2 -1 5.87 1.65 2
 -20 -2 1 5.45 1.4 2
 -20 -2 1 6.88 0.79 3
 20 -2 -1 5.62 1.29 1
 -20 -2 1 7.21 1.35 1
 -20 -2 1 6.5 0.97 4
 20 -2 -1 7.26 1.13 4
 20 -2 -1 5.91 0.73 3
 20 2 -1 5.98 0.75 3
 -20 2 1 6.94 0.77 3
 -20 2 1 7.29 1.33 1
 -20 2 1 6.22 1.5 2
 20 2 -1 5.41 1.44 2
 20 2 -1 4.86 1.14 1
 -20 2 1 9.65 1.24 4
 20 2 -1 6.24 0.97 4
 -18 -2 1 16.83 2.19 2
 18 -2 -1 16.42 1.36 3
 18 -2 -1 19.01 1.68 4
 18 -2 -1 17.71 2.46 2
 -18 -2 1 18.34 1.55 4
 -18 -2 1 19.74 1.94 1
 -18 -2 1 16.57 1.36 3
 -18 2 1 18.03 2.55 2
 -18 2 1 17.41 1.65 4
 18 2 -1 17.4 1.37 3
 18 2 -1 15.76 1.52 4
 18 2 -1 20.13 2.13 2
 18 2 -1 18.77 1.94 1
 -16 -2 1 5.31 1.22 2
 16 -2 -1 3.26 1.22 2
 -16 -2 1 1.66 0.55 4
 16 -2 -1 2.66 0.69 4
 16 -2 -1 4.06 0.52 3
 -16 2 1 2.42 0.99 2
 -16 2 1 3.22 0.49 3
 -16 2 1 1.75 0.62 4
 16 2 -1 4.19 0.55 3
 -16 2 1 2.64 0.81 1
 -14 -2 1 0.45 0.6 1
 14 -2 -1 1.05 0.91 2
 14 -2 -1 0.64 0.51 4
 -14 -2 1 0 0.17 2
 -14 -2 1 0.47 0.31 3
 14 -2 -1 0.52 0.58 1
 -14 2 1 0.69 0.3 3
 14 2 -1 0.75 0.7 2
 14 2 -1 0.73 0.44 4
 14 2 -1 -0.02 0.12 3
 -14 2 1 0.75 0.48 4
 -14 2 1 0.44 0.54 1
 14 2 -1 0 0.15 1
 -14 2 1 0.86 0.84 2
 12 -2 -1 128.25 7.85 3
 -12 -2 1 109.85 8.17 1
 -12 -2 1 122.08 8.29 2
 12 -2 -1 112.26 8.14 1
 -12 -2 1 110.79 7.84 3
 -12 2 1 137.49 8.23 1
 12 2 -1 124.4 7.91 4
 -12 2 1 119.26 8.46 2
 12 2 -1 132.11 8.25 1
 -12 2 1 130.68 7.85 3
 12 2 -1 107.56 8.22 2
 10 -2 -1 53.69 4.53 2
 -10 -2 1 66.83 4.09 4
 10 -2 -1 66.12 4.34 1
 10 -2 -1 63.35 4.17 4
 -10 -2 1 48.65 4.3 2
 -10 -2 1 60.7 4.35 1
 -10 -2 1 63.86 4.03 3
 10 -2 -1 64.37 4.02 3
 -10 2 1 62.13 4.01 3
 10 2 -1 67.73 4.08 4
 10 2 -1 55.21 4.33 2
 10 2 -1 64.99 4.03 3
 10 2 -1 57.08 4.32 1
 -10 2 1 55.52 4.12 4
 -10 2 1 58.92 4.3 1
 -8 -2 1 353.42 23.17 2
 -8 -2 1 363.57 22.93 4
 -8 -2 1 383.1 23.21 1
 8 -2 -1 342.56 23.13 1
 -8 -2 1 351.3 22.91 3
 8 -2 -1 374.48 22.9 3
 8 2 -1 347.55 23.16 1
 8 2 -1 357.42 22.91 3
 -8 2 1 395.49 22.91 3
 8 2 -1 309.36 23.11 2
 -8 2 1 344.7 23.13 1
 8 2 -1 382.88 22.94 4
 -6 -2 1 69.5 4.7 1
 -6 -2 1 69.27 4.65 2
 6 -2 -1 66.61 4.45 3
 6 -2 -1 79.01 4.91 2
 -6 -2 1 66.92 4.45 3
 6 -2 -1 67.02 4.67 1
 6 -2 -1 68.7 4.54 4
 -6 -2 1 73.16 4.47 4
 6 2 -1 59.99 4.66 1
 6 2 -1 69.48 4.46 4
 -6 2 1 70.74 4.68 1
 -6 2 1 70.84 4.45 3
 6 2 -1 74.01 4.46 3
 6 2 -1 67.69 4.64 2
 -6 2 1 65.48 4.53 4
 -6 2 1 59.34 4.8 2
 -4 -2 1 93.85 6.23 2
 -4 -2 1 89.87 6.11 3
 4 -2 -1 75.85 6.33 2
 -4 -2 1 85.2 6.28 1
 -4 -2 1 102.94 6.11 4
 4 -2 -1 86.85 6.1 3
 4 -2 -1 87.63 6.27 1
 4 -2 -1 103.55 6.18 4
 -4 2 1 87.15 6.1 3
 4 2 -1 98.3 6.31 1
 4 2 -1 111.66 6.12 3
 4 2 -1 94.2 6.23 2
 -4 2 1 102.02 6.31 1
 4 2 -1 104.83 6.11 4
 2 -2 -1 527.48 34.5 3
 -2 -2 1 498.53 34.58 2
 2 -2 -1 541.81 34.65 1
 -2 -2 1 573.44 34.5 4
 2 2 -1 597.53 34.5 4
 2 2 -1 568.07 34.6 2
 -2 2 1 560.28 34.7 2
 -2 2 1 539.21 34.53 4
 2 2 -1 550 34.5 3
 2 2 -1 506.48 34.64 1
 -2 2 1 539.2 34.66 1
 -2 2 1 509.19 34.5 3
 0 -2 1 16.94 1.29 2
 0 -2 1 19.43 1.15 4
 0 -2 -1 13.74 1.22 2
 0 -2 -1 17.22 1.12 4
 0 -2 -1 14.47 1.3 1
 0 -2 1 14.81 1.27 1
 0 -2 1 16.67 1.12 3
 0 2 1 16.21 1.25 2
 0 2 -1 18.78 1.15 4
 0 2 1 18.4 1.13 4
 0 2 1 15.63 1.12 3
 0 2 -1 12.1 1.25 2
 0 2 1 14.66 1.3 1
 -2 -2 -1 102.6 7.22 1
 2 -2 1 124.49 7.32 2
 2 -2 1 103.85 7.21 1
 -2 -2 -1 101.79 7.08 3
 2 -2 1 127.97 7.14 4
 2 -2 1 115.81 7.09 3
 2 2 1 124.03 7.1 3
 -2 2 -1 111.66 7.22 1
 2 2 1 118.18 7.25 1
 -2 2 -1 98.95 7.11 4
 -2 2 -1 107.36 7.29 2
 -2 2 -1 96.29 7.08 3
 4 -2 1 0.55 0.38 1
 -4 -2 -1 1.11 0.25 3
 4 -2 1 1.35 0.6 2
 4 -2 1 1.53 0.37 4
 -4 -2 -1 1.62 0.47 1
 4 -2 1 1.05 0.23 3
 4 2 1 1.16 0.25 3
 -4 2 -1 1.33 0.57 2
 4 2 1 0.71 0.4 1
 -4 2 -1 1.69 0.36 4
 -4 2 -1 0.89 0.41 1
 -4 2 -1 0.88 0.22 3
 6 -2 1 0.22 0.37 1
 6 -2 1 0.05 0.2 3
 -6 -2 -1 0.66 0.23 4
 6 -2 1 0.22 0.33 4
 -6 -2 -1 0.29 0.38 1
 -6 -2 -1 0.57 0.35 2
 6 -2 1 -0.2 0.57 2
 -6 -2 -1 0.28 0.22 3
 6 2 1 0.24 0.31 2
 -6 2 -1 0.77 0.63 2
 6 2 1 0.35 0.4 1
 -6 2 -1 0.24 0.35 1
 -6 2 -1 0.33 0.19 3
 6 2 1 0.5 0.23 3
 -6 2 -1 0.38 0.35 4
 6 2 1 0.4 0.2 4
 -8 -2 -1 1.15 0.29 4
 8 -2 1 0.93 0.45 1
 8 -2 1 0.61 0.41 4
 -8 -2 -1 0.89 0.23 3
 8 -2 1 0.08 0.54 2
 -8 -2 -1 0.27 0.4 1
 8 -2 1 0.9 0.23 3
 -8 -2 -1 0.18 0.4 2
 8 2 1 0.91 0.26 3
 -8 2 -1 0.3 0.29 4
 8 2 1 0.78 0.43 2
 8 2 1 1.33 0.28 4
 8 2 1 0.33 0.39 1
 -8 2 -1 0.46 0.2 3
 -8 2 -1 0.5 0.4 1
 -8 2 -1 0.79 0.67 2
 10 -2 1 2.99 0.35 3
 -10 -2 -1 3.51 0.7 1
 -10 -2 -1 2.82 0.65 2
 -10 -2 -1 2.5 0.36 3
 10 -2 1 3.48 0.66 1
 10 -2 1 1.95 0.85 2
 10 -2 1 2.08 0.47 4
 -10 -2 -1 2.51 0.41 4
 -10 2 -1 2.28 0.32 3
 10 2 1 1.45 0.53 2
 10 2 1 2.92 0.43 4
 10 2 1 2.42 0.36 3
 10 2 1 2.57 0.64 1
 -10 2 -1 2.05 0.51 1
 -12 -2 -1 1.69 0.7 2
 12 -2 1 4.17 0.79 1
 -12 -2 -1 2.51 0.39 3
 12 -2 1 2.66 0.38 3
 -12 -2 -1 3.24 0.74 1
 -12 -2 -1 3.68 0.55 4
 12 2 1 3.2 0.49 4
 -12 2 -1 2.88 0.67 1
 -12 2 -1 2.81 0.38 3
 12 2 1 2.83 0.66 1
 12 2 1 3.82 0.87 2
 12 2 1 3.18 0.42 3
 -12 2 -1 2.2 0.89 2
 -12 2 -1 2.68 0.59 4
 -14 -2 -1 44.8 3.25 2
 14 -2 1 32.92 2.84 4
 -14 -2 -1 37.99 3.06 1
 -14 -2 -1 38.91 2.72 3
 14 -2 1 33.86 3.34 2
 14 -2 1 41.99 3.05 1
 14 -2 1 47.34 2.72 3
 -14 2 -1 39.62 3.41 2
 -14 2 -1 43.51 3.06 1
 14 2 1 38.38 2.8 4
 -14 2 -1 39.06 2.9 4
 -14 2 -1 43.15 2.71 3
 14 2 1 42.52 3.11 1
 14 2 1 37.3 3.18 2
 -16 -2 -1 50.5 3.68 1
 16 -2 1 55 4.18 2
 16 -2 1 51.75 3.63 1
 16 -2 1 44.52 3.42 4
 -16 -2 -1 46.91 3.34 4
 -16 -2 -1 46.59 3.22 3
 -16 2 -1 44.98 3.55 1
 -16 2 -1 47.21 4.05 2
 -16 2 -1 48.45 3.2 3
 -16 2 -1 49.78 3.44 4
 -18 -2 -1 32.44 2.22 4
 18 -2 1 27.88 2.95 2
 -18 -2 -1 28.81 2.67 2
 18 -2 1 29.12 2.28 4
 18 2 1 27.48 2.01 3
 -18 2 -1 26.25 2.9 2
 18 2 1 29.65 2.17 4
 -18 2 -1 27.24 2.41 1
 18 2 1 26.16 2.64 2
 -18 2 -1 26.72 2.25 4
 -18 2 -1 28.37 1.99 3
 -20 -2 -1 71.13 4.53 4
 -20 -2 -1 66.45 4.35 3
 20 -2 1 65.68 4.6 4
 20 -2 1 64.82 4.33 3
 20 -2 1 68.13 5.4 2
 -20 -2 -1 60.76 5.05 2
 -20 2 -1 61.66 4.57 4
 20 2 1 65.99 5.11 2
 20 2 1 64.9 4.86 1
 -20 2 -1 75.19 5.48 2
 20 2 1 57.73 4.32 3
 20 2 1 66.45 4.5 4
 22 -2 1 0.65 0.43 3
 -22 -2 -1 0.83 0.4 3
 22 -2 1 0.43 1.24 2
 -22 -2 -1 0.52 0.73 1
 -22 -2 -1 0.82 0.61 4
 22 -2 1 -0.21 0.67 4
 -22 -2 -1 0.34 1.02 2
 22 -2 1 -0.37 0.63 1
 -22 2 -1 -0 0.22 1
 -22 2 -1 0.27 1.17 2
 22 2 1 -0.02 0.96 2
 -22 2 -1 -0.17 0.64 4
 22 2 1 0.36 0.59 4
 22 2 1 0.4 0.82 1
 -22 2 -1 0.35 0.39 3
 22 2 1 1.15 0.42 3
 -24 -2 -1 3.8 1.39 2
 24 -2 1 6.13 0.74 3
 -24 -2 -1 4.4 0.68 3
 24 -2 1 5.96 1.86 2
 -24 -2 -1 5.48 0.98 4
 24 -2 1 1.31 0.64 1
 -24 -2 -1 6.67 1.37 1
 24 -2 1 4.72 1.05 4
 -24 2 -1 6.16 1.77 2
 -24 2 -1 3.51 1.09 1
 24 2 1 5.59 1.02 4
 24 2 1 4.06 1.16 1
 -24 2 -1 5.28 0.69 3
 24 2 1 4.69 0.67 3
 -24 2 -1 4.03 1 4
 24 2 1 4.48 1.5 2
 26 -2 1 1.27 1.57 2
 -26 -2 -1 2.26 0.86 4
 26 -2 1 1.28 0.9 4
 26 -2 1 2.28 0.53 3
 -26 -2 -1 1.03 0.97 1
 26 -2 1 1.85 0.93 1
 -26 -2 -1 1.65 0.54 3
 -26 -2 -1 2.42 1.38 2
 -26 2 -1 -0.77 1.22 2
 -26 2 -1 1.22 0.46 3
 26 2 1 2.56 0.84 4
 26 2 1 1.3 0.53 3
 26 2 1 0.17 1.2 2
 26 2 1 1.13 0.96 1
 -26 2 -1 1.99 0.97 1
 -26 2 -1 1.9 0.9 4
 -28 -2 -1 7.77 1.6 1
 -28 -2 -1 9.83 1.4 4
 -28 -2 -1 8.8 1 3
 28 -2 1 7.37 1.37 4
 28 -2 1 7.66 0.95 3
 28 -2 1 10.86 2.48 2
 28 -2 1 7.31 1.46 1
 -28 -2 -1 12.31 2.31 2
 28 2 1 12.1 1.99 1
 -28 2 -1 8.69 2.12 2
 -28 2 -1 8.51 0.96 3
 28 2 1 12.69 2.43 2
 28 2 1 8.18 1.26 4
 28 2 1 9.25 1.03 3
 -28 2 -1 10.76 1.56 4
 -28 2 -1 8.17 1.57 1
 30 -2 1 6.44 1.31 4
 -30 -2 -1 2.12 0.73 4
 30 -2 1 5.99 0.83 3
 -30 -2 -1 5.38 0.8 3
 30 -2 1 6.74 2.17 2
 -30 -2 -1 6.82 1.59 1
 -30 -2 -1 7.11 1.99 2
 30 -2 1 6.39 1.45 1
 -30 2 -1 4.64 1.12 4
 30 2 1 4.71 1.8 2
 30 2 1 7.32 0.91 3
 -30 2 -1 4.12 1.83 2
 30 2 1 4.56 1.38 1
 -30 2 -1 5.28 0.78 3
 30 2 1 5.84 1.2 4
 -30 2 -1 6.28 1.47 1
 -32 -2 -1 0.05 0.52 3
 -32 -2 -1 -0.2 1.25 2
 -32 -2 -1 0.48 1 1
 32 -2 1 1.15 1.71 2
 32 -2 1 -0.4 0.88 1
 -32 -2 -1 -0.94 0.74 4
 32 -2 1 0.33 0.51 3
 -32 2 -1 -1.43 1.25 2
 32 2 1 0.5 0.96 1
 -32 2 -1 -0.05 0.47 3
 32 2 1 0.09 1.36 2
 32 2 1 0.14 0.49 3
 -32 2 -1 -0.35 0.89 4
 -32 2 -1 0.13 0.97 1
 32 2 1 -0.52 0.83 4
 34 -2 1 1.63 1.82 2
 -34 -2 -1 1.11 0.95 4
 -34 -2 -1 1.59 1.2 1
 -34 -2 -1 -0.02 1.34 2
 -34 -2 -1 0.29 0.55 3
 34 -2 1 0.33 0.57 3
 34 -2 1 0.44 1.01 1
 -34 2 -1 -1.57 1.29 2
 -34 2 -1 0.76 1.1 1
 34 2 1 0.75 0.93 4
 34 2 1 0.4 0.55 3
 34 2 1 0.77 1.08 1
 34 2 1 0.88 1.58 2
 -34 2 -1 -0.1 0.48 3
 -34 2 -1 1.16 1.04 4
 -36 -2 -1 0.07 0.92 4
 36 -2 1 0.69 0.6 3
 -36 -2 -1 1 0.61 3
 -36 -2 -1 -0.61 1.03 1
 36 -2 1 0.02 0.67 2
 -36 -2 -1 0.15 1.47 2
 36 -2 1 0.46 1.14 1
 36 2 1 0.05 0.53 3
 -36 2 -1 0.04 0.64 2
 -36 2 -1 1 1.2 1
 -36 2 -1 1.32 0.6 3
 36 2 1 0.41 1.17 1
 -36 2 -1 0.01 0.22 4
 36 2 1 0.12 1.53 2
 37 -3 -1 0.38 1.69 2
 -37 -3 1 -1.27 1.28 2
 37 -3 -1 0.34 0.6 3
 -37 -3 1 0.53 0.63 3
 37 -3 -1 0.41 1.18 1
 -37 -3 1 -0.06 0.9 4
 -37 -3 1 1.2 1.26 1
 -37 3 1 0.01 0.58 3
 -37 3 1 0.37 1.2 1
 -37 3 1 1.39 1.79 2
 37 3 -1 0.31 1.59 2
 37 3 -1 0.38 1.12 1
 37 3 -1 0.39 0.64 3
 -37 3 1 -0.69 0.8 4
 -35 -3 1 17.93 3.14 2
 35 -3 -1 15.09 1.5 3
 -35 -3 1 15.46 2.47 1
 35 -3 -1 15.71 2.47 1
 -35 -3 1 14.17 1.87 4
 -35 -3 1 16.95 1.54 3
 -35 3 1 5.03 1.97 2
 -35 3 1 15.25 1.48 3
 -35 3 1 24.02 2.91 1
 35 3 -1 16.58 2 4
 35 3 -1 16.36 2.52 1
 35 3 -1 16.21 1.53 3
 35 3 -1 17.9 3.19 2
 -33 -3 1 46.13 3.49 3
 -33 -3 1 50.92 4.9 2
 -33 -3 1 52.65 4.47 1
 33 -3 -1 47.81 3.47 3
 -33 -3 1 49.32 3.82 4
 33 -3 -1 55.19 5.37 2
 33 -3 -1 46.79 4.33 1
 33 3 -1 47.36 3.51 3
 33 3 -1 52.63 3.87 4
 -33 3 1 49.76 4.34 1
 33 3 -1 49.89 4.44 1
 33 3 -1 50.15 4.97 2
 -33 3 1 47.3 3.47 3
 -33 3 1 41.21 5.4 2
 -33 3 1 48.96 3.94 4
 -31 -3 1 83.11 6.1 1
 31 -3 -1 73.16 5.17 3
 31 -3 -1 77.8 6 1
 -31 -3 1 76.86 5.45 4
 -31 -3 1 73.01 5.18 3
 -31 -3 1 85.03 6.57 2
 31 -3 -1 83.44 6.83 2
 31 3 -1 76.07 5.19 3
 -31 3 1 75.89 5.97 1
 -31 3 1 72.12 5.14 3
 -31 3 1 82.87 6.81 2
 31 3 -1 75.31 5.46 4
 31 3 -1 78.02 6.08 1
 -31 3 1 69.93 5.55 4
 31 3 -1 82.22 6.58 2
 29 -3 -1 14.56 1.4 3
 -29 -3 1 13.41 2.48 2
 29 -3 -1 15.72 1.99 4
 29 -3 -1 18.42 2.42 1
 -29 -3 1 16.4 2.43 1
 -29 -3 1 14.85 1.41 3
 29 -3 -1 18.87 3.15 2
 -29 -3 1 15.22 1.68 4
 -29 3 1 18.18 2 4
 -29 3 1 16.98 3.07 2
 -29 3 1 14.96 1.39 3
 29 3 -1 17.51 2.73 2
 29 3 -1 13.11 2.13 1
 29 3 -1 14.13 1.71 4
 29 3 -1 13.61 1.41 3
 -29 3 1 18.02 2.36 1
 27 -3 -1 16.14 1.78 4
 -27 -3 1 17.83 1.77 4
 27 -3 -1 16.89 1.45 3
 27 -3 -1 16.1 2.81 2
 -27 -3 1 20.84 2.56 1
 27 -3 -1 14.79 2.15 1
 -27 -3 1 15.67 2.6 2
 -27 -3 1 16.02 1.44 3
 -27 3 1 14.7 2.15 1
 -27 3 1 19.87 3.18 2
 27 3 -1 14.79 1.45 3
 -27 3 1 17.56 1.87 4
 27 3 -1 19.39 2.45 1
 -27 3 1 15.93 1.41 3
 27 3 -1 13.57 2.43 2
 27 3 -1 17.93 1.74 4
 -25 -3 1 280.68 18.3 2
 25 -3 -1 283.14 18.63 2
 -25 -3 1 274.58 17.26 3
 -25 -3 1 258.85 17.41 4
 -25 -3 1 256.84 17.89 1
 25 -3 -1 241.05 17.8 1
 25 -3 -1 271.15 17.24 3
 25 -3 -1 281.53 17.58 4
 25 3 -1 253.4 17.39 4
 -25 3 1 269.39 17.87 1
 -25 3 1 243.54 17.48 4
 25 3 -1 254.92 17.9 1
 -25 3 1 271.96 17.23 3
 -25 3 1 276.22 18.55 2
 25 3 -1 301.65 18.36 2
 25 3 -1 276.04 17.26 3
 -23 -3 1 435.04 25.44 4
 23 -3 -1 389.77 25.52 4
 -23 -3 1 398.22 26.16 2
 23 -3 -1 360.17 25.76 1
 -23 -3 1 385.76 25.25 3
 23 -3 -1 387.97 25.23 3
 -23 -3 1 408.82 25.92 1
 23 -3 -1 427.91 26.57 2
 -23 3 1 403.37 25.83 1
 -23 3 1 391.04 26.41 2
 23 3 -1 380.74 25.87 1
 23 3 -1 409.52 25.26 3
 -23 3 1 370.72 25.21 3
 23 3 -1 374.06 25.37 4
 23 3 -1 392.96 26.12 2
 -23 3 1 397.84 25.52 4
 21 -3 -1 215.32 13.87 4
 -21 -3 1 198.29 13.73 4
 21 -3 -1 231.75 14.82 2
 -21 -3 1 215.85 14.43 2
 -21 -3 1 218.3 13.63 3
 21 -3 -1 221.43 13.61 3
 -21 -3 1 208.15 14.21 1
 21 -3 -1 199.16 14.12 1
 21 3 -1 209.02 14.37 2
 21 3 -1 207.04 13.61 3
 -21 3 1 208.2 14.67 2
 21 3 -1 209.98 14.21 1
 21 3 -1 197.7 13.71 4
 -21 3 1 210.28 13.86 4
 -21 3 1 210.84 13.59 3
 -21 3 1 219.6 14.17 1
 -19 -3 1 21.68 2.09 1
 -19 -3 1 17.63 1.43 3
 -19 -3 1 18.83 1.56 4
 19 -3 -1 17.49 1.66 4
 19 -3 -1 19.84 1.99 1
 19 -3 -1 17.51 1.41 3
 19 -3 -1 18.03 2.46 2
 -19 -3 1 19.31 2.17 2
 19 3 -1 20.73 2.18 2
 -19 3 1 17.24 1.39 3
 19 3 -1 17.76 1.56 4
 19 3 -1 17.06 1.41 3
 19 3 -1 18.2 2.01 1
 -19 3 1 16.02 1.68 4
 -19 3 1 17.69 2.52 2
 -17 -3 1 462.6 33.9 2
 -17 -3 1 552.1 33.48 4
 17 -3 -1 545.39 34.34 2
 17 -3 -1 519.91 33.36 3
 17 -3 -1 574.82 33.61 4
 -17 -3 1 491.99 33.37 3
 -17 -3 1 518.41 33.87 1
 17 3 -1 503.86 33.37 3
 17 3 -1 518.57 33.87 1
 -17 3 1 446.17 34.13 2
 -17 3 1 609.25 33.64 4
 15 -3 -1 1828.71 103.71 2
 15 -3 -1 1706.2 102.95 4
 -15 3 1 1566.94 102.92 4
 15 3 -1 1420.69 102.73 3
 -15 3 1 1664.43 102.74 3
 15 3 -1 1481.01 103.15 1
 15 3 -1 1532.84 103.21 2
 -15 3 1 1612.78 103.14 1
 15 3 -1 1749.45 102.83 4
 13 -3 -1 1300.55 89.28 2
 13 -3 -1 1542.79 88.8 4
 -13 -3 1 1213.77 88.94 1
 13 -3 -1 1434.74 88.98 1
 -13 -3 1 1340.7 89.01 2
 -13 3 1 1416.02 88.59 3
 -13 3 1 1426.19 88.77 4
 13 3 -1 1369.64 89 2
 -13 3 1 1420.9 88.97 1
 13 3 -1 1394.99 88.64 4
 13 3 -1 1459.01 88.62 3
 -11 -3 1 26.48 2.18 1
 11 -3 -1 25.34 1.77 3
 -11 -3 1 26.31 2.15 2
 11 -3 -1 23.55 1.91 4
 -11 -3 1 24.36 1.77 3
 -11 -3 1 27.99 1.82 4
 11 -3 -1 28.48 2.17 1
 -11 3 1 22.86 1.93 4
 11 3 -1 23.98 1.8 4
 11 3 -1 22.71 2.13 1
 11 3 -1 25.72 2.12 2
 -11 3 1 26.71 1.76 3
 -11 3 1 26.64 2.14 1
 -11 3 1 22.6 2.39 2
 9 -3 -1 647.66 39.69 1
 -9 -3 1 594.02 39.7 1
 -9 -3 1 628.57 39.39 3
 9 -3 -1 689.13 39.39 3
 -9 -3 1 635.78 39.66 2
 -9 -3 1 625.11 39.4 4
 -9 3 1 575 39.64 1
 9 3 -1 591 39.62 2
 9 3 -1 537.76 39.37 3
 9 3 -1 629.98 39.39 4
 -9 3 1 708.85 39.53 4
 -9 3 1 656.67 39.38 3
 9 3 -1 515.97 39.64 1
 -7 -3 1 1753.69 125.78 2
 7 -3 -1 1848.59 126.05 2
 -7 -3 1 2081.74 125.64 3
 -7 -3 1 2015.4 125.62 4
 7 -3 -1 1941.8 125.88 1
 -7 -3 1 1884.89 125.9 1
 7 -3 -1 2137.78 125.74 4
 7 -3 -1 2085.88 125.63 3
 7 3 -1 2052.54 125.82 2
 -7 3 1 1853.28 125.62 3
 7 3 -1 2080.62 125.64 3
 -7 3 1 1936.78 125.88 1
 7 3 -1 2041.89 125.62 4
 7 3 -1 1966.57 125.91 1
 5 -3 -1 2914.99 195.9 4
 -5 -3 1 3218.57 195.82 4
 -5 -3 1 2962.82 195.84 3
 -5 -3 1 3183.92 196.11 1
 5 -3 -1 3012.76 196.06 1
 -5 -3 1 2948.09 195.96 2
 5 -3 -1 3244.95 195.84 3
 5 -3 -1 2656.66 196.15 2
 -5 3 1 3152.48 195.83 3
 -5 3 1 2700.74 196.15 2
 5 3 -1 3110.62 196.09 1
 -5 3 1 3357.85 195.92 4
 -5 3 1 3283.99 196.09 1
 5 3 -1 3027.78 195.96 2
 5 3 -1 3149.37 195.84 3
 5 3 -1 3414.78 195.82 4
 -3 -3 1 1469.85 92.82 2
 3 -3 -1 1511.91 92.93 1
 -3 -3 1 1658.78 92.7 4
 -3 -3 1 1469.94 92.93 1
 3 -3 -1 1423.23 92.7 3
 -3 -3 1 1369.38 92.7 3
 3 3 -1 1339.55 92.9 1
 -3 3 1 1249.85 92.88 1
 3 3 -1 1558.06 92.71 3
 -3 3 1 1558.53 92.75 4
 -3 3 1 1571.52 92.71 3
 -3 3 1 1284.34 92.93 2
 3 3 -1 1497.86 92.82 2
 1 -3 -1 11.17 0.87 3
 -1 -3 1 10.46 1.11 1
 -1 -3 1 9.57 0.87 3
 1 -3 -1 11.6 1.16 1
 1 -3 -1 10.76 1.13 2
 -1 -3 1 12.19 0.87 4
 -1 -3 1 11.79 1.06 2
 1 -3 -1 12.07 0.91 4
 1 3 -1 11.4 1.05 2
 -1 3 1 10.31 1.08 2
 1 3 -1 10.76 1.12 1
 -1 3 1 12.04 0.89 4
 1 3 -1 11.92 0.88 4
 1 3 -1 14.11 0.9 3
 -1 -3 -1 5929.35 347.5 4
 1 -3 1 5231.48 347.53 4
 1 -3 1 4854.09 347.69 2
 1 -3 1 5626.42 347.71 2
 -1 -3 -1 5182.5 347.6 2
 1 -3 1 6164.77 347.54 4
 1 3 1 5011.74 347.6 2
 -1 3 -1 5478.93 347.51 3
 1 3 1 4963.73 347.71 1
 1 3 1 5917.13 347.53 3
 -1 3 -1 5462.21 347.69 1
 1 3 1 6159.31 347.5 4
 -1 3 -1 5060.28 347.69 1
 -1 3 -1 5597.1 347.51 3
 3 -3 1 2664.81 174.19 3
 -3 -3 -1 2922.35 174.42 1
 -3 -3 -1 2877.15 174.16 4
 -3 -3 -1 2720.13 174.23 2
 3 -3 1 2723.88 174.38 1
 -3 -3 -1 2401.97 174.19 3
 3 -3 1 2478.4 174.45 2
 3 3 1 3120.26 174.16 4
 -3 3 -1 3042.94 174.26 4
 3 3 1 2422.46 174.37 1
 3 3 1 2374.05 174.21 2
 3 3 1 2728.77 174.19 3
 -3 3 -1 3060.69 174.41 1
 -3 3 -1 2988.81 174.51 2
 -3 3 -1 2633.94 174.19 3
 5 -3 1 2237.92 157.95 1
 -5 -3 -1 2397.54 157.75 4
 -5 -3 -1 2462.11 157.79 3
 -5 -3 -1 2581.36 158.03 1
 5 -3 1 2195.73 157.77 3
 5 -3 1 2627.84 158.2 2
 5 -3 1 2796.78 157.88 4
 -5 -3 -1 2518.11 157.83 2
 -5 3 -1 2501.01 157.98 1
 5 3 1 2389.76 157.82 2
 -5 3 -1 2529.06 157.78 3
 5 3 1 2689.53 157.75 4
 5 3 1 2152.99 157.98 1
 -5 3 -1 2714.13 157.88 4
 -7 -3 -1 327.03 23.89 2
 7 -3 1 381.31 24.02 1
 -7 -3 -1 380.54 23.78 4
 -7 -3 -1 393.89 23.82 3
 -7 -3 -1 368.99 24.07 1
 7 -3 1 404.25 23.93 4
 7 -3 1 426.01 23.81 3
 7 -3 1 391.63 24.31 2
 7 3 1 386.13 23.81 3
 -7 3 -1 340.77 24.22 2
 7 3 1 327.92 24.02 1
 7 3 1 335.42 23.89 2
 -7 3 -1 385.88 23.8 3
 9 -3 1 913.49 53.22 3
 -9 -3 -1 892.36 53.23 4
 9 -3 1 732.01 53.7 2
 9 -3 1 805.34 53.34 4
 9 -3 1 750.46 53.42 1
 -9 -3 -1 847.69 53.23 3
 -9 -3 -1 764.12 53.49 1
 -9 -3 -1 857.99 53.42 2
 -9 3 -1 865.9 53.21 3
 9 3 1 899.45 53.54 1
 9 3 1 894.62 53.22 4
 -9 3 -1 860.21 53.35 4
 -9 3 -1 894.29 53.47 1
 9 3 1 750.34 53.21 3
 9 3 1 814.38 53.4 2
 -11 -3 -1 1940.72 118.27 4
 -11 -3 -1 1714.02 118.55 1
 11 -3 1 1688.78 118.47 1
 11 -3 1 1953.04 118.24 3
 -11 -3 -1 1861.37 118.25 3
 -11 3 -1 1928.27 118.23 3
 11 3 1 1870.21 118.58 1
 -11 3 -1 1637.24 118.79 2
 11 3 1 2043.4 118.27 4
 11 3 1 1891.52 118.52 2
 -11 3 -1 1847.21 118.5 1
 11 3 1 1940.68 118.26 3
 13 -3 1 1340.79 78.41 3
 -13 -3 -1 1229.13 78.42 3
 -13 -3 -1 1291.1 78.81 1
 13 -3 1 1272.66 78.72 1
 -13 -3 -1 1137.31 78.75 2
 -13 -3 -1 1294.49 78.46 4
 13 3 1 1346.24 78.46 4
 -13 3 -1 1172.59 79.08 2
 -13 3 -1 1333.13 78.74 1
 -13 3 -1 1093.7 78.54 4
 -13 3 -1 1230.06 78.39 3
 13 3 1 1084.48 78.73 1
 13 3 1 1198.82 78.76 2
 -15 -3 -1 218.11 13.29 2
 -15 -3 -1 181.31 12.76 3
 -15 -3 -1 205.03 13.21 1
 15 -3 1 184.92 13.09 1
 15 -3 1 224.81 13.73 2
 15 3 1 203.16 12.83 4
 -15 3 -1 195.16 12.95 4
 15 3 1 207.24 13.25 2
 -15 3 -1 202.68 13.1 1
 -15 3 -1 205.76 12.75 3
 -15 3 -1 195.93 13.55 2
 15 3 1 178.54 12.76 3
 17 -3 1 16.55 1.58 4
 17 -3 1 25.13 2.95 2
 17 -3 1 15.81 1.75 1
 -17 -3 -1 17.62 1.47 4
 -17 3 -1 18.15 1.34 3
 17 3 1 18.75 1.37 3
 -17 3 -1 12.38 2.09 2
 -17 3 -1 20.27 1.84 1
 -17 3 -1 18.44 1.6 4
 -19 -3 -1 416.94 23.54 4
 19 -3 1 424.82 23.69 4
 19 -3 1 341.25 23.36 3
 19 -3 1 381.87 24.45 2
 -19 -3 -1 396.46 24.12 2
 -19 -3 -1 381.68 23.92 1
 -19 -3 -1 349.71 23.39 3
 19 3 1 363.53 23.49 4
 19 3 1 357.2 23.39 3
 -19 3 -1 323.08 23.57 4
 19 3 1 369.06 24.04 2
 19 3 1 344.35 23.85 1
 -19 3 -1 308.08 24.17 2
 -21 -3 -1 507.83 37.01 2
 -21 -3 -1 571.4 36.37 3
 -21 -3 -1 558.62 36.9 1
 21 -3 1 556.06 36.61 4
 21 -3 1 600.98 36.87 1
 21 -3 1 578.79 36.35 3
 -21 -3 -1 572.47 36.5 4
 21 -3 1 624.81 37.59 2
 -21 3 -1 517.2 36.57 4
 21 3 1 612.28 37.17 2
 21 3 1 530.66 36.86 1
 21 3 1 596.53 36.38 3
 21 3 1 577.83 36.5 4
 -21 3 -1 582.93 37.45 2
 23 -3 1 301.85 19.24 2
 -23 -3 -1 278.8 17.95 3
 23 -3 1 261.6 18.42 1
 -23 -3 -1 319.86 18.93 2
 23 -3 1 286.65 18.24 4
 -23 -3 -1 279.61 18.1 4
 23 -3 1 299.34 17.94 3
 -23 -3 -1 271.5 18.52 1
 23 3 1 258.11 18.48 1
 23 3 1 271.14 18.09 4
 23 3 1 301.42 18.87 2
 -23 3 -1 277.02 17.92 3
 23 3 1 254.97 17.93 3
 -23 3 -1 280.33 18.45 1
 -23 3 -1 262.14 18.18 4
 -23 3 -1 285.5 19.11 2
 -25 -3 -1 6.96 1.05 4
 -25 -3 -1 5.11 1.36 1
 25 -3 1 6.86 1.25 4
 -25 -3 -1 5.98 0.81 3
 25 -3 1 6.84 1.45 1
 25 -3 1 5.14 0.73 3
 -25 -3 -1 6.87 1.65 2
 25 -3 1 6.05 1.97 2
 25 3 1 6.96 0.88 3
 -25 3 -1 6.15 0.77 3
 -25 3 -1 6.01 1.33 1
 25 3 1 5.98 1.57 2
 -25 3 -1 8.6 1.33 4
 25 3 1 4.64 1.27 1
 25 3 1 6.56 1.08 4
 -25 3 -1 8.37 2.13 2
 27 -3 1 147.14 9.92 1
 27 -3 1 143.72 9.25 3
 -27 -3 -1 140.07 9.96 1
 -27 -3 -1 141.13 9.27 3
 -27 -3 -1 141.45 9.48 4
 -27 -3 -1 128.87 10.19 2
 27 -3 1 169.42 10.91 2
 27 -3 1 123.73 9.54 4
 27 3 1 145.11 9.27 3
 27 3 1 129.15 9.43 4
 27 3 1 168.32 10.51 2
 27 3 1 148.55 9.99 1
 -27 3 -1 145.03 9.61 4
 -27 3 -1 135.89 10.57 2
 -27 3 -1 136.2 9.23 3
 -27 3 -1 148.45 9.89 1
 29 -3 1 128.7 9.2 4
 29 -3 1 139.88 8.84 3
 -29 -3 -1 128.91 8.84 3
 -29 -3 -1 142.72 9.11 4
 29 -3 1 129.31 9.49 1
 -29 -3 -1 133.2 9.99 2
 -29 -3 -1 140.69 9.64 1
 29 -3 1 143.27 10.45 2
 29 3 1 160.09 10.24 2
 29 3 1 130.18 8.84 3
 29 3 1 124.42 9.03 4
 29 3 1 152.24 9.71 1
 -29 3 -1 131.47 9.19 4
 -29 3 -1 129.66 10.23 2
 -29 3 -1 139.27 9.53 1
 -29 3 -1 126.5 8.8 3
 31 -3 1 76.14 5.88 1
 31 -3 1 69.13 5.1 3
 31 -3 1 89.37 6.99 2
 -31 -3 -1 76.79 5.16 3
 -31 -3 -1 79.48 5.99 1
 -31 -3 -1 77.82 6.41 2
 -31 -3 -1 77.68 5.44 4
 31 3 1 86.07 6.57 2
 -31 3 -1 74.22 5.1 3
 31 3 1 71.95 5.91 1
 31 3 1 72.63 5.39 4
 31 3 1 78.68 5.16 3
 -31 3 -1 63.75 5.45 4
 -31 3 -1 82.6 6.78 2
 -31 3 -1 84.02 5.92 1
 33 -3 1 16.21 3.23 2
 33 -3 1 9.29 1.91 1
 -33 -3 -1 8.15 2.15 2
 -33 -3 -1 8.56 1.35 4
 33 -3 1 10.51 1.12 3
 -33 -3 -1 8.96 1.11 3
 -33 -3 -1 8.78 1.91 1
 33 3 1 9.32 2.25 2
 -33 3 -1 10.67 2.56 2
 -33 3 -1 14.21 1.83 4
 33 3 1 11.85 2.11 1
 -33 3 -1 8.59 1.05 3
 -33 3 -1 9.82 1.83 1
 33 3 1 8.7 1.4 4
 33 3 1 6.43 1 3
 35 -3 1 0.03 0.69 2
 -35 -3 -1 3.25 0.74 3
 -35 -3 -1 3.24 1.47 1
 35 -3 1 3.73 1.39 1
 -35 -3 -1 2.24 1.65 2
 -35 -3 -1 3.04 1.07 4
 35 -3 1 3.66 0.74 3
 35 3 1 3.58 1.88 2
 -35 3 -1 2.69 1.32 1
 -35 3 -1 3.4 0.74 3
 35 3 1 3.51 1.41 1
 35 3 1 3.75 0.75 3
 -35 3 -1 0.04 0.57 2
 35 3 1 3.53 1.09 4
 -37 -3 -1 15.95 1.55 3
 -37 -3 -1 21.07 2.22 4
 37 -3 1 15.47 2.47 1
 37 -3 1 15.33 1.54 3
 -37 -3 -1 18.39 2.74 1
 -37 -3 -1 16.99 3.02 2
 37 -3 1 19.9 3.73 2
 -37 3 -1 14.94 3.21 2
 37 3 1 12.61 2.87 2
 -37 3 -1 14.62 1.5 3
 37 3 1 15.16 2.5 1
 37 3 1 14.94 1.52 3
 -37 3 -1 20.44 2.79 1
 -37 3 -1 13.76 1.97 4
 -36 -4 1 1.56 1.34 1
 36 -4 -1 -0.2 1.08 1
 36 -4 -1 0.29 0.64 3
 -36 -4 1 0.1 1.39 2
 -36 -4 1 0.76 0.94 4
 -36 -4 1 0.11 0.57 3
 36 -4 -1 1.25 1.92 2
 -36 4 1 0.87 0.6 3
 -36 4 1 -0.02 1.22 2
 36 4 -1 0.21 0.93 4
 36 4 -1 1.96 1.42 1
 36 4 -1 -0.18 1.54 2
 -36 4 1 1.44 1.06 4
 -36 4 1 0.51 1.19 1
 36 4 -1 0.61 0.66 3
 -34 -4 1 5.35 1.87 2
 -34 -4 1 4.82 1.15 4
 34 -4 -1 4.23 0.82 3
 -34 -4 1 5.62 1.74 1
 34 -4 -1 5.06 1.59 1
 -34 -4 1 3.63 0.8 3
 34 -4 -1 0.03 0.68 2
 -34 4 1 3.87 1.98 2
 34 4 -1 5.87 0.94 3
 -34 4 1 5.29 1.61 1
 34 4 -1 4.17 1.89 2
 34 4 -1 5.48 1.69 1
 -34 4 1 0.65 0.64 4
 34 4 -1 3.3 1.08 4
 -34 4 1 3.96 0.77 3
 -32 -4 1 31.98 3.27 1
 32 -4 -1 33.29 4.39 2
 32 -4 -1 29.35 3.17 1
 -32 -4 1 30.1 2.61 4
 -32 -4 1 31.61 3.99 2
 -32 -4 1 27.85 2.3 3
 32 -4 -1 28.7 2.29 3
 -32 4 1 30.22 3.12 1
 -32 4 1 30.81 2.29 3
 32 4 -1 28.46 2.29 3
 32 4 -1 27.26 2.5 4
 32 4 -1 26.14 3.67 2
 32 4 -1 30.18 3.22 1
 30 -4 -1 -0.02 0.48 3
 -30 -4 1 0.04 0.52 3
 -30 -4 1 0.11 1 1
 -30 -4 1 0.34 1.25 2
 30 -4 -1 -1.31 1.54 2
 -30 -4 1 0.42 0.79 4
 30 -4 -1 -0.28 0.95 1
 30 4 -1 -0.63 0.53 3
 -30 4 1 0.33 0.94 1
 -30 4 1 0.76 0.54 3
 -30 4 1 0.22 1.51 2
 30 4 -1 -0.05 0.68 4
 -30 4 1 -0.31 0.95 4
 30 4 -1 -0.19 1.21 2
 30 4 -1 0.28 1.02 1
 -28 -4 1 0.32 0.77 4
 28 -4 -1 0.37 0.97 1
 -28 -4 1 1.1 1.12 1
 28 -4 -1 -0.21 1.39 2
 -28 -4 1 0.81 1.28 2
 28 -4 -1 1.12 0.54 3
 -28 -4 1 0.83 0.56 3
 -28 4 1 0.07 0.82 4
 -28 4 1 -0.5 0.9 1
 28 4 -1 0.93 0.73 4
 28 4 -1 1.02 0.57 3
 -28 4 1 1.58 0.58 3
 28 4 -1 -0.76 1.08 2
 -28 4 1 -0.38 1.33 2
 28 4 -1 0.66 1.03 1
 -26 -4 1 1.87 1.28 2
 -26 -4 1 1.23 0.73 4
 26 -4 -1 1.03 1.36 2
 26 -4 -1 1.81 0.57 3
 -26 -4 1 2.01 0.59 3
 26 -4 -1 1.57 1.04 1
 26 -4 -1 1.62 0.86 4
 -26 -4 1 1.79 1.1 1
 26 4 -1 1.95 1.05 1
 26 4 -1 1.84 0.58 3
 -26 4 1 1.55 0.53 3
 -26 4 1 1.87 0.97 1
 -26 4 1 1.23 1.47 2
 26 4 -1 1.64 0.72 4
 26 4 -1 1.42 1.29 2
 -26 4 1 1.88 0.94 4
 -24 -4 1 15.59 1.65 4
 -24 -4 1 15.89 2.24 1
 24 -4 -1 20.81 2.52 1
 24 -4 -1 17.52 1.78 4
 -24 -4 1 24.08 2.9 2
 24 -4 -1 18.32 1.45 3
 24 -4 -1 20.01 2.89 2
 -24 -4 1 16.53 1.47 3
 24 4 -1 18.21 2.25 1
 24 4 -1 13.56 1.42 3
 -24 4 1 18.42 1.85 4
 24 4 -1 22.94 2.79 2
 -24 4 1 16.84 1.43 3
 -24 4 1 20.16 2.37 1
 -24 4 1 16.81 2.86 2
 24 4 -1 16.84 1.58 4
 -22 -4 1 42.09 2.95 4
 -22 -4 1 36.94 2.78 3
 22 -4 -1 38.17 3.39 1
 -22 -4 1 37.29 3.43 1
 22 -4 -1 36.76 3.04 4
 22 -4 -1 41.2 3.97 2
 -22 -4 1 40.53 3.6 2
 22 -4 -1 40.51 2.77 3
 -22 4 1 43.73 4.06 2
 22 4 -1 42.41 3.61 2
 22 4 -1 36.35 2.77 3
 -22 4 1 39.56 3.38 1
 -22 4 1 37.58 2.75 3
 22 4 -1 39.19 2.9 4
 -22 4 1 40.96 3.11 4
 22 4 -1 39.71 3.46 1
 20 -4 -1 0.31 1.1 2
 -20 -4 1 0.75 0.87 1
 20 -4 -1 1.09 0.67 4
 -20 -4 1 1.29 0.5 3
 -20 -4 1 1.74 0.63 4
 20 -4 -1 0.53 0.8 1
 -20 -4 1 1.8 1.04 2
 20 -4 -1 1.2 0.46 3
 20 4 -1 1.08 0.46 3
 20 4 -1 0.71 0.87 1
 -20 4 1 0.78 0.84 1
 -20 4 1 0.97 0.73 4
 -20 4 1 0.91 0.43 3
 20 4 -1 3.44 1.16 2
 20 4 -1 1.17 0.56 4
 -20 4 1 -0.1 1.14 2
 -18 -4 1 68.36 4.59 4
 18 -4 -1 69.38 4.77 4
 -18 -4 1 64.97 5.09 2
 -18 -4 1 67.55 4.51 3
 18 -4 -1 74.75 4.51 3
 18 -4 -1 67.77 5.01 1
 -18 -4 1 66.55 5.07 1
 18 -4 -1 68.57 5.55 2
 -18 4 1 67.04 4.48 3
 -18 4 1 62.71 5.46 2
 -18 4 1 62.11 4.73 4
 18 4 -1 59.6 4.48 3
 18 4 -1 75.98 5.14 1
 16 -4 -1 24.35 2.72 2
 16 -4 -1 21.25 1.97 4
 -16 -4 1 22.41 2.26 1
 -16 -4 1 24.08 1.76 3
 16 -4 -1 23.48 1.72 3
 -16 -4 1 24.17 1.82 4
 16 4 -1 20.71 2.22 1
 16 4 -1 24.91 2.25 2
 16 4 -1 22.83 1.78 4
 -16 4 1 21.85 1.94 4
 16 4 -1 25.89 1.76 3
 -16 4 1 24.44 2.67 2
 14 -4 -1 5.74 0.86 4
 14 -4 -1 6.85 1.59 2
 -14 -4 1 6.04 1.18 2
 -14 -4 1 5.29 0.64 3
 -14 4 1 5.35 1.07 1
 -14 4 1 3.74 0.79 4
 14 4 -1 5.62 1.18 1
 14 4 -1 5.9 0.67 3
 14 4 -1 6.9 1.15 2
 14 4 -1 5.8 0.71 4
 -14 4 1 4.58 0.59 3
 -14 4 1 1.1 0.75 2
 12 -4 -1 87.69 6.27 2
 -12 -4 1 75.02 5.75 2
 12 -4 -1 84.09 5.84 1
 -12 -4 1 84.36 5.47 4
 12 -4 -1 95.28 5.66 4
 -12 4 1 67.4 6.02 2
 12 4 -1 90.73 5.47 4
 -12 4 1 71.14 5.76 1
 -12 4 1 83.3 5.44 3
 12 4 -1 81.86 5.77 2
 -12 4 1 79.42 5.59 4
 12 4 -1 87.7 5.46 3
 -10 -4 1 334.99 22.01 3
 10 -4 -1 336 22.63 2
 10 -4 -1 365.45 22.38 1
 -10 -4 1 348.26 22 4
 -10 -4 1 338.21 22.26 2
 10 -4 -1 347.66 22.14 4
 -10 -4 1 356.18 22.42 1
 -10 4 1 318.36 22.11 4
 -10 4 1 344.14 22.65 2
 10 4 -1 327.68 22.23 2
 10 4 -1 390.86 22.01 4
 -10 4 1 311.26 22.3 1
 -10 4 1 352.61 22 3
 -8 -4 1 112.92 6.96 4
 -8 -4 1 107.03 7.35 1
 -8 -4 1 110.43 7.19 2
 8 -4 -1 107.97 7.31 1
 8 -4 -1 121.14 6.99 3
 -8 -4 1 111.75 6.99 3
 -8 4 1 104.53 6.97 3
 -8 4 1 101.43 7.28 1
 8 4 -1 101.72 7.15 2
 8 4 -1 107.41 6.95 4
 -8 4 1 111.78 7.1 4
 8 4 -1 86.75 7.25 1
 6 -4 -1 453.67 30.34 1
 -6 -4 1 441.99 30.06 3
 -6 -4 1 451.98 30.37 1
 -6 -4 1 489.08 30.22 2
 6 -4 -1 516.89 30.17 4
 6 -4 -1 464.99 30.06 3
 6 -4 -1 454.5 30.5 2
 -6 -4 1 502.96 30.04 4
 -6 4 1 459.83 30.05 3
 6 4 -1 469.35 30.2 2
 6 4 -1 485.22 30.03 4
 -6 4 1 475.62 30.36 1
 -6 4 1 433.55 30.47 2
 6 4 -1 449.04 30.36 1
 6 4 -1 514.99 30.08 3
 4 -4 -1 295.17 19.69 2
 -4 -4 1 328.67 19.48 2
 4 -4 -1 312.32 19.61 1
 4 -4 -1 338.05 19.33 3
 -4 -4 1 265.59 19.56 1
 -4 -4 1 312.79 19.3 4
 4 4 -1 301.23 19.32 3
 -4 4 1 287.26 19.58 1
 4 4 -1 321.83 19.63 1
 4 4 -1 297.14 19.44 2
 -4 4 1 276.66 19.65 2
 -4 4 1 285.16 19.37 4
 -4 4 1 304.77 19.32 3
 2 -4 -1 41.49 3.02 1
 2 -4 -1 40.93 3.03 2
 2 -4 -1 39.72 2.71 3
 -2 -4 1 37.1 2.86 2
 2 -4 -1 42.26 2.76 4
 -2 -4 1 40.53 2.69 4
 2 4 -1 42.24 2.89 2
 2 4 -1 35.75 2.69 3
 2 4 -1 40.68 3 1
 -2 4 1 38.53 3 1
 -2 4 1 39.97 2.71 3
 -2 4 1 48.24 2.77 4
 -2 4 1 35.33 2.98 2
 2 4 -1 43.72 2.7 4
 0 -4 -1 190.97 12.1 4
 0 -4 -1 187.45 12.39 1
 0 -4 1 190.02 12.32 2
 0 -4 -1 187.31 12.3 2
 0 -4 -1 182.51 12.11 3
 0 -4 1 178.01 12.33 1
 0 -4 1 201.13 12.1 3
 0 -4 1 211.6 12.12 4
 0 4 1 183.97 12.1 3
 0 4 1 175.52 12.28 2
 0 4 -1 198.58 12.1 3
 0 4 -1 216.06 12.13 4
 0 4 1 211.58 12.11 4
 0 4 -1 159.33 12.27 2
 0 4 1 154.82 12.33 1
 0 4 -1 179.08 12.33 1
 -2 -4 -1 2524.29 159.3 4
 -2 -4 -1 2555.77 159.3 4
 2 -4 1 2329.45 159.56 1
 2 -4 1 2424.69 159.61 2
 -2 -4 -1 2549.89 159.43 2
 -2 -4 -1 2588.32 159.44 2
 2 -4 1 2659.78 159.37 4
 -2 4 -1 2532.45 159.32 3
 -2 4 -1 2806.57 159.38 4
 2 4 1 2547.64 159.62 1
 -2 4 -1 2240.02 159.54 1
 2 4 1 2465.01 159.32 3
 -2 4 -1 2494.79 159.61 2
 2 4 1 2499.27 159.33 3
 2 4 1 2408.26 159.57 1
 -4 -4 -1 536.84 37.45 3
 4 -4 1 570.33 37.7 1
 -4 -4 -1 556.19 37.72 1
 -4 -4 -1 543.18 37.5 2
 4 -4 1 664.2 37.46 3
 4 -4 1 609.44 37.85 2
 -4 -4 -1 623.86 37.41 4
 -4 4 -1 675.55 37.55 4
 -4 4 -1 621.45 37.73 1
 -4 4 -1 639.77 37.46 3
 4 4 1 602.98 37.46 3
 -4 4 -1 539.44 37.79 2
 4 4 1 593.33 37.4 4
 4 4 1 492.67 37.67 1
 4 4 1 549.63 37.5 2
 -6 -4 -1 12.95 0.78 4
 -6 -4 -1 6.28 1.04 1
 6 -4 1 12.57 1.01 4
 6 -4 1 10.27 0.84 3
 -6 -4 -1 9.16 0.89 2
 6 -4 1 11.31 1.24 1
 6 -4 1 7.48 1.25 2
 -6 -4 -1 10.56 0.85 3
 -6 4 -1 10.04 1.15 1
 6 4 1 10.22 1.18 1
 6 4 1 9.75 0.89 2
 6 4 1 12.82 0.88 3
 -6 4 -1 10.68 0.85 3
 -8 -4 -1 623.57 35.38 4
 -8 -4 -1 508.94 35.5 2
 8 -4 1 551.8 35.68 1
 -8 -4 -1 558.98 35.75 1
 -8 -4 -1 525.58 35.41 3
 8 -4 1 575.62 35.4 3
 8 4 1 533.13 35.41 3
 -8 4 -1 526.67 35.39 3
 8 4 1 550.09 35.51 2
 -8 4 -1 528.73 35.51 4
 8 4 1 587.48 35.37 4
 -8 4 -1 601.71 35.71 1
 8 4 1 557.03 35.75 1
 -10 -4 -1 298.69 17.51 1
 -10 -4 -1 261.83 17.06 4
 10 -4 1 281.97 17.08 3
 10 -4 1 258.58 17.37 1
 10 -4 1 232.51 17.19 4
 -10 -4 -1 262.11 17.09 3
 -10 -4 -1 235.1 17.24 2
 -10 4 -1 250.37 17.68 2
 10 4 1 274.89 17.06 4
 -10 4 -1 265.9 17.07 3
 -10 4 -1 283.92 17.4 1
 -10 4 -1 302.1 17.25 4
 12 -4 1 0.96 0.93 2
 -12 -4 -1 1.56 0.6 2
 -12 -4 -1 1.76 0.72 1
 12 -4 1 1.47 0.66 1
 -12 -4 -1 1.21 0.36 3
 12 -4 1 1.63 0.36 3
 -12 -4 -1 0.62 0.33 4
 12 -4 1 1.23 0.52 4
 -12 4 -1 1.48 0.94 2
 -12 4 -1 1.46 0.57 4
 12 4 1 1.68 0.58 2
 12 4 1 1.42 0.35 4
 -12 4 -1 2.13 0.69 1
 -12 4 -1 1.05 0.33 3
 -14 -4 -1 91.97 6.78 2
 14 -4 1 96.69 6.79 1
 14 -4 1 89.45 6.61 4
 -14 -4 -1 110.34 6.48 4
 14 -4 1 111.14 7.39 2
 14 4 1 101.07 6.46 4
 14 4 1 91.94 6.43 3
 -14 4 -1 96.18 6.41 3
 -14 4 -1 108.45 6.67 4
 -14 4 -1 96.69 7.25 2
 14 4 1 98.13 6.79 2
 -14 4 -1 95.77 6.78 1
 16 -4 1 -0.02 0.05 3
 -16 -4 -1 0.41 0.36 3
 16 -4 1 -0.24 0.57 1
 -16 -4 -1 0.81 0.72 2
 -16 -4 -1 -0 0.07 4
 16 -4 1 -0.15 0.58 4
 -16 -4 -1 0.01 0.18 1
 16 -4 1 -0.09 0.88 2
 -16 4 -1 1.14 0.7 1
 -16 4 -1 0.56 0.33 3
 -16 4 -1 0.27 0.9 2
 16 4 1 0.3 0.72 1
 -16 4 -1 0.11 0.53 4
 16 4 1 0.18 0.38 4
 16 4 1 -0.16 0.58 2
 16 4 1 0.09 0.34 3
 18 -4 1 43.6 3.81 4
 18 -4 1 50.94 3.58 3
 -18 -4 -1 49.35 4.12 1
 -18 -4 -1 52.69 3.62 3
 18 -4 1 64.72 4.85 2
 -18 -4 -1 54.04 3.69 4
 18 4 1 54.16 3.61 3
 -18 4 -1 52.8 4.55 2
 -18 4 -1 65.36 3.95 4
 18 4 1 55.7 4.18 1
 -20 -4 -1 34.32 2.65 4
 -20 -4 -1 36.4 3.22 2
 -20 -4 -1 39.39 2.57 3
 20 -4 1 33.77 2.98 1
 20 -4 1 33.99 3.65 2
 20 -4 1 38.27 2.88 4
 20 -4 1 38.53 2.52 3
 -20 -4 -1 36.9 3.14 1
 20 4 1 39.22 2.56 3
 20 4 1 37.35 3.15 2
 20 4 1 34.31 2.64 4
 20 4 1 33.68 3.07 1
 -20 4 -1 37.34 3.58 2
 -20 4 -1 29.04 2.73 4
 -22 -4 -1 1.03 0.58 4
 22 -4 1 0.64 0.75 1
 22 -4 1 0.69 0.41 3
 -22 -4 -1 0.33 0.9 2
 22 -4 1 -0.25 1.06 2
 -22 -4 -1 0.19 0.79 1
 -22 -4 -1 0.68 0.44 3
 22 -4 1 -0.15 0.65 4
 -22 4 -1 0.18 0.72 1
 22 4 1 -0.11 0.73 1
 -22 4 -1 -0.25 1.1 2
 22 4 1 0.4 0.55 4
 22 4 1 0.14 0.82 2
 -22 4 -1 0.09 0.38 3
 -22 4 -1 -0.22 0.69 4
 22 4 1 0.31 0.41 3
 -24 -4 -1 10.81 1.03 3
 24 -4 1 12.5 1.77 1
 -24 -4 -1 11.62 1.29 4
 24 -4 1 7.93 1.31 4
 -24 -4 -1 8.9 1.72 2
 24 -4 1 8.94 0.93 3
 24 -4 1 11.76 2.33 2
 -24 -4 -1 12.28 1.88 1
 -24 4 -1 8.78 0.96 3
 -24 4 -1 11.81 1.48 4
 -24 4 -1 10.17 2.24 2
 -24 4 -1 13.86 1.84 1
 24 4 1 9.49 1.72 1
 24 4 1 11.35 1.29 4
 24 4 1 6.25 0.89 3
 24 4 1 9.55 1.81 2
 26 -4 1 3.19 1.05 4
 26 -4 1 3.27 1.73 2
 -26 -4 -1 4.2 1.4 2
 -26 -4 -1 3.11 0.67 3
 26 -4 1 4.96 1.26 1
 26 -4 1 2.98 0.62 3
 -26 -4 -1 4.24 1.35 1
 -26 -4 -1 2.57 0.79 4
 26 4 1 3.22 0.82 4
 26 4 1 3.61 0.69 3
 -26 4 -1 1.96 0.89 4
 -26 4 -1 3.08 0.6 3
 26 4 1 6.96 1.65 2
 26 4 1 5.28 1.39 1
 -26 4 -1 3.6 1.6 2
 -26 4 -1 3.6 1.2 1
 -28 -4 -1 2.75 1.44 2
 -28 -4 -1 3.31 1.31 1
 28 -4 1 0.93 0.96 1
 28 -4 1 1.62 0.97 4
 -28 -4 -1 2.6 0.84 4
 28 -4 1 2.48 1.86 2
 -28 -4 -1 1.62 0.58 3
 28 -4 1 2.29 0.6 3
 -28 4 -1 2.2 1.02 4
 -28 4 -1 1.26 1.01 1
 28 4 1 3.06 1.42 2
 -28 4 -1 2.01 0.59 3
 28 4 1 1.83 0.79 4
 -28 4 -1 2.38 1.75 2
 28 4 1 2.3 1.18 1
 28 4 1 1.48 0.59 3
 -30 -4 -1 14.12 2.25 1
 30 -4 1 11.24 2.67 2
 -30 -4 -1 17.23 2.74 2
 -30 -4 -1 16.21 1.66 4
 30 -4 1 13.96 2.16 1
 30 -4 1 12.93 1.31 3
 -30 -4 -1 14.36 1.37 3
 -30 4 -1 13.02 1.31 3
 30 4 1 13.48 1.37 3
 30 4 1 18.03 2.48 1
 -30 4 -1 14.75 2.17 1
 30 4 1 14.39 1.62 4
 -30 4 -1 16.56 3.06 2
 -30 4 -1 11.91 1.78 4
 30 4 1 17.8 2.86 2
 32 -4 1 4.57 2.03 2
 -32 -4 -1 4.2 1.47 1
 32 -4 1 4.54 0.78 3
 -32 -4 -1 4.06 1.67 2
 -32 -4 -1 3.71 0.76 3
 32 -4 1 3.34 1.3 1
 -32 -4 -1 3.09 0.95 4
 -32 4 -1 4.24 2.03 2
 -32 4 -1 4.17 1.23 4
 32 4 1 3.79 1.03 4
 32 4 1 2.86 0.73 3
 32 4 1 3.92 1.42 1
 -32 4 -1 4.29 0.72 3
 -32 4 -1 3.59 1.34 1
 32 4 1 4.33 1.83 2
 -34 -4 -1 0.84 0.89 4
 -34 -4 -1 1.13 0.62 3
 34 -4 1 0.02 0.64 2
 34 -4 1 0.39 0.55 3
 34 -4 1 -0.17 1.02 1
 -34 -4 -1 0.27 1.31 2
 -34 -4 -1 1.11 1.22 1
 -34 4 -1 0.05 1.01 1
 -34 4 -1 0.01 0.18 4
 34 4 1 1.25 0.64 3
 -34 4 -1 0.15 0.77 2
 34 4 1 0.56 1.38 2
 -34 4 -1 0.68 0.55 3
 34 4 1 1.4 1.22 1
 34 4 1 0.63 0.87 4
 36 -4 1 1.79 1.95 2
 -36 -4 -1 3.14 0.78 3
 -36 -4 -1 2.37 1.08 4
 36 -4 1 2.24 0.69 3
 36 -4 1 2.84 1.33 1
 -36 -4 -1 1.82 1.37 1
 -36 -4 -1 3.46 1.76 2
 -36 4 -1 3.13 1.24 4
 36 4 1 2.74 1.82 2
 36 4 1 1.04 1.25 1
 -36 4 -1 2.12 0.67 3
 -36 4 -1 2.76 1.31 1
 36 4 1 1.83 0.97 4
 36 4 1 2.23 0.72 3
 -36 4 -1 6.03 2.41 2
 -37 -5 1 0.84 0.92 4
 -37 -5 1 1.32 1.35 1
 37 -5 -1 1.31 1.97 2
 37 -5 -1 -0.43 1.15 1
 37 -5 -1 0.53 0.63 3
 -37 -5 1 0.94 1.57 2
 -37 -5 1 0.19 0.64 3
 -37 5 1 -0.87 1.11 2
 37 5 -1 0.58 0.68 3
 37 5 -1 0.8 1.29 1
 -37 5 1 -0.32 1.1 1
 37 5 -1 -1 0.85 4
 37 5 -1 1.85 1.66 2
 -37 5 1 0.33 0.55 3
 -37 5 1 -0.93 1.02 4
 -35 -5 1 16.79 1.65 3
 -35 -5 1 16.89 2.72 1
 35 -5 -1 16.19 1.59 3
 -35 -5 1 20.36 3.24 2
 -35 -5 1 13.58 1.83 4
 35 -5 -1 22.36 3.85 2
 35 -5 -1 14.98 2.45 1
 -35 5 1 19.48 1.65 3
 -35 5 1 15 2.06 4
 -35 5 1 18.77 2.69 1
 -35 5 1 18.58 3.53 2
 35 5 -1 20.63 3.31 2
 35 5 -1 16.54 2.67 1
 35 5 -1 16.9 1.66 3
 35 5 -1 16.96 2.03 4
 -33 -5 1 81.54 6.79 1
 -33 -5 1 88.99 6.16 4
 -33 -5 1 108.7 7.46 2
 -33 -5 1 83.77 5.9 3
 33 -5 -1 77 5.84 3
 33 -5 -1 90.13 6.79 1
 33 5 -1 98.09 7.35 2
 -33 5 1 92.01 6.8 1
 33 5 -1 83.64 5.89 3
 -33 5 1 88.53 6.36 4
 -33 5 1 102.22 7.85 2
 -33 5 1 85.31 5.86 3
 33 5 -1 76.59 6.08 4
 33 5 -1 95.18 6.94 1
 31 -5 -1 77.33 5.34 3
 -31 -5 1 71.31 5.55 4
 -31 -5 1 80.52 5.39 3
 31 -5 -1 76.91 6.16 1
 -31 -5 1 84.42 6.35 1
 31 -5 -1 84.99 7.2 2
 -31 -5 1 93.81 6.75 2
 31 5 -1 68.65 5.52 4
 -31 5 1 77.4 5.34 3
 31 5 -1 95.79 6.8 2
 31 5 -1 78.13 6.27 1
 -31 5 1 85.09 6.26 1
 31 5 -1 76.3 5.37 3
 -29 -5 1 6.07 1.63 1
 29 -5 -1 6.21 2.32 2
 -29 -5 1 5.82 1.12 4
 29 -5 -1 5.37 0.85 3
 -29 -5 1 6.04 0.92 3
 29 -5 -1 3.68 1.32 1
 -29 -5 1 8.42 1.93 2
 29 5 -1 5.52 1.1 4
 -29 5 1 7.27 1.38 4
 -29 5 1 6.7 0.88 3
 29 5 -1 5.95 0.93 3
 29 5 -1 7.13 1.84 2
 -29 5 1 4.87 1.44 1
 -29 5 1 6.63 2.26 2
 29 5 -1 6.34 1.67 1
 -27 -5 1 60 4.77 1
 -27 -5 1 52.55 4.79 2
 -27 -5 1 55.14 3.87 3
 27 -5 -1 52.97 4.54 1
 27 -5 -1 55.09 3.83 3
 27 -5 -1 55.19 5.36 2
 -27 -5 1 57.74 4.03 4
 -27 5 1 55.61 5.27 2
 27 5 -1 52.79 4.62 1
 27 5 -1 51.35 3.99 4
 27 5 -1 58.05 4.87 2
 -27 5 1 51.69 4.2 4
 -27 5 1 59.35 4.63 1
 -27 5 1 57.81 3.84 3
 -25 -5 1 173.97 11.51 1
 25 -5 -1 150.75 10.63 3
 -25 -5 1 178.27 10.85 4
 25 -5 -1 153.41 10.96 4
 -25 -5 1 166.28 11.57 2
 -25 -5 1 161.5 10.68 3
 25 -5 -1 185.93 11.46 1
 25 -5 -1 186.81 12.28 2
 25 5 -1 146.01 10.65 3
 -25 5 1 183.72 11.06 4
 25 5 -1 158.17 10.77 4
 25 5 -1 157.53 11.39 1
 -25 5 1 132.04 11.15 1
 -25 5 1 159.75 10.64 3
 -25 5 1 169.63 12.04 2
 25 5 -1 188.96 11.68 2
 -23 -5 1 312.98 20.22 1
 -23 -5 1 312.58 19.57 4
 23 -5 -1 299.89 19.43 3
 23 -5 -1 305.99 20.08 1
 -23 -5 1 287.24 20.19 2
 23 -5 -1 296.36 20.72 2
 -23 -5 1 306.75 19.47 3
 23 -5 -1 265.69 19.68 4
 -23 5 1 280.73 20.6 2
 -23 5 1 304.16 20.07 1
 23 5 -1 311.06 20.19 1
 23 5 -1 325.9 20.27 2
 -23 5 1 293.91 19.42 3
 -23 5 1 325.59 19.77 4
 23 5 -1 302.06 19.54 4
 23 5 -1 304.91 19.46 3
 21 -5 -1 203.44 15.38 2
 21 -5 -1 198.52 14.5 4
 -21 -5 1 216.68 14.37 4
 -21 -5 1 221.43 14.97 1
 21 -5 -1 221.07 14.27 3
 -21 -5 1 228.79 15.01 2
 -21 -5 1 233.74 14.32 3
 21 -5 -1 225.93 14.89 1
 -21 5 1 225.22 14.27 3
 -21 5 1 229.03 15.52 2
 -21 5 1 245.51 14.61 4
 21 5 -1 241.13 14.39 4
 21 5 -1 193.89 14.26 3
 -21 5 1 213.65 14.82 1
 21 5 -1 218.5 14.93 1
 -19 -5 1 16.49 1.34 4
 -19 -5 1 12.7 1.18 3
 -19 -5 1 13.88 1.95 1
 -19 -5 1 10.26 1.67 2
 19 -5 -1 13.26 1.18 3
 19 -5 -1 14.37 1.49 4
 19 -5 -1 12.02 2.34 2
 19 -5 -1 12.03 1.76 1
 19 5 -1 11.32 1.79 1
 -19 5 1 9.84 2.04 2
 -19 5 1 13.25 1.15 3
 19 5 -1 14.54 1.2 3
 19 5 -1 13.79 1.22 4
 -19 5 1 16.82 2.03 1
 -19 5 1 11.26 1.44 4
 -17 -5 1 485.06 27.95 3
 17 -5 -1 408.49 28.37 1
 17 -5 -1 459.86 29.01 2
 -17 -5 1 473.86 27.98 4
 -17 -5 1 432.45 28.49 1
 17 -5 -1 400.07 28.11 4
 17 -5 -1 460.96 27.91 3
 -17 5 1 378.41 28.07 4
 -17 5 1 415.31 28.37 1
 17 5 -1 449.31 27.92 3
 17 5 -1 461.94 28.54 1
 -17 5 1 430.51 27.89 3
 -17 5 1 410.8 28.84 2
 -15 -5 1 800.19 49.98 1
 -15 -5 1 762.19 49.43 3
 15 -5 -1 776.54 49.62 4
 -15 -5 1 806.51 49.87 2
 15 -5 -1 753.61 49.4 3
 15 5 -1 666.1 49.39 3
 15 5 -1 775.97 49.42 4
 -15 5 1 755.29 50.3 2
 15 5 -1 836.75 49.86 2
 15 5 -1 778.64 49.95 1
 -15 5 1 830.52 49.63 4
 -13 -5 1 841.57 51.6 4
 -13 -5 1 813.07 51.94 2
 13 -5 -1 811.41 51.59 3
 -13 -5 1 747.55 51.6 3
 -13 -5 1 693.94 52.01 1
 -13 5 1 904.58 51.8 4
 13 5 -1 872.65 51.62 3
 13 5 -1 787.01 52.08 1
 13 5 -1 771.67 51.89 2
 13 5 -1 846.45 51.6 4
 -11 -5 1 4.29 0.82 2
 -11 -5 1 4.26 0.52 4
 11 -5 -1 4.84 1.2 2
 11 -5 -1 3.25 0.69 4
 11 5 -1 2.33 0.66 2
 -11 5 1 2.92 0.66 4
 -11 5 1 3.02 0.47 3
 11 5 -1 3.34 0.51 3
 -11 5 1 4.64 1.19 2
 -11 5 1 4.29 0.94 1
 11 5 -1 4.01 0.97 1
 11 5 -1 2.95 0.46 4
 9 -5 -1 178.36 13.29 1
 -9 -5 1 196.15 12.93 4
 -9 -5 1 209.06 13.19 2
 9 -5 -1 207.43 13.65 2
 -9 5 1 230.53 13.13 4
 9 5 -1 194.88 13.15 2
 -9 5 1 215.16 12.97 3
 9 5 -1 184.74 12.96 3
 -9 5 1 228.21 13.41 1
 -9 5 1 180.12 13.51 2
 9 5 -1 196.12 12.93 4
 -7 -5 1 1242.5 85.14 3
 -7 -5 1 1411.18 85.58 1
 -7 -5 1 1242.73 85.29 2
 7 -5 -1 1255.89 85.47 1
 -7 -5 1 1297.3 85.1 4
 -7 5 1 1360.71 85.51 1
 7 5 -1 1426.5 85.32 2
 7 5 -1 1548.57 85.12 4
 -7 5 1 1269.09 85.13 3
 -5 -5 1 3646.4 212.95 3
 5 -5 -1 3130.58 213.25 1
 -5 -5 1 3239.68 213.29 1
 -5 -5 1 3498.2 212.91 4
 5 -5 -1 3561.02 213.03 4
 -5 -5 1 3381.03 213.11 2
 5 -5 -1 3698.99 213.48 2
 5 -5 -1 3251.19 212.93 3
 -5 5 1 3018.94 213.35 2
 -5 5 1 3387.17 213.29 1
 -5 5 1 3407.87 212.94 3
 5 5 -1 3015.2 213.06 2
 -3 -5 1 1335.1 80.81 1
 -3 -5 1 1244.27 80.63 2
 3 -5 -1 1106.84 80.77 2
 3 -5 -1 1249.08 80.45 3
 3 -5 -1 1255.67 80.5 4
 -3 -5 1 1387.14 80.44 4
 3 -5 -1 1292.74 80.8 1
 -3 -5 1 1306.05 80.45 3
 3 5 -1 1280.45 80.64 2
 -3 5 1 1145.69 80.75 1
 3 5 -1 1213.97 80.77 1
 3 5 -1 1381.18 80.44 4
 -3 5 1 1353.12 80.86 2
 -3 5 1 1161.13 80.44 3
 -1 -5 1 141.23 9.56 1
 1 -5 -1 137.8 9.26 3
 -1 -5 1 151.81 9.26 3
 -1 -5 1 148.56 9.26 4
 -1 -5 1 141.05 9.49 2
 1 -5 -1 139.38 9.54 2
 1 -5 -1 136.11 9.59 1
 1 -5 -1 150.87 9.28 4
 -1 5 1 146.43 9.62 1
 1 5 -1 162.63 9.27 4
 1 5 -1 123.24 9.44 2
 -1 5 1 139.05 9.26 3
 -1 5 1 117.24 9.47 2
 -1 5 1 165 9.29 4
 -1 -5 -1 1138.87 73.29 2
 1 -5 1 1128.02 73.11 4
 1 -5 1 1213.06 73.4 2
 1 -5 1 1038.04 73.36 2
 -1 -5 -1 1360.51 73.1 4
 -1 5 -1 1194.69 73.08 3
 1 5 1 1061.37 73.41 1
 -1 5 -1 1083.79 73.36 1
 -1 5 -1 1161.64 73.43 1
 1 5 1 1066.63 73.26 2
 -1 5 -1 1127.93 73.09 3
 1 5 1 1211.06 73.11 3
 -3 -5 -1 3940.71 246.32 2
 3 -5 1 3763.75 246.51 1
 -3 -5 -1 3628.76 246.19 3
 -3 -5 -1 3751.9 246.51 1
 3 -5 1 3574.47 246.54 2
 3 -5 1 4076.83 246.2 3
 -3 -5 -1 4339.07 246.16 4
 3 -5 1 4207 246.26 4
 -3 5 -1 3722.17 246.19 3
 -3 5 -1 3968.46 246.53 1
 3 5 1 4406.67 246.16 4
 3 5 1 3516.73 246.29 2
 -3 5 -1 4027.33 246.6 2
 3 5 1 3346.57 246.46 1
 5 -5 1 2023.44 141.8 1
 -5 -5 -1 2116.85 141.85 1
 -5 -5 -1 2214.3 141.52 3
 -5 -5 -1 2329.74 141.47 4
 -5 -5 -1 2348.95 141.61 2
 5 5 1 2335.77 141.89 1
 5 5 1 2000.87 141.57 2
 -5 5 -1 2277.77 141.85 1
 -5 5 -1 2400.97 141.53 3
 -7 -5 -1 134.54 9.01 2
 -7 -5 -1 159.05 8.88 4
 -7 -5 -1 145.2 8.95 3
 7 -5 1 148.32 8.94 3
 7 -5 1 139.55 9.27 1
 -7 -5 -1 146.02 9.35 1
 7 5 1 145.48 8.87 4
 -7 5 -1 120.39 9.21 1
 7 5 1 116.14 9.24 1
 7 5 1 115.02 8.97 2
 -7 5 -1 143.54 8.94 3
 -9 -5 -1 631.48 44.36 3
 -9 -5 -1 707.27 44.49 2
 -9 -5 -1 689.43 44.77 1
 9 -5 1 737.2 45.08 2
 9 -5 1 677.8 44.5 4
 9 -5 1 707.82 44.36 3
 -9 -5 -1 709.42 44.31 4
 9 -5 1 668.26 44.69 1
 9 5 1 729.6 44.48 2
 -9 5 -1 744.32 44.74 1
 -9 5 -1 740.38 44.51 4
 -9 5 -1 715.44 44.36 3
 9 5 1 679.96 44.31 4
 -9 5 -1 616.85 44.92 2
 -11 -5 -1 1631.46 95.55 4
 -11 -5 -1 1546.95 95.78 2
 11 -5 1 1470.24 96.31 2
 11 -5 1 1473.46 95.92 1
 11 -5 1 1420.01 95.72 4
 11 5 1 1321.73 95.57 3
 11 5 1 1622.65 95.54 4
 11 5 1 1422.69 95.73 2
 -11 5 -1 1553.9 96.33 2
 -11 5 -1 1468.81 95.72 4
 -11 5 -1 1567.61 95.57 3
 -11 5 -1 1542.15 95.95 1
 -13 -5 -1 1363.6 83.1 4
 13 -5 1 1356.59 83.51 1
 13 -5 1 1240.24 83.28 4
 -13 -5 -1 1219.64 83.35 2
 13 -5 1 1218.39 83.87 2
 13 5 1 1365.85 83.13 3
 -13 5 -1 1292.35 83.49 1
 13 5 1 1309.97 83.09 4
 13 5 1 1196.34 83.52 1
 -13 5 -1 1441.03 83.32 4
 -13 5 -1 1418.43 83.11 3
 13 5 1 1245.9 83.34 2
 -15 -5 -1 81.34 5.65 3
 -15 -5 -1 87.1 5.65 4
 -15 -5 -1 87.09 6 2
 15 -5 1 77.34 6.49 2
 -15 -5 -1 84.54 6.16 1
 15 -5 1 90.88 5.89 4
 15 5 1 85.65 5.98 2
 -15 5 -1 98.69 6.66 2
 -15 5 -1 89.98 5.86 4
 -15 5 -1 90.94 5.63 3
 15 5 1 77.22 5.63 3
 -15 5 -1 78.98 6.01 1
 15 5 1 87.58 5.64 4
 15 5 1 86.26 6.17 1
 -17 -5 -1 48.73 3.41 3
 17 -5 1 48.01 3.37 3
 -17 -5 -1 53.23 3.89 2
 -17 -5 -1 54.98 4.03 1
 17 -5 1 59.5 4.6 2
 17 -5 1 39.63 3.59 4
 17 5 1 51.18 3.43 4
 -17 5 -1 51.17 4.41 2
 17 5 1 51.99 3.84 2
 -17 5 -1 51.97 3.67 4
 17 5 1 50.57 3.4 3
 17 5 1 48.3 3.93 1
 19 -5 1 321.76 21.81 2
 19 -5 1 311.23 20.93 4
 -19 -5 -1 302.52 20.69 3
 19 -5 1 327.38 20.66 3
 19 -5 1 317.66 21.14 1
 -19 -5 -1 320.37 20.73 4
 -19 -5 -1 341.7 21.34 1
 -19 5 -1 343.36 21.86 2
 19 5 1 325.27 20.69 3
 19 5 1 324.69 21.27 1
 -21 -5 -1 413.75 27.56 1
 -21 -5 -1 406.47 27.53 2
 21 -5 1 422.65 27.43 1
 21 -5 1 411.01 26.89 3
 -21 -5 -1 411.48 26.94 3
 21 -5 1 432.28 28.18 2
 -21 -5 -1 422.85 27 4
 21 -5 1 377.03 27.15 4
 -21 5 -1 426.79 26.89 3
 -21 5 -1 434.26 27.43 1
 21 5 1 421.44 27.53 2
 21 5 1 415.93 26.98 4
 21 5 1 411.39 27.52 1
 -21 5 -1 446.26 27.22 4
 -21 5 -1 438.23 28.16 2
 21 5 1 443.56 26.94 3
 23 -5 1 143.26 9.11 3
 23 -5 1 124.83 9.38 4
 -23 -5 -1 132.09 9.83 2
 -23 -5 -1 135.76 9.15 3
 23 -5 1 160.46 10.6 2
 -23 -5 -1 153.99 9.91 1
 23 -5 1 127.73 9.62 1
 -23 -5 -1 141.71 9.24 4
 -23 5 -1 129 9.08 3
 23 5 1 149.51 9.85 1
 23 5 1 144.34 9.23 4
 23 5 1 148.04 9.15 3
 23 5 1 147.48 9.89 2
 -23 5 -1 145.86 9.44 4
 -23 5 -1 123.4 10.22 2
 -23 5 -1 138.66 9.67 1
 25 -5 1 3.8 1.23 1
 -25 -5 -1 3.46 1.22 1
 -25 -5 -1 5.91 1.55 2
 25 -5 1 1.54 0.45 3
 -25 -5 -1 4.51 0.86 4
 25 -5 1 2.51 0.89 4
 25 -5 1 2.64 1.57 2
 -25 -5 -1 4.31 0.71 3
 -25 5 -1 1.94 0.82 1
 -25 5 -1 4.17 0.63 3
 25 5 1 2.82 0.74 4
 25 5 1 4.6 0.73 3
 25 5 1 4.07 1.29 1
 25 5 1 4.55 1.44 2
 -25 5 -1 3.94 1.75 2
 -25 5 -1 2.35 0.97 4
 -27 -5 -1 10.01 2.05 2
 -27 -5 -1 12.59 2.06 1
 27 -5 1 11.18 1.79 1
 -27 -5 -1 12.43 1.43 4
 27 -5 1 11.61 1.15 3
 27 -5 1 7.93 1.54 4
 -27 -5 -1 11.21 1.19 3
 27 -5 1 11.48 2.65 2
 -27 5 -1 11.69 1.13 3
 27 5 1 14.95 2.29 2
 27 5 1 10.42 1.15 3
 27 5 1 16.51 2.36 1
 -27 5 -1 9.8 1.73 1
 27 5 1 10.68 1.31 4
 -27 5 -1 13.28 1.63 4
 -27 5 -1 11.69 2.45 2
 29 -5 1 120.84 7.87 3
 29 -5 1 119.35 8.59 1
 -29 -5 -1 109.68 8.03 4
 -29 -5 -1 118.17 8.72 1
 -29 -5 -1 125.41 8.97 2
 29 -5 1 140.89 9.79 2
 -29 -5 -1 114.14 7.9 3
 29 5 1 114.02 8.04 4
 -29 5 -1 127.39 8.31 4
 29 5 1 144.47 9.15 2
 -29 5 -1 121.22 8.57 1
 -29 5 -1 116.42 7.85 3
 29 5 1 127.54 8.76 1
 29 5 1 110.15 7.88 3
 -29 5 -1 113 9.36 2
 -31 -5 -1 78.07 5.79 4
 -31 -5 -1 91.1 6.83 2
 31 -5 1 81.24 6.34 1
 -31 -5 -1 76.54 5.61 3
 -31 -5 -1 88.8 6.57 1
 31 -5 1 93.45 7.41 2
 31 -5 1 82.41 5.58 3
 -31 5 -1 57.68 6.61 2
 -31 5 -1 89.59 6.08 4
 31 5 1 78.26 5.78 4
 -31 5 -1 88.66 6.41 1
 31 5 1 81.77 6.47 1
 31 5 1 95.71 6.9 2
 31 5 1 86.24 5.64 3
 -31 5 -1 84.07 5.57 3
 -33 -5 -1 8.44 1.33 4
 -33 -5 -1 10.25 2.28 2
 33 -5 1 6.79 1.69 1
 -33 -5 -1 8.78 1.94 1
 -33 -5 -1 11.15 1.24 3
 33 -5 1 11.01 1.19 3
 33 5 1 11.5 2.4 2
 33 5 1 9.71 1.18 3
 33 5 1 6.69 1.79 1
 -33 5 -1 11.91 1.18 3
 -33 5 -1 10.4 2 1
 33 5 1 11.74 1.51 4
 -33 5 -1 8.99 2.39 2
 -35 -5 -1 3.34 1.59 1
 -35 -5 -1 3.97 1.78 2
 35 -5 1 1.9 2.09 2
 -35 -5 -1 2.52 0.99 4
 -35 -5 -1 3.45 0.84 3
 35 -5 1 3.31 0.75 3
 35 -5 1 4.85 1.53 1
 -35 5 -1 2.62 1.37 1
 35 5 1 4.51 1.58 1
 35 5 1 4.77 0.88 3
 -35 5 -1 5.4 2.24 2
 -35 5 -1 3.26 1.26 4
 -35 5 -1 3.98 0.76 3
 35 5 1 3.38 1.07 4
 35 5 1 3.9 1.87 2
 37 -5 1 22.4 3.94 2
 -37 -5 -1 20.32 2.2 4
 -37 -5 -1 24.14 3.51 2
 -37 -5 -1 22.22 3.13 1
 37 -5 1 20.42 2.81 1
 -37 -5 -1 19.05 1.81 3
 37 -5 1 18.72 1.75 3
 37 5 1 15.54 2.09 4
 -37 5 -1 15.53 2.2 4
 -37 5 -1 20.78 1.76 3
 -37 5 -1 23.28 3.91 2
 -37 5 -1 21.93 2.88 1
 37 5 1 18.11 2.85 1
 37 5 1 22.13 3.48 2
 37 5 1 22.49 1.86 3
 -36 -6 1 1.01 0.89 4
 36 -6 -1 -0.68 1.03 1
 -36 -6 1 1.1 1.52 2
 -36 -6 1 -0.45 0.63 3
 -36 -6 1 -1.04 1.1 1
 36 -6 -1 1.11 1.86 2
 36 -6 -1 0.21 0.59 3
 36 6 -1 -0.08 0.62 3
 36 6 -1 0.28 0.86 4
 -36 6 1 0.82 1.23 1
 -36 6 1 0.64 0.62 3
 -36 6 1 0.61 1.13 4
 -36 6 1 -0.75 1.64 2
 36 6 -1 -0.31 1.36 2
 36 6 -1 0.22 1.21 1
 -34 -6 1 1.09 0.7 3
 34 -6 -1 1.51 0.65 3
 -34 -6 1 1.78 0.91 4
 -34 -6 1 1.38 1.32 1
 34 -6 -1 0.24 1.21 1
 34 -6 -1 -0.14 1.88 2
 -34 -6 1 0.1 1.31 2
 -34 6 1 2.52 0.72 3
 34 6 -1 2.31 1.6 2
 -34 6 1 1.88 1.33 1
 34 6 -1 1.74 0.71 3
 34 6 -1 2.95 1.48 1
 34 6 -1 2.26 0.96 4
 -34 6 1 1.34 1.6 2
 -34 6 1 0.7 0.99 4
 -32 -6 1 13.35 2.59 2
 32 -6 -1 14.84 1.46 3
 -32 -6 1 14.53 1.5 3
 -32 -6 1 13.91 1.71 4
 32 -6 -1 12.22 2.89 2
 32 -6 -1 15.28 2.4 1
 -32 -6 1 15.09 2.49 1
 32 6 -1 11.97 1.62 4
 -32 6 1 11.98 1.85 4
 32 6 -1 15.05 2.43 1
 -32 6 1 12.5 2.92 2
 -32 6 1 16.37 1.44 3
 32 6 -1 17.42 1.54 3
 32 6 -1 19.34 2.94 2
 -32 6 1 15.82 2.39 1
 -30 -6 1 10.85 2.06 1
 30 -6 -1 7.65 1.06 3
 -30 -6 1 13.66 2.51 2
 -30 -6 1 9.98 1.21 3
 30 -6 -1 9.43 2.62 2
 -30 -6 1 8.64 1.32 4
 30 -6 -1 10.09 1.9 1
 -30 6 1 10.16 1.91 1
 -30 6 1 11.52 1.17 3
 30 6 -1 9.97 1.38 4
 30 6 -1 11.25 1.25 3
 30 6 -1 14.94 2.38 1
 30 6 -1 13.54 2.48 2
 -28 -6 1 0.37 0.72 4
 28 -6 -1 -0.51 1.53 2
 -28 -6 1 0.73 1.24 2
 28 -6 -1 0.81 1.05 1
 -28 -6 1 1.08 0.63 3
 -28 -6 1 0.73 1.12 1
 28 -6 -1 1.59 0.59 3
 28 6 -1 1.38 1.17 1
 28 6 -1 1.56 0.6 3
 28 6 -1 2.25 1.35 2
 28 6 -1 1.8 0.75 4
 -28 6 1 1.66 1.57 2
 -28 6 1 0.46 0.93 4
 -28 6 1 0.51 0.52 3
 -28 6 1 -0.3 0.9 1
 26 -6 -1 -0.73 1.46 2
 -26 -6 1 0.6 0.55 3
 -26 -6 1 -0.24 0.57 4
 26 -6 -1 0.05 0.49 3
 -26 -6 1 0.23 1.06 2
 26 -6 -1 0.21 0.89 1
 -26 -6 1 1.64 1.21 1
 26 6 -1 -0.28 0.46 3
 -26 6 1 -0.33 0.48 3
 -26 6 1 0.29 0.76 4
 -26 6 1 -0.2 1.26 2
 26 6 -1 -0.41 0.58 4
 26 6 -1 0.19 0.94 1
 26 6 -1 0.61 1.05 2
 -26 6 1 -0.26 0.93 1
 24 -6 -1 37.64 3.45 1
 -24 -6 1 41.09 3.64 2
 24 -6 -1 47.22 4.46 2
 -24 -6 1 41.13 3.66 1
 -24 -6 1 39.88 2.84 3
 -24 -6 1 40.51 2.95 4
 24 -6 -1 35.67 3.16 4
 24 -6 -1 37.06 2.8 3
 -24 6 1 38.52 4.12 2
 24 6 -1 39.47 2.84 3
 24 6 -1 37.65 2.92 4
 24 6 -1 37.73 3.58 2
 -24 6 1 41.05 2.81 3
 -24 6 1 37.08 3.17 4
 24 6 -1 39.14 3.61 1
 -24 6 1 40.5 3.53 1
 -22 -6 1 112.28 7.8 1
 22 -6 -1 114.65 8.37 2
 22 -6 -1 111.36 7.68 1
 22 -6 -1 89.23 7.21 4
 22 -6 -1 100.89 6.96 3
 -22 -6 1 114.54 7.77 2
 -22 -6 1 95.13 6.99 3
 -22 -6 1 111.19 7.09 4
 -22 6 1 111.34 6.98 3
 22 6 -1 102.41 7 3
 -22 6 1 110.91 7.32 4
 -22 6 1 101.32 8.2 2
 22 6 -1 104.69 7.05 4
 22 6 -1 101.54 7.7 1
 -22 6 1 112.98 7.67 1
 22 6 -1 112.26 7.71 2
 -20 -6 1 75.57 5.86 1
 20 -6 -1 83.59 5.15 3
 20 -6 -1 75.38 5.74 1
 -20 -6 1 76.67 5.75 2
 -20 -6 1 80.8 5.18 3
 -20 -6 1 83.1 5.23 4
 20 -6 -1 73.64 5.41 4
 20 -6 -1 89.32 6.59 2
 -20 6 1 73.35 5.72 1
 20 6 -1 73.02 5.18 4
 20 6 -1 75.93 5.15 3
 -20 6 1 91.47 6.48 2
 20 6 -1 76.65 5.85 1
 -20 6 1 72.63 5.11 3
 -20 6 1 62.03 5.32 4
 18 -6 -1 53.33 4.14 4
 18 -6 -1 57.85 5.07 2
 18 -6 -1 54.75 3.86 3
 18 -6 -1 62.15 4.53 1
 -18 -6 1 54.57 4.54 1
 -18 -6 1 57.15 3.91 4
 -18 -6 1 55.18 3.89 3
 -18 6 1 56.97 3.86 3
 -18 6 1 54.76 4.93 2
 18 6 -1 62 4.61 1
 -18 6 1 53.16 4.12 4
 18 6 -1 59.58 3.89 3
 -18 6 1 62.1 4.5 1
 -16 -6 1 187.01 12.3 3
 16 -6 -1 181.7 13.27 2
 -16 -6 1 190.64 12.91 1
 16 -6 -1 190.43 12.81 1
 16 -6 -1 196.37 12.27 3
 -16 -6 1 204.12 12.76 2
 -16 6 1 181.08 13.2 2
 -16 6 1 203.71 12.84 1
 16 6 -1 177.51 12.63 2
 -16 6 1 196.47 12.5 4
 16 6 -1 198.49 12.28 4
 -16 6 1 184.72 12.25 3
 16 6 -1 186.4 12.87 1
 16 6 -1 176.89 12.27 3
 -14 -6 1 248.83 16.14 1
 14 -6 -1 249.53 16.05 1
 -14 -6 1 222.08 15.84 2
 -14 -6 1 243.74 15.55 3
 14 -6 -1 263.73 16.56 2
 14 -6 -1 210.01 15.68 4
 14 -6 -1 216.08 15.5 3
 -14 -6 1 246.64 15.53 4
 -14 6 1 245.65 15.53 3
 -14 6 1 231.89 16.38 2
 14 6 -1 238.88 16.09 1
 -14 6 1 232.78 15.71 4
 14 6 -1 257.86 15.56 3
 14 6 -1 264.51 15.53 4
 14 6 -1 254.8 15.89 2
 -12 -6 1 268.54 16.06 4
 -12 -6 1 246.07 16.61 1
 -12 -6 1 252.51 16.09 3
 -12 -6 1 245.08 16.35 2
 12 -6 -1 231.05 16.22 4
 12 -6 -1 258.35 16.08 3
 12 6 -1 241.81 16.03 4
 12 6 -1 235.11 16.07 3
 -12 6 1 256.77 16.25 4
 -12 6 1 244.54 16.87 2
 12 6 -1 253.68 16.35 2
 12 6 -1 269.87 16.65 1
 -10 -6 1 8.04 1.01 2
 10 -6 -1 5.95 0.9 4
 10 -6 -1 7.86 0.77 3
 -10 -6 1 10.19 1.47 1
 -10 -6 1 6.76 0.77 3
 10 -6 -1 10.75 1.65 2
 -10 -6 1 7.68 0.72 4
 10 6 -1 6.2 0.74 3
 10 6 -1 6.42 1.2 1
 -10 6 1 9.26 1.48 2
 -10 6 1 7.4 0.95 4
 10 6 -1 9.99 1.05 2
 10 6 -1 6.78 0.69 4
 8 -6 -1 608.9 42.47 4
 -8 -6 1 700.97 42.59 2
 8 -6 -1 658.24 43.04 2
 8 -6 -1 570.31 42.35 3
 -8 -6 1 669.2 42.33 4
 8 6 -1 687.76 42.87 1
 -8 6 1 742.27 43.12 2
 -8 6 1 711.56 42.85 1
 8 6 -1 656 42.33 4
 8 6 -1 625.51 42.54 2
 8 6 -1 602.05 42.37 3
 -8 6 1 765.66 42.53 4
 -8 6 1 672.17 42.38 3
 4 -6 -1 3.48 0.6 4
 -4 -6 1 2.11 0.72 1
 4 -6 -1 2.54 0.87 2
 -4 -6 1 3.4 0.44 4
 4 -6 -1 2.04 0.69 1
 -4 -6 1 1.11 0.31 3
 -4 -6 1 1.73 0.57 2
 4 6 -1 2.94 0.69 2
 4 6 -1 3.22 0.42 4
 -4 6 1 1.96 0.4 3
 -4 6 1 2.15 0.77 1
 4 6 -1 2.28 0.45 3
 -2 -6 1 0.94 0.37 3
 -2 -6 1 0.99 0.36 4
 2 -6 -1 1.16 0.43 4
 -2 -6 1 1.24 0.6 1
 2 -6 -1 0.54 0.62 2
 -2 -6 1 1.04 0.5 2
 2 -6 -1 1.22 0.64 1
 -2 6 1 0.87 0.59 2
 2 6 -1 0.95 0.55 2
 -2 6 1 0.8 0.64 1
 2 6 -1 0.93 0.35 4
 -2 6 1 0.73 0.33 3
 0 -6 1 141.47 7.93 4
 0 -6 -1 108.04 8.15 2
 0 -6 1 128.78 7.92 4
 0 -6 1 115.63 8.18 2
 0 -6 -1 132.13 7.91 4
 0 -6 1 99.35 8.14 2
 0 6 1 124.32 8.2 2
 0 6 -1 101.06 8.22 1
 0 6 -1 112.55 7.88 3
 0 6 -1 119.44 8.25 1
 0 6 1 140.92 7.92 4
 -2 -6 -1 117.85 7.28 4
 -2 -6 -1 118.5 7.52 2
 -2 -6 -1 102.81 7.26 4
 2 -6 1 109.98 7.69 1
 2 -6 1 118.94 7.35 4
 -2 -6 -1 105.3 7.5 2
 2 -6 1 105.5 7.67 2
 -2 6 -1 114 7.7 1
 2 6 1 116.81 7.75 1
 -2 6 -1 111.92 7.3 3
 -2 6 -1 115.26 7.7 2
 2 6 1 112.65 7.31 3
 -4 -6 -1 543.19 35.87 4
 -4 -6 -1 548.34 36.3 1
 -4 -6 -1 550.41 36.06 2
 4 -6 1 576.63 36.33 1
 4 -6 1 473.86 35.95 4
 4 -6 1 591.4 36.43 2
 -4 -6 -1 604.13 35.93 3
 -4 6 -1 604.56 36 4
 -4 6 -1 586.4 36.32 1
 -4 6 -1 536.48 35.91 3
 4 6 1 472.6 35.89 3
 4 6 1 607.48 36.08 2
 4 6 1 639.25 35.88 4
 -6 -6 -1 149.71 9.24 2
 -6 -6 -1 145.84 9.05 4
 -6 6 -1 140.29 9.67 2
 6 6 1 152.15 9.05 4
 -6 6 -1 143.9 9.22 4
 -6 6 -1 138.72 9.5 1
 6 6 1 131.38 9.11 3
 -6 6 -1 141.04 9.11 3
 6 6 1 123.25 9.19 2
 -8 -6 -1 119.11 7.58 2
 8 -6 1 100.39 7.8 1
 8 -6 1 108.2 8.09 2
 -8 -6 -1 118.77 7.39 4
 8 -6 1 111.57 7.59 4
 8 6 1 108.26 7.54 2
 -8 6 -1 109.58 7.45 3
 -8 6 -1 116.23 7.87 1
 8 6 1 121.16 7.49 3
 8 6 1 125.94 7.4 4
 10 -6 1 72.8 5.4 2
 -10 -6 -1 72.28 4.76 2
 10 -6 1 61.88 4.74 4
 -10 -6 -1 64.92 4.61 3
 -10 -6 -1 77.5 4.55 4
 -10 6 -1 55.71 5.17 2
 -10 6 -1 67.47 5.02 1
 -10 6 -1 72.93 4.61 3
 10 6 1 56.69 4.59 3
 -10 6 -1 79.76 4.81 4
 10 6 1 67.44 4.72 2
 10 6 1 72.63 5.12 1
 10 6 1 77.66 4.55 4
 12 -6 1 127.55 7.86 3
 12 -6 1 128.92 8.76 2
 -12 -6 -1 117.71 7.8 4
 12 -6 1 115.28 8.03 4
 -12 -6 -1 112.55 8.04 2
 -12 -6 -1 116.28 8.36 1
 -12 -6 -1 122.08 7.88 3
 12 6 1 126.37 8.05 2
 12 6 1 121.24 7.8 4
 -12 6 -1 123.68 7.85 3
 -12 6 -1 118.13 8.02 4
 -12 6 -1 110.01 8.59 2
 12 6 1 121.23 8.37 1
 12 6 1 120.86 7.88 3
 -12 6 -1 131.85 8.33 1
 14 -6 1 218.29 12.72 2
 -14 -6 -1 179.66 12.16 1
 14 -6 1 149.33 11.73 4
 -14 -6 -1 186.87 11.62 3
 14 -6 1 196.94 11.6 3
 -14 -6 -1 176.77 11.56 4
 -14 -6 -1 164.17 11.83 2
 -14 6 -1 196.53 12.6 2
 14 6 1 181.66 11.84 2
 14 6 1 173.84 12.11 1
 -14 6 -1 173.36 11.78 4
 14 6 1 179.39 11.6 3
 14 6 1 178.04 11.55 4
 -16 -6 -1 41.64 3.44 1
 16 -6 1 40.2 2.8 3
 -16 -6 -1 37.89 2.83 3
 16 -6 1 36.18 3.21 1
 -16 -6 -1 44.53 3.24 2
 16 -6 1 52.81 4.05 2
 16 -6 1 39.75 3.06 4
 -16 -6 -1 39.78 2.81 4
 -16 6 -1 37.3 3.03 4
 -16 6 -1 39.77 3.75 2
 16 6 1 46.58 3.5 1
 16 6 1 39.03 3.15 2
 16 6 1 41.91 2.84 3
 16 6 1 41.37 2.8 4
 18 -6 1 62.1 4.46 1
 -18 -6 -1 56.05 4.34 2
 18 -6 1 59.1 3.88 3
 -18 -6 -1 60.53 4.57 1
 18 -6 1 47.98 4.12 4
 18 -6 1 53.28 4.89 2
 -18 -6 -1 56.55 3.92 3
 18 6 1 58.95 3.9 4
 18 6 1 60.68 3.91 3
 -18 6 -1 57.19 3.86 3
 18 6 1 63.11 4.57 1
 -18 6 -1 52.38 4.14 4
 -18 6 -1 54.09 4.88 2
 18 6 1 60.68 4.34 2
 -20 -6 -1 193.64 12.71 4
 20 -6 1 189.14 13.85 2
 -20 -6 -1 193.94 12.7 3
 20 -6 1 210.41 13 4
 20 -6 1 194.78 12.66 3
 20 -6 1 195.6 13.22 1
 -20 -6 -1 193.23 13.35 1
 -20 6 -1 195.83 12.66 3
 -20 6 -1 202.42 12.97 4
 -20 6 -1 195.03 13.87 2
 -20 6 -1 193.58 13.19 1
 20 6 1 193.83 12.69 3
 20 6 1 193.12 13.34 1
 -22 -6 -1 38.55 3.31 2
 -22 -6 -1 41.93 2.72 3
 -22 -6 -1 37.87 3.42 1
 22 -6 1 38.99 3.3 1
 -22 -6 -1 38.73 2.75 4
 22 -6 1 34.84 2.63 3
 22 -6 1 39.67 4.08 2
 22 -6 1 35.85 3.01 4
 -22 6 -1 32.86 3.78 2
 -22 6 -1 39.21 3.26 1
 22 6 1 39.55 3.3 2
 22 6 1 32.61 2.68 4
 22 6 1 36.39 2.66 3
 22 6 1 35.02 3.34 1
 -22 6 -1 37.08 3.01 4
 -22 6 -1 37.81 2.63 3
 24 -6 1 13.13 1.88 1
 -24 -6 -1 12.35 2.02 1
 24 -6 1 10.64 1.06 3
 -24 -6 -1 9.83 1.1 3
 -24 -6 -1 10.88 1.22 4
 -24 -6 -1 12.05 1.91 2
 24 -6 1 7.26 1.35 4
 24 -6 1 9.8 2.42 2
 -24 6 -1 6.86 1.28 4
 24 6 1 11.6 1.82 2
 24 6 1 11.74 1.92 1
 -24 6 -1 9.99 1.69 1
 24 6 1 9.21 1.12 4
 -24 6 -1 9.53 2.45 2
 -24 6 -1 10.47 1.06 3
 24 6 1 7.34 0.98 3
 26 -6 1 10.24 2.44 2
 26 -6 1 8.84 1.07 3
 -26 -6 -1 10.46 1.18 3
 -26 -6 -1 13.29 1.37 4
 -26 -6 -1 11.66 1.95 1
 26 -6 1 13.31 1.97 1
 -26 -6 -1 14.06 2.19 2
 -26 6 -1 11.24 2.44 2
 26 6 1 13.52 2.2 2
 -26 6 -1 10.14 1.09 3
 26 6 1 9.67 1.79 1
 -26 6 -1 10.11 1.58 4
 -26 6 -1 12.51 1.89 1
 26 6 1 11.5 1.31 4
 -28 -6 -1 51.96 4.21 1
 -28 -6 -1 48.39 3.26 3
 -28 -6 -1 41.83 3.35 4
 28 -6 1 43.45 3.89 1
 -28 -6 -1 42.58 4.07 2
 28 -6 1 41.95 3.15 3
 28 -6 1 47.01 4.88 2
 -28 6 -1 41.93 3.61 4
 28 6 1 41.55 3.97 1
 -28 6 -1 47.52 3.93 1
 28 6 1 50.12 4.18 2
 -28 6 -1 45.36 4.71 2
 -28 6 -1 45.78 3.17 3
 28 6 1 43.8 3.35 4
 28 6 1 44.48 3.21 3
 -30 -6 -1 27.54 3.06 2
 30 -6 1 25.13 2.75 1
 -30 -6 -1 26.03 3.25 1
 -30 -6 -1 24.29 2.03 3
 30 -6 1 27.05 3.94 2
 30 -6 1 24.97 1.96 3
 -30 -6 -1 24.87 2.18 4
 -30 6 -1 23.81 1.95 3
 30 6 1 24.67 2.17 4
 -30 6 -1 21.55 2.77 1
 30 6 1 25.08 3.16 1
 30 6 1 23.04 2 3
 30 6 1 27.91 3.03 2
 -32 -6 -1 1.79 0.84 4
 32 -6 1 0.46 1.09 1
 -32 -6 -1 0.04 1.27 2
 -32 -6 -1 0.27 1.2 1
 32 -6 1 0.01 0.62 2
 32 -6 1 0.15 0.54 3
 -32 -6 -1 -0.17 0.58 3
 32 6 1 -0.15 1.06 1
 -32 6 -1 0.12 1.58 2
 -32 6 -1 0.94 1.15 1
 -32 6 -1 0.62 0.9 4
 32 6 1 -0.32 1.2 2
 -32 6 -1 1.02 0.57 3
 32 6 1 1.06 0.83 4
 32 6 1 0.53 0.6 3
 34 -6 1 3.23 2.08 2
 34 -6 1 2.12 0.66 3
 -34 -6 -1 1.78 1.36 1
 34 -6 1 1.9 1.23 1
 -34 -6 -1 3.21 0.78 3
 -34 -6 -1 2.81 1.59 2
 -34 -6 -1 2.04 0.92 4
 -34 6 -1 3.63 1.46 1
 34 6 1 2.84 0.79 3
 -34 6 -1 1.89 0.68 3
 -34 6 -1 0.36 1.73 2
 34 6 1 3.08 1.65 2
 34 6 1 2.21 0.93 4
 -34 6 -1 2.63 1.2 4
 34 6 1 3.34 1.51 1
 36 -6 1 2.38 0.72 3
 36 -6 1 3.51 2.35 2
 36 -6 1 3.73 1.52 1
 -36 -6 -1 2.89 1.52 1
 -36 -6 -1 4.13 1.14 4
 -36 -6 -1 2.81 1.65 2
 -36 -6 -1 4.32 0.88 3
 36 6 1 4.01 1.13 4
 36 6 1 3.87 1.86 2
 -36 6 -1 5.01 1.56 1
 -36 6 -1 5.32 0.86 3
 -36 6 -1 3.59 2.1 2
 -36 6 -1 5.27 1.44 4
 36 6 1 4.73 0.9 3
 36 6 1 5.78 1.78 1
 35 -7 -1 5.96 1.78 1
 -35 -7 1 7.77 2.08 2
 -35 -7 1 9.01 1.2 3
 35 -7 -1 7.31 2.78 2
 -35 -7 1 8.71 2.08 1
 -35 -7 1 7.04 1.31 4
 35 -7 -1 9.93 1.21 3
 -35 7 1 8.1 1.1 3
 35 7 -1 8.5 2.1 1
 -35 7 1 7.61 1.59 4
 -35 7 1 8.49 1.91 1
 35 7 -1 9.15 2.3 2
 35 7 -1 8.32 1.4 4
 35 7 -1 6.2 1.07 3
 -35 7 1 9.56 2.78 2
 33 -7 -1 48.81 5.22 2
 -33 -7 1 41.94 4.22 1
 -33 -7 1 45.62 3.24 3
 33 -7 -1 41.17 4.06 1
 -33 -7 1 48.81 4.46 2
 -33 -7 1 40.61 3.37 4
 33 -7 -1 45.28 3.17 3
 33 7 -1 39.55 3.17 3
 -33 7 1 38.49 3.62 4
 33 7 -1 40.92 4.15 1
 -33 7 1 43.82 4.08 1
 33 7 -1 52.15 4.54 2
 33 7 -1 40.09 3.33 4
 -33 7 1 40.02 3.11 3
 -33 7 1 47.13 5.06 2
 -31 -7 1 42.54 3.39 4
 31 -7 -1 43.86 4.09 1
 -31 -7 1 43.71 3.28 3
 31 -7 -1 43.62 3.2 3
 -31 -7 1 51.24 4.38 1
 31 -7 -1 42.89 5 2
 -31 -7 1 42.16 4.27 2
 -31 7 1 43.7 5.54 2
 31 7 -1 46.05 4.27 1
 31 7 -1 41.93 3.38 4
 -31 7 1 41.45 3.17 3
 31 7 -1 43.01 3.23 3
 31 7 -1 51.37 4.46 2
 -31 7 1 45.98 3.71 4
 -31 7 1 45.23 4.07 1
 29 -7 -1 8.13 1.02 3
 29 -7 -1 9.51 1.92 1
 29 -7 -1 1.22 1.27 2
 -29 -7 1 11.03 2.11 2
 -29 -7 1 9.08 1.28 4
 -29 -7 1 7.83 1.86 1
 -29 -7 1 10.16 1.17 3
 29 7 -1 7.1 1.18 4
 29 7 -1 7.43 1.82 2
 -29 7 1 8.22 1.01 3
 29 7 -1 7.73 1.75 1
 29 7 -1 8.12 1.05 3
 -29 7 1 7.72 1.74 1
 27 -7 -1 30.7 2.26 3
 -27 -7 1 29.92 2.3 3
 -27 -7 1 24.3 3.23 1
 -27 -7 1 30 2.42 4
 -27 -7 1 29.44 3.15 2
 27 -7 -1 38.25 4.71 2
 27 -7 -1 30.34 3.09 1
 27 7 -1 26.86 2.23 3
 27 7 -1 26.17 2.33 4
 -27 7 1 28.48 2.24 3
 -27 7 1 30.66 3.06 1
 -27 7 1 33.52 4.41 2
 27 7 -1 28.38 3.07 2
 27 7 -1 27.13 3.08 1
 -27 7 1 32.97 2.74 4
 25 -7 -1 59.93 5.62 2
 -25 -7 1 62.15 4.32 4
 -25 -7 1 59.67 4.26 3
 25 -7 -1 60.56 4.2 3
 -25 -7 1 62.77 5.04 2
 25 -7 -1 59.2 4.95 1
 -25 -7 1 62.17 5.11 1
 25 7 -1 60.1 4.28 4
 25 7 -1 61.25 4.24 3
 -25 7 1 58.16 4.17 3
 -25 7 1 69.19 5.04 1
 25 7 -1 65.53 5.03 2
 25 7 -1 55.78 4.98 1
 -25 7 1 65.45 5.65 2
 -25 7 1 58.85 4.53 4
 -23 -7 1 267.97 17.37 2
 -23 -7 1 258.67 17.46 1
 23 -7 -1 245.01 16.6 3
 23 -7 -1 255.48 16.95 4
 -23 -7 1 270.32 16.7 4
 23 -7 -1 261.4 17.33 1
 23 -7 -1 273.12 18.09 2
 -23 -7 1 251.4 16.65 3
 -23 7 1 256.75 16.59 3
 -23 7 1 242.69 16.89 4
 -23 7 1 280.53 17.36 1
 23 7 -1 253.3 16.66 4
 23 7 -1 242.86 17.38 1
 23 7 -1 250.57 16.63 3
 -23 7 1 267.88 18.01 2
 23 7 -1 255.94 17.28 2
 -21 -7 1 225.98 15.75 3
 21 -7 -1 254.79 16.45 1
 21 -7 -1 229.54 15.73 3
 21 -7 -1 242.12 16.04 4
 -21 -7 1 229.1 15.78 4
 -21 -7 1 275.6 16.47 2
 -21 -7 1 262.83 16.61 1
 21 -7 -1 290.19 17.31 2
 21 7 -1 230.33 15.75 4
 -21 7 1 238.95 15.73 3
 -21 7 1 261.25 16.45 1
 21 7 -1 208 15.72 3
 -21 7 1 237.97 16.98 2
 21 7 -1 257.58 16.57 1
 -21 7 1 258.64 16.07 4
 21 7 -1 257.46 16.36 2
 19 -7 -1 0.08 0.46 3
 19 -7 -1 0.22 0.66 4
 -19 -7 1 -0.1 0.45 3
 19 -7 -1 -0.17 0.78 1
 -19 -7 1 -0.32 0.82 1
 19 -7 -1 -0.31 1.35 2
 -19 -7 1 0.56 0.49 4
 -19 -7 1 -0 0.23 2
 -19 7 1 0.2 1.25 2
 19 7 -1 0.13 0.46 3
 19 7 -1 0.17 0.86 1
 -19 7 1 0.45 0.87 1
 -19 7 1 -0.61 0.71 4
 19 7 -1 -0.01 0.23 2
 19 7 -1 -0.01 0.09 4
 -19 7 1 0.23 0.45 3
 17 -7 -1 324.23 21.16 3
 -17 -7 1 334.52 21.2 3
 -17 -7 1 331.44 21.87 1
 17 -7 -1 333.99 21.42 4
 17 -7 -1 335.38 21.78 1
 -17 7 1 329.52 21.76 1
 17 7 -1 345.19 21.16 4
 17 7 -1 295.9 21.76 1
 -17 7 1 321.53 21.15 3
 17 7 -1 312.48 21.55 2
 -17 7 1 353.46 21.43 4
 17 7 -1 332.54 21.19 3
 15 -7 -1 854.89 55 3
 -15 -7 1 816.79 55.02 3
 15 -7 -1 1011.43 56.23 2
 15 -7 -1 888.17 55.6 1
 -15 -7 1 821.38 55.61 1
 -15 -7 1 936.88 55.42 2
 -15 7 1 859.61 55 3
 15 7 -1 852.37 55.02 3
 -15 7 1 842.68 55.2 4
 15 7 -1 727.34 55.25 2
 -15 7 1 841.17 55.98 2
 15 7 -1 859.56 55.63 1
 -15 7 1 872.97 55.58 1
 15 7 -1 923.95 54.98 4
 13 -7 -1 441.54 28.14 3
 -13 -7 1 416.6 28.16 3
 13 -7 -1 384.49 28.94 2
 13 -7 -1 452.07 28.7 1
 -13 -7 1 439 28.45 2
 -13 -7 1 422.93 28.75 1
 13 -7 -1 454.03 28.35 4
 -13 -7 1 456.48 28.11 4
 -13 7 1 460.24 28.71 1
 -13 7 1 412.61 29 2
 13 7 -1 452.53 28.17 3
 -13 7 1 484.83 28.36 4
 13 7 -1 484.38 28.12 4
 13 7 -1 403.3 28.38 2
 13 7 -1 405.31 28.68 1
 -13 7 1 445.15 28.14 3
 11 -7 -1 340.61 19.25 2
 -11 -7 1 285.79 18.24 3
 -11 -7 1 288.79 18.48 2
 -11 -7 1 248.96 18.71 1
 11 -7 -1 293.39 18.23 3
 11 -7 -1 241.15 18.64 1
 11 -7 -1 286.29 18.39 4
 -11 -7 1 300.66 18.18 4
 11 7 -1 270.65 18.43 2
 11 7 -1 305.66 18.18 4
 -11 7 1 256.71 18.66 1
 -11 7 1 289.54 18.22 3
 11 7 -1 264.8 18.22 3
 11 7 -1 300.51 18.82 1
 9 -7 -1 411.7 26.45 2
 -9 -7 1 389.86 25.61 4
 9 -7 -1 421.37 26.19 1
 9 -7 -1 424.51 25.82 4
 -9 -7 1 365.96 25.85 2
 -9 -7 1 363.8 25.65 3
 -9 -7 1 386.37 26.18 1
 9 -7 -1 390.61 25.66 3
 9 7 -1 437.44 25.91 2
 -9 7 1 383.35 25.78 4
 9 7 -1 435.11 25.69 3
 -9 7 1 386.8 26.39 2
 9 7 -1 421.12 25.61 4
 -7 -7 1 2924.14 171.93 3
 7 -7 -1 2653.8 171.91 3
 7 -7 -1 2449.73 172.5 2
 7 -7 -1 2985.89 172.05 4
 -7 -7 1 2786.99 171.87 4
 -7 -7 1 2953.48 172.48 1
 -7 -7 1 2381.29 172.08 2
 7 7 -1 2902.08 171.93 3
 7 7 -1 2427.88 172.08 2
 7 7 -1 2951.81 171.87 4
 7 7 -1 2353.02 172.31 1
 -7 7 1 2506.32 172.49 2
 -7 7 1 2880.26 172.02 4
 -5 -7 1 1434.09 89.24 2
 -5 -7 1 1424.48 88.96 4
 5 -7 -1 1554.87 89.01 3
 5 -7 -1 1419.82 89.07 4
 -5 -7 1 1369.06 88.99 3
 -5 7 1 1458.43 89.57 2
 -5 7 1 1405.49 89.07 4
 5 7 -1 1275.78 89.4 1
 5 7 -1 1447.24 88.99 3
 5 7 -1 1200.35 89.16 2
 1 -7 1 249.21 16.85 4
 -1 -7 -1 225.18 17.08 2
 -1 -7 -1 288.45 16.84 4
 -1 -7 -1 284.26 17.15 2
 1 -7 1 270.93 17.28 2
 -1 7 -1 273.09 16.83 3
 1 7 1 246.33 16.82 3
 -5 -7 -1 754.27 44.94 4
 5 -7 1 686.78 45.55 2
 5 -7 1 735.47 45.09 4
 5 -7 1 667.72 44.98 3
 -5 -7 -1 721.97 45.16 2
 -5 -7 -1 679.18 44.98 3
 5 7 1 673.52 44.98 3
 5 7 1 751.49 44.94 4
 -5 7 -1 657.43 45.52 2
 -5 7 -1 818.56 45.11 4
 5 7 1 612.75 45.11 2
 5 7 1 705 45.45 1
 7 -7 1 98.05 6.07 3
 -7 -7 -1 93.83 6.08 3
 -7 -7 -1 105.44 6.01 4
 -7 -7 -1 91.58 6.57 1
 -7 -7 -1 93.08 6.21 2
 -7 7 -1 99.27 6.76 2
 7 7 1 77.91 6.15 2
 7 7 1 82.93 6.5 1
 7 7 1 87.49 6.06 3
 -7 7 -1 91.71 6.18 4
 9 -7 1 369.96 25.69 2
 9 -7 1 414.62 24.99 3
 -9 -7 -1 417.78 25.01 3
 9 -7 1 386.35 25.13 4
 -9 -7 -1 395.29 25.51 1
 -9 -7 -1 347.26 25.08 2
 -9 -7 -1 406.85 24.91 4
 9 7 1 341.31 24.97 3
 9 7 1 397.72 25.1 2
 -9 7 -1 387.88 25.12 4
 9 7 1 397.16 25.51 1
 9 7 1 422.53 24.91 4
 -9 7 -1 387.25 25.72 2
 -11 -7 -1 637.6 43.47 1
 11 -7 1 679.29 42.94 3
 -11 -7 -1 716.89 42.87 4
 -11 -7 -1 700.25 42.97 3
 -11 -7 -1 662.03 43.09 2
 11 -7 1 573.98 43.66 2
 11 -7 1 693.17 43.12 4
 11 7 1 632.27 43.45 1
 -11 7 -1 677.98 43.11 4
 -11 7 -1 680.24 43.77 2
 11 7 1 710.28 42.87 4
 11 7 1 692.05 43.09 2
 -13 -7 -1 591.01 37.31 1
 13 -7 1 575.13 36.88 4
 13 -7 1 512.87 36.66 3
 -13 -7 -1 540.89 36.86 2
 13 -7 1 637.96 37.76 2
 13 -7 1 556.52 37.16 1
 -13 -7 -1 568.15 36.7 3
 -13 -7 -1 596.58 36.62 4
 13 7 1 547.15 37.22 1
 13 7 1 616.7 36.62 4
 -13 7 -1 550.06 37.54 2
 -13 7 -1 583.55 36.87 4
 13 7 1 537.7 36.84 2
 13 7 1 636.91 36.72 3
 15 -7 1 288.93 16.38 2
 -15 -7 -1 253.1 15.8 1
 -15 -7 -1 220.09 15.11 3
 15 -7 1 230.13 15.1 3
 15 -7 1 248.56 15.67 1
 -15 -7 -1 237.05 15.39 2
 -15 -7 -1 242.83 15.06 4
 15 7 1 239.66 15.13 3
 -15 7 -1 229.6 15.31 4
 15 7 1 201.68 15.29 2
 15 7 1 236.71 15.73 1
 15 7 1 239.47 15.05 4
 -15 7 -1 237.22 15.09 3
 -15 7 -1 215.91 15.56 1
 -15 7 -1 220.89 16.05 2
 -17 -7 -1 8.41 1.55 1
 17 -7 1 6.68 0.84 3
 17 -7 1 9.51 1.55 1
 17 -7 1 9.04 1.98 2
 -17 -7 -1 8.02 0.88 4
 -17 -7 -1 9.18 1.36 2
 17 -7 1 7.09 1.24 4
 -17 -7 -1 9.83 1 3
 -17 7 -1 8.02 1.77 2
 17 7 1 6.24 1.37 1
 -17 7 -1 10.07 1.33 4
 -17 7 -1 7.53 1.42 1
 17 7 1 10.95 1.05 3
 17 7 1 9.33 0.88 4
 -17 7 -1 8.86 0.9 3
 17 7 1 11.66 1.48 2
 -19 -7 -1 415.79 26.44 2
 -19 -7 -1 401.62 26.7 1
 19 -7 1 351.63 26.2 4
 -19 -7 -1 418.58 26.02 3
 19 -7 1 392.94 27.13 2
 19 -7 1 400.47 26.55 1
 19 -7 1 430.43 25.98 3
 -19 7 -1 431.3 27.23 2
 -19 7 -1 436.03 26.59 1
 19 7 1 427.06 26.42 2
 -19 7 -1 412.96 26.24 4
 19 7 1 398.64 25.96 4
 19 7 1 376.97 26.61 1
 -19 7 -1 401.85 25.96 3
 19 7 1 392.28 26 3
 21 -7 1 334.33 21.58 1
 -21 -7 -1 323.89 20.99 3
 -21 -7 -1 322.08 21.69 1
 21 -7 1 324.46 20.94 3
 -21 -7 -1 331.6 20.98 4
 21 -7 1 326.52 21.26 4
 21 -7 1 328.5 22.27 2
 21 7 1 302.2 20.95 3
 21 7 1 335.54 21.7 1
 -21 7 -1 341.03 21.25 4
 -21 7 -1 328.22 21.54 1
 -21 7 -1 341.76 22.26 2
 -21 7 -1 312.29 20.92 3
 23 -7 1 185.58 12.05 3
 23 -7 1 167.36 12.33 4
 23 -7 1 182.28 12.67 1
 -23 -7 -1 177.54 12.65 2
 -23 -7 -1 205.65 12.96 1
 23 -7 1 209.13 13.65 2
 -23 -7 -1 200.82 12.13 4
 -23 -7 -1 176.43 12.09 3
 23 7 1 197.06 12.7 2
 23 7 1 195.78 12.09 3
 23 7 1 168.39 12.07 4
 -23 7 -1 172.29 12.33 4
 -23 7 -1 197.7 12.72 1
 -23 7 -1 175.52 13.29 2
 23 7 1 195.2 12.88 1
 -23 7 -1 185.08 12.03 3
 25 -7 1 1.74 1.07 1
 -25 -7 -1 2.66 0.72 4
 -25 -7 -1 2.01 1.13 2
 25 -7 1 1.85 0.58 3
 25 -7 1 2.23 1.85 2
 -25 -7 -1 1.9 1.17 1
 -25 -7 -1 2.12 0.64 3
 -25 7 -1 1.73 0.56 3
 -25 7 -1 4.15 1.73 2
 -25 7 -1 1.42 1.01 1
 25 7 1 2 0.61 3
 -25 7 -1 0.62 0.79 4
 25 7 1 1.69 0.65 4
 25 7 1 2.17 1.21 1
 25 7 1 2.9 1.16 2
 27 -7 1 49.95 5.05 2
 27 -7 1 45.1 3.32 3
 27 -7 1 48.82 4.11 1
 -27 -7 -1 52.08 3.5 4
 -27 -7 -1 49.83 3.4 3
 -27 -7 -1 50.12 4.26 2
 -27 7 -1 45.75 4.7 2
 27 7 1 43.29 4.14 1
 27 7 1 47.95 3.38 3
 27 7 1 48.58 4.19 2
 27 7 1 43.64 3.41 4
 -27 7 -1 47.75 4.07 1
 -27 7 -1 46.01 3.31 3
 -27 7 -1 42.58 3.65 4
 -29 -7 -1 88.18 6.08 4
 29 -7 1 85.45 5.91 3
 29 -7 1 89.54 7.6 2
 29 -7 1 91.73 6.74 1
 -29 -7 -1 91.85 6.89 2
 -29 -7 -1 79.81 5.94 3
 -29 -7 -1 84.72 6.83 1
 -29 7 -1 99.04 6.79 1
 29 7 1 86.94 5.95 3
 29 7 1 96.22 6.94 2
 29 7 1 93.55 6.9 1
 29 7 1 84.58 6.04 4
 -29 7 -1 88.29 5.91 3
 31 -7 1 57.91 3.98 3
 -31 -7 -1 49.68 4.11 4
 -31 -7 -1 60.47 5.03 1
 31 -7 1 54.56 4.77 1
 -31 -7 -1 56.2 4.02 3
 -31 -7 -1 70.24 5.23 2
 -31 7 -1 52.38 4.34 4
 -31 7 -1 58.17 4.79 1
 -31 7 -1 59.96 5.6 2
 -31 7 -1 54.2 3.93 3
 31 7 1 58.8 4.02 3
 31 7 1 59.84 5.04 2
 31 7 1 55.44 4.13 4
 31 7 1 60.73 5 1
 -33 -7 -1 1.68 1.38 2
 -33 -7 -1 1.32 1.29 1
 33 -7 1 1.29 1.73 2
 33 -7 1 0.74 1.14 1
 -33 -7 -1 0.32 0.64 3
 33 -7 1 1.14 0.63 3
 -33 -7 -1 1.58 0.84 4
 33 7 1 1.35 1.32 1
 -33 7 -1 2.08 1.89 2
 -33 7 -1 0.93 0.59 3
 33 7 1 0.44 0.83 4
 -33 7 -1 0.39 0.97 1
 33 7 1 2.05 0.7 3
 -33 7 -1 -0.22 1.02 4
 33 7 1 1.88 1.5 2
 -35 -7 -1 4.39 0.9 3
 -35 -7 -1 4.41 1.07 4
 -35 -7 -1 5.3 1.77 1
 35 -7 1 4.52 1.55 1
 -35 -7 -1 4.87 1.79 2
 35 -7 1 5.66 2.51 2
 35 -7 1 3.86 0.82 3
 35 7 1 4.28 1.62 1
 35 7 1 3.69 1.03 4
 35 7 1 4.58 1.83 2
 35 7 1 4.96 0.93 3
 -35 7 -1 4.99 1.44 4
 -35 7 -1 6.86 2.53 2
 -35 7 -1 4.92 1.62 1
 -35 7 -1 3.82 0.82 3
 -36 -8 1 0.9 0.87 4
 36 -8 -1 -0.52 1.93 2
 -36 -8 1 -0.58 1.28 2
 36 -8 -1 0.46 1.25 1
 -36 -8 1 -0.69 1.18 1
 36 -8 -1 -0.2 0.61 3
 -36 8 1 -0.43 1.47 2
 -36 8 1 0.53 1.03 4
 36 8 -1 -0.26 1.17 1
 36 8 -1 -0.23 1.45 2
 -36 8 1 0.47 1.19 1
 36 8 -1 -0.29 0.66 3
 -36 8 1 0.29 0.64 3
 36 8 -1 -0.86 0.8 4
 34 -8 -1 7.42 1.91 1
 -34 -8 1 5.9 1.89 2
 -34 -8 1 7.7 1.29 4
 34 -8 -1 5.46 0.97 3
 -34 -8 1 7.38 2.04 1
 34 -8 -1 6.94 2.62 2
 -34 -8 1 8.34 1.2 3
 -34 8 1 5.1 2.18 2
 34 8 -1 8.64 1.33 4
 -34 8 1 10.63 2.15 1
 34 8 -1 7.65 1.18 3
 34 8 -1 7.46 2.01 1
 -34 8 1 7.78 1.07 3
 -34 8 1 6.84 1.49 4
 34 8 -1 10.98 2.39 2
 -32 -8 1 23.95 2.24 4
 -32 -8 1 31.89 3.37 2
 32 -8 -1 25.95 4.02 2
 32 -8 -1 24.37 3.17 1
 32 -8 -1 24.83 2.08 3
 -32 -8 1 20.75 2.06 3
 -32 -8 1 24.73 3.46 1
 32 8 -1 24.05 2.25 4
 32 8 -1 30.95 3.35 2
 -32 8 1 26.99 4.03 2
 32 8 -1 24.47 2.11 3
 -32 8 1 24.2 2.02 3
 32 8 -1 21.08 3.08 1
 -32 8 1 24.17 2.5 4
 -32 8 1 29.53 3.12 1
 -30 -8 1 13.79 2.39 1
 -30 -8 1 13.17 1.48 3
 -30 -8 1 14.06 1.63 4
 30 -8 -1 12.8 2.91 2
 -30 -8 1 11.75 2.25 2
 30 -8 -1 11.97 1.4 3
 30 -8 -1 13.41 2.34 1
 30 8 -1 17.11 2.69 1
 -30 8 1 13.35 2.33 1
 -30 8 1 17.88 2.15 4
 30 8 -1 13.62 1.48 3
 30 8 -1 16.75 2.61 2
 -30 8 1 13.73 1.4 3
 30 8 -1 13.03 1.55 4
 -30 8 1 12.15 2.99 2
 28 -8 -1 -0 0.52 2
 28 -8 -1 0.75 1.14 1
 28 -8 -1 0.81 0.56 3
 -28 -8 1 0.28 1.05 1
 -28 -8 1 -0.11 1.03 2
 -28 -8 1 -0.07 0.64 4
 -28 -8 1 -0.21 0.6 3
 28 8 -1 0.02 0.64 4
 -28 8 1 0.24 0.55 3
 28 8 -1 -0.82 0.95 1
 -28 8 1 0.01 0.16 4
 28 8 -1 0.06 0.57 3
 -28 8 1 0.03 0.49 2
 28 8 -1 -0.14 1.11 2
 -28 8 1 -1.08 0.91 1
 -26 -8 1 23.07 2.09 4
 26 -8 -1 27.66 4.2 2
 -26 -8 1 25.76 2.05 3
 26 -8 -1 26.42 2.02 3
 -26 -8 1 28.22 2.89 2
 -26 -8 1 26.58 3 1
 26 -8 -1 26.67 2.86 1
 -26 8 1 22.78 1.96 3
 26 8 -1 28.38 3.25 1
 26 8 -1 27.58 2.06 3
 -26 8 1 27.78 2.85 1
 26 8 -1 24.14 2.07 4
 -26 8 1 23.01 3.6 2
 26 8 -1 27.99 2.81 2
 -26 8 1 19.07 2.26 4
 24 -8 -1 55.42 5.07 2
 24 -8 -1 50.16 4.3 1
 -24 -8 1 47.33 3.55 3
 -24 -8 1 49.72 3.6 4
 -24 -8 1 54.36 4.31 2
 24 -8 -1 49.89 3.53 3
 -24 -8 1 56.74 4.56 1
 -24 8 1 49.87 4.3 1
 24 8 -1 49.67 3.57 4
 -24 8 1 49.9 3.52 3
 -24 8 1 46.98 3.83 4
 -24 8 1 46.64 4.78 2
 24 8 -1 50.52 4.2 2
 24 8 -1 53.7 4.46 1
 24 8 -1 49.52 3.55 3
 22 -8 -1 68.83 5.65 2
 22 -8 -1 63.09 4.49 4
 -22 -8 1 57.84 4.72 2
 22 -8 -1 55.37 4.08 3
 -22 -8 1 60.5 4.15 4
 -22 -8 1 55.32 4.12 3
 22 -8 -1 57.62 4.81 1
 -22 -8 1 55.46 4.91 1
 -22 8 1 59.77 5.39 2
 22 8 -1 62.69 4.73 2
 -22 8 1 65.63 4.45 4
 -22 8 1 64.3 4.89 1
 -22 8 1 59.12 4.08 3
 22 8 -1 53.15 4.86 1
 22 8 -1 59.95 4.12 3
 22 8 -1 58.27 4.1 4
 20 -8 -1 18.82 1.55 3
 20 -8 -1 17.71 2.92 2
 20 -8 -1 15.14 1.81 4
 -20 -8 1 20.21 1.59 4
 -20 -8 1 20.24 2.69 1
 20 -8 -1 16.5 2.28 1
 -20 -8 1 19.05 1.6 3
 -20 8 1 17.02 1.53 3
 -20 8 1 16.03 1.81 4
 20 8 -1 18.58 1.57 3
 -20 8 1 20.01 3.05 2
 -20 8 1 22.1 2.68 1
 20 8 -1 18.27 2.47 1
 -18 -8 1 5.28 0.77 3
 18 -8 -1 3.49 1.51 2
 -18 -8 1 5.26 0.74 4
 18 -8 -1 4.52 1.27 1
 18 -8 -1 4.63 0.72 3
 18 -8 -1 2.48 0.89 4
 -18 -8 1 5.02 1.37 1
 18 8 -1 4.77 1.06 2
 18 8 -1 5.09 0.75 3
 18 8 -1 6.07 1.53 1
 -18 8 1 4.42 0.7 3
 -18 8 1 5.04 1.38 1
 -18 8 1 4.63 1.58 2
 -18 8 1 3.65 0.92 4
 18 8 -1 3.56 0.65 4
 -16 -8 1 43.37 3.64 2
 16 -8 -1 46.42 3.28 3
 16 -8 -1 57.04 3.66 4
 -16 -8 1 52.53 4.11 1
 -16 -8 1 46.55 3.32 3
 16 -8 -1 49.9 4.46 2
 16 -8 -1 57.75 4.08 1
 16 8 -1 40.55 3.27 3
 16 8 -1 45.21 3.94 1
 -16 8 1 45.99 3.91 1
 -16 8 1 48.89 3.29 3
 -16 8 1 49.12 3.56 4
 16 8 -1 46.71 3.24 4
 16 8 -1 41.7 3.57 2
 -16 8 1 48.09 4.33 2
 -14 -8 1 145.49 9.6 2
 14 -8 -1 159.67 9.52 4
 14 -8 -1 149.54 9.92 1
 14 -8 -1 151.4 9.28 3
 14 -8 -1 160.85 10.41 2
 -14 -8 1 134.55 9.27 3
 -14 -8 1 135.92 9.92 1
 14 8 -1 133.82 9.26 3
 -14 8 1 147.09 9.26 3
 14 8 -1 148.21 9.97 1
 14 8 -1 128.21 9.5 2
 -14 8 1 134.62 9.82 1
 14 8 -1 140.34 9.2 4
 -14 8 1 141.8 9.45 4
 -14 8 1 120.16 10.09 2
 -12 -8 1 143.84 8.83 4
 12 -8 -1 118.85 9.69 2
 12 -8 -1 146.82 8.9 3
 -12 -8 1 125.6 9.47 1
 -12 -8 1 141.49 8.9 3
 12 -8 -1 132.8 9.46 1
 12 -8 -1 137.41 9.08 4
 -12 -8 1 128.84 9.14 2
 12 8 -1 134.64 9.51 1
 12 8 -1 127.76 8.88 3
 12 8 -1 123.23 9.09 2
 12 8 -1 146.74 8.83 4
 -12 8 1 137.15 8.88 3
 -12 8 1 144.59 9.52 1
 10 -8 -1 -0.01 0.1 4
 -10 -8 1 -0.29 0.41 3
 10 -8 -1 -0.31 0.66 1
 -10 -8 1 -0.19 0.33 4
 -10 -8 1 -0.03 0.73 1
 10 -8 -1 0.01 0.25 2
 -10 -8 1 -0.32 0.51 2
 10 -8 -1 0.13 0.41 3
 10 8 -1 0.56 0.39 3
 10 8 -1 -0.35 0.7 1
 10 8 -1 0.43 0.52 2
 -10 8 1 0.35 0.73 1
 -10 8 1 -0.24 0.47 4
 -10 8 1 0.66 0.89 2
 -10 8 1 0.18 0.39 3
 10 8 -1 -0.05 0.3 4
 8 -8 -1 72.91 5.39 2
 -8 -8 1 71.97 5.2 1
 -8 -8 1 76.34 4.62 3
 -8 -8 1 72.65 4.86 2
 8 -8 -1 61.75 4.69 4
 8 -8 -1 81.89 4.62 3
 8 -8 -1 74.82 5.22 1
 -8 -8 1 63.16 4.52 4
 -8 8 1 64.47 4.69 4
 -8 8 1 62.28 5.23 2
 8 8 -1 76 4.87 2
 -8 8 1 69.77 5.17 1
 8 8 -1 68.7 4.52 4
 -8 8 1 69.92 4.59 3
 8 8 -1 57.07 4.55 3
 8 8 -1 58.5 5.06 1
 6 -8 -1 551.59 32.38 4
 -6 -8 1 534.65 32.55 2
 6 -8 -1 458.52 32.23 3
 -6 -8 1 462.96 32.23 3
 6 -8 -1 514.53 32.81 1
 -6 -8 1 490.61 32.2 4
 -6 -8 1 494.19 32.77 1
 6 -8 -1 489.23 32.87 2
 6 8 -1 442.02 32.22 3
 -6 8 1 525.36 32.26 3
 6 8 -1 550.33 32.22 4
 -6 8 1 521.25 32.35 4
 6 8 -1 508.06 32.8 1
 -6 8 1 552.34 32.87 1
 -6 8 1 530.62 32.94 2
 6 8 -1 464.36 32.46 2
 4 -8 -1 452.15 30.35 1
 -4 -8 1 432.76 29.81 3
 -4 -8 1 424.9 30.28 1
 4 -8 -1 457.89 29.89 4
 4 -8 -1 504.55 29.84 3
 4 -8 -1 490.14 30.45 2
 -4 -8 1 458.77 30.12 2
 4 8 -1 481.12 30.13 2
 -4 8 1 447.43 29.82 3
 -4 8 1 490.63 30.41 1
 -4 8 1 435.67 29.87 4
 -4 8 1 491.43 30.42 2
 4 8 -1 528.9 29.82 4
 4 8 -1 437.25 29.81 3
 4 8 -1 470.95 30.35 1
 2 -8 -1 14.45 1.95 1
 -2 -8 1 20.33 1.5 3
 -2 -8 1 18.82 1.82 2
 2 -8 -1 21.41 1.53 3
 -2 -8 1 21.17 2.04 1
 -2 8 1 19.38 1.52 4
 2 8 -1 19.42 1.81 2
 -2 8 1 17.01 1.99 1
 2 8 -1 20.19 1.47 3
 -2 8 1 18.54 1.47 3
 2 8 -1 19.19 1.47 4
 2 8 -1 17.04 1.92 1
 0 -8 1 46.38 3.32 4
 0 -8 -1 41.29 3.77 1
 0 -8 -1 53.13 3.34 3
 0 -8 1 48.14 3.71 2
 0 -8 -1 50.36 3.32 4
 0 -8 -1 52.23 3.74 2
 0 8 -1 43.95 3.3 3
 0 8 -1 48.37 3.78 1
 0 8 -1 51.93 3.3 3
 0 8 -1 45.96 3.82 1
 -2 -8 -1 824.88 53.93 4
 -2 -8 -1 891.01 54.31 2
 -2 -8 -1 747.39 54.19 2
 2 -8 1 906.43 54.46 2
 2 -8 1 932.51 54.01 4
 -2 8 -1 870.2 54.5 1
 2 8 1 893.44 54.56 1
 2 8 1 761 54.38 1
 -2 8 -1 807.83 53.94 3
 2 8 1 760.46 53.94 3
 2 8 1 927.37 53.96 3
 4 -8 1 971.74 57.86 3
 -4 -8 -1 830.73 58.05 2
 4 -8 1 781.5 58.27 1
 -4 -8 -1 939.42 57.81 4
 4 -8 1 839.32 58.38 2
 4 -8 1 919.67 57.92 4
 -4 -8 -1 906.78 58.09 2
 -4 -8 -1 1010.32 57.82 4
 4 8 1 952.56 57.87 3
 4 8 1 875.04 58.34 1
 -4 8 -1 1022.74 57.95 4
 -4 8 -1 814.8 58.34 2
 -4 8 -1 835.53 57.83 3
 4 8 1 980.02 57.86 3
 -4 8 -1 914.08 58.37 1
 -6 -8 -1 140.92 9.6 2
 6 -8 1 167.66 9.44 3
 -6 -8 -1 136.02 9.4 3
 6 -8 1 140.5 10.05 2
 -6 -8 -1 153.61 9.34 4
 -6 -8 -1 137.73 9.91 1
 6 -8 1 129.86 9.86 1
 6 -8 1 147.55 9.51 4
 -6 8 -1 157.42 9.53 4
 -6 8 -1 148.01 9.41 3
 6 8 1 142.48 9.41 3
 6 8 1 138.39 9.92 1
 -6 8 -1 132.36 9.86 1
 -6 8 -1 133.81 10.01 2
 6 8 1 141.53 9.58 2
 6 8 1 148.15 9.34 4
 -8 -8 -1 50.61 4.53 1
 8 -8 1 57.21 4.04 3
 8 -8 1 57.1 4.57 1
 -8 -8 -1 55.5 4.05 3
 -8 -8 -1 64.78 4.25 2
 -8 -8 -1 61.85 3.97 4
 8 -8 1 50.48 4.68 2
 8 -8 1 59.35 4.19 4
 8 8 1 64.32 4.65 1
 -8 8 -1 62.77 4.06 3
 8 8 1 58.85 4.05 3
 8 8 1 64.35 3.97 4
 8 8 1 56.41 4.18 2
 -8 8 -1 65.72 4.2 4
 -8 8 -1 64.81 4.65 1
 10 -8 1 289.34 17.91 3
 -10 -8 -1 279.3 17.82 4
 10 -8 1 290.81 18.46 1
 10 -8 1 334.37 18.94 2
 -10 -8 -1 251.07 18.43 1
 -10 -8 -1 263.35 18.04 2
 -10 -8 -1 278.42 17.92 3
 10 -8 1 246.26 18.02 4
 10 8 1 281.85 18.5 1
 -10 8 -1 284.66 18.46 1
 10 8 1 309.56 17.94 3
 -10 8 -1 300.03 17.91 3
 -10 8 -1 247.43 18.61 2
 10 8 1 270.55 17.81 4
 -10 8 -1 299.91 18.08 4
 10 8 1 243.16 18.01 2
 12 -8 1 237.8 15.71 4
 12 -8 1 275.5 16.62 2
 -12 -8 -1 234.6 15.43 4
 12 -8 1 268.47 16.15 1
 -12 -8 -1 248.76 16.17 1
 12 -8 1 221.77 15.49 3
 -12 -8 -1 232.61 15.52 3
 -12 -8 -1 239.95 15.69 2
 -12 8 -1 226.27 16.02 1
 -12 8 -1 283.79 15.76 4
 12 8 1 227.25 16.09 1
 -12 8 -1 243.3 15.51 3
 12 8 1 209.08 15.62 2
 -12 8 -1 251.71 16.48 2
 12 8 1 224.46 15.52 3
 12 8 1 254.94 15.43 4
 14 -8 1 134.74 9.06 3
 -14 -8 -1 140.94 9.1 3
 -14 -8 -1 147.39 9.32 2
 -14 -8 -1 134.52 8.99 4
 -14 -8 -1 137.71 9.74 1
 14 -8 1 125.63 10 2
 14 -8 1 146.41 9.32 4
 14 -8 1 150.4 9.7 1
 -14 8 -1 143.67 9.07 3
 -14 8 -1 136.19 10.05 2
 14 8 1 141.46 8.99 4
 -14 8 -1 130.14 9.27 4
 14 8 1 148.96 9.78 1
 14 8 1 144.15 9.28 2
 14 8 1 123.48 9.06 3
 -14 8 -1 145.15 9.67 1
 16 -8 1 56.94 5.07 2
 -16 -8 -1 52.15 4.28 2
 16 -8 1 56.26 4.01 3
 -16 -8 -1 58.1 4.75 1
 16 -8 1 54.87 4.26 4
 -16 -8 -1 54.8 4.04 3
 -16 -8 -1 64.24 3.98 4
 16 -8 1 60.81 4.67 1
 -16 8 -1 66.16 4.33 4
 16 8 1 61.68 4.75 1
 16 8 1 67.9 4.09 3
 -16 8 -1 59.44 4.02 3
 -16 8 -1 56.54 5.06 2
 16 8 1 59.02 3.96 4
 16 8 1 58.9 4.28 2
 -16 8 -1 55.71 4.59 1
 18 -8 1 64.05 5.35 1
 18 -8 1 77.38 6.15 2
 -18 -8 -1 75.56 4.83 3
 18 -8 1 77.19 4.8 3
 18 -8 1 59.26 5.02 4
 -18 -8 -1 74.12 5.18 2
 -18 -8 -1 63.58 5.47 1
 18 8 1 66.35 4.71 4
 -18 8 -1 77.17 5.47 1
 18 8 1 76.03 4.82 3
 -18 8 -1 76.52 4.79 3
 -18 8 -1 67.96 5.06 4
 18 8 1 69.32 5.1 2
 -18 8 -1 63.2 5.79 2
 18 8 1 72.28 5.51 1
 -20 -8 -1 59.92 4.34 3
 20 -8 1 69.38 5.75 2
 20 -8 1 60.54 4.3 3
 20 -8 1 64.31 4.98 1
 -20 -8 -1 67.73 5.18 1
 20 -8 1 79.28 4.78 4
 20 8 1 65.64 5.13 1
 -20 8 -1 66.53 4.62 4
 20 8 1 55.5 4.32 3
 -20 8 -1 60.11 4.93 1
 20 8 1 61.27 4.28 4
 -20 8 -1 64.58 4.3 3
 -20 8 -1 62.68 5.5 2
 22 -8 1 39.15 3.46 1
 22 -8 1 42.84 3.16 4
 -22 -8 -1 33.59 2.76 3
 -22 -8 -1 30.53 3.44 1
 22 -8 1 36.01 2.73 3
 22 -8 1 38.85 4.05 2
 -22 8 -1 41.19 2.75 3
 -22 8 -1 41.86 3.15 4
 22 8 1 37.84 3.53 1
 22 8 1 39.8 2.79 3
 -22 8 -1 39.7 4.03 2
 -22 8 -1 37.07 3.4 1
 24 -8 1 2.33 1.18 1
 -24 -8 -1 1.66 1.2 1
 -24 -8 -1 1.88 1.04 2
 -24 -8 -1 1.99 0.66 3
 24 -8 1 4.55 2 2
 -24 -8 -1 2.58 0.68 4
 24 -8 1 2.06 0.57 3
 -24 8 -1 2 0.58 3
 24 8 1 1.88 0.63 3
 24 8 1 1.88 1.22 1
 24 8 1 1.82 1.04 2
 -24 8 -1 1.42 1.35 2
 24 8 1 1.74 0.59 4
 -24 8 -1 1.83 0.86 4
 -24 8 -1 2.1 1.15 1
 26 -8 1 0.9 1.02 1
 -26 -8 -1 1 0.6 3
 -26 -8 -1 1.86 1.14 2
 26 -8 1 1.73 0.59 3
 -26 -8 -1 1.45 0.66 4
 -26 -8 -1 1.37 1.16 1
 26 -8 1 1.07 1.79 2
 26 8 1 1.2 1.13 1
 -26 8 -1 2.23 1.13 1
 -26 8 -1 -0.31 1.37 2
 26 8 1 2.71 1.24 2
 26 8 1 0.88 0.56 3
 26 8 1 1.98 0.67 4
 -26 8 -1 1.5 1 4
 -26 8 -1 1.14 0.55 3
 -28 -8 -1 15.79 2.45 2
 -28 -8 -1 14.28 1.49 3
 28 -8 1 16.95 1.5 3
 -28 -8 -1 15.25 1.61 4
 28 -8 1 12.48 2.16 1
 -28 -8 -1 17.05 2.54 1
 28 8 1 21.02 2.76 1
 28 8 1 18.31 1.54 3
 28 8 1 22.42 2.73 2
 -28 8 -1 18.34 2.51 1
 -28 8 -1 14.83 1.46 3
 28 8 1 15.84 1.59 4
 -30 -8 -1 28.36 3.11 2
 -30 -8 -1 26.28 2.3 4
 -30 -8 -1 29.62 3.23 1
 30 -8 1 27.07 2.14 3
 -30 -8 -1 27.57 2.21 3
 30 -8 1 24.95 3.93 2
 30 -8 1 30.28 3.06 1
 -30 8 -1 27 2.13 3
 30 8 1 33.7 3.23 2
 -30 8 -1 24.85 2.92 1
 -30 8 -1 23.88 3.78 2
 30 8 1 23.22 3.12 1
 30 8 1 25.32 2.16 3
 30 8 1 26.71 2.28 4
 -30 8 -1 25.59 2.54 4
 -32 -8 -1 6.5 1.04 3
 32 -8 1 6.15 2.5 2
 32 -8 1 7.89 1.02 3
 -32 -8 -1 7.05 1.82 2
 32 -8 1 4.59 1.57 1
 -32 -8 -1 3.62 1.65 1
 -32 -8 -1 6.3 1.1 4
 32 8 1 8.16 1.99 2
 32 8 1 3.96 1.52 1
 -32 8 -1 6.27 0.89 3
 -32 8 -1 5.58 1.41 4
 32 8 1 6.96 1.15 4
 -32 8 -1 6.13 1.68 1
 -32 8 -1 7.02 2.3 2
 32 8 1 6.04 0.99 3
 34 -8 1 -0.71 1.59 2
 -34 -8 -1 0.17 1.2 1
 34 -8 1 0.92 0.61 3
 -34 -8 -1 0.32 0.62 3
 -34 -8 -1 0.24 0.77 4
 34 -8 1 -0.17 1.19 1
 -34 -8 -1 0.54 1.31 2
 34 8 1 0.33 1.37 2
 -34 8 -1 0.18 1.06 4
 -34 8 -1 0.08 0.55 3
 34 8 1 -0.04 0.57 3
 -34 8 -1 0.18 1.62 2
 -34 8 -1 -0.91 1.01 1
 34 8 1 0.55 1.25 1
 34 8 1 0.62 0.8 4
 36 -8 1 7.07 2.52 2
 -36 -8 -1 6.58 1.24 4
 -36 -8 -1 6.48 2.04 2
 -36 -8 -1 7.74 2.01 1
 36 -8 1 5.93 1.8 1
 -36 -8 -1 4.62 1.01 3
 36 -8 1 6 1.02 3
 36 8 1 6.58 1.87 1
 -36 8 -1 9.21 2.87 2
 36 8 1 5.3 1.21 4
 -36 8 -1 8.74 1.97 1
 -36 8 -1 8.34 1.68 4
 36 8 1 6.86 2.13 2
 36 8 1 6.62 1.07 3
 -36 8 -1 7.15 1.02 3
 35 -9 -1 4.21 2.5 2
 35 -9 -1 5.85 1.81 1
 -35 -9 1 4.95 1.82 1
 35 -9 -1 4.68 0.95 3
 -35 -9 1 4.54 1.78 2
 -35 -9 1 7.76 1.27 4
 35 9 -1 9.06 2.22 2
 35 9 -1 6.4 1.21 4
 -35 9 1 4.18 2.18 2
 -35 9 1 7.2 1.87 1
 -35 9 1 7.37 1.05 3
 35 9 -1 8.4 2.14 1
 35 9 -1 8.21 1.17 3
 -35 9 1 8.17 1.69 4
 33 -9 -1 47.37 5.95 2
 -33 -9 1 42.73 4.09 2
 -33 -9 1 39.82 4.05 1
 33 -9 -1 34.69 3.84 1
 33 -9 -1 36.9 2.89 3
 -33 -9 1 36.86 3.08 4
 -33 9 1 39.46 2.89 3
 33 9 -1 36.26 3.03 4
 -33 9 1 43.49 4.8 2
 -33 9 1 38.06 3.43 4
 33 9 -1 35.08 3.91 1
 33 9 -1 43.48 4.1 2
 33 9 -1 33.81 2.91 3
 -33 9 1 41.81 3.95 1
 31 -9 -1 39.16 3.87 1
 31 -9 -1 40.85 4.65 2
 -31 -9 1 39.51 3.06 4
 -31 -9 1 37.56 2.96 3
 31 -9 -1 40.41 2.91 3
 -31 -9 1 36.52 3.85 2
 -31 -9 1 35.31 3.9 1
 -31 9 1 38.98 4.46 2
 -31 9 1 38.43 3.83 1
 31 9 -1 35.72 2.89 3
 -31 9 1 42.73 2.9 3
 -31 9 1 36.54 3.27 4
 31 9 -1 35.29 2.97 4
 31 9 -1 35.9 3.9 1
 31 9 -1 40.06 3.92 2
 29 -9 -1 -0.2 0.55 3
 -29 -9 1 1.02 0.71 4
 29 -9 -1 -0.12 1.11 1
 29 -9 -1 -0.28 1.79 2
 -29 -9 1 0.57 0.64 3
 -29 -9 1 0.95 1.22 1
 -29 -9 1 -0.36 1.1 2
 29 9 -1 -0.76 1 2
 -29 9 1 -0.83 0.96 1
 29 9 -1 0.35 0.65 4
 29 9 -1 -0.09 1.23 1
 -29 9 1 0.66 1.03 4
 -29 9 1 -0.23 0.54 3
 29 9 -1 -0.04 0.59 3
 -29 9 1 0.8 1.59 2
 -27 -9 1 23.76 3.12 1
 -27 -9 1 22.46 1.93 3
 27 -9 -1 23.84 1.9 3
 -27 -9 1 23.59 2.72 2
 27 -9 -1 20.75 2.77 1
 -27 -9 1 23.83 2 4
 27 9 -1 22.83 2.84 2
 -27 9 1 19.94 1.85 3
 27 9 -1 23.82 1.95 4
 -27 9 1 25.36 2.78 1
 27 9 -1 22.28 2.98 1
 27 9 -1 18.94 1.9 3
 25 -9 -1 83.21 6.46 1
 -25 -9 1 85.58 6.64 1
 -25 -9 1 81.55 6.33 2
 25 -9 -1 93.51 7.34 2
 -25 -9 1 85.84 5.68 4
 -25 -9 1 81.64 5.68 3
 25 -9 -1 79.98 5.61 3
 25 9 -1 74.37 5.61 3
 -25 9 1 75.14 6.93 2
 25 9 -1 77.93 5.62 4
 25 9 -1 93.16 6.43 2
 -25 9 1 85.38 5.61 3
 -25 9 1 88.75 6.01 4
 25 9 -1 86.86 6.63 1
 23 -9 -1 122.11 9.06 1
 -23 -9 1 123.7 8.92 2
 -23 -9 1 110.9 8.29 3
 -23 -9 1 138.25 9.34 1
 -23 -9 1 128.25 8.31 4
 23 -9 -1 139.68 8.32 3
 23 -9 -1 145.93 10.01 2
 23 9 -1 117.73 8.26 4
 -23 9 1 116.75 8.58 4
 23 9 -1 122.94 8.85 2
 23 9 -1 121.31 9.14 1
 -23 9 1 123.1 8.27 3
 -23 9 1 140.73 9.89 2
 23 9 -1 125.94 8.32 3
 -23 9 1 127.76 9.07 1
 21 -9 -1 108.19 7.04 3
 21 -9 -1 106.63 7.8 1
 -21 -9 1 109.07 7.62 2
 -21 -9 1 119.82 8.09 1
 -21 -9 1 95.93 7.05 3
 21 -9 -1 127.61 8.7 2
 -21 -9 1 102.07 7.02 4
 21 -9 -1 93.23 7.29 4
 21 9 -1 87.33 7.72 1
 -21 9 1 114.87 7.4 4
 21 9 -1 113.12 7.08 3
 -21 9 1 112.85 7.84 1
 -21 9 1 101.66 8.34 2
 -21 9 1 105.3 7.02 3
 19 -9 -1 20.07 2.11 4
 -19 -9 1 20.47 1.86 3
 -19 -9 1 24.24 2.74 1
 19 -9 -1 24.47 2.61 1
 19 -9 -1 24.61 1.88 3
 -19 -9 1 24.07 1.84 4
 19 -9 -1 26.28 3.5 2
 19 9 -1 22.13 2.8 1
 19 9 -1 22.76 1.85 3
 -19 9 1 25.73 2.19 4
 -19 9 1 23.96 2.65 1
 -19 9 1 23.44 1.86 3
 -19 9 1 18.89 2.98 2
 17 -9 -1 279.3 18.01 2
 17 -9 -1 234.33 16.67 3
 -17 -9 1 256.63 16.72 3
 17 -9 -1 271.79 16.99 4
 17 -9 -1 282.35 17.49 1
 -17 -9 1 301.12 17.67 1
 -17 9 1 254.79 16.93 4
 -17 9 1 267.6 16.7 3
 17 9 -1 267.98 17.09 2
 -17 9 1 256.56 17.84 2
 17 9 -1 222.98 16.67 3
 -17 9 1 270.08 17.42 1
 17 9 -1 255.15 16.64 4
 17 9 -1 234.4 17.37 1
 15 -9 -1 163.37 11.59 1
 -15 -9 1 178.75 11.74 1
 15 -9 -1 147.53 11.1 4
 -15 -9 1 161 11.24 2
 -15 -9 1 155.65 10.92 3
 15 -9 -1 195.34 10.97 3
 15 9 -1 144.49 10.9 3
 15 9 -1 181.1 11.73 1
 -15 9 1 161.47 11.94 2
 -15 9 1 168.62 10.92 3
 15 9 -1 166.75 10.85 4
 -15 9 1 181.03 11.16 4
 -15 9 1 176.55 11.63 1
 15 9 -1 177.27 11.25 2
 13 -9 -1 92.05 6.15 3
 -13 -9 1 96.21 6.18 3
 13 -9 -1 84.25 6.73 1
 -13 -9 1 84.91 6.81 1
 -13 -9 1 87.38 6.44 2
 13 -9 -1 89.58 6.36 4
 13 -9 -1 82.99 7.03 2
 -13 9 1 88.13 6.14 3
 13 9 -1 99.01 6.91 1
 13 9 -1 105.02 6.2 3
 13 9 -1 97.66 6.08 4
 -13 9 1 95.13 6.84 1
 13 9 -1 90.58 6.42 2
 -11 -9 1 34.2 2.86 2
 11 -9 -1 38.23 3.27 1
 -11 -9 1 36.34 3.3 1
 -11 -9 1 36.4 2.61 3
 11 -9 -1 40.01 2.62 3
 -11 -9 1 36.78 2.52 4
 11 9 -1 35.28 2.84 2
 -11 9 1 40.13 3.31 1
 11 9 -1 35.3 2.58 3
 -11 9 1 36 2.59 3
 -11 9 1 29.15 2.72 4
 11 9 -1 32.98 3.22 1
 -11 9 1 38.31 3.48 2
 11 9 -1 37.01 2.51 4
 -9 -9 1 3.26 1.05 1
 9 -9 -1 3.31 0.59 3
 9 -9 -1 1.65 1.22 2
 9 -9 -1 3.5 0.81 4
 -9 -9 1 1.29 0.39 4
 -9 -9 1 4.07 0.9 2
 9 -9 -1 4.47 1.2 1
 -9 -9 1 2.81 0.56 3
 9 9 -1 1.99 0.44 4
 9 9 -1 4.98 0.94 2
 9 9 -1 3.18 1.08 1
 -9 9 1 5.56 0.96 4
 -9 9 1 4.77 1.4 2
 9 9 -1 4.25 0.65 3
 -9 9 1 3.85 1.09 1
 -9 9 1 3.29 0.58 3
 7 -9 -1 782.17 53.04 1
 -7 -9 1 808.16 52.47 3
 7 -9 -1 837.75 52.48 3
 7 -9 -1 853.99 52.6 4
 -7 -9 1 808.18 53.07 1
 -7 -9 1 759.48 52.73 2
 7 -9 -1 828.55 53.23 2
 -7 9 1 876.06 53.14 1
 7 9 -1 708.51 52.97 1
 -7 9 1 920.06 52.61 4
 -7 9 1 786.72 53.17 2
 7 9 -1 777.24 52.73 2
 -7 9 1 800.42 52.47 3
 7 9 -1 891.97 52.49 3
 7 9 -1 886.9 52.43 4
 -5 -9 1 1489.93 92.2 3
 5 -9 -1 1380.44 92.83 2
 5 -9 -1 1509.57 92.29 4
 5 -9 -1 1453.63 92.81 1
 -5 -9 1 1410.75 92.76 1
 -5 -9 1 1453.42 92.53 2
 5 -9 -1 1360.85 92.18 3
 5 9 -1 1396.34 92.48 2
 5 9 -1 1445.4 92.79 1
 -5 9 1 1465.48 92.2 3
 -5 9 1 1498.43 92.28 4
 -5 9 1 1340.13 92.74 1
 -5 9 1 1438.82 92.84 2
 5 9 -1 1671.64 92.18 4
 5 9 -1 1401.51 92.18 3
 3 -9 -1 345.97 19.95 3
 -3 -9 1 308.27 19.9 4
 3 -9 -1 327.65 19.99 4
 3 -9 -1 284.93 20.45 2
 3 -9 -1 288.26 20.48 1
 -3 9 1 295.07 20.46 2
 -3 9 1 294.22 20.48 1
 3 9 -1 341.36 19.91 4
 -3 9 1 327.52 19.98 4
 3 9 -1 287.33 20.22 2
 3 9 -1 303.45 19.9 3
 -3 9 1 295.31 19.91 3
 3 9 -1 311.95 20.48 1
 -1 -9 1 32.04 2.41 4
 1 -9 -1 39.88 2.45 3
 1 -9 -1 28.52 2.94 1
 -1 9 1 33.79 3.04 1
 1 9 -1 33.04 3.03 1
 1 9 -1 29.76 2.88 1
 -1 9 1 30.59 2.42 3
 1 9 -1 33.06 2.41 3
 -1 9 1 38.89 2.47 4
 -1 9 1 33.4 2.88 2
 1 9 -1 34.1 2.42 3
 -1 -9 -1 816.02 49.56 4
 1 -9 1 790.09 49.58 4
 -1 -9 -1 711.61 49.92 2
 1 -9 1 788.59 49.59 4
 1 -9 1 717.98 49.98 2
 1 -9 1 748.41 50.06 2
 1 9 1 800.76 50.22 1
 -1 9 -1 842.13 49.59 3
 -1 9 -1 722.5 50.03 1
 -1 9 -1 765.25 49.54 3
 1 9 1 752.02 49.56 3
 1 9 1 776.87 49.55 3
 1 9 1 838.38 50.17 1
 -1 9 -1 809.39 50.21 1
 -3 -9 -1 1356.93 90.5 2
 -3 -9 -1 1407.05 90.55 2
 -3 -9 -1 1354.86 90.17 4
 3 -9 1 1518.3 90.29 4
 3 -9 1 1378.67 90.2 3
 3 -9 1 1473.3 90.85 2
 3 9 1 1400.72 90.22 3
 -3 9 -1 1414.47 90.8 1
 3 9 1 1447.69 90.8 1
 -3 9 -1 1527.69 90.28 4
 3 9 1 1407.6 90.84 1
 -3 9 -1 1376.68 90.21 3
 -3 9 -1 1224.95 90.67 2
 3 9 1 1556.22 90.23 3
 -5 -9 -1 910.32 52.44 4
 5 -9 1 821.05 53.15 2
 -5 -9 -1 821.36 52.74 2
 5 -9 1 820.45 53.07 1
 5 -9 1 889.75 52.59 4
 5 -9 1 783.11 52.47 3
 -5 9 -1 833.31 52.56 4
 -5 9 -1 833.79 53.15 2
 -5 9 -1 742.85 52.45 3
 5 9 1 745.62 52.45 3
 -5 9 -1 858.89 53.09 1
 7 -9 1 1.16 0.47 3
 -7 -9 -1 2.39 0.56 3
 7 -9 1 1.41 0.84 1
 7 -9 1 1.34 0.59 4
 -7 -9 -1 0.42 0.79 1
 -7 -9 -1 2.2 0.44 4
 7 -9 1 1.15 0.99 2
 -7 -9 -1 0.82 0.57 2
 -7 9 -1 0.61 0.45 3
 -7 9 -1 0.6 0.77 1
 7 9 1 2.27 0.99 1
 -7 9 -1 1.04 1.03 2
 -7 9 -1 1.82 0.66 4
 7 9 1 0.34 0.54 2
 7 9 1 1.49 0.49 3
 7 9 1 2.68 0.45 4
 9 -9 1 336.6 21.88 2
 -9 -9 -1 305.44 20.97 3
 -9 -9 -1 325.11 20.89 4
 9 -9 1 332.41 21.59 1
 9 -9 1 342.81 20.99 3
 -9 -9 -1 300.6 21.56 1
 -9 -9 -1 352.23 21.21 2
 9 -9 1 328.97 21.13 4
 -9 9 -1 325.74 21.58 1
 9 9 1 307.8 20.97 3
 -9 9 -1 348.71 21.14 4
 -9 9 -1 345.92 20.99 3
 9 9 1 333.1 20.89 4
 -9 9 -1 339.33 21.87 2
 9 9 1 296.86 21.12 2
 9 9 1 304.74 21.55 1
 -11 -9 -1 332.48 21.81 3
 11 -9 1 344.73 22.4 1
 11 -9 1 367.03 22.82 2
 11 -9 1 349.34 21.8 3
 -11 -9 -1 348.79 21.99 2
 -11 -9 -1 348.62 21.71 4
 -11 -9 -1 330.89 22.44 1
 11 -9 1 331.23 21.97 4
 -11 9 -1 354.4 22.44 1
 11 9 1 282.5 21.76 3
 11 9 1 358.1 21.98 2
 -11 9 -1 328.82 21.79 3
 11 9 1 320.91 22.4 1
 -11 9 -1 348.03 22.73 2
 -11 9 -1 340.21 21.96 4
 11 9 1 356.2 21.7 4
 -13 -9 -1 440.9 30.31 3
 13 -9 1 418.58 31.21 2
 13 -9 1 509.24 30.55 4
 -13 -9 -1 442.5 30.2 4
 -13 -9 -1 481.92 31.01 1
 13 -9 1 445.57 30.29 3
 13 -9 1 463.65 30.91 1
 -13 -9 -1 445.11 30.48 2
 13 9 1 483.79 30.49 2
 -13 9 -1 452.12 31.26 2
 -13 9 -1 485.56 30.51 4
 -13 9 -1 524.07 31.01 1
 13 9 1 464.29 30.99 1
 13 9 1 539.74 30.37 3
 13 9 1 492.39 30.21 4
 -13 9 -1 483.8 30.31 3
 -15 -9 -1 38.89 3.04 2
 15 -9 1 36.29 2.75 3
 -15 -9 -1 37.67 3.51 1
 15 -9 1 37.44 3.4 1
 15 -9 1 35.31 3.79 2
 -15 -9 -1 37.75 2.81 3
 15 -9 1 32.24 2.97 4
 -15 -9 -1 39.52 2.68 4
 -15 9 -1 37.93 3.77 2
 -15 9 -1 45.01 3.08 4
 -15 9 -1 41.93 2.79 3
 15 9 1 39.53 2.8 3
 -15 9 -1 39.59 3.44 1
 15 9 1 44.09 3.58 1
 15 9 1 40.8 2.68 4
 15 9 1 37.69 2.98 2
 -17 -9 -1 11.46 1.21 3
 17 -9 1 12.2 1.83 1
 17 -9 1 15.46 1.71 4
 -17 -9 -1 13.58 1.53 2
 -17 -9 -1 12.68 1.12 4
 17 -9 1 12.74 1.2 3
 -17 -9 -1 15.49 2.12 1
 17 -9 1 16.23 2.78 2
 -17 9 -1 17.91 2.22 1
 -17 9 -1 12.3 1.15 3
 -17 9 -1 13.06 2.38 2
 17 9 1 17.37 2.24 1
 17 9 1 10.78 1.19 3
 17 9 1 12.9 1.43 2
 -17 9 -1 9.15 1.33 4
 17 9 1 11.55 1.05 4
 19 -9 1 179.93 13.14 1
 19 -9 1 173.42 12.48 3
 -19 -9 -1 188.24 12.54 3
 19 -9 1 213.39 12.86 4
 -19 -9 -1 186.19 12.87 2
 -19 -9 -1 192.32 13.34 1
 19 9 1 209.21 12.88 2
 -19 9 -1 199.24 13.21 1
 -19 9 -1 193.94 12.78 4
 19 9 1 203.9 12.54 3
 19 9 1 176.99 13.21 1
 19 9 1 187.18 12.44 4
 -19 9 -1 194.9 12.5 3
 -19 9 -1 201.84 13.79 2
 21 -9 1 132.85 9.36 2
 21 -9 1 128.02 8.58 1
 21 -9 1 112.19 7.76 3
 -21 -9 -1 102.54 8.52 1
 -21 -9 -1 127.94 7.84 3
 21 9 1 112.85 7.72 4
 21 9 1 114.41 7.8 3
 -21 9 -1 111.41 8.99 2
 -21 9 -1 124.8 8.52 1
 -21 9 -1 111.04 8.04 4
 -21 9 -1 117.58 7.76 3
 21 9 1 125.02 8.69 1
 21 9 1 122.35 8.2 2
 23 -9 1 54.33 4.59 1
 23 -9 1 60.84 5.38 2
 -23 -9 -1 56.75 3.85 4
 -23 -9 -1 51.97 3.88 3
 23 -9 1 49.34 3.8 3
 -23 -9 -1 58.24 4.81 1
 -23 9 -1 50.69 5.05 2
 23 9 1 61.89 4.81 1
 -23 9 -1 54.46 4.2 4
 -23 9 -1 57.66 4.59 1
 23 9 1 59.38 3.91 3
 -23 9 -1 54.62 3.82 3
 25 -9 1 6.85 0.93 3
 -25 -9 -1 4.41 0.86 3
 -25 -9 -1 6.22 1.45 2
 -25 -9 -1 6.7 0.95 4
 -25 -9 -1 4.22 1.51 1
 25 -9 1 4.85 2.06 2
 25 -9 1 3.61 1.3 1
 25 9 1 5.43 0.86 4
 25 9 1 7.25 1 3
 25 9 1 5.59 1.4 2
 -25 9 -1 6.41 1.6 1
 -25 9 -1 5.53 1.21 4
 25 9 1 4.81 1.56 1
 -25 9 -1 4.8 0.81 3
 -25 9 -1 4.86 1.83 2
 27 -9 1 6.74 1.66 1
 27 -9 1 4.11 0.82 3
 -27 -9 -1 4.41 0.87 4
 -27 -9 -1 5.45 0.92 3
 -27 -9 -1 2.97 1.46 1
 -27 -9 -1 3.49 1.26 2
 -27 9 -1 4.6 1.48 1
 -27 9 -1 5.47 0.83 3
 27 9 1 4.27 0.84 3
 27 9 1 5.7 1.6 1
 27 9 1 4.43 0.83 4
 27 9 1 7.56 1.66 2
 -29 -9 -1 43.65 3.14 4
 -29 -9 -1 44.22 4.11 1
 -29 -9 -1 42.19 3.08 3
 -29 -9 -1 45.15 3.93 2
 29 -9 1 39.01 3 3
 29 -9 1 49.41 5.04 2
 29 -9 1 44.23 3.95 1
 29 9 1 37.49 3.06 4
 29 9 1 46.43 3.89 2
 -29 9 -1 35.77 4.36 2
 29 9 1 38.48 3.06 3
 -29 9 -1 48.43 3.98 1
 -29 9 -1 39.88 2.98 3
 29 9 1 46.49 4.14 1
 -29 9 -1 34.5 3.33 4
 -31 -9 -1 55.71 3.84 4
 31 -9 1 47.5 3.67 3
 -31 -9 -1 53.5 4.64 2
 31 -9 1 58.24 5.77 2
 31 -9 1 49.84 4.57 1
 -31 -9 -1 53.64 4.82 1
 -31 -9 -1 48.46 3.74 3
 -31 9 -1 52.04 4.12 4
 -31 9 -1 50.44 3.66 3
 -31 9 -1 52.81 4.57 1
 31 9 1 54.04 3.77 3
 31 9 1 49.66 3.77 4
 31 9 1 50.33 4.7 1
 31 9 1 56.87 4.68 2
 -31 9 -1 47.32 5.17 2
 -33 -9 -1 3.42 1.67 1
 33 -9 1 6.77 1.76 1
 -33 -9 -1 3.81 1.64 2
 33 -9 1 4.81 0.89 3
 -33 -9 -1 3.69 0.91 3
 33 -9 1 4.76 2.56 2
 -33 -9 -1 4.33 1.04 4
 33 9 1 6.43 1.1 4
 33 9 1 4.71 0.93 3
 -33 9 -1 6.35 1.43 4
 -33 9 -1 3.03 1.98 2
 33 9 1 4.98 1.74 1
 -33 9 -1 5 0.87 3
 -33 9 -1 4.54 1.63 1
 33 9 1 6.59 1.83 2
 -35 -9 -1 0.21 0.78 4
 -35 -9 -1 0.92 1.34 2
 -35 -9 -1 0.78 1.36 1
 35 -9 1 -1.25 1.58 2
 35 -9 1 0.58 0.63 3
 35 -9 1 -0.1 1.13 1
 35 9 1 -0.96 1.18 1
 35 9 1 1.46 1.45 2
 -35 9 -1 -0.84 1.1 4
 35 9 1 0.26 0.78 4
 -35 9 -1 0.4 1.18 1
 -35 9 -1 -0.12 0.56 3
 35 9 1 0.82 0.69 3
 -35 9 -1 1.08 1.89 2
 34 -10 -1 2.76 0.81 3
 -34 -10 1 4.03 1.03 4
 34 -10 -1 3.51 2.1 2
 -34 -10 1 4.62 1.8 1
 34 -10 -1 4.77 1.76 1
 -34 -10 1 5.19 1.77 2
 34 10 -1 5.19 1.88 2
 -34 10 1 3.33 0.85 3
 34 10 -1 3.1 1.65 1
 34 10 -1 3.79 0.97 4
 34 10 -1 2.36 0.85 3
 -34 10 1 2.78 1.94 2
 -34 10 1 5.75 1.39 4
 -34 10 1 2.59 1.53 1
 32 -10 -1 4.48 2.21 2
 32 -10 -1 4.4 1.64 1
 -32 -10 1 5.92 1.74 2
 -32 -10 1 5.65 1.94 1
 -32 -10 1 5.41 1.09 4
 32 -10 -1 5.44 0.92 3
 32 10 -1 5.62 1.79 2
 32 10 -1 4.66 1.03 4
 -32 10 1 5.89 2.28 2
 -32 10 1 5.21 1.7 1
 32 10 -1 6.08 1.79 1
 32 10 -1 6.41 1.05 3
 -32 10 1 7.78 1.69 4
 -32 10 1 5.61 0.95 3
 -30 -10 1 25.97 3.09 2
 -30 -10 1 22.74 3.3 1
 30 -10 -1 28.11 2.23 3
 30 -10 -1 26.31 4.24 2
 30 -10 -1 31.47 3.67 1
 -30 -10 1 27.6 2.32 4
 -30 10 1 28.73 2.21 3
 30 10 -1 31.64 3.4 1
 -30 10 1 25.41 2.58 4
 30 10 -1 24.75 2.27 4
 30 10 -1 25.35 3.05 2
 -30 10 1 29.73 3.2 1
 -30 10 1 26.51 3.98 2
 30 10 -1 25.6 2.26 3
 -28 -10 1 6.88 1.04 3
 28 -10 -1 8.01 1.07 3
 -28 -10 1 6.16 1.01 4
 28 -10 -1 5.37 1.65 1
 -28 -10 1 6.91 1.67 2
 -28 -10 1 7.12 1.93 1
 28 -10 -1 6.54 2.41 2
 -28 10 1 6.56 1.4 4
 -28 10 1 5.49 0.93 3
 -28 10 1 6.06 1.65 1
 28 10 -1 7.03 1.01 4
 28 10 -1 7.73 1.94 1
 28 10 -1 5.09 1.62 2
 28 10 -1 2.5 0.68 3
 -28 10 1 5.44 2.11 2
 -26 -10 1 13.17 1.45 3
 26 -10 -1 13.54 1.36 3
 -26 -10 1 15.28 2.14 2
 -26 -10 1 16.27 2.69 1
 -26 -10 1 11.95 1.39 4
 26 -10 -1 14.65 2.35 1
 26 10 -1 12.94 2.34 1
 -26 10 1 13.4 1.39 3
 -26 10 1 13.18 2.24 1
 -26 10 1 7.23 2.14 2
 26 10 -1 11.53 1.93 2
 26 10 -1 11.81 1.35 4
 26 10 -1 12.01 1.38 3
 -24 -10 1 92.3 6.27 4
 -24 -10 1 96.46 6.94 2
 -24 -10 1 82.86 6.27 3
 24 -10 -1 90.69 6.25 3
 -24 -10 1 107.41 7.43 1
 24 -10 -1 91.57 7.09 1
 24 -10 -1 114.87 8.16 2
 24 10 -1 101.44 6.91 2
 -24 10 1 91.23 6.57 4
 -24 10 1 97.84 6.27 3
 24 10 -1 91.74 7.19 1
 24 10 -1 80.1 6.2 4
 24 10 -1 95.42 6.31 3
 -24 10 1 100.03 7.15 1
 -24 10 1 92.75 7.68 2
 22 -10 -1 94.2 6.1 3
 -22 -10 1 82.94 6.05 4
 -22 -10 1 93.73 6.14 3
 22 -10 -1 94.27 6.97 1
 -22 -10 1 95.21 7.1 1
 -22 -10 1 93.42 6.68 2
 22 -10 -1 93.25 7.59 2
 -22 10 1 103.59 7.04 1
 22 10 -1 92.42 7.04 1
 -22 10 1 91.07 6.07 3
 22 10 -1 84.74 6.04 4
 -22 10 1 78.5 7.26 2
 -22 10 1 88.04 6.37 4
 22 10 -1 90.11 6.12 3
 20 -10 -1 22.5 2.43 4
 20 -10 -1 33.55 3.55 2
 -20 -10 1 24.8 1.96 4
 -20 -10 1 24.53 2.03 3
 20 -10 -1 25.88 2.85 1
 20 -10 -1 24.25 2 3
 -20 -10 1 27.91 3.21 1
 20 10 -1 26.27 2.05 3
 -20 10 1 24.77 3.72 2
 -20 10 1 22.58 2.24 4
 -20 10 1 24.25 1.99 3
 20 10 -1 24.76 3.14 1
 -20 10 1 25.91 2.86 1
 18 -10 -1 0.19 0.51 3
 -18 -10 1 -0 0.24 2
 -18 -10 1 0.16 0.96 1
 -18 -10 1 0.81 0.58 3
 -18 -10 1 0.43 0.47 4
 18 -10 -1 1.98 0.83 4
 18 -10 -1 -0.44 1.24 2
 18 -10 -1 0.13 1.01 1
 18 10 -1 0.39 0.96 1
 -18 10 1 0.78 1.01 1
 18 10 -1 0.41 0.54 3
 18 10 -1 0.67 0.4 4
 18 10 -1 1.07 0.83 2
 -18 10 1 0.9 1.27 2
 -18 10 1 0.59 0.52 3
 -18 10 1 0.23 0.72 4
 16 -10 -1 190.3 12.28 1
 16 -10 -1 166.47 11.69 4
 -16 -10 1 169.77 11.48 3
 -16 -10 1 174.3 12.3 1
 16 -10 -1 222.73 13.01 2
 16 -10 -1 197.33 11.49 3
 16 10 -1 186.95 11.82 2
 16 10 -1 170.06 11.38 4
 16 10 -1 161.19 12.18 1
 -16 10 1 165.25 12.53 2
 -16 10 1 168.34 12.15 1
 -16 10 1 170.63 11.67 4
 -16 10 1 182.09 11.47 3
 16 10 -1 155.68 11.45 3
 14 -10 -1 288.01 18.29 4
 14 -10 -1 268.11 19.12 2
 -14 -10 1 297.84 18.44 2
 -14 -10 1 280.22 18.09 3
 14 -10 -1 285.52 18.8 1
 14 -10 -1 260.87 18.04 3
 -14 -10 1 260.9 18.78 1
 -14 10 1 311.6 18.9 1
 14 10 -1 297.64 18.89 1
 14 10 -1 296.46 18.09 3
 -14 10 1 223.69 18.85 2
 14 10 -1 271.52 18.34 2
 -14 10 1 277.53 18.06 3
 14 10 -1 292.56 17.99 4
 12 -10 -1 114.52 7.57 3
 -12 -10 1 117.66 7.91 2
 12 -10 -1 111.75 8.26 1
 -12 -10 1 115.75 7.59 3
 -12 -10 1 110.92 8.3 1
 12 10 -1 112.46 7.86 2
 12 10 -1 117.52 8.35 1
 -12 10 1 111.78 8.26 1
 12 10 -1 115.61 7.49 4
 -12 10 1 113.86 7.57 3
 12 10 -1 111.33 7.58 3
 -12 10 1 122.44 8.61 2
 -12 10 1 116.06 7.75 4
 10 -10 -1 23.26 2.45 1
 10 -10 -1 25.14 3.16 2
 10 -10 -1 22.34 1.74 3
 -10 -10 1 24.96 2.53 1
 -10 -10 1 20.46 1.74 3
 10 -10 -1 21.25 1.9 4
 -10 -10 1 23.01 2.08 2
 10 10 -1 22.86 2.04 2
 10 10 -1 23.85 2.46 1
 -10 10 1 20.81 1.88 4
 -10 10 1 25.47 1.78 3
 -10 10 1 23.92 2.5 1
 -10 10 1 22.07 2.58 2
 10 10 -1 17.78 1.68 3
 10 10 -1 19.41 1.62 4
 8 -10 -1 194.62 12.96 3
 8 -10 -1 210.21 13.88 2
 -8 -10 1 191.03 13.27 2
 8 -10 -1 183.36 13.07 4
 -8 -10 1 205.67 13.69 1
 8 -10 -1 209.7 13.69 1
 -8 -10 1 195.61 12.97 3
 -8 10 1 217.78 13.89 2
 -8 10 1 214.51 12.99 3
 -8 10 1 206.62 13.1 4
 -8 10 1 234.25 13.81 1
 8 10 -1 180.59 13.58 1
 8 10 -1 204.08 13.29 2
 8 10 -1 179.24 12.89 4
 6 -10 -1 293.69 19.64 2
 -6 -10 1 290.94 19.52 1
 -6 -10 1 276.68 18.86 3
 6 -10 -1 296.82 18.98 4
 6 -10 -1 312.45 19.6 1
 6 -10 -1 309.77 18.89 3
 -6 -10 1 258.17 18.8 4
 -6 10 1 288.06 19.54 1
 6 10 -1 296.66 18.87 3
 6 10 -1 289.48 19.2 2
 6 10 -1 307.35 18.84 4
 6 10 -1 308.13 19.57 1
 -6 10 1 309.35 18.89 3
 -6 10 1 277.45 18.94 4
 4 -10 -1 259.72 17.53 3
 -4 -10 1 311.22 18.29 1
 4 -10 -1 299.24 18.31 2
 -4 -10 1 267.62 17.51 4
 -4 -10 1 276.44 17.53 3
 4 -10 -1 280.61 17.62 4
 4 -10 -1 263.66 18.2 1
 -4 10 1 270.82 18.19 2
 -4 10 1 247.91 17.57 4
 -4 10 1 309.41 18.33 1
 -4 10 1 265.46 17.53 3
 4 10 -1 294.5 18.24 1
 4 10 -1 231.19 17.49 3
 2 -10 -1 53.34 4.31 1
 -2 -10 1 49.05 3.59 4
 -2 -10 1 52.79 4.06 2
 2 -10 -1 52.68 3.62 3
 2 -10 -1 51.02 4.17 2
 -2 -10 1 57.33 3.65 4
 2 -10 -1 52.55 3.65 4
 -2 10 1 50.23 4.27 1
 -2 10 1 57.06 4.25 2
 -2 10 1 51.48 3.62 3
 -2 10 1 50.83 3.65 4
 0 -10 -1 352.63 23.25 4
 0 -10 1 367.04 23.27 4
 0 -10 -1 387.41 23.26 4
 0 -10 -1 321.6 23.68 2
 0 -10 1 367.04 23.8 2
 0 -10 1 319.19 23.65 2
 0 -10 -1 333.78 23.64 2
 0 -10 1 372.01 23.27 4
 0 10 1 357.92 23.25 3
 0 10 -1 316.43 23.2 3
 0 10 1 363.35 23.93 1
 0 10 -1 369.25 23.86 1
 0 10 -1 405.26 24.03 1
 0 10 1 415.43 23.27 3
 0 10 -1 384.97 23.27 3
 2 -10 1 200.16 13.31 2
 2 -10 1 199.43 13.39 2
 2 -10 1 185.66 12.79 4
 -2 -10 -1 221.43 12.77 4
 2 -10 1 194.68 12.79 4
 2 10 1 180.89 13.4 1
 2 10 1 183.43 12.76 3
 -2 10 -1 219.57 13.52 1
 2 10 1 210.5 12.76 3
 -2 10 -1 172.06 13.25 1
 -2 10 -1 208.03 12.78 3
 -2 10 -1 188.64 12.73 3
 2 10 1 189.72 13.34 1
 4 -10 1 154.27 9.84 1
 4 -10 1 140.48 9.08 3
 -4 -10 -1 138.85 9.44 2
 4 -10 1 134.89 9.15 4
 -4 -10 -1 129.7 9.02 4
 4 -10 1 141.22 9.78 2
 4 10 1 123.82 9.07 3
 -4 10 -1 152.15 9.11 3
 -4 10 -1 138.05 9.74 2
 -4 10 -1 139.83 9.16 4
 4 10 1 151.44 9.1 3
 -4 10 -1 135.24 9.72 1
 4 10 1 129.99 9.75 1
 6 -10 1 32.26 2.6 3
 -6 -10 -1 37.22 2.93 2
 6 -10 1 34.01 2.7 4
 6 -10 1 35.15 3.25 1
 6 -10 1 43.24 3.48 2
 -6 10 -1 36.85 2.62 3
 -6 10 -1 38.87 2.73 4
 6 10 1 33.37 2.58 3
 -6 10 -1 39.96 3.36 1
 6 10 1 39.73 3.32 1
 -6 10 -1 39.68 3.39 2
 -8 -10 -1 10.8 1.75 1
 8 -10 1 13.95 2.07 1
 -8 -10 -1 8.5 0.87 4
 -8 -10 -1 7.65 1.2 2
 -8 -10 -1 10.21 1.07 3
 8 -10 1 10.98 1.02 3
 8 -10 1 7.7 1.13 4
 8 -10 1 8.6 1.85 2
 8 10 1 8.8 1.2 2
 -8 10 -1 9.94 1.01 3
 8 10 1 7.51 0.86 4
 -8 10 -1 10.35 1.74 1
 -8 10 -1 7.63 1.69 2
 8 10 1 9.79 1.02 3
 8 10 1 10.85 1.82 1
 -8 10 -1 12.54 1.34 4
 10 -10 1 149.31 9.87 3
 -10 -10 -1 156.68 10.11 2
 10 -10 1 159.15 10.86 2
 -10 -10 -1 152.54 9.78 4
 10 -10 1 161.45 10.59 1
 10 -10 1 154.45 10.06 4
 -10 -10 -1 146.28 10.56 1
 -10 -10 -1 145.27 9.88 3
 10 10 1 166.99 9.91 3
 -10 10 -1 164.91 10.63 1
 10 10 1 151.52 10.59 1
 10 10 1 132.89 10.02 2
 -10 10 -1 133.99 9.98 4
 -10 10 -1 144.83 9.86 3
 10 10 1 156.31 9.78 4
 -10 10 -1 154.44 10.79 2
 12 -10 1 255.9 19.2 2
 -12 -10 -1 274.93 18.29 3
 12 -10 1 288.18 18.28 3
 12 -10 1 284.05 18.95 1
 -12 -10 -1 291.47 19.05 1
 -12 -10 -1 269.51 18.47 2
 -12 -10 -1 283.9 18.18 4
 12 -10 1 293.88 18.49 4
 -12 10 -1 307.31 19.04 1
 -12 10 -1 303.65 18.49 4
 -12 10 -1 285.54 18.28 3
 12 10 1 240.51 18.87 1
 12 10 1 285.71 18.29 3
 -12 10 -1 316.1 19.44 2
 12 10 1 280.29 18.17 4
 12 10 1 281.95 18.47 2
 14 -10 1 74.65 5.06 3
 -14 -10 -1 71.12 5.81 1
 14 -10 1 68.74 5.7 1
 -14 -10 -1 76.01 5.31 2
 14 -10 1 68.01 6.06 2
 -14 -10 -1 74.88 5.1 3
 -14 -10 -1 73.56 4.96 4
 14 -10 1 84.25 5.36 4
 14 10 1 75.88 4.96 4
 14 10 1 80.38 5.91 1
 -14 10 -1 69.27 6 2
 -14 10 -1 70.45 5.25 4
 -14 10 -1 81.67 5.09 3
 14 10 1 74.63 5.26 2
 14 10 1 70.03 5.08 3
 -14 10 -1 88.88 5.93 1
 16 -10 1 0.15 1.1 2
 -16 -10 -1 -0.17 0.5 3
 -16 -10 -1 0.47 0.96 1
 16 -10 1 -0.1 0.71 4
 16 -10 1 -0.19 0.46 3
 16 -10 1 0.02 0.82 1
 -16 -10 -1 0.24 0.39 4
 -16 -10 -1 0.57 0.64 2
 16 10 1 0.87 0.96 1
 16 10 1 0.32 0.48 3
 -16 10 -1 -0.88 0.97 2
 -16 10 -1 0.02 0.5 3
 16 10 1 0.35 0.35 4
 -16 10 -1 0.32 0.68 4
 16 10 1 0.5 0.6 2
 -16 10 -1 -0.87 0.84 1
 -18 -10 -1 74.1 5.07 2
 18 -10 1 65.89 5.02 4
 18 -10 1 59.22 5.82 2
 -18 -10 -1 65.68 5.54 1
 18 -10 1 65.39 5.41 1
 -18 -10 -1 71.29 4.77 3
 18 -10 1 69.63 4.72 3
 -18 10 -1 66.11 5.94 2
 -18 10 -1 72.24 4.72 3
 -18 10 -1 75.85 5.06 4
 18 10 1 68.11 4.97 2
 18 10 1 61.79 4.72 3
 -18 10 -1 71.78 5.49 1
 18 10 1 66.63 5.51 1
 18 10 1 72.72 4.62 4
 20 -10 1 105.31 7.73 2
 20 -10 1 84.79 6.56 4
 -20 -10 -1 87.96 6.46 2
 20 -10 1 94.81 6.09 3
 -20 -10 -1 89.37 6.13 3
 -20 -10 -1 96.22 7.06 1
 20 -10 1 94.72 6.87 1
 20 10 1 93.38 6.43 2
 -20 10 -1 93.81 6.86 1
 20 10 1 85.68 6.09 3
 -20 10 -1 91.57 6.38 4
 20 10 1 86.85 5.99 4
 -20 10 -1 93.28 6.09 3
 -20 10 -1 85.89 7.3 2
 20 10 1 88.33 6.91 1
 -22 -10 -1 156.62 10.46 1
 22 -10 1 144.53 9.41 3
 -22 -10 -1 140.48 9.36 4
 -22 -10 -1 134.96 9.44 3
 22 -10 1 146.92 10.9 2
 22 10 1 155.47 10.4 1
 22 10 1 141.71 9.79 2
 -22 10 -1 144.34 10.8 2
 -22 10 -1 143.05 10.16 1
 -22 10 -1 147.16 9.73 4
 22 10 1 133.37 9.42 3
 -22 10 -1 144.03 9.39 3
 -24 -10 -1 17.65 2.62 1
 24 -10 1 18.02 1.56 3
 24 -10 1 16.8 3.15 2
 -24 -10 -1 15.84 1.5 4
 24 -10 1 14.04 2.29 1
 -24 -10 -1 20.62 2.16 2
 -24 -10 -1 14.3 1.55 3
 24 10 1 19.08 1.62 3
 -24 10 -1 18.58 2.58 1
 -24 10 -1 19.02 3.16 2
 -24 10 -1 16.24 1.88 4
 24 10 1 15.57 2.61 1
 -24 10 -1 17.56 1.53 3
 -26 -10 -1 37.89 2.83 3
 26 -10 1 36.72 3.64 1
 26 -10 1 40.57 2.8 3
 -26 -10 -1 37.52 3.81 1
 -26 -10 -1 33.55 2.76 4
 -26 -10 -1 35.76 3.39 2
 26 10 1 38.7 2.82 3
 26 10 1 36.59 2.74 4
 26 10 1 42.64 3.45 2
 26 10 1 34.05 3.69 1
 -26 10 -1 34.99 2.73 3
 -26 10 -1 38.83 3.64 1
 -28 -10 -1 49.09 3.59 4
 -28 -10 -1 47.28 3.59 3
 -28 -10 -1 54.92 4.35 2
 28 -10 1 48.84 3.55 3
 -28 -10 -1 54.06 4.69 1
 28 -10 1 49.67 4.47 1
 28 -10 1 47.44 5.21 2
 28 10 1 47.78 3.57 3
 28 10 1 49.9 4.59 1
 -28 10 -1 61.25 4.59 1
 28 10 1 50.82 4.27 2
 -28 10 -1 53.93 4 4
 -28 10 -1 51.28 5.13 2
 -28 10 -1 49.64 3.53 3
 28 10 1 42.78 3.52 4
 -30 -10 -1 22.5 3.25 1
 -30 -10 -1 19 1.89 3
 30 -10 1 24.91 3.12 1
 30 -10 1 28.62 4.35 2
 -30 -10 -1 22.8 1.98 4
 30 -10 1 19.45 1.84 3
 -30 -10 -1 23.63 2.73 2
 30 10 1 26.44 2.82 2
 30 10 1 21.86 3.04 1
 -30 10 -1 22.4 2.33 4
 -30 10 -1 21.03 1.85 3
 -30 10 -1 23.78 2.96 1
 30 10 1 20.51 1.95 3
 -30 10 -1 26.2 3.93 2
 30 10 1 20.71 1.92 4
 32 -10 1 2.28 0.71 3
 -32 -10 -1 1.08 0.77 4
 32 -10 1 1.78 1.29 1
 -32 -10 -1 1.35 1.31 2
 -32 -10 -1 3.49 1.61 1
 32 -10 1 0.87 1.84 2
 32 10 1 1.37 0.75 3
 -32 10 -1 1.69 1.34 1
 -32 10 -1 1.79 1.83 2
 32 10 1 0.69 1.24 2
 -32 10 -1 0.97 1.09 4
 32 10 1 1.47 1.37 1
 -32 10 -1 1.61 0.66 3
 32 10 1 0.25 0.69 4
 -34 -10 -1 -0.11 1.21 1
 -34 -10 -1 1.07 1.34 2
 -34 -10 -1 0.61 0.75 4
 34 -10 1 0.16 0.65 3
 34 -10 1 1.5 1.98 2
 34 -10 1 0.43 1.23 1
 34 10 1 1.18 1.4 2
 34 10 1 1.06 0.68 3
 -34 10 -1 1.03 0.68 3
 -34 10 -1 0.2 1.01 4
 34 10 1 2.11 1.45 1
 -34 10 -1 0.64 1.23 1
 -34 10 -1 0.96 1.71 2
 34 10 1 1.18 0.77 4
 33 -11 -1 13.64 2.59 1
 33 -11 -1 24.51 4.29 2
 -33 -11 1 14.03 2.8 1
 -33 -11 1 17.85 2.82 2
 33 -11 -1 20.45 1.8 3
 -33 -11 1 18.24 1.9 4
 33 11 -1 18.22 1.82 3
 33 11 -1 17.88 1.85 4
 33 11 -1 22.11 3.27 1
 -33 11 1 20.23 1.79 3
 -33 11 1 15.96 2.23 4
 -33 11 1 24.51 4.12 2
 -33 11 1 18.19 2.83 1
 33 11 -1 22.6 2.98 2
 31 -11 -1 17.87 1.67 3
 -31 -11 1 17.22 1.77 4
 -31 -11 1 18.72 2.72 2
 -31 -11 1 14.51 2.65 1
 31 -11 -1 25.5 4.33 2
 31 -11 -1 14.97 2.55 1
 -31 11 1 21.22 3.67 2
 -31 11 1 16.64 1.62 3
 31 11 -1 19.12 2.72 2
 31 11 -1 15.93 1.73 3
 -31 11 1 18.86 2.29 4
 -31 11 1 20.75 2.88 1
 31 11 -1 13.8 1.64 4
 31 11 -1 17.61 2.89 1
 29 -11 -1 2.71 2.2 2
 -29 -11 1 1.7 1.42 1
 29 -11 -1 1.52 0.69 3
 29 -11 -1 1.65 1.34 1
 -29 -11 1 0.63 1.17 2
 -29 -11 1 1.21 0.72 4
 29 11 -1 1.87 0.76 3
 29 11 -1 3 1.54 1
 -29 11 1 0.59 1.28 1
 -29 11 1 2.95 1.84 2
 29 11 -1 1.06 0.69 4
 -29 11 1 0.75 1.12 4
 29 11 -1 3.31 1.39 2
 -29 11 1 1.64 0.7 3
 -27 -11 1 13.06 1.47 4
 27 -11 -1 15.15 2.63 1
 -27 -11 1 15.6 2.73 1
 -27 -11 1 14.29 1.58 3
 -27 -11 1 13.38 2.26 2
 27 -11 -1 19.15 3.55 2
 27 -11 -1 14.21 1.48 3
 27 11 -1 11.96 1.43 4
 27 11 -1 17.26 2.39 2
 27 11 -1 18.88 2.92 1
 27 11 -1 14.12 1.5 3
 -27 11 1 13.41 1.44 3
 -27 11 1 14.75 1.94 4
 -27 11 1 14.66 2.46 1
 -27 11 1 17.03 3.2 2
 25 -11 -1 72.8 4.46 3
 25 -11 -1 65.2 5.4 1
 -25 -11 1 55.61 5.35 1
 -25 -11 1 63.2 5.08 2
 -25 -11 1 54.93 4.4 3
 -25 -11 1 58.89 4.38 4
 25 11 -1 62.76 4.38 4
 -25 11 1 64.93 5.92 2
 -25 11 1 65.5 4.4 3
 25 11 -1 57.33 5.3 1
 25 11 -1 69.02 5.08 2
 -25 11 1 66.98 5.36 1
 25 11 -1 62.03 4.44 3
 23 -11 -1 82.42 6.7 2
 23 -11 -1 67.04 5.69 1
 23 -11 -1 67.09 4.8 3
 -23 -11 1 73.02 5.44 2
 -23 -11 1 74.93 4.88 3
 -23 -11 1 63.96 5.76 1
 -23 -11 1 66.23 4.78 4
 23 11 -1 62.32 4.73 4
 23 11 -1 72.68 4.87 3
 23 11 -1 73.94 5.39 2
 23 11 -1 64.32 5.72 1
 -23 11 1 79.37 5.84 1
 -23 11 1 72.36 4.82 3
 21 -11 -1 76.17 5.4 3
 -21 -11 1 83.04 5.46 3
 -21 -11 1 73.48 5.34 4
 21 -11 -1 72.23 6.71 2
 -21 -11 1 83.17 5.94 2
 -21 -11 1 80.3 6.42 1
 21 -11 -1 79.81 6.28 1
 -21 11 1 79.16 5.39 3
 -21 11 1 81.56 6.79 2
 -21 11 1 85 6.34 1
 21 11 -1 78.08 6.32 1
 21 11 -1 78.26 5.43 3
 -21 11 1 83.63 5.72 4
 -19 -11 1 -0.01 0.26 2
 19 -11 -1 1.45 1.08 1
 -19 -11 1 1.58 0.61 3
 19 -11 -1 1.29 0.61 3
 -19 -11 1 2.56 1.29 1
 19 -11 -1 1.75 1.62 2
 -19 -11 1 1.68 0.56 4
 -19 11 1 1.53 0.83 4
 -19 11 1 1.54 1.47 2
 19 11 -1 2.86 1.3 1
 -19 11 1 1.43 0.6 3
 19 11 -1 1.49 0.66 3
 -19 11 1 0.78 1.07 1
 19 11 -1 0 0.24 2
 17 -11 -1 162.21 9.86 3
 17 -11 -1 176.53 11.36 2
 -17 -11 1 152.63 9.87 3
 17 -11 -1 150.58 10.65 1
 -17 -11 1 161.9 9.78 4
 -17 -11 1 137.8 10.66 1
 17 -11 -1 132.21 10.03 4
 -17 11 1 177.06 10.18 4
 17 11 -1 140.15 10.64 1
 17 11 -1 158.21 9.87 3
 17 11 -1 137.28 10.12 2
 -17 11 1 148.25 10.62 1
 17 11 -1 123.17 9.69 4
 -17 11 1 152.4 11.1 2
 -17 11 1 149.64 9.83 3
 15 -11 -1 446 28.93 3
 15 -11 -1 424.17 29.66 1
 -15 -11 1 442.87 28.95 3
 15 -11 -1 454.99 29.17 4
 -15 -11 1 419.11 29.72 1
 15 -11 -1 387.9 29.94 2
 -15 11 1 467 28.94 3
 15 11 -1 456.84 29.25 2
 -15 11 1 462.19 29.76 1
 -15 11 1 471.27 29.16 4
 15 11 -1 420.37 28.93 3
 15 11 -1 496.82 29.89 1
 15 11 -1 475.02 28.86 4
 -15 11 1 483.75 30.18 2
 13 -11 -1 115.72 8.72 1
 13 -11 -1 122.45 9.13 2
 13 -11 -1 117.1 8.19 4
 -13 -11 1 120.81 8.8 1
 13 -11 -1 140.19 8.03 3
 -13 -11 1 118.83 7.99 3
 13 11 -1 101.89 8.65 1
 13 11 -1 118.56 7.99 3
 -13 11 1 132.15 8.85 1
 -13 11 1 122.89 7.99 3
 13 11 -1 124.55 7.9 4
 13 11 -1 129.68 8.34 2
 -13 11 1 110.82 8.13 4
 -13 11 1 102.25 8.85 2
 11 -11 -1 20.08 2.83 2
 11 -11 -1 15.13 1.39 3
 -11 -11 1 14.98 1.42 3
 -11 -11 1 18.78 2.48 1
 11 -11 -1 14.22 1.68 4
 11 -11 -1 17.58 2.37 1
 11 11 -1 15.12 1.69 2
 -11 11 1 13.93 1.54 4
 11 11 -1 14.82 1.28 4
 -11 11 1 19.63 2.52 1
 11 11 -1 15.95 1.38 3
 11 11 -1 9.65 1.77 1
 -11 11 1 15.7 2.41 2
 -11 11 1 16.99 1.42 3
 9 -11 -1 103.37 8.36 2
 9 -11 -1 122.66 7.52 3
 -9 -11 1 114.84 7.43 4
 9 -11 -1 118.51 7.65 4
 -9 -11 1 111.36 7.49 3
 -9 -11 1 108.03 8.23 1
 9 -11 -1 120.12 8.31 1
 9 11 -1 121.95 7.51 3
 9 11 -1 107.47 7.79 2
 9 11 -1 100.17 8.15 1
 -9 11 1 113.61 8.26 1
 -9 11 1 101.35 8.27 2
 -9 11 1 111.39 7.49 3
 -9 11 1 113.93 7.63 4
 7 -11 -1 491.42 33.35 2
 7 -11 -1 498.89 32.53 3
 -7 -11 1 527.59 32.55 3
 -7 -11 1 531.94 32.5 4
 7 -11 -1 527.4 32.67 4
 -7 -11 1 461.66 33.17 1
 7 -11 -1 532.86 33.33 1
 -7 11 1 501.85 32.63 4
 -7 11 1 553.34 32.57 3
 -7 11 1 480.96 33.22 1
 7 11 -1 471.77 32.51 3
 -7 11 1 487.87 33.32 2
 7 11 -1 525.47 33.29 1
 5 -11 -1 389.91 24.28 2
 -5 -11 1 394.83 23.4 4
 -5 -11 1 348.9 23.82 2
 5 -11 -1 334.84 24.09 1
 5 -11 -1 355.76 23.41 3
 -5 -11 1 370.21 23.41 3
 5 -11 -1 381.92 23.52 4
 -5 -11 1 315.02 23.98 1
 -5 11 1 349.81 24.12 1
 -5 11 1 363.78 23.42 3
 -5 11 1 369.94 24.18 2
 5 11 -1 356.82 24.09 1
 -5 11 1 389.61 23.51 4
 5 11 -1 361.1 23.4 3
 -3 -11 1 51.51 3.32 4
 3 -11 -1 50.63 3.42 4
 -3 -11 1 45.99 3.76 2
 3 -11 -1 42.54 3.94 2
 3 -11 -1 43.69 3.3 3
 -3 -11 1 44.79 3.75 2
 -3 -11 1 44.02 3.28 4
 3 -11 -1 48.15 4.07 1
 3 11 -1 48.18 3.33 3
 -3 11 1 49.08 3.32 3
 3 11 -1 45.17 4.05 1
 3 11 -1 42.7 3.29 3
 -3 11 1 47.57 4.05 1
 -3 11 1 51.49 3.38 4
 -3 11 1 48.46 3.96 2
 3 11 -1 46.5 3.96 1
 -1 -11 1 34.73 2.53 4
 -1 -11 1 34.08 3.01 2
 -1 -11 1 35.68 3.05 2
 1 -11 -1 33.12 3.05 2
 1 -11 -1 37.23 2.57 4
 -1 -11 1 39.36 2.56 4
 1 11 -1 29.31 3.17 1
 1 11 -1 36.07 2.51 3
 1 11 -1 29.83 2.48 3
 -1 11 1 35.76 3.31 1
 -1 11 1 30.31 2.49 3
 1 -11 1 170.67 11.09 4
 -1 -11 -1 161.51 11.49 2
 1 -11 1 161.65 11.59 2
 1 -11 1 179.64 11.1 4
 1 -11 1 168.65 11.68 2
 -1 -11 -1 164.77 11.56 2
 -1 -11 -1 198.59 11.09 4
 -1 -11 -1 169.95 11.06 4
 -1 11 -1 161.94 11.02 3
 -1 11 -1 161.72 11.76 1
 -1 11 -1 159.1 11.04 3
 -1 11 -1 164.62 11.67 1
 3 -11 1 332.43 22.15 2
 -3 -11 -1 347.85 21.87 2
 3 -11 1 354.93 22.12 2
 3 -11 1 327.67 21.46 4
 3 -11 1 357.91 21.52 4
 -3 -11 -1 332.08 21.39 4
 -3 11 -1 359.39 21.45 3
 3 11 1 297.39 21.41 3
 3 11 1 303.92 22.04 1
 -3 11 -1 333.82 22.16 1
 3 11 1 286.7 21.38 3
 -3 11 -1 338.05 21.41 3
 3 11 1 374.12 22.33 1
 5 -11 1 286.28 16.7 3
 5 -11 1 258.06 17.46 2
 -5 -11 -1 265.46 16.63 4
 5 -11 1 243.68 17.36 1
 5 -11 1 260.83 16.77 4
 5 11 1 263.47 17.4 1
 -5 11 -1 268.33 16.68 3
 5 11 1 260.31 16.7 3
 -5 11 -1 244.23 17.37 2
 -5 11 -1 256.8 16.75 4
 5 11 1 226.31 17.36 1
 5 11 1 268.49 16.68 3
 -5 11 -1 229.56 17.28 1
 7 -11 1 58.82 5 2
 7 -11 1 66.79 5 1
 7 -11 1 54.14 4.17 3
 7 -11 1 64.24 4.34 4
 -7 11 -1 60.08 4.31 4
 7 11 1 58.62 4.17 3
 -7 11 -1 56.2 4.17 3
 -7 11 -1 59.52 4.9 1
 -7 11 -1 69.39 5.12 2
 7 11 1 67.53 4.53 2
 7 11 1 65.84 4.97 1
 -9 -11 -1 15.66 2.23 1
 9 -11 1 17.17 2.44 2
 -9 -11 -1 16.16 1.72 2
 9 -11 1 18.98 2.39 1
 9 -11 1 16.25 1.61 4
 9 -11 1 17.85 1.47 3
 -9 -11 -1 14.75 1.45 3
 -9 11 -1 18.06 2.31 1
 9 11 1 17.49 2.28 1
 -9 11 -1 13.91 1.55 4
 -9 11 -1 18.36 1.48 3
 -9 11 -1 20.63 2.69 2
 9 11 1 16.28 1.33 4
 9 11 1 16.69 1.43 3
 9 11 1 15.5 1.67 2
 -11 -11 -1 286.26 19.45 1
 11 -11 1 265.78 19.34 1
 11 -11 1 309.64 19.79 2
 -11 -11 -1 299.03 18.96 2
 11 -11 1 296.66 18.69 3
 -11 -11 -1 285.1 18.69 3
 11 -11 1 289.23 18.86 4
 -11 11 -1 286.55 19.67 2
 11 11 1 261.17 19.37 1
 11 11 1 249.27 18.65 3
 -11 11 -1 312.53 18.88 4
 -11 11 -1 301.95 18.69 3
 -11 11 -1 306.94 19.47 1
 11 11 1 284.75 18.9 2
 11 11 1 306.71 18.58 4
 -13 -11 -1 313.42 20.7 4
 -13 -11 -1 323.08 21.06 2
 13 -11 1 360.57 20.84 3
 -13 -11 -1 316.79 20.82 3
 13 -11 1 255.21 21.67 2
 13 -11 1 341.84 21.61 1
 -13 -11 -1 288.4 21.53 1
 -13 11 -1 319.59 20.81 3
 -13 11 -1 356.97 21.05 4
 -13 11 -1 357.53 21.68 1
 13 11 1 340.68 20.84 3
 13 11 1 294.43 21.52 1
 13 11 1 338.56 20.7 4
 13 11 1 308.96 21 2
 -13 11 -1 308.44 21.83 2
 -15 -11 -1 108.17 7.16 4
 -15 -11 -1 102.36 8.06 1
 -15 -11 -1 103.8 7.28 3
 15 -11 1 116.35 8.07 1
 -15 -11 -1 105.15 7.52 2
 15 -11 1 105.32 7.51 4
 15 -11 1 104.19 8.43 2
 15 -11 1 118.55 7.3 3
 15 11 1 102.62 8.07 1
 -15 11 -1 111.98 8.07 1
 15 11 1 109.32 7.5 2
 15 11 1 111.2 7.15 4
 15 11 1 120.89 7.33 3
 -15 11 -1 108.33 7.28 3
 17 -11 1 0.3 0.49 3
 -17 -11 -1 -0.27 0.54 3
 -17 -11 -1 -1.27 0.89 1
 17 -11 1 -0.24 0.91 1
 17 -11 1 0.14 0.72 4
 -17 -11 -1 0.47 0.72 2
 17 -11 1 -2.05 1 2
 -17 -11 -1 -0.04 0.13 4
 -17 11 -1 -0.77 0.87 1
 -17 11 -1 1.11 0.57 3
 -17 11 -1 -0.39 0.69 4
 17 11 1 0.29 0.39 4
 17 11 1 0.72 0.98 1
 17 11 1 0.07 0.61 2
 17 11 1 -0.28 0.48 3
 -17 11 -1 -0.49 1.06 2
 -19 -11 -1 113.13 8 3
 -19 -11 -1 129.34 8.37 2
 19 -11 1 114.76 8.74 1
 19 -11 1 114.69 9.31 2
 -19 -11 -1 127.65 8.96 1
 19 -11 1 119.22 7.98 3
 -19 11 -1 117.46 9.26 2
 -19 11 -1 122.32 7.99 3
 19 11 1 115.75 8.85 1
 19 11 1 121.22 8.27 2
 -19 11 -1 129.89 8.31 4
 19 11 1 125.21 8.04 3
 -19 11 -1 126.27 8.83 1
 19 11 1 113.25 7.86 4
 21 -11 1 175.63 11.46 2
 21 -11 1 150 9.71 3
 -21 -11 -1 138.45 9.73 3
 21 -11 1 156.51 10.59 1
 -21 -11 -1 144.65 10.67 1
 -21 11 -1 143.99 9.68 3
 -21 11 -1 142.9 11.06 2
 21 11 1 141.72 9.6 4
 21 11 1 138.3 9.71 3
 21 11 1 157.44 10.69 1
 21 11 1 153.34 10.05 2
 -21 11 -1 148.18 10.51 1
 -21 11 -1 151.59 10.02 4
 23 -11 1 48.55 3.74 3
 -23 -11 -1 54.65 3.7 4
 23 -11 1 65.43 5.62 2
 -23 -11 -1 59.19 4.91 1
 23 -11 1 53.4 4.62 1
 -23 -11 -1 43.83 3.75 3
 -23 11 -1 58.16 4.67 1
 -23 11 -1 51.49 3.73 3
 23 11 1 53.09 4.71 1
 23 11 1 58.28 3.83 3
 -25 -11 -1 7.22 1.09 3
 -25 -11 -1 6.01 0.91 4
 25 -11 1 7.03 1.02 3
 25 -11 1 8.88 1.87 1
 -25 -11 -1 5.9 1.44 2
 -25 -11 -1 6.92 1.83 1
 25 11 1 6.38 1.02 3
 -25 11 -1 6.75 1.7 1
 -25 11 -1 6.28 0.97 3
 25 11 1 8.04 1.94 1
 -25 11 -1 6.77 2.19 2
 -27 -11 -1 35.22 3.67 1
 27 -11 1 35.53 2.53 3
 -27 -11 -1 28.45 2.53 3
 27 -11 1 29.47 3.38 1
 27 -11 1 38.59 5.14 2
 -27 -11 -1 31.73 2.49 4
 -27 -11 -1 32.46 3.11 2
 27 11 1 28.55 2.42 4
 27 11 1 38.92 3.23 2
 -27 11 -1 37.98 4.88 2
 27 11 1 34.78 3.52 1
 -27 11 -1 28.86 2.45 3
 -27 11 -1 37.03 3.49 1
 -27 11 -1 31.9 2.96 4
 -29 -11 -1 39.02 4.03 1
 -29 -11 -1 37.91 2.89 4
 29 -11 1 39.83 4.65 2
 29 -11 1 35.11 2.86 3
 -29 -11 -1 34.66 3.53 2
 -29 -11 -1 40.27 2.95 3
 29 -11 1 34.59 3.79 1
 29 11 1 46.67 3.71 2
 -29 11 -1 38.69 3.82 1
 29 11 1 37.51 2.93 3
 29 11 1 43.52 4.09 1
 29 11 1 34.94 2.85 4
 -29 11 -1 38.99 4.45 2
 -29 11 -1 37.61 2.85 3
 -29 11 -1 39.58 3.31 4
 -31 -11 -1 24.46 3.28 1
 -31 -11 -1 21.42 2.04 4
 -31 -11 -1 22.29 2.95 2
 31 -11 1 25.43 2.02 3
 31 -11 1 30.09 4.58 2
 31 -11 1 20.41 2.99 1
 -31 11 -1 21.5 1.93 3
 -31 11 -1 28.69 4.43 2
 31 11 1 24.11 2.78 2
 -31 11 -1 26.7 3.33 1
 31 11 1 21.72 3.23 1
 31 11 1 23.72 2.03 3
 31 11 1 19.16 1.95 4
 -31 11 -1 24.49 2.58 4
 33 -11 1 6.03 1.88 1
 33 -11 1 5.75 0.98 3
 33 -11 1 4.27 2.32 2
 -33 -11 -1 5.6 1.68 2
 -33 -11 -1 5.34 1.02 4
 -33 -11 -1 5.81 1.89 1
 -33 11 -1 4.62 2.37 2
 -33 11 -1 6.35 1.58 4
 -33 11 -1 4.54 0.9 3
 33 11 1 5.02 1.84 1
 -33 11 -1 5.9 1.79 1
 33 11 1 5.85 1.75 2
 33 11 1 3.77 0.92 4
 33 11 1 6.16 1.07 3
 -32 -12 1 10.83 2.51 1
 32 -12 -1 9.35 2.26 1
 32 -12 -1 14.52 1.52 3
 32 -12 -1 14.64 3.38 2
 -32 -12 1 12.12 1.48 4
 -32 -12 1 15.75 2.45 2
 -32 12 1 11.89 1.41 3
 -32 12 1 12.18 2.9 2
 -32 12 1 13.5 2.01 4
 32 12 -1 11.17 1.44 4
 32 12 -1 17.59 2.59 2
 -32 12 1 12.34 2.36 1
 30 -12 -1 32.05 3.85 1
 30 -12 -1 31.27 4.61 2
 30 -12 -1 29.98 2.4 3
 -30 -12 1 31.49 3.27 2
 -30 -12 1 27.14 3.73 1
 -30 -12 1 27.33 2.39 4
 30 12 -1 26.71 2.36 4
 -30 12 1 28.86 2.87 4
 30 12 -1 28.77 3.74 1
 -30 12 1 32.64 3.47 1
 -30 12 1 27.47 4.4 2
 30 12 -1 30.14 3.19 2
 30 12 -1 28.91 2.43 3
 -30 12 1 28.02 2.34 3
 -28 -12 1 4.12 0.95 4
 28 -12 -1 4.61 1.76 1
 28 -12 -1 5.74 2.47 2
 -28 -12 1 3.84 1.73 1
 28 -12 -1 7.38 1.08 3
 -28 -12 1 5.93 1.59 2
 -28 12 1 6.67 1.01 3
 -28 12 1 5.6 1.36 4
 -28 12 1 5.79 2.14 2
 28 12 -1 7.58 1.98 1
 28 12 -1 5.9 0.98 4
 28 12 -1 8 1.74 2
 28 12 -1 5.1 1 3
 -28 12 1 7.11 1.84 1
 26 -12 -1 32.75 4.45 2
 26 -12 -1 30.83 2.49 3
 -26 -12 1 29.3 2.45 4
 -26 -12 1 31.29 3.12 2
 -26 -12 1 32.88 3.66 1
 26 -12 -1 33.43 3.54 1
 -26 12 1 31.01 2.44 3
 26 12 -1 32.04 3.54 1
 26 12 -1 28.56 2.41 4
 26 12 -1 32.11 2.52 3
 -26 12 1 34.71 4.52 2
 -26 12 1 32.1 3.44 1
 26 12 -1 34.44 3.12 2
 -26 12 1 31.49 2.91 4
 24 -12 -1 71.95 4.62 3
 24 -12 -1 71.34 5.63 1
 -24 -12 1 64.77 4.54 4
 -24 -12 1 65.37 4.63 3
 -24 -12 1 76.5 5.86 1
 -24 -12 1 65.18 5.17 2
 -24 12 1 61.99 5.42 1
 -24 12 1 63.8 4.93 4
 24 12 -1 66.59 5.67 1
 -24 12 1 63.07 6.08 2
 24 12 -1 56.74 4.47 4
 24 12 -1 66.31 4.63 3
 -24 12 1 67.47 4.58 3
 24 12 -1 65.29 5.09 2
 22 -12 -1 60.13 4.86 1
 -22 -12 1 54.2 4.37 2
 22 -12 -1 55.84 3.84 3
 -22 -12 1 52.22 3.77 4
 22 -12 -1 63.52 5.51 2
 -22 -12 1 65.67 5.09 1
 -22 -12 1 55.5 3.89 3
 -22 12 1 58.06 4.83 1
 -22 12 1 52.86 3.83 3
 22 12 -1 50.6 4.74 1
 22 12 -1 46.58 3.81 3
 22 12 -1 50.14 3.73 4
 -20 -12 1 1.84 0.6 4
 20 -12 -1 1.65 0.66 3
 20 -12 -1 3.06 1.78 2
 -20 -12 1 1.59 0.98 2
 20 -12 -1 2.02 1.24 1
 -20 -12 1 1.68 0.72 3
 -20 -12 1 1.24 1.29 1
 -20 12 1 1.59 1.43 2
 -20 12 1 1.21 0.63 3
 20 12 -1 -0.01 0.27 2
 -20 12 1 1.1 1.21 1
 20 12 -1 1.49 0.66 3
 -20 12 1 2.54 0.88 4
 20 12 -1 1.65 1.27 1
 18 -12 -1 7.88 1.03 3
 18 -12 -1 8.14 2.17 2
 -18 -12 1 7.91 1.09 3
 18 -12 -1 6.84 1.74 1
 -18 -12 1 7.18 1.72 1
 -18 12 1 8.65 1.05 3
 -18 12 1 8.85 2.13 2
 18 12 -1 7.19 1.68 1
 -18 12 1 11.18 2 1
 18 12 -1 5.07 0.9 3
 -18 12 1 8.98 1.36 4
 -16 -12 1 66.93 4.84 3
 16 -12 -1 77.29 4.86 3
 -16 -12 1 64.75 4.72 4
 -16 -12 1 68.81 5.73 1
 16 -12 -1 77.97 5.8 1
 16 -12 -1 62.35 5.02 4
 16 -12 -1 78.92 6.26 2
 -16 12 1 76.41 5.79 1
 -16 12 1 69.67 6 2
 -16 12 1 77.03 5.13 4
 -16 12 1 71.65 4.84 3
 16 12 -1 67.08 4.82 3
 16 12 -1 65.21 5.67 1
 14 -12 -1 193.04 12.72 4
 14 -12 -1 221.17 13.49 1
 -14 -12 1 177.84 13.32 1
 -14 -12 1 205.64 12.42 4
 14 -12 -1 172.68 12.46 3
 14 -12 -1 164.18 13.5 2
 -14 -12 1 185.25 12.5 3
 -14 12 1 202.52 13.39 1
 -14 12 1 194.84 12.5 3
 -14 12 1 205.37 13.75 2
 14 12 -1 196.46 12.51 3
 -14 12 1 177.32 12.65 4
 14 12 -1 201.57 13.44 1
 12 -12 -1 61.27 4.18 3
 -12 -12 1 59.04 4.17 3
 12 -12 -1 66.9 4.43 4
 12 -12 -1 58.04 4.97 1
 -12 -12 1 58.06 4.08 4
 -12 -12 1 61.22 5.06 1
 12 -12 -1 62.15 5.3 2
 12 12 -1 49.86 4.87 1
 12 12 -1 58.21 4.16 3
 -12 12 1 63.09 5.08 1
 -12 12 1 59.02 4.34 4
 -12 12 1 61.3 5.22 2
 -12 12 1 61.32 4.18 3
 10 -12 -1 35.22 3.36 1
 -10 -12 1 31.53 2.42 4
 10 -12 -1 37.5 2.55 3
 10 -12 -1 33.85 2.74 4
 -10 -12 1 36.37 3.4 1
 -10 -12 1 30.15 2.5 3
 10 -12 -1 43.74 3.85 2
 10 12 -1 31.39 2.52 3
 -10 12 1 33.97 3.35 1
 -10 12 1 35.01 2.72 4
 -10 12 1 31.16 3.45 2
 -10 12 1 31.43 2.48 3
 10 12 -1 34.95 3.34 1
 8 -12 -1 32.08 2.34 3
 -8 -12 1 26.88 2.22 4
 -8 -12 1 31.25 2.32 3
 8 -12 -1 31.26 3.19 2
 -8 -12 1 31.6 3.1 1
 -8 -12 1 31.42 2.74 2
 8 -12 -1 31.8 3.14 1
 8 -12 -1 27.4 2.42 4
 -8 12 1 34.26 3.3 2
 8 12 -1 30.78 2.29 3
 -8 12 1 31.01 2.33 3
 -8 12 1 28.92 3.1 1
 -8 12 1 28.87 2.44 4
 8 12 -1 33.09 3.14 1
 6 -12 -1 228.36 15.91 1
 6 -12 -1 254.17 15.15 3
 -6 -12 1 211.46 15.07 3
 6 -12 -1 244.45 16.04 2
 -6 -12 1 257.57 15.99 1
 -6 -12 1 213.56 15.5 2
 6 -12 -1 227.13 15.21 4
 -6 -12 1 229.25 15.06 4
 -6 12 1 234.68 15.93 1
 -6 12 1 242.11 15.13 3
 6 12 -1 226.56 15.05 4
 6 12 -1 221.48 15.84 1
 6 12 -1 260.4 15.62 2
 -6 12 1 239.18 15.97 2
 -6 12 1 228.78 15.19 4
 6 12 -1 224.48 15.1 3
 -4 -12 1 495.72 31.99 4
 4 -12 -1 576.9 32.99 1
 4 -12 -1 540.38 32.9 2
 -4 -12 1 498.85 32.52 2
 4 -12 -1 416.07 31.97 3
 -4 -12 1 520.97 32.55 2
 -4 -12 1 476.88 31.98 4
 4 -12 -1 476.84 32.07 4
 4 12 -1 502.71 32.77 1
 4 12 -1 534.88 32.05 3
 -4 12 1 511.96 32.85 1
 -4 12 1 482.53 32.01 3
 4 12 -1 508.73 32.01 3
 -4 12 1 480.59 32.06 4
 -4 12 1 512.27 32.79 2
 2 -12 -1 89.64 6.6 4
 2 -12 -1 91.47 6.58 3
 -2 -12 1 97.72 6.59 4
 -2 -12 1 104.72 7.18 2
 2 -12 -1 107.04 7.47 1
 -2 -12 1 97.8 6.59 4
 -2 -12 1 101.2 7.19 2
 2 -12 -1 92.37 7.21 2
 -2 12 1 100.3 7.26 2
 -2 12 1 106.97 7.48 1
 -2 12 1 108.92 6.66 4
 -2 12 1 95.77 6.58 3
 0 -12 1 249.88 15.37 2
 0 -12 1 235.1 14.66 4
 0 -12 -1 209.75 14.62 4
 0 -12 -1 210.08 14.6 4
 0 -12 -1 193.2 15.05 2
 0 -12 1 243.85 15.29 2
 0 -12 -1 239.11 15.3 2
 0 -12 1 207.86 14.61 4
 0 12 1 198.46 14.57 3
 0 12 -1 207.08 14.6 3
 0 12 -1 232.68 14.61 3
 0 12 -1 272.7 15.67 1
 0 12 1 228.38 15.35 1
 0 12 -1 258.36 15.48 1
 0 12 1 224.75 15.44 1
 0 12 1 244.16 14.66 3
 -2 -12 -1 363.67 22.81 2
 2 -12 1 352.27 22.29 4
 2 -12 1 374 22.29 4
 -2 -12 -1 330.86 22.2 4
 -2 -12 -1 320.55 22.67 2
 2 -12 1 364.71 23.01 2
 2 -12 1 318.59 22.81 2
 -2 -12 -1 351.44 22.21 4
 2 12 1 333.62 22.92 1
 2 12 1 321.65 22.22 3
 2 12 1 291.99 22.17 3
 2 12 1 390.25 23.21 1
 -2 12 -1 378.46 23.11 1
 -2 12 -1 331.82 22.88 1
 -2 12 -1 391.78 22.24 3
 -2 12 -1 329.78 22.21 3
 -4 -12 -1 217.18 14.96 2
 -4 -12 -1 230.41 14.97 2
 4 -12 1 224.41 14.58 4
 4 -12 1 235.89 15.34 2
 -4 -12 -1 235.67 14.48 4
 -4 -12 -1 213.55 14.45 4
 -4 12 -1 223.8 15.29 1
 -4 12 -1 198.86 14.47 3
 4 12 1 215.47 14.52 3
 4 12 1 226.64 14.5 3
 4 12 1 218.56 15.23 1
 4 12 1 260.12 15.53 1
 -6 -12 -1 81.55 6.01 2
 6 -12 1 88.88 5.67 3
 6 -12 1 84.89 6.45 1
 -6 -12 -1 82.09 5.59 4
 6 -12 1 80.4 5.74 4
 6 -12 1 78.57 6.44 2
 -6 12 -1 85.18 5.74 4
 6 12 1 85.08 6.55 1
 6 12 1 74.04 5.63 3
 -6 12 -1 84.18 6.46 1
 6 12 1 84.57 6.41 1
 -6 12 -1 90.01 5.67 3
 6 12 1 84.92 5.64 3
 -6 12 -1 90.57 6.52 2
 -8 -12 -1 1.16 0.47 4
 8 -12 1 0.26 0.91 1
 8 -12 1 0.57 1.07 2
 -8 -12 -1 -0 0.2 2
 8 -12 1 1.41 0.77 4
 8 -12 1 1.27 0.6 3
 8 12 1 1.06 0.55 3
 -8 12 -1 1.06 1.22 2
 8 12 1 -0.01 0.18 2
 -8 12 -1 1.32 0.78 4
 8 12 1 0.67 0.89 1
 -8 12 -1 0.86 0.55 3
 -8 12 -1 0.86 1.02 1
 -10 -12 -1 259.84 16.37 3
 10 -12 1 271.2 17.22 1
 -10 -12 -1 254 17.16 1
 10 -12 1 274.84 16.37 3
 10 -12 1 245.16 17.36 2
 10 -12 1 243.6 16.5 4
 10 12 1 243.31 16.61 2
 -10 12 -1 241.2 16.34 3
 10 12 1 253.08 16.24 4
 10 12 1 236.86 16.33 3
 -10 12 -1 261.5 16.51 4
 -10 12 -1 245.33 17.13 1
 10 12 1 247.22 17.14 1
 -10 12 -1 260.17 17.39 2
 -12 -12 -1 505.17 32.75 3
 12 -12 1 532.13 33.59 1
 12 -12 1 516.43 32.74 3
 12 -12 1 560.71 34 2
 -12 -12 -1 490.84 33.54 1
 12 -12 1 496.39 32.93 4
 -12 -12 -1 480.41 32.99 2
 -12 12 -1 530.36 32.94 4
 12 12 1 525.08 33.01 2
 12 12 1 518.75 32.62 4
 -12 12 -1 513.88 33.54 1
 -12 12 -1 517.81 33.85 2
 12 12 1 451.7 33.46 1
 12 12 1 502.2 32.75 3
 -12 12 -1 524.41 32.75 3
 -14 -12 -1 64.79 5.27 1
 -14 -12 -1 67.67 4.66 2
 -14 -12 -1 55.01 4.31 3
 14 -12 1 64.8 5.19 1
 14 -12 1 58.35 4.31 3
 14 12 1 60.73 5.17 1
 -14 12 -1 71.83 5.6 2
 14 12 1 56.84 4.18 4
 -14 12 -1 65.43 4.35 3
 -14 12 -1 68.29 5.26 1
 14 12 1 64.56 4.58 2
 -14 12 -1 62.85 4.54 4
 14 12 1 67.79 4.38 3
 16 -12 1 21.29 1.68 3
 16 -12 1 27.96 3.73 2
 -16 -12 -1 18.76 2.7 1
 -16 -12 -1 18.13 1.94 2
 16 -12 1 16.93 2.54 1
 16 -12 1 17.11 1.9 4
 -16 -12 -1 18.31 1.71 3
 16 12 1 23.13 2.95 1
 16 12 1 17.84 1.69 3
 -16 12 -1 19.11 1.67 3
 -16 12 -1 19.15 2.61 1
 16 12 1 19.9 1.51 4
 16 12 1 18.93 1.89 2
 -18 -12 -1 34.8 2.92 2
 -18 -12 -1 29.47 3.42 1
 18 -12 1 36.82 2.59 3
 18 -12 1 45.77 4.17 2
 -18 -12 -1 34.57 2.63 3
 18 -12 1 33.78 3.41 1
 -18 12 -1 34.06 2.86 4
 -18 12 -1 36.11 3.48 1
 18 12 1 33.17 3.46 1
 -18 12 -1 33.96 2.59 3
 18 12 1 32.11 2.56 3
 18 12 1 34.57 2.85 2
 -18 12 -1 34.21 3.79 2
 18 12 1 32.39 2.42 4
 20 -12 1 82.65 7.07 1
 -20 -12 -1 100.47 6.71 2
 -20 -12 -1 91.39 6.34 3
 -20 -12 -1 105.59 7.45 1
 20 -12 1 87.97 6.29 3
 20 -12 1 98.1 7.85 2
 -20 12 -1 104.28 7.3 1
 20 12 1 102.41 6.66 2
 -20 12 -1 96.86 6.32 3
 20 12 1 85.22 6.32 3
 -20 12 -1 94.04 6.61 4
 20 12 1 89.53 7.23 1
 -20 12 -1 87.06 7.57 2
 20 12 1 92.6 6.18 4
 22 -12 1 72.51 4.74 3
 -22 -12 -1 65.2 5.71 1
 -22 -12 -1 68.39 4.78 3
 22 -12 1 78.89 6.43 2
 22 -12 1 69.59 5.64 1
 -22 12 -1 73.73 5.7 1
 22 12 1 66.78 5.06 2
 22 12 1 62.96 4.74 3
 22 12 1 65.43 4.61 4
 22 12 1 64.85 5.65 1
 -22 12 -1 71.11 4.75 3
 24 -12 1 0.92 0.81 2
 -24 -12 -1 3.8 1.56 1
 24 -12 1 3.09 0.78 3
 24 -12 1 4.99 1.58 1
 -24 -12 -1 4.35 0.77 4
 -24 -12 -1 6.01 0.98 3
 -24 12 -1 5.25 0.88 3
 -24 12 -1 4.5 1.88 2
 24 12 1 3.08 0.82 3
 24 12 1 6.12 1.8 1
 -24 12 -1 4.38 1.21 4
 -24 12 -1 5.29 1.68 1
 -26 -12 -1 9.37 1.67 2
 -26 -12 -1 10.72 2.26 1
 26 -12 1 10.24 1.22 3
 26 -12 1 11.13 2.14 1
 26 -12 1 7.37 2.43 2
 -26 -12 -1 8.44 1.08 4
 -26 -12 -1 8.3 1.21 3
 26 12 1 5.91 0.9 4
 -26 12 -1 11.35 2.63 2
 -26 12 -1 9.52 2.05 1
 26 12 1 8.92 1.19 3
 26 12 1 9 2.13 1
 -26 12 -1 9.88 1.17 3
 -26 12 -1 8.86 1.48 4
 28 -12 1 24.15 4.15 2
 -28 -12 -1 27.26 2.25 4
 28 -12 1 26.5 2.27 3
 -28 -12 -1 30.99 2.97 2
 28 -12 1 30.58 3.3 1
 -28 -12 -1 32.44 3.57 1
 28 12 1 27.56 3.68 1
 28 12 1 26.52 2.21 4
 28 12 1 27.72 2.32 3
 -28 12 -1 27.73 2.68 4
 -28 12 -1 28.4 3.21 1
 -28 12 -1 30.55 4.4 2
 -28 12 -1 27.17 2.26 3
 28 12 1 30.61 2.91 2
 -30 -12 -1 12.22 2.08 2
 30 -12 1 10.53 1.25 3
 30 -12 1 10.97 2.97 2
 -30 -12 -1 10.04 2.3 1
 -30 -12 -1 10.37 1.25 4
 30 -12 1 12.93 2.29 1
 -30 12 -1 8.17 1.15 3
 30 12 1 11.12 1.96 2
 30 12 1 8.62 2.19 1
 30 12 1 7.85 1.19 3
 -30 12 -1 12.39 1.88 4
 -30 12 -1 10.17 2.12 1
 -30 12 -1 11.42 2.92 2
 30 12 1 8.17 1.15 4
 -32 -12 -1 5.5 1.94 1
 32 -12 1 5.05 1 3
 32 -12 1 5.72 1.79 1
 32 -12 1 5.81 2.61 2
 -32 -12 -1 6.47 1.01 4
 -32 -12 -1 6.95 1.76 2
 32 12 1 4.55 0.92 4
 -32 12 -1 4.64 0.91 3
 -32 12 -1 3.01 1.26 4
 32 12 1 7.2 1.76 2
 -32 12 -1 3.25 1.53 1
 32 12 1 3.95 0.98 3
 32 12 1 5.38 1.89 1
 -32 12 -1 6.37 2.29 2
 -33 -13 1 12.43 2.28 2
 33 -13 -1 10.37 2.29 1
 -33 -13 1 11.16 1.46 4
 33 -13 -1 14.48 1.55 3
 33 -13 -1 17.31 3.75 2
 -33 13 1 15.88 2.67 1
 -33 13 1 17.6 3.45 2
 33 13 -1 12.45 2.76 1
 -33 13 1 13.19 1.95 4
 -33 13 1 10.33 1.36 3
 33 13 -1 10.33 1.4 4
 33 13 -1 10.6 1.43 3
 33 13 -1 12.3 2.29 2
 -31 -13 1 15.26 2.43 2
 31 -13 -1 14.46 2.63 1
 31 -13 -1 20.13 3.88 2
 31 -13 -1 16.22 1.63 3
 -31 -13 1 13.81 1.58 4
 -31 13 1 13 1.53 3
 -31 13 1 14.56 3.16 2
 -31 13 1 16.28 2.76 1
 -31 13 1 13.88 2.04 4
 31 13 -1 13.15 1.53 4
 31 13 -1 16.32 2.48 2
 -29 -13 1 0.65 0.7 4
 29 -13 -1 0.61 0.67 3
 29 -13 -1 0.12 1.92 2
 -29 -13 1 0.24 1.34 1
 29 -13 -1 -0.22 1.31 1
 -29 -13 1 0.6 1.12 2
 29 13 -1 0.24 0.63 3
 -29 13 1 0.35 0.66 3
 -29 13 1 -0.09 1.25 1
 29 13 -1 -0.06 0.55 1
 -29 13 1 -0.44 1.07 4
 -29 13 1 -0.04 1.77 2
 29 13 -1 0.49 0.63 4
 29 13 -1 0.21 1.04 2
 27 -13 -1 17.83 3.57 2
 -27 -13 1 15.1 1.56 4
 -27 -13 1 14.9 2.7 1
 27 -13 -1 17.83 1.63 3
 27 -13 -1 14.9 2.54 1
 -27 -13 1 17.95 2.47 2
 27 13 -1 15.77 1.67 3
 -27 13 1 15 2.03 4
 27 13 -1 7.53 1.92 1
 -27 13 1 18.63 3.4 2
 27 13 -1 18.09 2.44 2
 -27 13 1 15.12 1.57 3
 27 13 -1 17.08 1.54 4
 -27 13 1 20.33 2.99 1
 25 -13 -1 37.54 2.87 3
 -25 -13 1 36.93 2.82 4
 25 -13 -1 36.5 3.87 1
 25 -13 -1 36.38 5.01 2
 -25 -13 1 40.24 3.56 2
 -25 -13 1 40.82 4.11 1
 -25 13 1 35.24 3.26 4
 25 13 -1 35.47 2.77 4
 25 13 -1 40.77 4.06 1
 -25 13 1 34.54 2.83 3
 25 13 -1 39.19 2.94 3
 -25 13 1 39.27 3.9 1
 -25 13 1 43.53 4.64 2
 25 13 -1 37.33 3.41 2
 23 -13 -1 11.69 2.76 2
 23 -13 -1 13.31 1.45 3
 23 -13 -1 14.43 2.46 1
 -23 -13 1 13.04 2.5 1
 -23 -13 1 15.1 2.09 2
 -23 -13 1 12.46 1.36 4
 23 13 -1 15.33 1.63 3
 23 13 -1 14.23 1.97 2
 -23 13 1 14.29 2.89 2
 -23 13 1 12.94 1.41 3
 23 13 -1 12.72 1.34 4
 23 13 -1 14.68 2.55 1
 -23 13 1 15.88 2.61 1
 -23 13 1 12.92 1.82 4
 -21 -13 1 -0.12 0.63 3
 21 -13 -1 0.52 0.57 3
 -21 -13 1 0.34 1.12 1
 21 -13 -1 -1.15 0.89 1
 -21 -13 1 0.14 0.82 2
 21 -13 -1 0.03 0.53 2
 -21 -13 1 0.28 0.54 4
 -21 13 1 0.01 0.15 4
 21 13 -1 -0 0.28 2
 21 13 -1 0.06 1.04 1
 -21 13 1 0.48 1.16 1
 -21 13 1 0.93 0.65 3
 21 13 -1 0.11 0.47 4
 -21 13 1 0.02 0.46 2
 21 13 -1 0.31 0.63 3
 19 -13 -1 -0.03 0.59 3
 -19 -13 1 0.47 0.53 4
 19 -13 -1 0.94 1.56 2
 -19 -13 1 0.65 1.19 1
 -19 -13 1 0.75 0.91 2
 19 -13 -1 0.83 1.15 1
 -19 -13 1 0.51 0.63 3
 19 13 -1 -0.19 1.01 1
 19 13 -1 0.74 0.67 3
 -19 13 1 0.19 1.13 1
 -19 13 1 0.69 1.49 2
 19 13 -1 -0.01 0.11 4
 -19 13 1 0.92 0.63 3
 19 13 -1 -0.03 0.26 2
 -19 13 1 0.77 0.83 4
 -17 -13 1 29.52 2.49 3
 -17 -13 1 33.08 3.51 1
 -17 -13 1 30.34 2.86 2
 17 -13 -1 32.5 2.51 3
 17 -13 -1 34.75 3.87 2
 -17 -13 1 33.98 2.4 4
 17 -13 -1 29.77 3.36 1
 17 13 -1 28.17 2.44 3
 -17 13 1 33.46 3.49 1
 -17 13 1 33.66 2.51 3
 -17 13 1 36.41 3.83 2
 -17 13 1 32.88 2.74 4
 17 13 -1 31.89 3.41 1
 15 -13 -1 183.47 14.52 2
 -15 -13 1 214.58 13.43 3
 -15 -13 1 216.73 13.32 4
 15 -13 -1 206.76 13.39 3
 15 -13 -1 207.68 14.3 1
 -15 -13 1 231.75 14.51 1
 -15 -13 1 187.54 13.74 2
 15 -13 -1 193.81 13.6 4
 15 13 -1 182.88 14.22 1
 15 13 -1 192.63 13.39 3
 -15 13 1 217.78 13.65 4
 -15 13 1 221.89 14.4 1
 -15 13 1 209.9 13.4 3
 -15 13 1 202.58 14.62 2
 -13 -13 1 92.58 6.02 4
 -13 -13 1 83.53 6.08 3
 13 -13 -1 102.45 6.15 3
 -13 -13 1 94.85 6.56 2
 -13 -13 1 87.02 7.01 1
 13 -13 -1 85.8 7.24 2
 13 -13 -1 89.12 6.31 4
 13 -13 -1 85.01 6.94 1
 13 13 -1 82.28 6.07 3
 -13 13 1 90.83 6.29 4
 13 13 -1 85.03 6.96 1
 -13 13 1 94.53 7.27 2
 -13 13 1 86.14 6.98 1
 -13 13 1 93.79 6.12 3
 11 -13 -1 3.98 1.54 2
 -11 -13 1 3.38 0.73 3
 11 -13 -1 4.07 0.78 3
 11 -13 -1 3.57 1.45 1
 -11 -13 1 2.75 1.07 2
 11 -13 -1 2.68 0.91 4
 -11 -13 1 3.76 0.71 4
 -11 -13 1 3.14 1.31 1
 -11 13 1 4.42 0.99 4
 11 13 -1 4.11 1.4 1
 -11 13 1 5.17 1.64 1
 -11 13 1 4.11 0.85 3
 11 13 -1 4 0.84 3
 -11 13 1 3.13 1.39 2
 11 13 -1 3.55 0.66 4
 9 -13 -1 58.95 3.7 3
 -9 -13 1 52.08 3.59 4
 -9 -13 1 48.17 3.63 3
 9 -13 -1 45.16 3.76 4
 9 -13 -1 43.73 4.51 2
 -9 -13 1 48.75 4.47 1
 -9 -13 1 47 4.06 2
 9 -13 -1 54.23 4.57 1
 9 13 -1 43.74 4.38 1
 -9 13 1 57.77 3.84 4
 9 13 -1 49.73 4.05 2
 9 13 -1 53.06 3.59 4
 -9 13 1 49.26 3.66 3
 -9 13 1 53.96 4.59 1
 -9 13 1 54.26 4.64 2
 9 13 -1 57.41 3.71 3
 7 -13 -1 144.81 9.88 1
 -7 -13 1 118.3 9.62 1
 -7 -13 1 133.92 9.41 2
 7 -13 -1 132.06 9.83 2
 -7 -13 1 137.04 8.87 4
 7 -13 -1 135.12 8.92 3
 7 -13 -1 142.62 9.06 4
 -7 -13 1 128.7 8.9 3
 -7 13 1 140.57 9.83 1
 7 13 -1 118.83 9.62 1
 7 13 -1 139.94 9.4 2
 7 13 -1 132.95 8.85 4
 -7 13 1 132 9.8 2
 -7 13 1 134.27 9.02 4
 7 13 -1 142.41 8.92 3
 -7 13 1 136.42 8.93 3
 -5 -13 1 237.7 15.93 4
 -5 -13 1 252.78 16.52 2
 5 -13 -1 238.11 16.05 4
 -5 -13 1 237.53 16.47 2
 -5 -13 1 265.34 15.96 4
 5 -13 -1 232.4 15.96 3
 5 -13 -1 258.07 16.9 1
 5 -13 -1 241.2 16.84 2
 5 13 -1 224.31 16.7 1
 -5 13 1 268.29 16.08 4
 -5 13 1 222.95 15.95 3
 -5 13 1 239.66 16.78 2
 -5 13 1 246.47 16.85 1
 5 13 -1 277.11 16.01 3
 -3 -13 1 212.6 13.87 4
 3 -13 -1 215.21 14.69 2
 -3 -13 1 215.06 14.5 2
 -3 -13 1 223.84 13.89 4
 -3 -13 1 194.25 14.38 2
 3 -13 -1 211.48 13.88 3
 3 -13 -1 225.53 14.84 1
 3 -13 -1 213.25 13.95 4
 -3 13 1 212.98 13.93 4
 3 13 -1 209.06 14.76 1
 -3 13 1 206.87 14.71 1
 -3 13 1 202.48 13.87 3
 3 13 -1 217.51 14.68 1
 3 13 -1 247.69 13.92 3
 -3 13 1 209.69 14.6 2
 3 13 -1 193.25 13.86 3
 1 -13 -1 -0.27 0.9 2
 -1 -13 1 0.42 0.96 2
 1 -13 -1 -0.06 0.59 4
 -1 -13 1 0.7 0.56 4
 1 -13 -1 -0.08 0.95 2
 1 -13 -1 -0.29 0.58 4
 -1 -13 1 0.11 0.56 4
 -1 -13 1 0.69 0.95 2
 1 13 -1 0.14 0.54 3
 1 13 -1 -0.07 0.84 1
 -1 13 1 0.54 0.59 3
 -1 13 1 -0.11 0.99 1
 -1 13 1 -0.24 0.91 1
 1 13 -1 0.72 1.02 1
 1 13 -1 0.97 0.58 3
 -1 13 1 0.87 0.56 3
 -1 -13 -1 330.03 21.91 4
 1 -13 1 336.92 21.95 4
 -1 -13 -1 345.86 22.59 2
 1 -13 1 323.74 22.55 2
 -1 -13 -1 365.25 21.93 4
 1 -13 1 331.82 22.63 2
 -1 -13 -1 336.98 22.48 2
 1 -13 1 343.96 21.96 4
 -1 13 -1 362.4 22.74 1
 -1 13 -1 366.17 21.92 3
 -1 13 -1 302 22.65 1
 -1 13 -1 324.94 21.9 3
 -3 -13 -1 238.48 14.89 4
 3 -13 1 233.73 15.74 2
 -3 -13 -1 216.89 15.38 2
 3 -13 1 197.47 15.49 2
 -3 -13 -1 221.03 14.88 4
 3 -13 1 239.76 14.98 4
 -3 -13 -1 221.14 15.45 2
 3 -13 1 243.42 15.01 4
 -3 13 -1 249.07 14.92 3
 -3 13 -1 235.7 15.8 1
 3 13 1 236.59 14.95 3
 -3 13 -1 194.34 14.86 3
 3 13 1 211.81 15.64 1
 -3 13 -1 233.37 15.68 1
 3 13 1 235.61 15.87 1
 3 13 1 255.45 14.93 3
 -5 -13 -1 198.44 11.26 4
 5 -13 1 175.35 11.37 4
 5 -13 1 170.85 12.13 2
 -5 -13 -1 155.7 11.66 2
 -5 -13 -1 173.8 11.78 2
 -5 -13 -1 175.97 11.23 4
 -5 13 -1 176.86 12.13 1
 5 13 1 153.34 11.25 3
 -5 13 -1 170.9 11.26 3
 5 13 1 173.03 12.2 1
 5 13 1 155.14 11.97 1
 5 13 1 174.73 11.25 3
 7 -13 1 13.28 2.29 2
 7 -13 1 8.3 1.73 1
 7 -13 1 11.46 1.22 3
 -7 -13 -1 13.28 1.2 4
 7 -13 1 13.39 1.51 4
 -7 -13 -1 11.35 1.64 2
 -7 -13 -1 14.25 1.23 4
 -7 -13 -1 13.29 1.79 2
 7 13 1 13.85 1.27 3
 7 13 1 14.85 2.47 1
 7 13 1 14.5 1.33 3
 -7 13 -1 13.54 2.08 1
 -7 13 -1 15.33 1.42 4
 -7 13 -1 9.22 1.9 2
 7 13 1 11.93 2.09 1
 -7 13 -1 9.29 1.22 3
 -9 -13 -1 39.8 2.94 4
 9 -13 1 44.45 3.08 3
 9 -13 1 39.97 3.19 4
 9 -13 1 39.92 4.03 2
 9 -13 1 44.76 3.96 1
 9 13 1 38.04 3.8 1
 -9 13 -1 45.86 3.08 3
 9 13 1 41.51 3.06 3
 -9 13 -1 40.69 3.17 4
 -9 13 -1 38.89 3.93 2
 -9 13 -1 43.15 3.94 1
 -11 -13 -1 342.35 22.75 3
 -11 -13 -1 331.7 22.64 4
 -11 -13 -1 367.07 23.69 1
 11 -13 1 364.27 23.67 1
 11 -13 1 328.68 23.81 2
 11 -13 1 363.57 22.96 4
 11 13 1 388.23 22.8 3
 -11 13 -1 374.8 22.78 3
 -11 13 -1 355.43 22.92 4
 -11 13 -1 313.08 23.7 2
 -11 13 -1 373.66 23.69 1
 11 13 1 325.04 23.55 1
 -13 -13 -1 135.92 9.23 1
 13 -13 1 140.06 9.6 2
 13 -13 1 116.23 8.18 3
 13 -13 1 140.9 8.51 4
 -13 -13 -1 122.18 8.22 3
 13 -13 1 112.92 8.98 1
 -13 13 -1 123.5 9.35 2
 13 13 1 125.79 8.07 4
 -13 13 -1 124.81 9.1 1
 13 13 1 117.11 8.44 2
 13 13 1 114.83 8.19 3
 -13 13 -1 125.11 8.21 3
 13 13 1 123.34 9.1 1
 -13 13 -1 118.53 8.37 4
 15 -13 1 48.97 4.31 1
 -15 -13 -1 45.72 3.44 3
 -15 -13 -1 43.95 4.32 1
 15 -13 1 55.85 3.47 3
 15 13 1 42.94 4.25 1
 -15 13 -1 46.35 3.42 3
 15 13 1 49.12 3.7 2
 15 13 1 48.63 3.26 4
 -15 13 -1 48.58 4.35 1
 15 13 1 40.94 3.37 3
 -15 13 -1 50.55 4.64 2
 -15 13 -1 44.88 3.63 4
 -17 -13 -1 -0.01 0.09 4
 17 -13 1 0.17 0.58 3
 -17 -13 -1 0.14 0.61 3
 17 -13 1 -0.42 1.25 2
 -17 -13 -1 0.91 0.82 2
 17 -13 1 -0.05 0.99 1
 -17 -13 -1 0.09 1.14 1
 -17 13 -1 0 0.13 4
 -17 13 -1 0.4 0.59 3
 -17 13 -1 -0.01 0.39 2
 17 13 1 -0.05 0.64 2
 17 13 1 -0.1 0.39 4
 17 13 1 -0.14 0.5 3
 -17 13 -1 -0.32 1.05 1
 17 13 1 0.1 1.04 1
 -19 -13 -1 13.62 1.46 3
 -19 -13 -1 12.3 2.36 1
 19 -13 1 13.33 1.35 3
 19 -13 1 13.27 2.82 2
 -19 -13 -1 5.68 1.28 2
 19 -13 1 16.04 2.55 1
 -19 13 -1 12.03 1.58 4
 -19 13 -1 12.98 1.32 3
 19 13 1 11.28 1.1 4
 19 13 1 14.3 1.61 2
 -19 13 -1 14.17 2.37 1
 19 13 1 13.06 1.29 3
 19 13 1 17.64 2.63 1
 -19 13 -1 10.74 2.35 2
 -21 -13 -1 34.99 2.83 3
 21 -13 1 39.31 3.74 1
 -21 -13 -1 33.03 3.76 1
 21 -13 1 36.1 2.78 3
 21 13 1 39.99 2.87 3
 21 13 1 35.11 3.77 1
 -21 13 -1 36.16 2.79 3
 -21 13 -1 37.37 3.75 1
 21 13 1 38.85 3.12 2
 21 13 1 37.2 2.65 4
 23 -13 1 58.67 5.85 2
 -23 -13 -1 60.32 4.07 4
 23 -13 1 54.51 4.16 3
 -23 -13 -1 50.81 4.31 3
 -23 -13 -1 53.44 5.22 1
 23 -13 1 66.18 5.27 1
 -23 13 -1 59.49 4.51 4
 -23 13 -1 63.16 4.21 3
 23 13 1 60.31 5.24 1
 -23 13 -1 53.96 5.51 2
 23 13 1 62.64 4.25 3
 -23 13 -1 63.91 5.22 1
 25 -13 1 3.58 1.53 1
 25 -13 1 3.56 0.8 3
 -25 -13 -1 3.73 0.76 4
 25 -13 1 0.9 1.42 2
 -25 -13 -1 4.83 1.76 1
 -25 13 -1 4.69 0.86 3
 -25 13 -1 5.22 1.68 1
 25 13 1 2.92 1.52 1
 25 13 1 3.23 0.85 3
 -25 13 -1 3.71 1.9 2
 -25 13 -1 3.23 1.1 4
 -27 -13 -1 2.76 1.6 1
 27 -13 1 4.65 0.88 3
 -27 -13 -1 3.85 0.79 4
 -27 -13 -1 2.75 1.2 2
 27 -13 1 3.78 2.25 2
 27 -13 1 6.45 1.82 1
 27 13 1 4 1.71 1
 -27 13 -1 4.69 2.19 2
 -27 13 -1 3.26 0.82 3
 27 13 1 4.07 0.89 3
 27 13 1 2.71 0.7 4
 -27 13 -1 3.59 1.29 4
 -27 13 -1 4.78 1.6 1
 29 -13 1 13.26 3.25 2
 -29 -13 -1 11.13 2.47 1
 29 -13 1 11.9 2.35 1
 -29 -13 -1 11.1 1.94 2
 -29 -13 -1 10.61 1.26 4
 29 -13 1 8.75 1.26 3
 -29 13 -1 10.96 1.31 3
 -29 13 -1 11.59 1.87 4
 -29 13 -1 10.85 2.85 2
 29 13 1 9.57 1.32 3
 -29 13 -1 13.92 2.37 1
 29 13 1 9.58 2.33 1
 29 13 1 11.95 1.26 4
 29 13 1 11.93 1.93 2
 -31 -13 -1 13.7 2.22 2
 31 -13 1 16.59 3.48 2
 -31 -13 -1 13.31 1.48 4
 31 -13 1 12.79 2.4 1
 31 -13 1 12.84 1.52 3
 -31 -13 -1 15.62 2.79 1
 -31 13 -1 9.19 1.75 4
 -31 13 -1 13.49 2.48 1
 -31 13 -1 14.73 3.14 2
 31 13 1 15.59 2.24 2
 31 13 1 12.55 1.42 4
 -31 13 -1 11.87 1.44 3
 32 -14 -1 17.04 1.66 3
 -32 -14 1 13.91 2.76 1
 -32 -14 1 16.54 2.55 2
 32 -14 -1 13.65 3.41 2
 -32 -14 1 16.03 1.65 4
 32 -14 -1 10.28 2.39 1
 32 14 -1 14.72 2.38 2
 32 14 -1 12.51 2.6 1
 32 14 -1 10.94 1.51 3
 -32 14 1 14.4 2.65 1
 -32 14 1 15.83 3.45 2
 -32 14 1 15.48 2.06 4
 32 14 -1 13.61 1.55 4
 -30 -14 1 13.79 2.29 2
 30 -14 -1 12.48 2.6 1
 30 -14 -1 11.25 1.41 3
 30 -14 -1 9.8 2.96 2
 -30 -14 1 13.15 1.44 4
 -30 14 1 9.46 1.33 3
 30 14 -1 7.79 1.22 3
 30 14 -1 12.32 2.09 2
 -30 14 1 16 2.65 1
 -30 14 1 11.54 3.09 2
 30 14 -1 10.02 2.36 1
 30 14 -1 12.98 1.38 4
 -30 14 1 10.38 1.83 4
 -28 -14 1 -0 0.5 1
 28 -14 -1 3.53 2.21 2
 28 -14 -1 1.66 0.73 3
 28 -14 -1 0.29 1.24 1
 -28 -14 1 2.23 1.27 2
 -28 -14 1 2.18 0.76 4
 -28 14 1 1.13 1.41 1
 -28 14 1 1.5 1.08 4
 -28 14 1 1.51 0.76 3
 28 14 -1 0.01 0.47 1
 -28 14 1 1.87 1.91 2
 28 14 -1 2.26 0.71 4
 28 14 -1 1.23 1.14 2
 26 -14 -1 8.62 1.24 3
 26 -14 -1 10.14 2.14 1
 -26 -14 1 12 2.47 1
 26 -14 -1 12.83 2.89 2
 -26 -14 1 12.4 1.98 2
 -26 -14 1 11.29 1.28 4
 -26 14 1 14.25 2.57 1
 26 14 -1 7.57 1.2 3
 26 14 -1 9.45 1.17 4
 26 14 -1 12.22 1.91 2
 -26 14 1 9.02 1.24 3
 -26 14 1 14.11 1.83 4
 -26 14 1 8.07 2.46 2
 -24 -14 1 97.39 6.86 2
 24 -14 -1 91.96 7.32 1
 24 -14 -1 98.33 6.27 3
 -24 -14 1 86.98 6.15 4
 -24 -14 1 107.97 7.64 1
 24 -14 -1 91.29 7.94 2
 -24 14 1 88.24 7.86 2
 -24 14 1 85.01 6.56 4
 24 14 -1 101.36 7.51 1
 -24 14 1 95.22 7.36 1
 24 14 -1 88.06 6.26 3
 -24 14 1 88.72 6.24 3
 24 14 -1 79.71 6.09 4
 24 14 -1 102.05 6.82 2
 -22 -14 1 48.49 4.46 1
 22 -14 -1 43.14 3.22 3
 22 -14 -1 45.86 4.28 1
 -22 -14 1 42.23 3.12 4
 -22 -14 1 43.58 3.74 2
 22 -14 -1 44.66 4.95 2
 -22 14 1 46.39 3.25 3
 22 14 -1 44.5 3.67 2
 22 14 -1 39.23 3.22 3
 -22 14 1 40.53 3.49 4
 -22 14 1 43.29 4.65 2
 -22 14 1 48.49 4.36 1
 22 14 -1 49.42 4.41 1
 22 14 -1 38.68 3.07 4
 -20 -14 1 21.34 1.79 4
 -20 -14 1 19.9 2.35 2
 20 -14 -1 21.13 1.89 3
 20 -14 -1 21.81 3.11 1
 -20 -14 1 22.31 3.32 1
 20 14 -1 20.72 1.76 4
 20 14 -1 24.61 1.95 3
 -20 14 1 23.84 1.94 3
 20 14 -1 22.59 3.16 1
 -20 14 1 20.81 3.03 1
 20 14 -1 18.65 2.23 2
 18 -14 -1 -0.92 0.98 1
 -18 -14 1 -0.03 0.84 2
 -18 -14 1 -0.13 0.52 4
 18 -14 -1 0.87 0.64 3
 -18 -14 1 0.73 0.73 3
 18 -14 -1 1.74 1.59 2
 -18 -14 1 -1.38 0.98 1
 -18 14 1 0.03 0.77 4
 -18 14 1 -0.86 1.17 2
 -18 14 1 0.82 0.66 3
 18 14 -1 0.3 0.62 3
 18 14 -1 0.05 1.13 1
 18 14 -1 0.29 0.47 4
 18 14 -1 -0.29 0.37 2
 -18 14 1 0.86 1.25 1
 -16 -14 1 126.69 9.68 1
 -16 -14 1 144.86 9.22 2
 16 -14 -1 127.83 8.66 3
 16 -14 -1 140.42 9.74 1
 16 -14 -1 137.94 10.1 2
 -16 -14 1 117.36 8.65 3
 -16 -14 1 127.51 8.56 4
 16 14 -1 125.87 8.66 3
 16 14 -1 119.11 8.53 4
 -16 14 1 145.63 10.17 2
 -16 14 1 146.61 9.81 1
 -16 14 1 138.96 8.95 4
 16 14 -1 146.68 9.84 1
 -16 14 1 142.11 8.71 3
 16 14 -1 105.11 8.9 2
 -14 -14 1 298.13 18.8 2
 -14 -14 1 258.38 18.18 4
 -14 -14 1 281.08 18.3 3
 14 -14 -1 267.82 19.2 1
 -14 -14 1 275.05 19.27 1
 14 -14 -1 269.39 19.54 2
 14 -14 -1 315.9 18.33 3
 -14 14 1 282.96 18.29 3
 14 14 -1 309.21 19.4 1
 -14 14 1 304.75 19.36 1
 14 14 -1 295.41 18.73 2
 -14 14 1 303.42 19.65 2
 -14 14 1 284.48 18.49 4
 14 14 -1 250.05 18.15 4
 14 14 -1 263.85 18.27 3
 -12 -14 1 120.77 7.56 3
 12 -14 -1 115.3 7.74 4
 -12 -14 1 105.19 8.41 1
 12 -14 -1 117.61 7.54 3
 12 -14 -1 112.94 8.73 2
 12 -14 -1 116.05 8.51 1
 -12 -14 1 107.39 7.95 2
 -12 -14 1 109.38 7.43 4
 -12 14 1 113.36 8.49 1
 12 14 -1 122.18 7.99 2
 -12 14 1 105.24 7.67 4
 -12 14 1 114.67 7.53 3
 12 14 -1 107.05 8.41 1
 12 14 -1 114.45 7.42 4
 -12 14 1 118.45 8.75 2
 12 14 -1 97.06 7.47 3
 -10 -14 1 1.44 0.97 2
 10 -14 -1 0.83 1.15 1
 10 -14 -1 2.27 0.71 3
 10 -14 -1 0.38 0.79 4
 -10 -14 1 0.63 0.53 4
 -10 -14 1 2.12 1.29 1
 -10 -14 1 1.06 0.65 3
 10 -14 -1 0.27 1.22 2
 -10 14 1 1.31 0.65 3
 10 14 -1 1.47 0.63 3
 -10 14 1 0.71 0.75 4
 10 14 -1 0.6 0.5 4
 -10 14 1 1.03 1.25 2
 10 14 -1 1.82 0.91 2
 10 14 -1 0.64 1.06 1
 -10 14 1 1.97 1.35 1
 -8 -14 1 105.12 7.34 3
 8 -14 -1 101.27 7.34 3
 8 -14 -1 110.69 7.5 4
 8 -14 -1 107.66 8.34 2
 8 -14 -1 117.4 8.39 1
 -8 -14 1 119.43 8.36 1
 -8 -14 1 102.22 7.28 4
 -8 -14 1 116.3 7.91 2
 8 14 -1 120.24 7.9 2
 -8 14 1 121.52 8.46 2
 -8 14 1 112.43 7.37 3
 -8 14 1 107.01 8.26 1
 8 14 -1 105.72 7.28 4
 -8 14 1 108.69 7.47 4
 8 14 -1 102.38 7.32 3
 8 14 -1 127.58 8.41 1
 6 -14 -1 379.63 24.99 3
 6 -14 -1 382.5 25.1 4
 -6 -14 1 346.1 24.92 4
 6 -14 -1 399.18 26.01 2
 -6 -14 1 363.33 24.94 4
 6 -14 -1 406.19 25.99 1
 -6 -14 1 387.98 25.54 2
 -6 -14 1 363.09 25.49 2
 -6 14 1 389.5 25.08 4
 6 14 -1 418.38 25.98 1
 -6 14 1 441.11 26.09 1
 -6 14 1 400.44 25.96 2
 -6 14 1 393.54 25.01 3
 6 14 -1 402.55 25.01 3
 4 -14 -1 147.19 10.22 3
 -4 -14 1 147.18 10.2 4
 -4 -14 1 167.35 10.93 2
 -4 -14 1 150.32 10.81 2
 4 -14 -1 152.57 10.31 4
 -4 -14 1 157.85 10.22 4
 4 -14 -1 152.44 11.13 2
 4 14 -1 157.86 11.11 1
 -4 14 1 166.05 11.25 1
 4 14 -1 157.15 10.23 3
 -4 14 1 155.41 11.05 2
 -4 14 1 166.31 10.32 4
 4 14 -1 146.06 10.23 3
 -4 14 1 155.87 10.24 3
 4 14 -1 159.25 11.26 1
 2 -14 -1 51.05 4.02 2
 2 -14 -1 44.4 3.26 4
 -2 -14 1 38.08 3.72 2
 -2 -14 1 40.88 3.19 4
 2 -14 -1 42.64 3.99 2
 2 -14 -1 45.05 3.24 4
 -2 -14 1 45.8 3.91 2
 -2 -14 1 43.43 3.21 4
 2 14 -1 45.67 4.04 1
 -2 14 1 48.74 4.25 1
 -2 14 1 47.72 3.22 3
 2 14 -1 48.21 4.25 1
 -2 14 1 41.86 3.18 3
 2 14 -1 40.26 3.14 3
 2 14 -1 42.04 3.2 3
 0 -14 1 183.21 12.55 4
 0 -14 -1 186.67 12.54 4
 0 -14 -1 193.18 13.19 2
 0 -14 -1 182.93 13.22 2
 0 -14 1 189.72 13.28 2
 0 -14 -1 199.77 12.55 4
 0 -14 1 187.9 12.55 4
 0 -14 1 183.42 13.18 2
 0 14 1 191.48 13.48 1
 0 14 -1 191.62 13.37 1
 0 14 1 191.3 12.5 3
 0 14 -1 197.36 13.51 1
 0 14 1 193.43 12.55 3
 0 14 -1 178.11 12.51 3
 0 14 -1 212.95 12.54 3
 0 14 1 203.92 13.43 1
 -2 -14 -1 375.03 22.15 2
 2 -14 1 325.84 21.49 4
 2 -14 1 330.71 21.49 4
 2 -14 1 321.75 22.17 2
 -2 -14 -1 364.71 22.21 2
 -2 -14 -1 323.39 21.43 4
 -2 -14 -1 299.37 21.39 4
 2 -14 1 339.75 22.31 2
 2 14 1 369.74 22.55 1
 -2 14 -1 332.89 22.38 1
 -2 14 -1 298.39 22.14 1
 2 14 1 337.98 21.43 3
 2 14 1 307.22 21.43 3
 -2 14 -1 350.65 21.47 3
 -2 14 -1 330.07 21.42 3
 4 -14 1 129.74 8.12 4
 -4 -14 -1 117.89 7.98 4
 -4 -14 -1 112.65 7.98 4
 -4 -14 -1 103.3 8.46 2
 -4 -14 -1 131.48 8.68 2
 4 -14 1 120.92 8.81 2
 4 -14 1 122.93 8.11 4
 4 -14 1 113.35 8.84 2
 -4 14 -1 128.88 8.04 3
 4 14 1 120.83 8.01 3
 -4 14 -1 120.97 8.84 1
 4 14 1 115.04 8.04 3
 -4 14 -1 117 7.99 3
 4 14 1 139.42 9.21 1
 4 14 1 123.41 8.9 1
 -4 14 -1 118.54 8.93 1
 -6 -14 -1 84.39 5.93 2
 -6 -14 -1 80.05 5.34 4
 -6 -14 -1 78.35 5.91 2
 6 -14 1 68.33 6.24 2
 6 -14 1 75.79 5.49 4
 -6 -14 -1 76.56 5.32 4
 6 14 1 81.02 6.42 1
 -6 14 -1 79.57 5.48 4
 -6 14 -1 72.33 5.35 3
 6 14 1 89.23 5.43 3
 6 14 1 79.25 5.41 3
 -6 14 -1 78.19 6.26 2
 -6 14 -1 75.03 6.26 1
 6 14 1 79.65 6.25 1
 8 -14 1 0.21 1.12 2
 -8 -14 -1 0.91 0.51 4
 -8 -14 -1 1.19 0.86 2
 8 -14 1 0.29 0.69 4
 -8 -14 -1 0 0.81 2
 -8 -14 -1 0.54 0.5 4
 8 -14 1 0.58 1.05 1
 8 -14 1 0.21 0.51 3
 8 14 1 0.41 0.57 3
 -8 14 -1 0.44 0.58 3
 -8 14 -1 0.08 1.03 1
 8 14 1 0.52 0.53 3
 8 14 1 0.66 1.16 1
 -8 14 -1 0.06 1.04 2
 8 14 1 0.9 1.04 1
 -8 14 -1 0.36 0.65 4
 -10 -14 -1 126.18 8.96 2
 10 -14 1 139.47 8.79 4
 -10 -14 -1 129.28 8.45 4
 10 -14 1 137.86 9.56 1
 10 -14 1 136.2 9.76 2
 10 -14 1 138.41 8.57 3
 10 14 1 112.7 8.5 3
 -10 14 -1 125.08 9.59 2
 -10 14 -1 133.55 8.57 3
 -10 14 -1 127.33 8.69 4
 10 14 1 115.56 9.35 1
 -10 14 -1 120.15 9.4 1
 -12 -14 -1 260.52 17.7 4
 12 -14 1 257.59 17.99 4
 12 -14 1 292.05 17.84 3
 -12 -14 -1 262.67 17.8 3
 12 -14 1 242.69 18.85 2
 -12 -14 -1 304 18.91 1
 12 -14 1 257.19 18.69 1
 -12 14 -1 269.79 17.98 4
 12 14 1 287.22 18.84 1
 -12 14 -1 291.68 17.84 3
 12 14 1 303.74 17.87 3
 -12 14 -1 273.96 19.01 2
 -12 14 -1 266.9 18.73 1
 14 -14 1 39.35 3.21 3
 -14 -14 -1 47.01 3.3 3
 14 -14 1 46.5 4.68 2
 -14 -14 -1 48.3 4.32 1
 -14 -14 -1 43.23 3.12 4
 14 -14 1 41.48 4.12 1
 -14 14 -1 46.53 4.46 2
 14 14 1 45.87 3.26 3
 14 14 1 45.56 4.23 1
 -14 14 -1 38.8 3.4 4
 -14 14 -1 49.91 3.3 3
 -14 14 -1 43.26 4.2 1
 -16 -14 -1 2.04 1.37 1
 16 -14 1 1.59 1.27 1
 -16 -14 -1 0.27 0.48 4
 16 -14 1 1.01 0.64 3
 -16 -14 -1 -0.03 0.62 3
 -16 -14 -1 -0.01 0.27 2
 16 -14 1 0.37 0.65 2
 -16 14 -1 1.89 1.34 1
 -16 14 -1 -0.03 0.71 4
 16 14 1 0.54 0.68 3
 16 14 1 0.17 1.07 1
 -16 14 -1 0.63 0.63 3
 -16 14 -1 1.34 1.43 2
 16 14 1 0.1 0.22 4
 16 14 1 1.12 0.77 2
 18 -14 1 78.2 6.12 2
 -18 -14 -1 59.6 4.23 4
 -18 -14 -1 68.99 5.58 1
 18 -14 1 63.67 4.39 3
 18 -14 1 60.87 5.33 1
 -18 -14 -1 58.55 4.38 3
 18 14 1 56.94 4.2 4
 18 14 1 64.77 4.69 2
 -18 14 -1 63.1 4.6 4
 -18 14 -1 65.87 5.42 1
 18 14 1 67.07 4.42 3
 -18 14 -1 62.58 5.62 2
 18 14 1 56.5 5.32 1
 -18 14 -1 63.33 4.39 3
 20 -14 1 106.66 7.42 1
 -20 -14 -1 85.73 6.1 4
 -20 -14 -1 91.16 7.38 1
 20 -14 1 98.75 6.3 3
 20 14 1 87.16 6.09 4
 20 14 1 92.74 7.34 1
 -20 14 -1 96.44 6.27 3
 -20 14 -1 102.85 7.38 1
 20 14 1 91 6.55 2
 20 14 1 86.51 6.28 3
 22 -14 1 55.36 5.92 2
 22 -14 1 67.75 4.56 3
 -22 -14 -1 62.21 4.42 4
 22 -14 1 62.79 5.51 1
 -22 -14 -1 67.39 5.76 1
 -22 14 -1 65.93 6.03 2
 -22 14 -1 66.98 5.63 1
 22 14 1 69.58 4.65 3
 -22 14 -1 60.59 4.84 4
 -22 14 -1 67.79 4.6 3
 22 14 1 62.12 5.61 1
 -24 -14 -1 4.51 0.78 4
 -24 -14 -1 5.2 1.83 1
 24 -14 1 4.54 2.11 2
 24 -14 1 6.06 1.77 1
 24 -14 1 6.59 1.03 3
 24 14 1 4.73 0.97 3
 -24 14 -1 2.75 1.08 4
 -24 14 -1 5.13 2.1 2
 -24 14 -1 3.69 1.65 1
 -24 14 -1 5.35 0.95 3
 24 14 1 4.5 1.65 1
 26 -14 1 16.48 1.63 3
 -26 -14 -1 15.29 2.8 1
 -26 -14 -1 13.71 1.44 4
 26 -14 1 14.04 3.29 2
 26 -14 1 13.63 2.61 1
 -26 -14 -1 16.85 2.22 2
 -26 14 -1 16.78 2.06 4
 26 14 1 16.6 1.71 3
 -26 14 -1 12.67 1.52 3
 -26 14 -1 14.5 2.57 1
 -26 14 -1 17.06 3.25 2
 28 -14 1 28.26 4.6 2
 -28 -14 -1 33.62 3.17 2
 28 -14 1 35.15 3.76 1
 28 -14 1 32.88 2.64 3
 -28 -14 -1 36.06 3.98 1
 -28 -14 -1 30.69 2.51 4
 -28 14 -1 36.15 3.73 1
 -28 14 -1 31.35 4.53 2
 28 14 1 31.69 2.48 4
 -28 14 -1 33.59 3.01 4
 -28 14 -1 33.21 2.61 3
 -30 -14 -1 17.93 1.8 4
 30 -14 1 20.44 1.92 3
 30 -14 1 25.87 4.38 2
 30 -14 1 22.49 3.19 1
 -30 -14 -1 21.43 2.69 2
 -30 14 -1 21.46 1.9 3
 30 14 1 17.22 1.73 4
 -30 14 -1 21.89 3.23 1
 30 14 1 24.96 2.53 2
 -30 14 -1 22.1 2.36 4
 -30 14 -1 15.64 3.32 2
 -32 -14 -1 7.28 1.11 4
 32 -14 1 7.98 2.11 1
 32 -14 1 10.41 3.28 2
 -32 -14 -1 8.43 1.86 2
 32 -14 1 9.57 1.29 3
 32 14 1 7.08 1.06 4
 -32 14 -1 7.88 1.16 3
 -32 14 -1 9.52 1.75 4
 32 14 1 6.97 2.14 1
 32 14 1 6.9 1.63 2
 -32 14 -1 9.42 2.68 2
 32 14 1 6.66 1.18 3
 -32 14 -1 9.25 2.18 1
 -31 -15 1 1.56 0.79 4
 31 -15 -1 0.69 0.73 3
 31 -15 -1 3.58 2.28 2
 -31 -15 1 1.78 1.57 1
 -31 -15 1 1.75 1.34 2
 31 -15 -1 0.35 1.4 1
 31 15 -1 1.93 0.76 4
 -31 15 1 1.88 1.19 4
 31 15 -1 1.07 1.58 1
 -31 15 1 2.63 1.94 2
 31 15 -1 2.32 1.27 2
 -31 15 1 1.62 1.56 1
 31 15 -1 2.42 0.89 3
 -29 -15 1 0.97 0.71 4
 29 -15 -1 0.01 1.85 2
 29 -15 -1 1.59 1.49 1
 -29 -15 1 2.65 1.66 1
 29 -15 -1 -0.61 0.6 3
 -29 -15 1 0.04 1.1 2
 -29 15 1 0.52 1.58 2
 29 15 -1 0.07 1.04 2
 29 15 -1 0.97 0.64 4
 29 15 -1 0.37 0.73 3
 -29 15 1 -0.82 0.96 4
 29 15 -1 0.3 1.39 1
 -29 15 1 0.2 1.35 1
 -27 -15 1 6.52 1.04 4
 27 -15 -1 6.86 1.14 3
 -27 -15 1 8.34 1.76 2
 27 -15 -1 6.57 2.54 2
 27 -15 -1 5.24 1.89 1
 27 15 -1 8.1 1.69 2
 27 15 -1 5.39 0.92 4
 27 15 -1 3.86 1.73 1
 -27 15 1 8.8 2.13 1
 -27 15 1 6.87 2.34 2
 -27 15 1 5.86 1.39 4
 -25 -15 1 29.39 3 2
 -25 -15 1 30.1 2.34 4
 25 -15 -1 29.81 4.56 2
 25 -15 -1 31.73 2.45 3
 25 -15 -1 29.51 3.92 1
 -25 15 1 27.02 4.12 2
 -25 15 1 26.91 3.64 1
 -25 15 1 27.33 2.73 4
 25 15 -1 29.38 2.94 2
 25 15 -1 28.45 2.3 4
 -25 15 1 28.53 2.4 3
 23 -15 -1 18.78 1.81 3
 -23 -15 1 16.29 1.62 4
 23 -15 -1 27.56 4.05 2
 -23 -15 1 18.17 3.07 1
 23 -15 -1 17.25 2.83 1
 -23 -15 1 20.73 2.54 2
 -23 15 1 17.82 2.05 4
 23 15 -1 19.51 2.23 2
 -23 15 1 21.48 3.06 1
 -23 15 1 16.21 3.18 2
 -23 15 1 19.42 1.82 3
 23 15 -1 15.74 1.58 4
 -21 -15 1 2.77 1.17 2
 21 -15 -1 2.59 0.8 3
 21 -15 -1 1.77 1.27 1
 -21 -15 1 1.21 0.64 4
 21 -15 -1 2.25 2.11 2
 -21 -15 1 1.59 1.44 1
 -21 15 1 1.95 0.8 3
 -21 15 1 0.02 0.5 2
 21 15 -1 1.05 0.54 4
 21 15 -1 2.78 1.07 2
 21 15 -1 0.96 0.67 3
 -21 15 1 2.55 1.47 1
 21 15 -1 1.33 1.35 1
 -19 -15 1 0.64 0.96 2
 -19 -15 1 0.19 0.56 4
 19 -15 -1 0.18 1.17 1
 19 -15 -1 1.06 0.72 3
 -19 -15 1 -0.41 1.14 1
 19 -15 -1 0.03 0.49 2
 -19 15 1 0.74 1.56 2
 -19 15 1 0.57 0.74 3
 19 15 -1 -0.24 0.79 2
 19 15 -1 0.67 0.76 3
 -19 15 1 -0.05 0.32 4
 19 15 -1 0.47 1.16 1
 -19 15 1 0.33 1.2 1
 19 15 -1 -0.05 0.46 4
 -17 -15 1 26.43 2.14 4
 -17 -15 1 30.15 3.81 1
 17 -15 -1 26.53 2.25 3
 17 -15 -1 25.22 3.54 1
 17 -15 -1 28.09 4.25 2
 -17 -15 1 29.34 2.8 2
 17 15 -1 25.76 2.09 4
 -17 15 1 25.95 2.25 3
 17 15 -1 23.17 3.23 1
 17 15 -1 29.69 2.7 2
 17 15 -1 28.3 2.25 3
 -17 15 1 25.96 3.46 1
 15 -15 -1 146.6 10.08 3
 -15 -15 1 148.26 11.14 1
 15 -15 -1 141.54 11.03 1
 -15 -15 1 162.99 10.66 2
 15 -15 -1 144.04 11.39 2
 -15 -15 1 154.9 10 4
 15 15 -1 153.32 10.12 3
 15 15 -1 161.18 10.57 2
 -15 15 1 143.76 11.29 2
 15 15 -1 138.75 9.95 4
 -15 15 1 163.38 10.35 4
 15 15 -1 145.86 11.1 1
 -15 15 1 164.47 11.24 1
 -15 15 1 158.73 10.11 3
 -13 -15 1 70.45 5.21 2
 13 -15 -1 66.18 5.67 1
 -13 -15 1 58.3 4.63 3
 13 -15 -1 63.16 4.63 3
 -13 -15 1 73.28 4.62 4
 13 -15 -1 63.77 5.98 2
 -13 -15 1 67.65 5.7 1
 13 15 -1 61.71 4.53 4
 -13 15 1 71.71 5.93 2
 13 15 -1 67.77 4.66 3
 -13 15 1 59.09 4.79 4
 -13 15 1 68.91 5.74 1
 -13 15 1 70.8 4.7 3
 13 15 -1 73.3 5.19 2
 13 15 -1 65.01 5.63 1
 11 -15 -1 18.45 1.74 3
 -11 -15 1 15.63 2.23 2
 -11 -15 1 17.72 1.63 4
 11 -15 -1 24.53 3.66 2
 11 -15 -1 17.46 1.98 4
 -11 -15 1 18.07 1.74 3
 11 -15 -1 23.18 3.08 1
 -11 -15 1 18.45 2.77 1
 11 15 -1 19.72 2.74 1
 11 15 -1 20.42 2.51 2
 11 15 -1 16.88 1.67 3
 -11 15 1 16.46 1.84 4
 -11 15 1 19.15 1.75 3
 -11 15 1 23.19 3.18 1
 11 15 -1 19.39 1.64 4
 -11 15 1 20.71 3.05 2
 9 -15 -1 40.77 3.21 4
 -9 -15 1 39.17 3.98 1
 -9 -15 1 42.97 3.08 3
 -9 -15 1 38.47 2.98 4
 9 -15 -1 45.43 3.08 3
 9 -15 -1 39.3 4.03 1
 -9 -15 1 42.22 3.61 2
 9 -15 -1 36.41 4.02 2
 -9 15 1 44.42 3.25 4
 9 15 -1 40.6 3.54 2
 -9 15 1 41.23 3.08 3
 -9 15 1 37.85 4.07 2
 9 15 -1 41.15 3.07 3
 9 15 -1 37.27 2.94 4
 -9 15 1 38.6 4.01 1
 9 15 -1 43.62 4.05 1
 7 -15 -1 1.53 0.72 3
 -7 -15 1 1.72 1.06 2
 -7 -15 1 1.59 0.62 4
 7 -15 -1 2.11 1.33 2
 7 -15 -1 1.65 1.21 1
 7 -15 -1 1.12 0.82 4
 -7 -15 1 1.1 1.02 2
 -7 -15 1 1.99 0.63 4
 7 15 -1 1.97 0.63 3
 -7 15 1 2 1.21 2
 -7 15 1 1.35 0.63 3
 7 15 -1 2.73 0.73 3
 -7 15 1 1.85 0.77 4
 7 15 -1 1.66 1.16 1
 -7 15 1 0.15 1.17 1
 -5 -15 1 68.34 4.7 4
 5 -15 -1 75.88 4.78 3
 5 -15 -1 73.26 5.83 1
 5 -15 -1 68.51 4.83 4
 5 -15 -1 70.9 5.73 2
 -5 -15 1 69.19 4.72 4
 -5 -15 1 67.32 5.36 2
 -5 -15 1 69.91 5.42 2
 5 15 -1 65.66 4.71 3
 -5 15 1 62.56 5.58 2
 -5 15 1 61.02 5.62 1
 -5 15 1 59.99 4.67 3
 5 15 -1 66.47 4.75 3
 5 15 -1 66.65 5.62 1
 -5 15 1 65.83 4.8 4
 5 15 -1 70.99 5.85 1
 -3 -15 1 67.38 4.97 4
 -3 -15 1 71.77 5.71 2
 3 -15 -1 78.15 5.06 4
 3 -15 -1 75.59 5.1 4
 -3 -15 1 79.98 5.04 4
 3 -15 -1 67.1 5.72 2
 3 -15 -1 71.81 5.87 2
 -3 -15 1 70.79 5.65 2
 -3 15 1 64.56 4.95 3
 -3 15 1 66.33 5.89 1
 1 -15 -1 0.39 0.64 4
 1 -15 -1 1.55 1.24 2
 1 -15 -1 -1.02 0.84 2
 1 -15 -1 -0.03 0.57 4
 -1 -15 1 0.53 0.59 4
 -1 -15 1 0.09 0.88 2
 -1 -15 1 -0.54 0.6 4
 -1 -15 1 0.75 1.02 2
 -1 15 1 0.13 0.52 3
 1 15 -1 0.39 0.59 3
 -1 15 1 0.16 1.11 1
 -1 15 1 -0.82 0.5 3
 1 15 -1 0.1 0.87 1
 -1 15 1 0.13 0.97 1
 1 15 -1 -0.07 0.55 3
 1 15 -1 0.17 1.11 1
 1 -15 1 119.73 8.39 2
 -1 -15 -1 112.84 8.18 2
 1 -15 1 115.75 7.55 4
 -1 -15 -1 110.66 7.5 4
 -1 -15 -1 112.22 8.23 2
 1 -15 1 103.81 8.2 2
 1 -15 1 113.53 7.54 4
 -1 -15 -1 116.18 7.51 4
 -1 15 -1 104.56 8.4 1
 1 15 1 101.54 8.27 1
 1 15 1 114.48 8.54 1
 -1 15 -1 104.47 8.3 1
 1 15 1 105.8 7.45 3
 -1 15 -1 111.39 7.5 3
 -1 15 -1 111.95 7.46 3
 1 15 1 115.7 7.53 3
 3 -15 1 54.71 4.35 4
 -3 -15 -1 67.61 4.31 4
 3 -15 1 64.17 4.36 4
 -3 -15 -1 60.77 4.89 2
 -3 -15 -1 58.3 4.27 4
 3 -15 1 61.89 5.24 2
 -3 -15 -1 59.54 4.94 2
 -3 15 -1 67.51 4.31 3
 -3 15 -1 51.3 4.25 3
 3 15 1 64.82 4.32 3
 -3 15 -1 50.5 4.98 1
 3 15 1 64.31 5.23 1
 3 15 1 63.81 4.35 3
 -3 15 -1 54.76 5.19 1
 3 15 1 65.23 5.42 1
 5 -15 1 19.59 1.93 4
 -5 -15 -1 19.24 1.74 4
 5 -15 1 22.52 2.99 2
 -5 -15 -1 21 2.36 2
 5 -15 1 22.13 2.86 2
 5 -15 1 19.97 1.85 4
 -5 -15 -1 21.46 1.79 4
 -5 -15 -1 23.48 2.79 2
 -5 15 -1 22.31 1.76 3
 -5 15 -1 18.21 1.79 3
 5 15 1 18.64 1.74 3
 -5 15 -1 19.73 2.83 1
 -5 15 -1 18.37 2.58 1
 5 15 1 21.96 3.02 1
 5 15 1 21.27 1.83 3
 5 15 1 19.43 2.85 1
 -7 -15 -1 26.69 2.66 2
 7 -15 1 24.83 2.22 4
 -7 -15 -1 24.87 2.03 4
 -7 -15 -1 25.46 2.01 4
 -7 -15 -1 25.63 2.65 2
 7 -15 1 27.66 3.16 2
 7 -15 1 25.47 2.07 3
 -7 15 -1 24.58 2.06 3
 -7 15 -1 22.64 3.11 1
 7 15 1 22.53 2.04 3
 -7 15 -1 28.24 2.29 4
 7 15 1 26.52 3.33 1
 7 15 1 30.76 3.59 1
 7 15 1 23.88 2.15 3
 -7 15 -1 27.15 3.12 2
 9 -15 1 1.41 1.23 1
 9 -15 1 -0.27 0.82 4
 -9 -15 -1 0.01 0.88 2
 -9 -15 -1 0.08 0.49 4
 -9 -15 -1 -0.1 0.52 4
 -9 -15 -1 0.91 0.89 2
 9 -15 1 0.02 0.56 3
 9 -15 1 0.1 1.4 2
 9 15 1 -0.12 0.94 1
 9 15 1 0.7 0.71 3
 -9 15 -1 0.13 0.53 3
 -9 15 -1 -0.45 0.61 4
 9 15 1 -0.2 0.48 3
 9 15 1 0.72 1.31 1
 -9 15 -1 -0.02 1.09 2
 -9 15 -1 0.54 1.2 1
 11 -15 1 103.13 7.9 2
 11 -15 1 98.48 6.83 4
 -11 -15 -1 95.87 6.53 4
 11 -15 1 99.08 7.64 1
 11 -15 1 101.37 6.64 3
 -11 -15 -1 98.93 7.1 2
 11 15 1 97.33 7.62 1
 -11 15 -1 103.81 7.73 1
 -11 15 -1 88.86 6.74 4
 11 15 1 97.59 6.62 3
 -11 15 -1 95.14 7.73 2
 -11 15 -1 99.39 6.65 3
 13 -15 1 68.58 5.71 1
 -13 -15 -1 52.6 4.9 2
 13 -15 1 66.54 5.95 2
 -13 -15 -1 61.13 5.61 1
 13 -15 1 73.49 4.71 3
 -13 -15 -1 66.4 4.66 3
 -13 -15 -1 64.25 4.52 4
 13 15 1 72.16 4.55 4
 13 15 1 59.69 4.63 3
 13 15 1 64.46 5.65 1
 -13 15 -1 66.88 4.85 4
 -13 15 -1 76.11 5.81 1
 -13 15 -1 68.99 5.9 2
 -13 15 -1 70.36 4.67 3
 15 -15 1 15.46 1.47 3
 15 -15 1 12.65 2.31 1
 15 -15 1 12.51 2.77 2
 -15 -15 -1 14.05 2.01 2
 -15 -15 -1 13.69 1.31 4
 -15 -15 -1 11.8 2.37 1
 15 15 1 14.48 2.48 1
 -15 15 -1 16.27 2.78 2
 -15 15 -1 10.81 1.6 4
 -15 15 -1 13.71 2.47 1
 -15 15 -1 12.02 1.42 3
 15 15 1 14.42 1.44 3
 -17 -15 -1 0.14 0.52 4
 17 -15 1 0.3 1.17 1
 17 -15 1 -1.05 1.5 2
 -17 -15 -1 -0 0.3 2
 17 -15 1 0.42 0.64 3
 -17 -15 -1 0.19 1.19 1
 17 15 1 0.07 0.6 3
 17 15 1 -0.03 0.26 2
 -17 15 -1 0.01 0.14 4
 -17 15 -1 -0.09 0.61 3
 17 15 1 -0.03 0.1 4
 17 15 1 -0.47 1.04 1
 -17 15 -1 -0.01 0.43 2
 -17 15 -1 -0.71 1.15 1
 -19 -15 -1 1.05 0.57 4
 19 -15 1 -0 0.55 2
 19 -15 1 -0.61 1.2 1
 -19 -15 -1 -0.01 0.3 2
 19 -15 1 0.85 0.68 3
 -19 -15 -1 3.1 1.55 1
 -19 15 -1 0.82 0.91 4
 -19 15 -1 1.57 0.74 3
 -19 15 -1 0.9 1.3 1
 19 15 1 1.03 1.26 1
 -19 15 -1 1.9 1.79 2
 19 15 1 1.67 0.71 3
 19 15 1 -0.01 0.27 2
 21 -15 1 65.94 4.42 3
 21 -15 1 63.77 5.5 1
 21 -15 1 63.8 6.03 2
 -21 -15 -1 67.89 5.71 1
 -21 -15 -1 59.3 4.22 4
 21 15 1 61.47 5.51 1
 -21 15 -1 65.14 5.52 1
 -21 15 -1 57.03 4.69 4
 21 15 1 57.33 4.41 3
 -21 15 -1 64.67 4.41 3
 -21 15 -1 60.47 5.91 2
 -23 -15 -1 30.49 3.77 1
 23 -15 1 30.49 4.45 2
 23 -15 1 29.15 2.3 3
 23 -15 1 24.28 3.45 1
 -23 -15 -1 26.6 2.12 4
 -23 15 -1 28.76 2.29 3
 -23 15 -1 25.62 2.57 4
 -23 15 -1 30.69 3.7 1
 23 15 1 24.87 2.32 3
 -23 15 -1 25.26 3.91 2
 23 15 1 24.19 3.52 1
 25 -15 1 1.06 2 2
 -25 -15 -1 2.82 0.7 4
 25 -15 1 3.43 0.87 3
 25 -15 1 2.56 1.64 1
 -25 -15 -1 3.03 1.77 1
 -25 15 -1 2.74 1.11 4
 -25 15 -1 2.95 1.78 2
 25 15 1 -0 0.44 1
 -25 15 -1 2.46 0.8 3
 -25 15 -1 2.82 1.56 1
 27 -15 1 6.81 2.53 2
 27 -15 1 4.47 1.02 3
 -27 -15 -1 6.12 0.93 4
 27 -15 1 6.53 1.92 1
 -27 -15 -1 6.84 1.55 2
 -27 15 -1 6.43 1.06 3
 -27 15 -1 7.66 2.63 2
 -27 15 -1 7.27 2.04 1
 -27 15 -1 6.99 1.56 4
 29 -15 1 10.08 1.31 3
 29 -15 1 11.08 2.36 1
 -29 -15 -1 10.25 1.2 4
 29 -15 1 9.5 2.9 2
 -29 -15 -1 12.11 1.93 2
 -29 15 -1 7.87 2.02 1
 29 15 1 8.69 1.1 4
 29 15 1 11.5 1.85 2
 -29 15 -1 9.95 1.79 4
 29 15 1 8.21 2.19 1
 -29 15 -1 6.43 2.33 2
 -29 15 -1 9.49 1.27 3
 29 15 1 7.7 1.28 3
 -31 -15 -1 4.63 0.91 4
 31 -15 1 5.98 1.05 3
 -31 -15 -1 7.03 1.57 2
 31 -15 1 4.22 1.86 1
 -31 -15 -1 5.51 2.07 1
 31 -15 1 7.42 3.01 2
 31 15 1 5.75 1.51 2
 31 15 1 4.37 0.86 4
 -31 15 -1 3.38 2.03 2
 -31 15 -1 5.35 1.89 1
 -31 15 -1 5.8 1.44 4
 31 15 1 5.82 1.12 3
 31 15 1 3.76 1.82 1
 30 -16 -1 18.56 1.8 3
 -30 -16 1 18.45 2.59 2
 30 -16 -1 17.23 3.13 1
 -30 -16 1 20.29 3.4 1
 30 -16 -1 17.29 3.73 2
 -30 -16 1 16.84 1.72 4
 30 16 -1 14.61 1.61 4
 -30 16 1 15.89 2.93 1
 30 16 -1 20.22 2.62 2
 30 16 -1 16.2 1.86 3
 30 16 -1 14.38 3.08 1
 -30 16 1 20.73 3.92 2
 -30 16 1 14.91 2.21 4
 28 -16 -1 -0.11 1.3 1
 28 -16 -1 -1.04 1.69 2
 -28 -16 1 0.83 0.69 4
 28 -16 -1 0.02 0.7 3
 -28 -16 1 2.71 1.32 2
 -28 -16 1 0.06 1.43 1
 -28 16 1 0.37 1.37 1
 28 16 -1 1.49 1.15 2
 -28 16 1 0.23 1 4
 -28 16 1 -1.64 1.29 2
 28 16 -1 0.3 0.78 3
 28 16 -1 -0.56 1.32 1
 28 16 -1 0.31 0.63 4
 26 -16 -1 14.09 3.25 2
 26 -16 -1 12.1 1.47 3
 -26 -16 1 12 2.6 1
 -26 -16 1 10.03 1.27 4
 -26 -16 1 10.21 1.98 2
 26 -16 -1 11.58 2.46 1
 26 16 -1 9.82 1.24 4
 26 16 -1 10.86 1.47 3
 -26 16 1 14.03 2.64 1
 26 16 -1 12.81 2.64 1
 -26 16 1 10.63 1.77 4
 -26 16 1 14.93 3.28 2
 26 16 -1 15.51 2.21 2
 24 -16 -1 29.48 3.74 1
 24 -16 -1 31.6 4.67 2
 24 -16 -1 27.18 2.37 3
 -24 -16 1 25.79 2.87 2
 -24 -16 1 27.46 2.21 4
 -24 16 1 27.26 4.18 2
 24 16 -1 24.83 2.15 4
 24 16 -1 23.8 3.59 1
 -24 16 1 25.14 2.59 4
 -24 16 1 31.31 3.82 1
 24 16 -1 30.56 2.42 3
 24 16 -1 30.21 2.86 2
 -22 -16 1 56.36 4.09 4
 22 -16 -1 61.69 5.43 1
 -22 -16 1 59.68 4.77 2
 22 -16 -1 64.65 4.25 3
 22 -16 -1 54.35 5.74 2
 22 16 -1 50.67 4.02 4
 22 16 -1 62.65 4.72 2
 -22 16 1 64.22 5.46 1
 -20 -16 1 5.89 2 1
 20 -16 -1 4.66 1.68 1
 20 -16 -1 6.16 1.08 3
 -20 -16 1 4.79 0.89 4
 -20 -16 1 4.71 1.42 2
 -20 16 1 5.42 1.86 1
 20 16 -1 4.25 1.31 2
 -20 16 1 2.84 0.82 3
 -20 16 1 3.5 1.21 4
 20 16 -1 4.21 0.77 4
 -20 16 1 4.71 1.9 2
 -18 -16 1 6.8 2.09 1
 -18 -16 1 6.58 1.47 2
 18 -16 -1 4.55 2.11 2
 18 -16 -1 5.11 1.75 1
 -18 -16 1 3.08 0.78 4
 18 -16 -1 5.34 0.94 3
 18 16 -1 6.65 1.46 2
 18 16 -1 4.65 1.71 1
 -18 16 1 9.5 2.13 1
 18 16 -1 4.17 0.94 3
 18 16 -1 3.66 0.74 4
 -18 16 1 4.48 1.2 4
 -18 16 1 6.19 2.18 2
 -18 16 1 5.11 0.94 3
 16 -16 -1 92.93 6.13 3
 -16 -16 1 86.53 6.62 2
 -16 -16 1 85.76 6 4
 -16 -16 1 89.13 7.24 1
 16 -16 -1 97.32 7.32 1
 -16 16 1 101.08 7.38 1
 16 16 -1 81.81 5.96 4
 16 16 -1 91.46 7.28 1
 -16 16 1 90.88 6.13 3
 16 16 -1 91.51 6.59 2
 16 16 -1 84.43 6.11 3
 -14 -16 1 130.25 9.26 2
 -14 -16 1 122.45 8.61 4
 14 -16 -1 125.54 9.74 1
 14 -16 -1 130.85 8.72 3
 -14 -16 1 132.15 9.83 1
 14 -16 -1 143.5 10.27 2
 -14 16 1 131.66 8.71 3
 -14 16 1 123.82 8.88 4
 14 16 -1 119.53 8.58 4
 -14 16 1 141.2 9.94 1
 14 16 -1 129.4 8.72 3
 14 16 -1 129.61 9.79 1
 -14 16 1 136.84 10.09 2
 14 16 -1 149.54 9.33 2
 -12 -16 1 61.06 4.4 4
 12 -16 -1 67.75 5.83 2
 12 -16 -1 58.98 5.49 1
 -12 -16 1 56.93 4.98 2
 12 -16 -1 70.71 4.54 3
 -12 -16 1 60.29 5.48 1
 12 16 -1 63.82 4.51 3
 -12 16 1 64.93 4.51 3
 12 16 -1 59.21 5.45 1
 12 16 -1 66.63 5.02 2
 -12 16 1 69.01 5.78 2
 12 16 -1 60.33 4.37 4
 -12 16 1 68.44 5.63 1
 -12 16 1 59.76 4.63 4
 10 -16 -1 0.9 0.65 3
 -10 -16 1 2.43 0.72 4
 -10 -16 1 3.7 1.29 2
 10 -16 -1 0.97 1.21 1
 -10 -16 1 1.4 1.26 1
 10 -16 -1 2.17 0.9 4
 10 -16 -1 0.75 1.39 2
 10 16 -1 2.03 1.07 2
 10 16 -1 1.64 0.65 4
 10 16 -1 2.33 0.74 3
 -10 16 1 2.06 0.73 3
 -10 16 1 0.6 1.19 2
 -10 16 1 2.08 1.41 1
 10 16 -1 1.89 1.4 1
 -10 16 1 2.62 0.87 4
 -8 -16 1 184.35 12.74 2
 8 -16 -1 171.54 12.08 3
 -8 -16 1 182.63 12.05 4
 8 -16 -1 192.93 13.3 2
 8 -16 -1 174.61 12.23 4
 -8 -16 1 183.29 12.07 4
 8 -16 -1 212.87 13.38 1
 -8 -16 1 210.43 12.85 2
 8 16 -1 186.32 12.1 3
 -8 16 1 162.9 12.16 4
 8 16 -1 195.84 13.2 1
 -8 16 1 195.13 13.25 1
 -8 16 1 183.83 13.18 2
 -8 16 1 187.87 12.12 3
 8 16 -1 171.29 12.19 3
 -6 -16 1 143.75 9.98 4
 -6 -16 1 151.55 10.71 2
 -6 -16 1 164.96 10.8 2
 6 -16 -1 156.62 10.05 3
 6 -16 -1 158.33 11.16 2
 6 -16 -1 141.24 10.12 4
 -6 -16 1 138.58 9.98 4
 6 -16 -1 174.92 11.31 1
 -6 16 1 171.35 11.21 2
 6 16 -1 168.93 11.35 1
 6 16 -1 133.32 9.97 3
 6 16 -1 155.54 11.06 1
 6 16 -1 162.06 10.1 3
 -6 16 1 145.08 10.11 4
 -6 16 1 141.57 10.01 3
 -6 16 1 165.34 11.21 1
 -4 -16 1 166.12 11.71 2
 -4 -16 1 175.5 11.01 4
 -4 -16 1 162.99 10.99 4
 4 -16 -1 176.12 12.11 2
 -4 -16 1 162.52 11.71 2
 4 -16 -1 166.18 11.09 4
 4 16 -1 162.12 12.08 1
 -4 16 1 161.37 10.98 3
 -4 16 1 180.35 12.17 1
 4 16 -1 159.97 11 3
 4 16 -1 157.9 10.96 3
 4 16 -1 178.03 12.05 1
 2 -16 -1 8.77 1.24 4
 -2 -16 1 8.38 1.82 2
 -2 -16 1 8.07 1.12 4
 2 -16 -1 6.98 1.89 2
 2 -16 -1 4.78 1.45 2
 -2 -16 1 5.69 0.98 4
 2 -16 -1 7.77 1.13 4
 -2 -16 1 6.99 1.72 2
 2 16 -1 5.38 1.73 1
 -2 16 1 7.37 1.06 3
 -2 16 1 6.26 1.01 3
 2 16 -1 6.44 1.01 3
 -2 16 1 5.54 1.64 1
 -2 16 1 7.54 1.91 1
 2 16 -1 4.11 1.63 1
 2 16 -1 7.08 1.07 3
 0 -16 1 32.63 2.69 4
 0 -16 -1 30.7 2.68 4
 0 -16 1 39.3 3.66 2
 0 -16 -1 37.2 3.57 2
 0 -16 -1 28.68 3.28 2
 0 -16 1 33.6 2.73 4
 0 -16 1 42.13 3.6 2
 0 -16 -1 33.35 2.69 4
 0 16 1 29.5 3.46 1
 0 16 -1 35.84 2.69 3
 0 16 -1 37.52 3.82 1
 0 16 1 33.98 3.74 1
 0 16 -1 32.75 2.63 3
 0 16 1 37.78 2.67 3
 0 16 -1 38.68 3.66 1
 0 16 1 34.09 2.67 3
 2 -16 1 230.24 15.93 4
 -2 -16 -1 240.22 15.91 4
 2 -16 1 246.26 16.76 2
 -2 -16 -1 263.17 16.77 2
 -2 -16 -1 250.02 15.9 4
 -2 -16 -1 256.32 16.67 2
 2 -16 1 242.74 15.98 4
 2 -16 1 259.05 16.94 2
 -2 16 -1 251.08 17 1
 -2 16 -1 225.33 15.88 3
 -2 16 -1 230.94 15.86 3
 -2 16 -1 255.85 16.89 1
 -4 -16 -1 367.7 25.65 4
 -4 -16 -1 389.01 26.38 2
 4 -16 1 390.75 25.75 4
 4 -16 1 432.51 26.84 2
 -4 -16 -1 405.93 25.68 4
 -4 -16 -1 402.54 26.37 2
 4 -16 1 385.02 25.77 4
 4 -16 1 409.96 26.64 2
 4 16 1 389.26 26.65 1
 4 16 1 395.59 26.81 1
 4 16 1 408.84 25.73 3
 4 16 1 398.71 25.68 3
 -4 16 -1 391.45 25.66 3
 -4 16 -1 399.87 26.62 1
 -4 16 -1 404.08 25.7 3
 -4 16 -1 419.75 26.81 1
 6 -16 1 41.31 4.03 2
 -6 -16 -1 32.99 3.3 2
 -6 -16 -1 32.87 3.38 2
 6 -16 1 37.11 3.74 2
 6 -16 1 36.65 2.98 4
 -6 -16 -1 34.15 2.75 4
 -6 -16 -1 31.91 2.74 4
 6 -16 1 36.16 2.93 4
 -6 16 -1 35.89 3.84 1
 -6 16 -1 39.53 2.85 3
 -6 16 -1 32.93 3.62 1
 6 16 1 38.84 2.84 3
 6 16 1 35.78 3.91 1
 -6 16 -1 40.98 2.83 3
 6 16 1 42.37 3.9 1
 6 16 1 37.77 2.89 3
 -8 -16 -1 27.38 2.22 4
 -8 -16 -1 29.94 2.89 2
 -8 -16 -1 25.36 2.77 2
 -8 -16 -1 28.88 2.21 4
 8 -16 1 27.84 3.67 2
 8 -16 1 30.26 2.31 3
 8 -16 1 27.88 2.5 4
 -8 16 -1 29.24 2.46 4
 -8 16 -1 29.6 3.59 2
 8 16 1 23.34 2.3 3
 -8 16 -1 26.01 2.27 3
 8 16 1 27.59 2.25 3
 8 16 1 28.84 3.67 1
 8 16 1 22.17 3.21 1
 -8 16 -1 32.32 3.82 1
 -10 -16 -1 158.66 10.94 4
 10 -16 1 168.9 11.04 3
 10 -16 1 185.21 12.49 2
 10 -16 1 167.95 12.11 1
 -10 -16 -1 165.18 11.56 2
 -10 -16 -1 168.63 11.56 2
 -10 -16 -1 154.51 10.93 4
 -10 16 -1 170.55 11.05 3
 -10 16 -1 169.53 11.21 4
 10 16 1 176.07 12.35 1
 10 16 1 159.95 11.02 3
 -10 16 -1 182.74 12.35 2
 10 16 1 178.72 12.15 1
 -10 16 -1 162.78 12.07 1
 -12 -16 -1 132.99 9.17 2
 -12 -16 -1 130.12 9.12 2
 -12 -16 -1 118.13 8.52 4
 12 -16 1 135.43 8.69 3
 12 -16 1 118.45 9.82 2
 12 -16 1 132.72 9.76 1
 12 16 1 124.87 9.69 1
 -12 16 -1 130.51 8.67 3
 -12 16 -1 133.52 9.91 2
 -12 16 -1 137.15 9.82 1
 12 16 1 130.21 8.67 3
 -12 16 -1 133.85 8.85 4
 14 -16 1 51.09 5.16 2
 -14 -16 -1 55.62 4.33 2
 -14 -16 -1 49.34 3.69 4
 14 -16 1 56.63 3.86 3
 -14 -16 -1 56.16 5.01 1
 14 -16 1 68.01 5.19 1
 14 16 1 51.9 3.85 3
 -14 16 -1 65.13 5.14 1
 -14 16 -1 49.17 3.78 3
 -14 16 -1 49.46 4.98 2
 14 16 1 53.22 4.21 2
 -14 16 -1 51.24 4.01 4
 14 16 1 52.4 4.87 1
 14 16 1 48.33 3.66 4
 -16 -16 -1 7.79 1.95 1
 16 -16 1 7.77 2.08 1
 16 -16 1 11.56 1.39 3
 -16 -16 -1 9.56 1.13 4
 -16 -16 -1 12.56 1.83 2
 -16 16 -1 10.04 2.34 1
 16 16 1 10.21 1.3 3
 -16 16 -1 10.34 1.33 3
 16 16 1 8.18 2.05 1
 16 16 1 8.33 1.53 2
 16 16 1 9.6 1.1 4
 -18 -16 -1 26.18 3.5 1
 18 -16 1 32.06 4.47 2
 18 -16 1 29.38 2.43 3
 -18 -16 -1 32.18 2.92 2
 -18 -16 -1 28.58 2.27 4
 18 -16 1 25.5 3.6 1
 -18 16 -1 29.41 2.47 3
 -18 16 -1 31.46 2.79 4
 18 16 1 26.86 3.66 1
 -18 16 -1 35 3.9 2
 18 16 1 28.63 2.48 3
 -18 16 -1 33.79 3.63 1
 -20 -16 -1 64.33 5.67 1
 -20 -16 -1 62.67 4.84 2
 -20 -16 -1 52.41 4.25 4
 20 -16 1 73.2 4.54 3
 20 -16 1 62.95 6.01 2
 20 -16 1 62.24 5.54 1
 -20 16 -1 69.69 6.08 2
 -20 16 -1 68.38 5.7 1
 20 16 1 68.38 4.51 3
 -20 16 -1 59.77 4.71 4
 -20 16 -1 69.25 4.51 3
 20 16 1 44.24 5.17 1
 -22 -16 -1 43.03 3.44 4
 22 -16 1 49.43 5.28 2
 22 -16 1 54.14 3.71 3
 22 -16 1 55.43 4.9 1
 -22 16 -1 52.08 5.2 2
 -22 16 -1 49.66 3.64 3
 -22 16 -1 47.17 3.92 4
 -22 16 -1 58.31 4.99 1
 24 -16 1 2.14 0.79 3
 -24 -16 -1 2.79 0.7 4
 -24 -16 -1 0.88 0.81 2
 24 -16 1 4.71 2.38 2
 -24 -16 -1 -0.02 0.52 1
 24 -16 1 2.45 1.56 1
 -24 16 -1 3.57 0.88 3
 24 16 1 0.55 0.8 1
 -24 16 -1 2.67 1.61 1
 -24 16 -1 3.77 1.92 2
 -24 16 -1 1.23 0.98 4
 -26 -16 -1 6.66 2.11 1
 -26 -16 -1 6.19 0.92 4
 26 -16 1 6.29 2.01 1
 26 -16 1 9.52 2.9 2
 26 -16 1 6.93 1.1 3
 -26 -16 -1 5.89 1.44 2
 -26 16 -1 6.51 2.31 2
 26 16 1 5.41 1.07 3
 -26 16 -1 6.71 2.01 1
 26 16 1 2.96 1.57 1
 -26 16 -1 5.34 1.31 4
 -28 -16 -1 26.58 2.77 2
 -28 -16 -1 26.04 2.09 4
 28 -16 1 26.09 2.24 3
 -28 -16 -1 28.12 3.83 1
 28 -16 1 22.88 4.17 2
 28 -16 1 22.36 3.46 1
 28 16 1 26.33 2.33 3
 -28 16 -1 26.68 4.36 2
 -28 16 -1 25.37 3.61 1
 28 16 1 19.23 3.27 1
 -28 16 -1 23.62 2.65 4
 -30 -16 -1 14.41 1.51 4
 30 -16 1 17.94 1.75 3
 -30 -16 -1 16.67 2.3 2
 30 -16 1 13.8 2.67 1
 30 -16 1 19.02 4.04 2
 -30 16 -1 20.79 3.2 1
 30 16 1 12.13 1.62 3
 30 16 1 19.84 2.19 2
 30 16 1 14.55 1.5 4
 30 16 1 20.6 3.25 1
 -30 16 -1 11.27 1.87 4
 -30 16 -1 21.42 3.86 2
 29 -17 -1 0.35 1.98 2
 -29 -17 1 -0.57 0.63 4
 29 -17 -1 0.29 1.07 1
 29 -17 -1 -0.17 0.75 3
 -29 -17 1 -0.32 1.14 2
 -29 17 1 1.97 1.87 2
 29 17 -1 -0.52 0.53 3
 -29 17 1 -0.1 1.06 4
 29 17 -1 0.44 0.66 4
 27 -17 -1 5.6 2.58 2
 27 -17 -1 5.51 1.98 1
 -27 -17 1 4.96 1.51 2
 -27 -17 1 5.29 2.16 1
 -27 -17 1 5.26 0.97 4
 27 -17 -1 5.07 1.08 3
 27 17 -1 7.46 2.19 1
 -27 17 1 4.37 1.27 4
 27 17 -1 4.22 0.83 4
 -27 17 1 3.03 1.99 2
 -27 17 1 6.17 2.13 1
 27 17 -1 3.77 0.95 3
 27 17 -1 8.09 1.67 2
 25 -17 -1 7.54 2.07 1
 25 -17 -1 10.42 3.26 2
 -25 -17 1 7.76 1.1 4
 -25 -17 1 9.92 2.56 1
 25 -17 -1 5.35 1.11 3
 -25 -17 1 9.08 1.84 2
 25 17 -1 7.84 1.28 3
 25 17 -1 7.9 1.08 4
 25 17 -1 8.54 2.26 1
 -25 17 1 9.31 2.31 1
 25 17 -1 9.31 1.81 2
 -25 17 1 10.45 2.82 2
 -25 17 1 10.8 1.81 4
 -23 -17 1 4.32 0.87 4
 23 -17 -1 3.51 1.76 1
 -23 -17 1 7.19 2.14 1
 23 -17 -1 5.17 1.06 3
 23 -17 -1 6.06 2.57 2
 -23 -17 1 4.38 1.44 2
 23 17 -1 5.44 2.01 1
 23 17 -1 3.62 1.28 2
 23 17 -1 4.65 1.09 3
 -23 17 1 3.08 1.22 4
 23 17 -1 2.76 0.76 4
 -23 17 1 3.14 1.87 2
 -23 17 1 2.39 1.58 1
 -21 -17 1 0.89 0.65 4
 -21 -17 1 -0.44 0.98 2
 21 -17 -1 -0.15 0.69 3
 21 -17 -1 1.06 0.95 2
 21 -17 -1 0.09 1.31 1
 -21 -17 1 -0.13 1.27 1
 21 17 -1 0.71 1.41 1
 -21 17 1 0.95 1.42 1
 21 17 -1 0.08 0.52 4
 -21 17 1 0.56 1.51 2
 21 17 -1 1.65 1.07 2
 -21 17 1 0.62 0.98 4
 21 17 -1 0.66 0.77 3
 19 -17 -1 0.5 0.7 3
 19 -17 -1 0.5 1.27 1
 -19 -17 1 0.35 0.62 4
 -19 -17 1 -0.03 0.46 1
 19 -17 -1 -0.98 1.52 2
 -19 -17 1 0.79 1.09 2
 19 17 -1 -0.17 0.51 4
 19 17 -1 0.35 0.92 2
 19 17 -1 -0.1 1.05 1
 19 17 -1 -0.02 0.13 3
 -19 17 1 0.33 1.67 2
 -19 17 1 0.48 0.98 4
 -19 17 1 0.55 1.42 1
 17 -17 -1 10.67 1.39 3
 17 -17 -1 10.25 2.44 1
 -17 -17 1 10.41 1.95 2
 17 -17 -1 13.38 3.07 2
 -17 -17 1 9.69 1.21 4
 -17 17 1 6.88 2.29 2
 17 17 -1 12.31 1.9 2
 17 17 -1 10 1.19 4
 -17 17 1 10.49 1.59 4
 -17 17 1 10.03 2.36 1
 -15 -17 1 15.5 2.7 1
 -15 -17 1 14.1 1.48 4
 15 -17 -1 17.02 3.04 1
 -15 -17 1 15.26 2.26 2
 15 -17 -1 15.36 1.61 3
 -15 17 1 14.84 2.82 1
 15 17 -1 12.52 2.01 2
 15 17 -1 15.08 1.45 4
 13 -17 -1 27.12 2.34 3
 -13 -17 1 26.38 2.92 2
 -13 -17 1 28.78 2.32 4
 -13 -17 1 34.3 4.08 1
 13 -17 -1 29.08 3.74 1
 13 -17 -1 35.27 4.63 2
 -13 17 1 30.97 4.19 2
 -13 17 1 32.71 3.62 1
 13 17 -1 27.54 2.26 4
 13 17 -1 26.91 2.83 2
 13 17 -1 27.16 2.4 3
 13 17 -1 30.04 3.83 1
 -13 17 1 29.16 2.64 4
 11 -17 -1 10.91 1.37 3
 11 -17 -1 10.96 2.44 2
 11 -17 -1 14.24 2.59 1
 -11 -17 1 5.96 1.55 2
 -11 -17 1 8.2 1.14 4
 11 17 -1 8.93 1.14 4
 -11 17 1 9.13 2.22 1
 -11 17 1 13.73 2.61 2
 11 17 -1 7.66 2.02 1
 11 17 -1 9.57 1.27 3
 -11 17 1 12.27 1.64 4
 11 17 -1 12.7 1.99 2
 9 -17 -1 34.73 4.37 2
 -9 -17 1 29.95 3.08 2
 9 -17 -1 22.86 3.36 1
 -9 -17 1 28.72 3.06 2
 -9 -17 1 29.23 2.38 4
 -9 -17 1 29.42 2.37 4
 9 -17 -1 33.13 2.46 3
 9 17 -1 25.81 2.37 3
 -9 17 1 32.15 3.53 2
 -9 17 1 29.85 2.61 3
 9 17 -1 29.95 3.43 1
 -9 17 1 29.2 2.54 4
 9 17 -1 34.7 3.81 1
 -9 17 1 36.78 4.25 1
 -7 -17 1 8.18 1.17 4
 -7 -17 1 6.69 1.69 2
 7 -17 -1 7.85 2.06 1
 7 -17 -1 7 2.27 2
 7 -17 -1 4.51 0.95 3
 -7 -17 1 6.29 1.03 4
 -7 -17 1 7.18 1.69 2
 7 -17 -1 7.16 1.32 4
 -7 17 1 5.87 1.01 3
 7 17 -1 4.57 1.76 1
 -7 17 1 6.31 1.1 4
 -7 17 1 7.34 2.04 1
 7 17 -1 5.57 1.75 1
 7 17 -1 7.29 1.11 3
 -7 17 1 4.86 1.77 2
 -5 -17 1 16.55 1.71 4
 -5 -17 1 17.33 1.7 4
 5 -17 -1 24 3.35 2
 5 -17 -1 18.59 1.93 4
 -5 -17 1 17.15 2.62 2
 -5 -17 1 18.81 2.6 2
 5 17 -1 16.69 2.74 1
 5 17 -1 17.61 1.69 3
 -5 17 1 21.12 2.98 1
 5 17 -1 25.36 3.55 1
 -5 17 1 15.57 1.66 3
 3 -17 -1 26.82 3.34 2
 -3 -17 1 26.87 2.18 4
 -3 -17 1 23.86 2.82 2
 -3 -17 1 24.78 3.2 2
 3 -17 -1 30.85 3.73 2
 3 -17 -1 23.81 2.24 4
 -3 -17 1 25.47 2.16 4
 3 -17 -1 26.45 2.24 4
 -3 17 1 23.24 2.13 3
 -3 17 1 29.05 3.65 1
 -3 17 1 20.32 2.17 3
 -3 17 1 25.38 3.38 1
 -1 -17 1 6.16 1.78 2
 -1 -17 1 5.83 1.06 4
 -1 -17 1 6.22 1.54 2
 1 -17 -1 4.51 1.61 2
 1 -17 -1 6.12 1.1 4
 1 -17 -1 7.64 1.93 2
 1 -17 -1 5.6 1.04 4
 -1 -17 1 5.95 1.07 4
 -1 17 1 5.11 1.72 1
 -1 17 1 5.25 0.93 3
 1 17 -1 4.21 0.87 3
 -1 17 1 5.73 1.85 1
 1 17 -1 6.84 1.82 1
 1 17 -1 3.89 1.67 1
 1 -17 1 58.53 3.84 4
 1 -17 1 52.09 4.72 2
 -1 -17 -1 45.48 3.73 4
 -1 -17 -1 50.62 4.49 2
 1 -17 1 48.31 3.8 4
 1 -17 1 51.4 4.54 2
 -1 -17 -1 53.64 3.8 4
 -1 -17 -1 50.29 4.59 2
 1 17 1 50.14 3.72 3
 -1 17 -1 50.04 4.7 1
 1 17 1 48.68 4.67 1
 -1 17 -1 54.42 3.73 3
 1 17 1 47.47 4.81 1
 -1 17 -1 49.93 4.86 1
 -1 17 -1 50.95 3.92 3
 -3 -17 -1 13.87 2.25 2
 3 -17 1 11.92 1.59 4
 3 -17 1 14.43 2.51 2
 -3 -17 -1 10.07 2.07 2
 -3 -17 -1 13.72 1.49 4
 -3 -17 -1 13.56 1.5 4
 3 -17 1 14.12 1.68 4
 3 -17 1 14.75 2.5 2
 3 17 1 15.34 1.62 3
 -3 17 -1 14.77 1.65 3
 -3 17 -1 17.17 1.68 3
 3 17 1 15.43 2.75 1
 -3 17 -1 14.3 2.53 1
 -3 17 -1 15.39 2.72 1
 3 17 1 15.97 2.76 1
 -5 -17 -1 42.2 4.07 2
 5 -17 1 44.79 3.5 4
 -5 -17 -1 47.83 3.35 4
 -5 -17 -1 42.1 3.95 2
 5 -17 1 43.51 3.46 4
 5 -17 1 47.82 4.4 2
 -5 -17 -1 46.59 3.37 4
 5 -17 1 45.48 4.49 2
 5 17 1 42.33 4.5 1
 -5 17 -1 48.08 4.52 1
 -5 17 -1 39.7 4.17 1
 5 17 1 42.43 3.32 3
 -5 17 -1 42.29 3.33 3
 -5 17 -1 52.63 3.38 3
 5 17 1 41.88 4.28 1
 -7 -17 -1 11.82 1.35 4
 7 -17 1 14.97 1.77 4
 -7 -17 -1 12.27 1.4 4
 -7 -17 -1 11.06 1.95 2
 -7 -17 -1 11.16 2.01 2
 7 -17 1 10.21 2.19 2
 7 -17 1 10.52 1.48 4
 7 -17 1 12.8 2.6 2
 7 17 1 10.96 2.2 1
 7 17 1 18.67 1.74 3
 -7 17 -1 13.27 1.51 3
 -7 17 -1 11.25 1.37 3
 -7 17 -1 18.24 2.87 1
 -7 17 -1 8.08 1.99 1
 7 17 1 10.45 2.3 1
 -9 -17 -1 -0.27 0.57 4
 9 -17 1 0.55 1.32 2
 -9 -17 -1 0.02 0.59 4
 -9 -17 -1 0.09 0.99 2
 9 -17 1 -0.17 0.59 3
 -9 -17 -1 0.06 0.94 2
 9 17 1 -0.16 0.64 3
 -9 17 -1 1.33 1.35 1
 -9 17 -1 0.24 0.71 4
 9 17 1 1.32 1.38 1
 -9 17 -1 -0.55 1.07 2
 -9 17 -1 0.41 0.64 3
 9 17 1 1.38 1.43 1
 -11 -17 -1 51.22 3.65 4
 -11 -17 -1 53.15 3.68 4
 -11 -17 -1 50.64 4.32 2
 -11 -17 -1 49.44 4.3 2
 11 -17 1 53.66 5.05 2
 11 -17 1 57.43 4.98 1
 11 -17 1 50.58 3.76 3
 11 17 1 45.49 3.73 3
 -11 17 -1 49.54 4.88 2
 -11 17 -1 52.72 3.97 4
 -11 17 -1 48.85 3.76 3
 -11 17 -1 54.45 4.94 1
 11 17 1 55.66 5.14 1
 11 17 1 50.2 4.8 1
 -13 -17 -1 32.13 2.34 4
 -13 -17 -1 33.06 3.02 2
 13 -17 1 33.16 3.63 1
 13 -17 1 22.54 3.66 2
 13 -17 1 28.36 2.39 3
 -13 -17 -1 29.19 2.29 4
 -13 -17 -1 27.37 2.86 2
 13 17 1 30.07 2.49 3
 -13 17 -1 31.79 3.94 1
 -13 17 -1 29.9 2.46 3
 13 17 1 29.99 3.94 1
 -13 17 -1 26.56 2.54 4
 15 -17 1 2.23 1.45 1
 -15 -17 -1 3.37 0.76 4
 15 -17 1 2.68 0.88 3
 -15 -17 -1 3.41 1.23 2
 15 -17 1 0.03 0.51 2
 15 17 1 2.62 0.89 3
 -15 17 -1 0.7 1.04 2
 15 17 1 2.28 1.4 1
 -15 17 -1 3.76 1.73 1
 -15 17 -1 3.33 0.89 3
 17 -17 1 -0.62 1.09 1
 -17 -17 -1 -0.1 0.56 4
 17 -17 1 -0.63 1.45 2
 -17 -17 -1 -0.05 0.93 2
 -17 -17 -1 1.34 1.44 1
 17 -17 1 0.92 0.74 3
 17 17 1 -0 0.42 1
 -17 17 -1 0.18 1.32 1
 17 17 1 -0.04 0.87 2
 17 17 1 0.04 0.5 4
 17 17 1 -0 0.13 3
 -17 17 -1 -0.61 0.86 4
 -17 17 -1 0.38 1.41 2
 -19 -17 -1 1.5 1.07 2
 19 -17 1 0.46 0.69 3
 -19 -17 -1 0.3 0.57 4
 -19 -17 -1 -0.02 0.46 1
 19 -17 1 2.29 1.9 2
 19 -17 1 -0.46 1.24 1
 -19 17 -1 -1.35 1.21 1
 19 17 1 0.02 0.44 1
 19 17 1 0.18 0.83 2
 -19 17 -1 0.47 0.84 4
 19 17 1 0.02 0.12 3
 19 17 1 0.66 0.55 4
 -19 17 -1 -0.53 1.35 2
 21 -17 1 6.31 2.13 1
 21 -17 1 5.73 1.08 3
 -21 -17 -1 7.37 1.51 2
 -21 -17 -1 4.94 0.88 4
 21 -17 1 3.47 2.13 2
 -21 17 -1 4.63 2.02 2
 -21 17 -1 7.75 1.58 4
 21 17 1 4.14 0.77 4
 -21 17 -1 6.4 2.04 1
 21 17 1 7.11 2.06 1
 23 -17 1 14.08 3.22 2
 -23 -17 -1 15.26 2.91 1
 23 -17 1 14.08 2.7 1
 23 -17 1 13.89 1.57 3
 -23 -17 -1 16.96 2.19 2
 -23 -17 -1 14.62 1.39 4
 -23 17 -1 17.52 2.93 1
 23 17 1 11.54 1.53 3
 23 17 1 14.43 2.88 1
 -23 17 -1 10 2.69 2
 -23 17 -1 12.54 1.92 4
 -25 -17 -1 1.71 0.66 4
 -25 -17 -1 3.25 1.76 1
 25 -17 1 -0.08 1.26 1
 -25 -17 -1 1.36 1.11 2
 25 -17 1 0.92 2.02 2
 25 -17 1 0.86 0.77 3
 25 17 1 0.69 0.84 3
 25 17 1 -0.03 0.35 2
 25 17 1 1.89 1.55 1
 -25 17 -1 1.7 1.6 1
 -25 17 -1 2.59 1.07 4
 -25 17 -1 2.32 1.85 2
 27 -17 1 -0.98 1.72 2
 27 -17 1 0.54 0.74 3
 -27 -17 -1 -0.36 0.96 2
 27 -17 1 0.19 1.38 1
 -27 -17 -1 -0.12 0.59 4
 -27 -17 -1 0.24 1.42 1
 -27 17 -1 1.57 1.52 1
 -27 17 -1 1.77 1.04 4
 27 17 1 0.06 0.77 3
 -27 17 -1 0.34 1.62 2
 27 17 1 -0.02 0.37 2
 27 17 1 0.18 1.3 1
 27 17 1 0.12 0.3 4
 -26 -18 1 1.78 1.22 2
 26 -18 -1 0.01 0.58 1
 -26 -18 1 1.78 0.77 4
 -26 -18 1 2.28 1.85 1
 26 -18 -1 3.8 2.27 2
 26 18 -1 3.36 1.02 3
 -26 18 1 1.96 1.21 4
 -26 18 1 2.02 1.55 1
 26 18 -1 4.3 1.41 2
 -26 18 1 1.58 1.8 2
 26 18 -1 1.08 1.53 1
 26 18 -1 1.55 0.67 4
 -24 -18 1 21.79 3.49 1
 24 -18 -1 29.68 4.52 2
 -24 -18 1 28.96 2.95 2
 -24 -18 1 22.13 2.05 4
 -24 18 1 28.94 3.89 1
 24 18 -1 27.32 2.78 2
 -24 18 1 24.64 2.62 4
 24 18 -1 20.38 3.26 1
 -24 18 1 25.89 4.32 2
 24 18 -1 21.11 1.99 4
 24 18 -1 27.2 2.31 3
 -22 -18 1 41.28 3.15 4
 22 -18 -1 44.13 4.59 1
 22 -18 -1 40.96 4.88 2
 -22 -18 1 43.89 4.63 1
 -22 -18 1 47.94 3.98 2
 -22 18 1 47.39 4.91 2
 -22 18 1 36.17 4.28 1
 22 18 -1 46.56 3.86 2
 -22 18 1 38.02 3.49 4
 22 18 -1 39.8 3.11 4
 22 18 -1 41.71 4.56 1
 22 18 -1 44.14 3.36 3
 -20 -18 1 15.71 2.94 1
 20 -18 -1 20.22 1.91 3
 20 -18 -1 16.91 3.53 2
 20 -18 -1 20 3.34 1
 -20 -18 1 19.86 1.79 4
 -20 -18 1 21.97 2.72 2
 -20 18 1 19.52 3.27 1
 20 18 -1 17.03 1.66 4
 20 18 -1 16.44 1.82 3
 -20 18 1 17.89 2.25 4
 -20 18 1 28.47 4.16 2
 20 18 -1 14.86 2.74 1
 20 18 -1 22.84 2.74 2
 -18 -18 1 31.87 4.09 1
 18 -18 -1 21.32 2.02 3
 -18 -18 1 24.66 2.7 2
 18 -18 -1 22.53 3.91 2
 18 -18 -1 17.29 3.05 1
 -18 -18 1 19.23 1.89 4
 18 18 -1 24.27 3.53 1
 18 18 -1 18.6 2.02 3
 -18 18 1 23.36 3.5 1
 -18 18 1 27.16 4.24 2
 18 18 -1 24.86 2.58 2
 -18 18 1 21.34 2.32 4
 18 18 -1 18.83 1.81 4
 16 -18 -1 67.03 6.02 1
 16 -18 -1 68.59 4.81 3
 -16 -18 1 68.28 5.46 2
 16 -18 -1 65.89 6.35 2
 -16 -18 1 59.46 4.66 4
 16 18 -1 72.14 4.83 3
 16 18 -1 62.51 5.92 1
 16 18 -1 61.96 4.65 4
 16 18 -1 77.82 5.47 2
 -16 18 1 73.11 6.16 1
 -16 18 1 72.83 6.3 2
 -14 -18 1 90.88 7.18 2
 -14 -18 1 87.87 6.5 4
 14 -18 -1 104.82 6.67 3
 14 -18 -1 99.04 7.89 1
 -14 18 1 100.65 7.89 1
 14 18 -1 91.93 6.49 4
 14 18 -1 107.27 7.28 2
 -14 18 1 96.71 8.05 2
 12 -18 -1 48.81 4.76 1
 -12 -18 1 45.7 4.17 2
 12 -18 -1 50.86 4.94 2
 -12 -18 1 47.02 3.46 4
 12 -18 -1 43.05 3.52 3
 -12 18 1 52.21 4.85 1
 -10 -18 1 0.66 0.69 4
 10 -18 -1 0.08 0.67 3
 10 -18 -1 1.08 1.51 2
 10 -18 -1 0.93 1.32 1
 -10 -18 1 0.21 1.02 2
 -10 -18 1 0.04 1.05 2
 -10 -18 1 0.14 0.59 4
 -10 18 1 0.74 1.43 1
 -10 18 1 0.44 1.29 2
 10 18 -1 0 0.38 1
 -10 18 1 0.03 0.76 4
 10 18 -1 0 0.12 3
 10 18 -1 0.75 1.47 1
 -8 -18 1 75.49 5.43 2
 8 -18 -1 69.14 5.85 1
 8 -18 -1 61.3 5.68 2
 8 -18 -1 69.68 4.59 3
 -8 -18 1 58.9 4.48 4
 -8 -18 1 64.64 5.31 2
 -8 -18 1 59.33 4.46 4
 -8 18 1 66.19 5.67 2
 8 18 -1 65.66 5.65 1
 -8 18 1 55.85 4.58 4
 -8 18 1 72.15 5.88 1
 8 18 -1 54.62 5.69 1
 8 18 -1 63.09 4.51 3
 -6 -18 1 189.3 13.03 2
 -6 -18 1 165.85 12.15 4
 6 -18 -1 185.05 12.35 4
 -6 -18 1 187.33 13.04 2
 6 -18 -1 188.5 13.45 2
 -6 -18 1 186.65 12.2 4
 6 18 -1 215.51 13.74 1
 6 18 -1 179.01 12.19 3
 -6 18 1 193.83 13.46 1
 6 18 -1 181.4 13.28 1
 -4 -18 1 41.6 3.25 4
 4 -18 -1 40.66 3.28 4
 4 -18 -1 41.3 3.35 4
 4 -18 -1 37.77 4.07 2
 -4 -18 1 40.54 3.21 4
 -4 -18 1 42.51 4.06 2
 4 -18 -1 44.23 4.41 2
 -4 -18 1 44.72 4.03 2
 4 18 -1 40.22 3.18 3
 4 18 -1 45.32 4.32 1
 -4 18 1 41.48 3.17 3
 4 18 -1 47.09 4.59 1
 -4 18 1 49.99 4.4 1
 -4 18 1 44.45 4.46 1
 -2 -18 1 6.76 1.12 4
 -2 -18 1 8.11 1.25 4
 -2 -18 1 6.95 1.8 2
 2 -18 -1 7.03 1.24 4
 2 -18 -1 8.08 1.86 2
 2 -18 -1 9.69 2.23 2
 2 -18 -1 8.29 1.28 4
 -2 -18 1 6.41 1.71 2
 -2 18 1 8.25 2.19 1
 -2 18 1 4.79 1.62 1
 -2 18 1 5.42 1 3
 2 18 -1 6.51 2.1 1
 2 18 -1 5.84 1 3
 2 18 -1 5.35 1.6 1
 0 -18 -1 0.55 0.7 4
 0 -18 -1 0.91 0.72 4
 0 -18 1 0.37 1.02 2
 0 -18 1 0.25 0.7 4
 0 -18 -1 -0.06 1.21 2
 0 -18 1 0.17 0.75 4
 0 -18 1 0.12 1.26 2
 0 -18 -1 1.45 1.27 2
 0 18 -1 0.6 1.21 1
 0 18 -1 0.25 1.38 1
 0 18 1 0.13 0.72 3
 0 18 -1 0.89 0.75 3
 0 18 1 -0.54 1.07 1
 0 18 1 1.01 1.45 1
 -2 -18 -1 155.77 10.6 2
 -2 -18 -1 142.45 9.58 4
 -2 -18 -1 141.59 10.38 2
 -2 -18 -1 143.35 9.6 4
 2 -18 1 154.48 10.74 2
 2 -18 1 140.27 9.65 4
 2 -18 1 145.22 10.57 2
 2 -18 1 129.39 9.6 4
 -2 18 -1 143.2 9.55 3
 -2 18 -1 152.81 10.86 1
 -2 18 -1 143.28 10.62 1
 -4 -18 -1 194.15 12.37 4
 4 -18 1 175.9 12.41 4
 -4 -18 -1 185.6 13.12 2
 -4 -18 -1 190.73 13.21 2
 -4 -18 -1 176.66 12.31 4
 4 -18 1 176.51 13.28 2
 4 -18 1 188.71 13.47 2
 4 -18 1 179.99 12.41 4
 4 18 1 215.3 13.82 1
 4 18 1 195.59 13.49 1
 -4 18 -1 189.32 12.32 3
 -4 18 -1 205.08 13.51 1
 4 18 1 184.75 12.32 3
 -4 18 -1 184.74 13.49 1
 -6 -18 -1 16.07 1.82 4
 6 -18 1 25.64 3.52 2
 6 -18 1 19.97 1.96 4
 6 -18 1 20.53 2.41 4
 -6 -18 -1 19.01 1.87 4
 6 -18 1 23.6 3.16 2
 -6 -18 -1 23.35 2.67 2
 -6 -18 -1 21.49 2.93 2
 -6 18 -1 20.7 1.9 3
 -6 18 -1 23.33 3.26 1
 6 18 1 22.91 3.39 1
 6 18 1 19.95 1.86 3
 6 18 1 25.41 3.35 1
 -6 18 -1 18.06 2.89 1
 8 -18 1 56.24 5.13 2
 8 -18 1 50.38 3.92 4
 -8 -18 -1 49.6 3.75 4
 -8 -18 -1 51.44 4.51 2
 8 -18 1 51.05 4.81 2
 -8 -18 -1 53.63 4.52 2
 -8 -18 -1 49.61 3.75 4
 -8 18 -1 57.61 4.96 1
 8 18 1 53.38 3.86 3
 8 18 1 57.32 5.28 1
 8 18 1 47.4 4.82 1
 -8 18 -1 52.05 3.79 3
 -8 18 -1 55.34 5.07 1
 -10 -18 -1 69.28 5.42 2
 -10 -18 -1 65.17 5.34 2
 -10 -18 -1 64.62 4.66 4
 10 -18 1 72.84 6.14 2
 -10 -18 -1 61.31 4.63 4
 10 18 1 82.43 6.36 1
 -10 18 -1 68.56 5.95 1
 12 -18 1 86.85 6.98 1
 12 -18 1 70.44 6.8 2
 12 -18 1 88.72 5.76 3
 -12 -18 -1 83.79 6.35 2
 -12 -18 -1 87.77 6.42 2
 -12 -18 -1 77.84 5.62 4
 -12 -18 -1 78.13 5.63 4
 -12 18 -1 92.74 7.11 1
 12 18 1 82.88 7.06 1
 -14 -18 -1 46.72 3.51 4
 -14 -18 -1 46.89 3.47 4
 -14 -18 -1 52.3 4.19 2
 -14 -18 -1 47.01 4.18 2
 14 -18 1 48.78 3.65 3
 14 -18 1 48.27 4.77 1
 -14 18 -1 58.07 5.02 1
 -14 18 -1 45.28 3.78 4
 -14 18 -1 54.14 5.03 2
 16 -18 1 2.16 1.53 1
 16 -18 1 2.99 1.84 2
 -16 -18 -1 0.25 1.1 2
 16 -18 1 2.23 0.9 3
 -16 -18 -1 1.29 0.67 4
 -16 18 -1 1.17 0.96 4
 -16 18 -1 3.1 1.66 1
 -16 18 -1 0.15 1.51 2
 16 18 1 0.09 1.19 1
 -18 -18 -1 38.69 2.89 4
 18 -18 1 36.48 4.16 1
 -18 -18 -1 38.54 4.65 1
 18 -18 1 39.08 3.05 3
 -18 -18 -1 39.22 3.55 2
 18 -18 1 46.57 5.8 2
 18 18 1 38.54 4.25 1
 -18 18 -1 42.36 4.66 2
 18 18 1 36.13 2.83 4
 -18 18 -1 36.48 3.3 4
 18 18 1 39.96 3.46 2
 -18 18 -1 31.45 4.24 1
 18 18 1 42.78 3.14 3
 20 -18 1 63.84 4.74 3
 20 -18 1 71.92 6.09 1
 -20 -18 -1 66.8 4.58 4
 -20 -18 -1 69.76 6.11 1
 -20 -18 -1 65.96 5.23 2
 20 -18 1 69.27 6.45 2
 -20 18 -1 62.51 4.97 4
 20 18 1 68.16 6.06 1
 20 18 1 64.81 4.77 3
 20 18 1 71.58 5.19 2
 -20 18 -1 76.72 6.18 1
 -20 18 -1 68.82 6.31 2
 20 18 1 58.99 4.51 4
 -22 -18 -1 17.8 2.28 2
 -22 -18 -1 14.62 1.5 4
 22 -18 1 18.03 1.74 3
 -22 -18 -1 17.82 3.24 1
 22 -18 1 14.68 2.77 1
 22 18 1 13.37 1.66 3
 -22 18 -1 19.08 3.11 1
 22 18 1 18.17 2.31 2
 -22 18 -1 19.67 3.51 2
 -22 18 -1 16.64 2.17 4
 22 18 1 18.7 3.18 1
 22 18 1 13.57 1.44 4
 24 -18 1 1.05 1.49 1
 24 -18 1 -0.22 0.73 3
 -24 -18 -1 0.54 1.02 2
 24 -18 1 0.15 1.83 2
 -24 -18 -1 0.19 0.58 4
 -24 -18 -1 0.18 1.39 1
 24 18 1 0.2 1.37 1
 -24 18 -1 0.02 0.18 4
 24 18 1 0.2 0.88 2
 24 18 1 -0.08 0.53 4
 24 18 1 0.45 0.7 3
 -24 18 -1 2.38 1.67 1
 -24 18 -1 0.28 0.73 2
 -26 -18 -1 1.4 1.64 1
 26 -18 1 0.95 2.13 2
 -26 -18 -1 1.87 0.69 4
 -26 -18 -1 1.64 1.16 2
 26 -18 1 3.39 1.81 1
 26 -18 1 1.51 0.82 3
 -26 18 -1 1.18 1.73 2
 26 18 1 -0.12 0.56 2
 26 18 1 0.96 1.47 1
 26 18 1 1.14 0.83 3
 26 18 1 1.56 0.64 4
 -26 18 -1 3.81 1.86 1
 -26 18 -1 2.54 1.26 4
 25 -19 -1 2.22 2.12 2
 -25 -19 1 4.96 2.07 1
 -25 -19 1 4.58 1.55 2
 25 -19 -1 4.03 0.85 3
 25 -19 -1 4.46 2.01 1
 -25 -19 1 4.09 0.9 4
 25 19 -1 5.59 1.54 2
 -25 19 1 0.01 0.64 1
 -25 19 1 3.74 1.26 4
 25 19 -1 3.42 0.8 4
 25 19 -1 4.76 2.03 1
 -25 19 1 5.76 2.42 2
 25 19 -1 4.32 1.06 3
 -23 -19 1 3.04 1.8 1
 23 -19 -1 4.5 2.35 2
 23 -19 -1 0.91 0.92 1
 -23 -19 1 2.1 1.32 2
 -23 -19 1 2.32 0.8 4
 -23 19 1 -0.46 1.57 2
 23 19 -1 2.4 1.27 2
 -23 19 1 -0.02 0.58 1
 23 19 -1 2.32 0.92 3
 23 19 -1 1.35 1.61 1
 -23 19 1 2.01 1.11 4
 23 19 -1 1.99 0.7 4
 21 -19 -1 1.29 2.03 2
 21 -19 -1 0 0.52 1
 21 -19 -1 -0 0.16 3
 -21 -19 1 -0.42 0.66 4
 -21 -19 1 1.47 1.68 1
 -21 -19 1 0.59 1.19 2
 21 19 -1 -0.52 0.96 2
 -21 19 1 -0.8 1.44 2
 -21 19 1 0.84 0.97 4
 21 19 -1 -0.6 0.55 4
 21 19 -1 0.89 1.45 1
 21 19 -1 0.49 0.74 3
 -21 19 1 -0.03 0.56 1
 -19 -19 1 2.26 0.81 4
 -19 -19 1 1.7 1.24 2
 19 -19 -1 3.82 2.11 2
 19 -19 -1 -0.01 0.52 1
 -19 -19 1 2.79 1.74 1
 19 19 -1 1.82 1.58 1
 19 19 -1 2.08 0.72 4
 19 19 -1 2.8 0.94 3
 -19 19 1 1.26 1.78 2
 -19 19 1 1.51 1.02 4
 -19 19 1 -0.03 0.67 1
 19 19 -1 1.77 1.19 2
 17 -19 -1 6.86 2.35 2
 -17 -19 1 8.05 2.25 1
 -17 -19 1 5.49 1.67 2
 -17 -19 1 7.2 1.11 4
 -17 19 1 5.2 2.2 2
 -17 19 1 5.57 2.02 1
 -17 19 1 6.43 1.42 4
 17 19 -1 3.79 1.04 3
 17 19 -1 6.47 1.59 2
 17 19 -1 5.29 0.96 4
 17 19 -1 6.93 2.18 1
 -15 -19 1 4.21 0.94 4
 15 -19 -1 3.01 1.94 2
 -15 -19 1 4.85 1.59 2
 15 19 -1 4.02 0.86 4
 -15 19 1 2.86 1.82 2
 -15 19 1 2.04 0.97 4
 15 19 -1 5.02 1.44 2
 -15 19 1 4.19 1.89 1
 15 19 -1 3.78 1.02 3
 15 19 -1 2.14 1.61 1
 13 -19 -1 -0.65 1.42 2
 13 -19 -1 -0.3 0.61 1
 -13 -19 1 0.46 1.08 2
 -13 -19 1 0.71 0.65 4
 -13 -19 1 0.49 1.12 2
 13 -19 -1 -0.42 0.7 3
 -13 -19 1 0.41 0.68 4
 -13 19 1 0.42 0.84 4
 13 19 -1 1.45 0.84 3
 -13 19 1 0.29 1.37 2
 13 19 -1 -0.05 1.25 1
 -13 19 1 0.46 1.42 1
 -11 -19 1 -0.47 0.65 4
 -11 -19 1 0.01 0.62 4
 11 -19 -1 0.12 0.72 3
 -11 -19 1 -0.01 1.06 2
 -11 -19 1 -0.17 1.07 2
 11 -19 -1 -0.71 1.14 1
 11 -19 -1 0.03 0.49 2
 11 19 -1 0.05 0.58 1
 -11 19 1 -0.02 0.15 4
 -11 19 1 -0.54 1.31 1
 -11 19 1 -0.03 0.49 2
 11 19 -1 -1.07 1.11 1
 11 19 -1 -0.11 0.74 3
 9 -19 -1 -0.52 1.53 2
 -9 -19 1 1.13 1.22 2
 -9 -19 1 0.02 0.69 4
 9 -19 -1 1.11 1.38 1
 -9 -19 1 0.28 0.67 4
 -9 -19 1 0.7 1.18 2
 9 -19 -1 0.56 0.69 3
 9 19 -1 1.45 1.33 1
 -9 19 1 0.12 0.74 4
 -9 19 1 -0.26 1.28 2
 9 19 -1 -0.01 0.12 3
 9 19 -1 -0.03 0.47 1
 -9 19 1 1.47 1.51 1
 -7 -19 1 16.15 2.52 2
 7 -19 -1 16.89 3.09 2
 -7 -19 1 13.16 2.44 2
 -7 -19 1 14.73 1.59 4
 -7 -19 1 14.28 1.57 4
 -7 19 1 14.66 2.76 1
 -5 -19 1 32.3 2.57 4
 -5 -19 1 32.47 3.36 2
 5 -19 -1 30.71 3.52 2
 5 -19 -1 26.42 3.75 2
 -5 -19 1 32.9 3.52 2
 5 -19 -1 29.03 2.62 4
 -5 19 1 32.86 3.63 1
 -5 19 1 25.1 3.91 1
 -5 19 1 29.53 2.52 3
 3 -19 -1 6.08 1.23 4
 3 -19 -1 4.78 1.06 4
 -3 -19 1 4.37 1.01 4
 -3 -19 1 3.93 1.59 2
 3 -19 -1 2.99 1.71 2
 3 -19 -1 4.71 1.69 2
 -3 -19 1 4.96 1.05 4
 -3 -19 1 2.76 1.47 2
 -3 19 1 5.51 1.82 1
 -3 19 1 4.22 1.8 1
 3 19 -1 3.7 1.88 1
 -3 19 1 4.96 0.95 3
 -1 -19 1 4.89 1.08 4
 1 -19 -1 2.51 1.7 2
 1 -19 -1 3.02 0.89 4
 1 -19 -1 3.01 0.97 4
 -1 -19 1 3.42 1.62 2
 1 -19 -1 3.05 1.48 2
 -1 -19 1 3.5 0.93 4
 -1 -19 1 3.13 1.47 2
 -1 19 1 1.2 1.51 1
 -1 19 1 0.06 0.55 1
 1 19 -1 2.55 1.62 1
 1 19 -1 0.64 0.46 3
 -1 19 1 2.65 0.83 3
 -1 -19 -1 12.36 2.5 2
 -1 -19 -1 7.97 1.91 2
 1 -19 1 9.31 2.06 2
 -1 -19 -1 8.28 1.3 4
 1 -19 1 9.85 1.39 4
 1 -19 1 10.16 2.3 2
 1 -19 1 7.99 1.34 4
 -1 -19 -1 6.77 1.19 4
 1 19 1 10.05 2.43 1
 -1 19 -1 8.34 2.29 1
 -1 19 -1 10.37 2.29 1
 -1 19 -1 9.01 1.24 3
 -3 -19 -1 8.69 2.01 2
 3 -19 1 5.09 1.87 2
 3 -19 1 5.05 1.9 2
 -3 -19 -1 4.39 1.7 2
 -3 -19 -1 6.85 1.24 4
 3 -19 1 4.57 1.12 4
 3 -19 1 6.58 1.18 4
 -3 -19 -1 5.04 1.08 4
 3 19 1 8.89 2.25 1
 -3 19 -1 3.58 0.9 3
 -3 19 -1 4.01 1.49 1
 -3 19 -1 3.19 1.78 1
 5 -19 1 0.55 0.8 4
 5 -19 1 0.45 1.32 2
 -5 -19 -1 0.3 0.69 4
 -5 -19 -1 1.08 0.76 4
 -5 -19 -1 0.74 1.2 2
 -5 -19 -1 0.92 1.22 2
 5 -19 1 0.37 1.12 2
 -5 19 -1 0.74 1.51 1
 5 19 1 -0.02 0.39 1
 5 19 1 -0.2 0.55 1
 5 19 1 -0.01 0.12 3
 -5 19 -1 -0.13 0.74 3
 -5 19 -1 -0.54 1.13 1
 -7 -19 -1 3.88 1.52 2
 7 -19 1 4.49 1.89 2
 -7 -19 -1 6.53 1.08 4
 7 -19 1 7.49 2.16 2
 -7 -19 -1 3.65 0.9 4
 7 -19 1 6.69 1.29 4
 -7 -19 -1 5.64 1.66 2
 -7 19 -1 5.27 0.97 3
 -7 19 -1 5.4 2.03 1
 -7 19 -1 3.18 1.58 1
 -9 -19 -1 -0.16 0.67 4
 -9 -19 -1 0.62 0.65 4
 9 -19 1 0.79 1.21 2
 9 -19 1 1.29 1.6 2
 -9 -19 -1 0.62 1.06 2
 9 -19 1 0.72 0.81 4
 -9 -19 -1 0.07 1.17 2
 9 19 1 0.54 1.03 1
 9 19 1 -0 0.48 1
 -9 19 -1 1.62 1.53 1
 -9 19 -1 1.56 1.37 1
 9 19 1 -0 0.12 3
 -9 19 -1 0.31 0.73 3
 -11 -19 -1 0.85 0.71 4
 11 -19 1 0.02 0.54 2
 -11 -19 -1 1.39 1.12 2
 -11 -19 -1 1.75 1.2 2
 -11 -19 -1 0.32 0.64 4
 11 19 1 -0.03 0.48 1
 -11 19 -1 0.89 1.42 1
 11 19 1 0.82 0.7 3
 11 19 1 0.03 1.23 1
 13 -19 1 14.12 2.87 1
 -13 -19 -1 15.47 2.39 2
 -13 -19 -1 12.55 1.45 4
 -13 -19 -1 11.9 1.48 4
 13 -19 1 17.87 1.85 3
 -13 -19 -1 15.04 2.4 2
 13 -19 1 13.68 2.84 2
 -13 19 -1 13.65 1.78 4
 13 19 1 15.47 2.94 1
 -13 19 -1 11.84 2.62 2
 13 19 1 13.4 1.56 3
 -13 19 -1 13.17 2.63 1
 13 19 1 11.09 2.57 1
 -15 -19 -1 5.19 0.96 4
 15 -19 1 4.17 1.83 1
 15 -19 1 4.61 2.26 2
 -15 -19 -1 4.87 1.55 2
 15 -19 1 3.92 0.98 3
 -15 -19 -1 5.32 1.55 2
 -15 -19 -1 4.45 0.84 4
 -15 19 -1 4.58 1.17 4
 -15 19 -1 4.9 2 1
 -15 19 -1 3.51 1.86 2
 15 19 1 4.34 1.78 1
 15 19 1 4.55 1.05 3
 15 19 1 3.45 1.91 1
 -17 -19 -1 0.66 0.6 4
 -17 -19 -1 0.73 1.14 2
 17 -19 1 0.22 1.69 2
 17 -19 1 -0.74 1.23 1
 17 -19 1 1.54 0.76 3
 -17 -19 -1 0.54 0.69 4
 -17 -19 -1 1.64 1.12 2
 17 19 1 0.64 0.71 3
 -17 19 -1 1.65 1.12 4
 17 19 1 0.1 1.37 1
 -17 19 -1 0.32 1.66 2
 -17 19 -1 1 1.62 1
 19 -19 1 -1 0.52 3
 -19 -19 -1 -0.04 0.63 4
 -19 -19 -1 -0.02 1.04 2
 19 -19 1 1.08 1.84 2
 19 -19 1 0.03 0.52 1
 -19 19 -1 0.25 1.48 2
 19 19 1 -0.52 0.77 3
 19 19 1 -0.98 1.2 1
 -19 19 -1 1.3 1.55 1
 -19 19 -1 0.14 0.87 4
 -21 -19 -1 2.07 1.22 2
 -21 -19 -1 4.39 1.94 1
 21 -19 1 1.14 1.78 2
 21 -19 1 -0.01 0.53 1
 -21 -19 -1 2.36 0.75 4
 -21 19 -1 1.95 1.88 2
 21 19 1 0.71 0.75 3
 -21 19 -1 3.62 1.84 1
 21 19 1 2.46 0.7 4
 21 19 1 0.58 1.43 1
 -21 19 -1 2.15 1.17 4
 21 19 1 3.72 1.21 2
 -23 -19 -1 2.93 0.75 4
 -23 -19 -1 3.63 1.93 1
 23 -19 1 -0.02 0.57 1
 23 -19 1 0.05 0.73 2
 -23 -19 -1 2.84 1.26 2
 23 19 1 1.71 0.91 3
 -23 19 -1 2.65 1.56 1
 23 19 1 1.04 1.59 1
 23 19 1 3.48 1.25 2
 -23 19 -1 3.84 1.18 4
 -23 19 -1 4.02 2.07 2
 23 19 1 3.48 0.74 4
 25 -19 1 1.76 2.2 2
 -25 -19 -1 3.51 1.9 1
 25 -19 1 -0.01 0.59 1
 -25 -19 -1 1.73 1.18 2
 -25 -19 -1 3.55 0.78 4
 25 19 1 2.8 0.7 4
 25 19 1 3.21 1.78 1
 -25 19 -1 0 0.7 2
 25 19 1 3.05 0.96 3
 -25 19 -1 0.01 0.58 1
 25 19 1 2.4 1.12 2
 24 -20 -1 11.57 3.22 2
 24 -20 -1 11.93 1.51 3
 -24 -20 1 12.28 1.39 4
 -24 -20 1 11.91 2.15 2
 -24 -20 1 9.07 2.51 1
 24 -20 -1 9.37 2.52 1
 24 20 -1 16.25 2.33 2
 -24 20 1 10.26 2.84 2
 24 20 -1 10.95 1.33 4
 -24 20 1 14.97 2.94 1
 24 20 -1 7.47 2.41 1
 -24 20 1 7.89 1.58 4
 24 20 -1 9.93 1.47 3
 22 -20 -1 18.87 3.91 2
 -22 -20 1 27.98 4.09 1
 -22 -20 1 26.31 2.91 2
 22 -20 -1 24.22 2.19 3
 -22 -20 1 20.61 2.03 4
 -22 20 1 23.02 3.78 1
 22 20 -1 22.95 2.67 2
 22 20 -1 22.2 2.14 3
 -22 20 1 21 2.39 4
 -22 20 1 19.53 3.61 2
 22 20 -1 21.98 1.98 4
 22 20 -1 20.67 3.42 1
 20 -20 -1 2.01 0.93 3
 -20 -20 1 2.51 1.8 1
 20 -20 -1 2.57 1.69 1
 -20 -20 1 4.4 1.58 2
 -20 -20 1 4.04 0.95 4
 20 -20 -1 2.87 2.11 2
 20 20 -1 4.2 1.97 1
 -20 20 1 3.17 1.98 2
 -20 20 1 4.21 1.93 1
 -20 20 1 2.7 1.11 4
 20 20 -1 3.01 0.97 3
 20 20 -1 6.52 1.63 2
 20 20 -1 3.8 0.86 4
 -18 -20 1 8.32 1.93 2
 -18 -20 1 7.23 1.16 4
 -18 -20 1 5.81 2.14 1
 18 -20 -1 8.27 2.61 2
 18 -20 -1 7.52 1.23 3
 18 -20 -1 7.24 2.29 1
 18 20 -1 6.44 1.05 4
 18 20 -1 9.12 1.32 3
 -18 20 1 8.77 2.53 2
 18 20 -1 8.35 2.3 1
 -18 20 1 6.89 1.35 4
 -18 20 1 0.81 1.08 1
 18 20 -1 8.31 1.84 2
 -16 -20 1 19.09 1.9 4
 16 -20 -1 18.71 1.84 3
 16 -20 -1 19.87 3.71 2
 16 -20 -1 21.43 3.25 1
 -16 -20 1 24.69 3.17 2
 16 20 -1 19.97 2.02 3
 16 20 -1 16.68 3.07 1
 -16 20 1 18.7 2.1 4
 -16 20 1 16.03 3.13 2
 -14 -20 1 34.37 3.33 2
 -14 -20 1 30.08 2.52 4
 -14 -20 1 30.26 2.47 4
 -14 -20 1 32.89 3.41 2
 14 -20 -1 32 4.38 2
 14 -20 -1 27.11 4 1
 14 20 -1 23.9 3.51 1
 14 20 -1 26.2 3.89 1
 14 20 -1 27.36 2.52 3
 -14 20 1 33.1 2.77 4
 -12 -20 1 39.25 3.24 4
 12 -20 -1 43.43 4.62 1
 -12 -20 1 43.21 4.11 2
 12 -20 -1 55.98 5.08 2
 -12 -20 1 46.03 4.17 2
 -12 -20 1 42.28 3.29 4
 12 20 -1 52.66 5.08 1
 -12 20 1 43.08 4.61 2
 12 20 -1 41.52 3.33 3
 12 20 -1 44.16 4.59 1
 -12 20 1 41.33 3.48 4
 10 -20 -1 0.03 0.52 2
 -10 -20 1 2.74 1.54 2
 -10 -20 1 1.67 0.8 4
 -10 -20 1 3 1.46 2
 10 -20 -1 0.21 0.7 1
 -10 -20 1 2.04 0.85 4
 10 20 -1 1.64 0.91 3
 -10 20 1 -0.04 0.5 1
 10 20 -1 1.81 1.66 1
 -10 20 1 2.41 1.54 2
 10 20 -1 2.24 1.56 1
 -8 -20 1 51.28 4.11 4
 8 20 -1 86.97 6.3 1
 6 -20 -1 91.33 7.66 2
 -6 -20 1 85.92 6.4 4
 -6 -20 1 103.57 7.45 2
 -6 -20 1 99.61 7.46 2
 -6 -20 1 84.97 6.39 4
 6 -20 -1 87.44 6.5 4
 6 -20 -1 106.82 7.74 2
 6 20 -1 96.53 6.43 3
 6 20 -1 93.93 7.65 1
 6 20 -1 95.84 7.93 1
 4 -20 -1 30.44 2.71 4
 -4 -20 1 29.71 2.63 4
 4 -20 -1 35.11 3.93 2
 -4 -20 1 37.32 3.71 2
 4 -20 -1 30.49 3.57 2
 -4 -20 1 29.05 2.62 4
 -4 -20 1 35.43 3.55 2
 -2 -20 1 -0.69 0.72 4
 2 -20 -1 -0.25 1.36 2
 -2 -20 1 -0.12 0.71 4
 2 -20 -1 -0.78 1.11 2
 -2 -20 1 0.5 1.16 2
 2 -20 -1 -0.09 0.74 4
 2 -20 -1 0.09 0.81 4
 -2 -20 1 0.04 1.25 2
 -2 20 1 -0.01 0.13 3
 -2 20 1 -1.98 0.92 1
 2 20 -1 -0.01 0.5 1
 2 20 -1 1.12 0.63 3
 2 20 -1 0.86 1.29 1
 -2 20 1 -0.02 0.48 1
 0 -20 -1 9.84 1.41 4
 0 -20 -1 11.39 2.24 2
 0 -20 1 9.69 2.21 2
 0 -20 1 12.34 1.58 4
 0 -20 1 7.97 1.28 4
 0 -20 -1 7.9 1.35 4
 0 -20 -1 10.87 2.33 2
 0 -20 1 10.64 2.31 2
 0 20 1 9.03 2.17 1
 0 20 -1 5.99 1.81 1
 2 -20 1 71.82 5.24 4
 -2 -20 -1 63.13 5.1 4
 2 -20 1 74.92 6.31 2
 -2 -20 -1 81.63 6.31 2
 2 -20 1 78.11 6.28 2
 -2 -20 -1 72.12 6.05 2
 -2 -20 -1 71.37 5.17 4
 2 20 1 75.96 5.13 3
 2 20 1 71.86 6.28 1
 -4 -20 -1 115.55 8.37 2
 -4 -20 -1 103.9 7.43 4
 4 -20 1 121.85 8.83 2
 4 -20 1 117.1 8.66 2
 4 -20 1 100.35 7.51 4
 -4 -20 -1 103.85 7.44 4
 -4 -20 -1 124.06 8.56 2
 4 20 1 106.43 7.4 3
 4 20 1 120.12 8.73 1
 4 20 1 94.26 8.59 1
 6 -20 1 22.89 2.3 4
 -6 -20 -1 22.08 2.23 4
 -6 -20 -1 26.1 3.48 2
 -6 -20 -1 24.72 2.23 4
 6 -20 1 38.7 4.69 2
 6 -20 1 27.62 3.71 2
 -6 -20 -1 26.39 3.01 2
 6 20 1 25.72 2.23 3
 6 20 1 26.06 3.68 1
 6 20 1 30.14 3.79 1
 -8 -20 -1 18.78 2.85 2
 -8 -20 -1 20.96 1.95 4
 8 -20 1 25.24 3.66 2
 -8 -20 -1 21.31 2.91 2
 -8 -20 -1 18.15 1.91 4
 8 20 1 19.81 3.3 1
 8 20 1 22.06 2.04 3
 8 20 1 17.5 3 1
 -10 -20 -1 40.31 3.74 2
 10 -20 1 35.26 4 2
 10 -20 1 29.65 2.92 4
 -10 -20 -1 37.47 2.89 4
 -10 -20 -1 36.46 2.87 4
 -10 -20 -1 40.17 3.74 2
 10 20 1 37.68 2.98 3
 10 20 1 39.71 4.71 1
 10 20 1 41.27 4.21 1
 -12 -20 -1 33.61 2.59 4
 -12 -20 -1 31.12 3.3 2
 -12 -20 -1 29.29 2.56 4
 -12 -20 -1 34.88 3.4 2
 12 -20 1 30.54 4.3 2
 12 20 1 31.07 2.64 3
 12 20 1 28.23 4.01 1
 12 20 1 37.57 4 1
 -14 -20 -1 38.5 3.11 4
 -14 -20 -1 44.57 3.97 2
 14 -20 1 50.02 5.1 2
 -14 -20 -1 39.78 3.14 4
 -14 -20 -1 43.59 3.94 2
 -14 20 -1 45.27 4.63 2
 14 20 1 47.45 4.91 1
 14 20 1 48.48 4.65 1
 14 20 1 38.98 3.22 3
 -14 20 -1 37.67 3.38 4
 -16 -20 -1 0.39 0.7 4
 -16 -20 -1 0.1 0.63 4
 16 -20 1 -0.02 0.15 3
 16 -20 1 -0.04 0.47 1
 -16 -20 -1 0.95 1.2 2
 16 -20 1 0.4 1.66 2
 -16 -20 -1 1.08 1.26 2
 16 20 1 1.72 1.5 1
 -16 20 -1 0.2 1.67 2
 -16 20 -1 -0.29 0.92 4
 16 20 1 0.83 1.65 1
 -16 20 -1 -0.03 0.53 1
 16 20 1 0.25 0.72 3
 -18 -20 -1 19.47 2.65 2
 -18 -20 -1 15.33 2.29 2
 -18 -20 -1 15.89 1.56 4
 18 -20 1 13.92 2.87 1
 -18 -20 -1 15.69 1.64 4
 18 -20 1 20.68 3.78 2
 18 20 1 13.71 2.89 1
 -18 20 -1 12.82 1.9 4
 18 20 1 16.83 1.76 3
 18 20 1 16.07 3.1 1
 -18 20 -1 13.51 2.98 2
 -20 -20 -1 35.06 2.61 4
 -20 -20 -1 33.07 2.67 4
 20 -20 1 33.93 4.48 1
 -20 -20 -1 37.12 3.32 2
 -20 -20 -1 33.68 3.42 2
 20 -20 1 43.87 4.76 2
 20 20 1 40.77 4.35 1
 -20 20 -1 27.26 4.32 2
 -20 20 -1 29.57 2.97 4
 20 20 1 31.39 2.84 3
 -22 -20 -1 9.87 1.23 4
 22 -20 1 8.16 2.41 1
 22 -20 1 11.17 1.48 3
 22 -20 1 6.21 2.47 2
 -22 -20 -1 9.55 1.91 2
 -22 20 -1 6.17 1.4 4
 22 20 1 10.03 1.47 3
 -22 20 -1 7.91 2.49 2
 22 20 1 12.16 2.67 1
 -24 -20 -1 4.75 1.45 2
 -24 -20 -1 2.96 0.8 4
 24 -20 1 4.07 1.06 3
 -24 -20 -1 3.21 1.99 1
 24 -20 1 3.29 1.82 1
 24 -20 1 0.02 0.71 2
 24 20 1 3.11 1.79 1
 24 20 1 2.76 1.18 2
 24 20 1 2.84 0.74 4
 24 20 1 2.01 0.93 3
 -24 20 -1 2.25 1.78 1
 -24 20 -1 1.96 1.1 4
 -24 20 -1 3.9 2.17 2
 23 21 -1 -0.83 0.82 3
 -21 -21 1 -0.38 1.24 2
 -21 -21 1 -0.95 1.46 1
 21 -21 -1 -0.25 1.51 1
 21 -21 -1 0.54 1.78 2
 -21 -21 1 0.59 0.75 4
 21 -21 -1 -0.2 0.84 3
 -21 21 1 0.06 1.69 2
 -21 21 1 0.3 1.09 4
 21 21 -1 0.14 0.82 3
 21 21 -1 0.53 1.55 1
 21 21 -1 0.94 1.14 2
 -21 21 1 -0.26 1.31 1
 21 21 -1 0.48 0.66 4
 19 -21 -1 1.57 0.96 3
 19 -21 -1 2.89 1.84 1
 -19 -21 1 2.19 0.86 4
 -19 -21 1 1.27 1.33 2
 19 -21 -1 1.61 2.17 2
 -19 21 1 3.03 2.07 2
 -19 21 1 2.52 1.26 4
 19 21 -1 3.11 1.72 1
 -19 21 1 2.74 1.86 1
 19 21 -1 2.56 0.92 3
 -17 -21 1 9.41 1.32 4
 17 -21 -1 9.68 1.4 3
 -17 -21 1 8.12 1.21 4
 -17 -21 1 9.1 2.04 2
 17 -21 -1 7.23 2.3 1
 17 -21 -1 6.76 2.46 2
 -17 -21 1 9.9 1.98 2
 17 21 -1 7.91 2.45 1
 -17 21 1 7.65 2.45 1
 17 21 -1 9.86 1.45 3
 -17 21 1 8.23 1.51 4
 -17 21 1 7.58 2.42 2
 15 -21 -1 1.24 0.83 3
 -15 -21 1 -0.09 0.66 4
 -15 -21 1 -0.22 1.21 2
 -15 -21 1 -0.34 1.12 2
 15 -21 -1 1.09 2 2
 15 -21 -1 0.43 1.38 1
 -15 -21 1 0.14 0.72 4
 15 21 -1 0.1 1.27 1
 -15 21 1 -0.34 0.85 4
 15 21 -1 -0.63 0.69 3
 -15 21 1 -0.27 1.33 2
 15 21 -1 -0.54 1.52 1
 -15 21 1 0.68 1.64 1
 -13 -21 1 -0.11 1.23 2
 13 -21 -1 0.4 0.78 3
 13 -21 -1 0.78 1.69 2
 -13 -21 1 -0.2 0.65 4
 -13 -21 1 0.19 0.74 4
 -13 -21 1 1.47 1.32 2
 13 -21 -1 -0.98 1.35 1
 -13 21 1 -1.13 1.36 2
 13 21 -1 0.07 0.78 3
 13 21 -1 0.29 1.58 1
 -13 21 1 -0.63 0.78 4
 13 21 -1 -0.98 1.19 1
 -13 21 1 -1.08 1.34 1
 -11 -21 1 0.15 0.73 4
 11 -21 -1 1.42 1.7 2
 -11 -21 1 0.06 1.22 2
 11 -21 -1 0 0.8 3
 -11 -21 1 -1.35 0.96 2
 -11 -21 1 1.12 0.75 4
 -11 21 1 -1.45 1.23 1
 -11 21 1 -0.23 0.83 4
 -11 21 1 -0.67 1.34 2
 11 21 -1 -0.81 1.25 1
 11 21 -1 -0.61 0.68 3
 11 21 -1 -0.73 1.53 1
 -9 -21 1 1.86 1.47 2
 -9 -21 1 2.76 1.58 2
 9 -21 -1 0.77 0.95 4
 -9 -21 1 1.66 0.85 4
 9 -21 -1 0.86 1.4 2
 -9 -21 1 1.48 0.81 4
 9 -21 -1 0.9 1.34 2
 9 21 -1 1.93 0.83 3
 9 21 -1 1.37 1.42 1
 9 21 -1 -0.1 1.6 1
 -9 21 1 -0.5 1.49 1
 -7 -21 1 7.78 2.02 2
 -7 -21 1 6.96 1.21 4
 -7 -21 1 8.8 1.37 4
 -7 -21 1 10.9 2.25 2
 7 21 -1 7.43 2.38 1
 7 21 -1 6.38 1.88 1
 -7 21 1 9.37 2.37 1
 7 21 -1 7.02 1.19 3
 -7 21 1 6.68 1.17 3
 -7 21 1 5.49 1.94 1
 -5 -21 1 4.88 1.7 2
 -5 -21 1 6.06 1.14 4
 -5 -21 1 7.73 1.29 4
 5 -21 -1 6.54 2.02 2
 5 -21 -1 7.37 2.3 2
 -5 -21 1 4.37 1.72 2
 5 -21 -1 4.16 1.12 4
 -5 21 1 3.73 1.88 1
 5 21 -1 4 2 1
 -5 21 1 5.27 1.07 3
 5 21 -1 3.21 1.64 1
 -5 21 1 6.94 2.07 1
 5 21 -1 3.87 0.96 3
 3 -21 -1 -0.21 0.73 4
 -3 -21 1 0.03 0.72 4
 -3 -21 1 -1.22 1.16 2
 3 -21 -1 -0.08 1.49 2
 -3 -21 1 -0.41 1.19 2
 -3 -21 1 0.25 0.78 4
 3 -21 -1 0.34 1.19 2
 3 21 -1 0.16 1.57 1
 -3 21 1 0.5 0.82 3
 3 21 -1 -0.33 0.75 3
 3 21 -1 -0.1 1.27 1
 -3 21 1 0.88 1.65 1
 -3 21 1 0.45 1.24 1
 -1 -21 1 5.56 1.85 2
 1 -21 -1 5.8 2.12 2
 -1 -21 1 3.45 1.01 4
 -1 -21 1 3.09 1 4
 1 -21 -1 3.1 1.47 2
 1 -21 -1 3.6 1.05 4
 -1 -21 1 2.75 1.56 2
 1 21 -1 4.33 0.96 3
 1 21 -1 4.35 1.74 1
 1 21 -1 4.82 2.02 1
 -1 21 1 2.47 1.69 1
 -1 21 1 3.51 0.92 3
 -1 21 1 2.63 1.52 1
 1 -21 1 0.28 1.45 2
 -1 -21 -1 -0.06 1.37 2
 -1 -21 -1 -0.03 0.78 4
 1 -21 1 -0.23 0.8 4
 -1 -21 -1 -0.58 0.74 4
 -1 -21 -1 0.3 1.22 2
 1 -21 1 0.31 1.29 2
 -1 21 -1 -0.26 0.75 3
 1 21 1 -0.76 1.05 1
 1 21 1 0.04 0.77 3
 -1 21 -1 0.42 1.52 1
 -1 21 -1 -0.39 1.14 1
 1 21 1 1.34 1.6 1
 -3 -21 -1 2.57 1.49 2
 -3 -21 -1 3.4 0.95 4
 -3 -21 -1 4.17 1.07 4
 3 -21 1 4.05 1.95 2
 3 -21 1 4.76 1.2 4
 3 -21 1 1.98 1.55 2
 -3 -21 -1 4.63 1.86 2
 -3 21 -1 2.13 1.57 1
 3 21 1 -0.03 0.57 1
 -3 21 -1 3.68 1.02 3
 -3 21 -1 2.72 1.78 1
 5 -21 1 1.62 1.23 2
 -5 -21 -1 8.03 1.3 4
 5 -21 1 6.86 2.31 2
 -5 -21 -1 5.24 1.15 4
 -5 -21 -1 6.15 1.82 2
 5 -21 1 4.28 1.21 4
 -5 -21 -1 4.63 1.8 2
 5 21 1 4.97 1.83 1
 -5 21 -1 4 1.72 1
 -5 21 -1 5.36 2.05 1
 -5 21 -1 6.26 1.16 3
 5 21 1 5.89 2.27 1
 5 21 1 4.38 0.97 3
 7 -21 1 -0.03 0.46 2
 7 -21 1 0.02 0.5 2
 -7 -21 -1 -0.42 0.73 4
 7 -21 1 -0.03 0.15 4
 -7 -21 -1 0.44 0.8 4
 -7 -21 -1 0.66 1.37 2
 -7 -21 -1 -0.35 1.13 2
 -7 21 -1 0.07 1.29 1
 7 21 1 -0.55 0.68 3
 -7 21 -1 -0.04 0.68 3
 7 21 1 -1.93 1.34 1
 -7 21 -1 1.17 1.65 1
 7 21 1 0.35 1.27 1
 -9 -21 -1 -0.73 0.68 4
 9 -21 1 1.03 1.75 2
 -9 -21 -1 -0.51 1.08 2
 -9 -21 -1 0.31 0.72 4
 9 -21 1 -0.6 0.75 4
 9 -21 1 1.14 1.49 2
 -9 -21 -1 1.64 1.43 2
 9 21 1 0.18 1.56 1
 9 21 1 0.09 0.69 3
 -9 21 -1 0.54 1.54 1
 -9 21 -1 0.4 1.29 1
 -9 21 -1 0.43 0.71 3
 9 21 1 0.46 1.34 1
 11 -21 1 -0.67 1.52 2
 -11 -21 -1 -0.13 1.15 2
 11 -21 1 0.37 1.52 2
 -11 -21 -1 0.11 0.64 4
 -11 -21 -1 -0.18 1.15 2
 11 -21 1 -0.96 0.85 4
 -11 -21 -1 -0.51 0.67 4
 11 21 1 -0.81 1.49 1
 -11 21 -1 -0.51 0.69 3
 11 21 1 0.55 1.39 1
 -11 21 -1 -0.14 1.24 1
 11 21 1 0.93 0.85 3
 -11 21 -1 -0.53 1.41 1
 -13 -21 -1 2.95 1.45 2
 -13 -21 -1 2.7 0.84 4
 -13 -21 -1 3.02 0.89 4
 13 -21 1 3.16 1.86 2
 -13 -21 -1 2.69 1.41 2
 13 -21 1 3.88 2.1 2
 13 -21 1 1.5 0.93 4
 -13 21 -1 2.82 1.81 1
 13 21 1 2.36 1.87 1
 13 21 1 2.52 0.93 3
 13 21 1 1.71 1.61 1
 -15 -21 -1 2.18 1.42 2
 15 -21 1 3.43 1.02 3
 -15 -21 -1 3.26 0.86 4
 15 -21 1 3.25 1.96 2
 -15 -21 -1 4.88 1.6 2
 -15 -21 -1 3.09 0.88 4
 15 21 1 0.52 1.69 1
 15 21 1 4.18 1.1 3
 -15 21 -1 3.9 1.97 1
 -15 21 -1 5.43 2.23 2
 -15 21 -1 4.3 1.24 4
 15 21 1 3.31 1.74 1
 -17 -21 -1 3.57 0.92 4
 17 -21 1 3.9 2.22 2
 17 -21 1 3.91 1.09 3
 -17 -21 -1 3.5 1.45 2
 -17 -21 -1 2.74 0.81 4
 17 -21 1 3.45 1.85 1
 -17 -21 -1 1.9 1.42 2
 17 21 1 1.72 1.88 1
 -17 21 -1 4.04 1.95 2
 -17 21 -1 3.1 1.18 4
 -17 21 -1 2.89 1.98 1
 17 21 1 3.97 1.09 3
 17 21 1 2.64 1.76 1
 19 -21 1 0.03 1.42 1
 19 -21 1 1.62 2.11 2
 -19 -21 -1 0.2 1.18 2
 -19 -21 -1 -0.24 1.17 2
 -19 -21 -1 0.61 0.7 4
 -19 -21 -1 0.41 0.64 4
 19 -21 1 0.18 0.73 3
 19 21 1 -0.24 0.83 3
 -19 21 -1 1.76 1.86 2
 -19 21 -1 -0.1 1.56 1
 19 21 1 -0.35 1.66 1
 19 21 1 0.76 1.5 1
 -19 21 -1 0.25 1.06 4
 -21 -21 -1 0.91 1.21 2
 21 -21 1 0.64 0.8 3
 -21 -21 -1 -0.08 1.06 2
 21 -21 1 -0.8 1.26 1
 -21 -21 -1 0.25 0.63 4
 21 -21 1 0.8 2.08 2
 -21 -21 -1 1.03 0.71 4
 21 21 1 0.51 0.78 3
 -21 21 -1 0.85 1.71 2
 -21 21 -1 0.15 0.94 4
 -21 21 -1 -1.26 1.53 1
 21 21 1 -0.1 1.48 1
 21 21 1 2.58 2.01 1
 20 -22 -1 2.35 2.05 2
 -20 -22 1 0.4 0.79 4
 -20 -22 1 -0.66 1.19 2
 20 -22 -1 0.47 1.62 1
 20 -22 -1 1.55 0.97 3
 -20 22 1 1.3 1.78 2
 -20 22 1 0.28 0.9 4
 20 22 -1 0.73 0.88 3
 -20 22 1 1.2 1.82 1
 20 22 -1 2.43 1.73 1
 18 -22 -1 6.28 2.16 1
 -18 -22 1 8.33 1.22 4
 -18 -22 1 11.45 2.29 2
 -18 -22 1 9.03 2.01 2
 18 -22 -1 7.16 1.23 3
 -18 -22 1 7.08 1.27 4
 18 -22 -1 14.39 3.42 2
 -18 22 1 7.72 2.53 1
 -18 22 1 6.86 1.47 4
 18 22 -1 10.5 2.64 1
 18 22 -1 15.9 3.26 1
 -18 22 1 6.48 2.42 2
 18 22 -1 9.24 1.45 3
 -16 -22 1 13.66 2.56 2
 16 -22 -1 12.56 3.05 2
 16 -22 -1 14.66 3.03 1
 -16 -22 1 15.3 2.57 2
 16 -22 -1 11.76 1.67 3
 -16 -22 1 12.36 1.59 4
 -16 -22 1 9.82 1.41 4
 -16 22 1 17.3 3.34 1
 -16 22 1 9.2 1.63 4
 -16 22 1 10.86 2.75 2
 16 22 -1 12.56 1.59 3
 16 22 -1 11.35 2.83 1
 16 22 -1 10.24 2.55 1
 14 -22 -1 15.72 3.37 2
 14 -22 -1 18.32 3.4 1
 14 -22 -1 13.51 1.76 3
 -14 -22 1 15.04 1.7 4
 -14 -22 1 19.03 2.86 2
 -14 -22 1 15.66 2.74 2
 -14 -22 1 17.01 1.79 4
 14 22 -1 14.9 1.76 3
 -14 22 1 11.29 1.84 4
 -14 22 1 17 3.3 1
 14 22 -1 12.25 2.64 1
 14 22 -1 23.68 3.7 1
 -14 22 1 15.96 3.15 2
 -12 -22 1 19.38 2.95 2
 -12 -22 1 18.05 2.85 2
 -12 -22 1 14.91 1.74 4
 -12 -22 1 14.78 1.69 4
 12 -22 -1 16.11 3.19 2
 -12 22 1 21.65 3.7 1
 12 22 -1 13.74 2.64 1
 12 22 -1 18.52 3.41 1
 12 22 -1 11.32 1.62 3
 10 -22 -1 -1.31 1.58 2
 10 -22 -1 0.82 1.42 2
 -10 -22 1 -0.92 1.15 2
 -10 -22 1 0.89 0.79 4
 -10 -22 1 -0.39 0.7 4
 -10 -22 1 -0.04 1.25 2
 10 -22 -1 -0.56 0.76 4
 10 22 -1 -1.01 1.25 1
 -10 22 1 2.65 1.85 1
 10 22 -1 0.56 0.79 3
 -10 22 1 0.61 0.82 3
 10 22 -1 1.78 1.72 1
 8 -22 -1 12.84 1.89 4
 -8 -22 1 15.59 1.77 4
 -8 -22 1 15.03 1.74 4
 8 -22 -1 17.25 3.31 2
 -8 -22 1 17.35 2.85 2
 -8 -22 1 17.23 2.86 2
 8 -22 -1 19.21 3.18 2
 8 22 -1 14.49 2.73 1
 8 22 -1 11.9 2.88 1
 8 22 -1 16.82 1.76 3
 -8 22 1 12.24 2.7 1
 -8 22 1 18.59 1.92 3
 -8 22 1 15.47 3.06 1
 -6 -22 1 55.29 5.18 2
 -6 -22 1 58.91 5.27 2
 -6 -22 1 52.29 4.17 4
 -6 -22 1 47.56 4.16 4
 6 22 -1 71.84 6.17 1
 6 22 -1 64.19 5.62 1
 -6 22 1 57.65 4.16 3
 -6 22 1 62.04 5.74 1
 6 22 -1 54.22 4.18 3
 -6 22 1 61.26 5.5 1
 -4 -22 1 39.5 4.09 2
 4 -22 -1 38.79 4.24 2
 -4 -22 1 35.25 3.06 4
 -4 -22 1 32.31 2.99 4
 -4 -22 1 36.81 4.06 2
 -4 22 1 41.74 5.04 1
 -4 22 1 37 3.01 3
 -4 22 1 41.09 4.54 1
 -2 -22 1 1.6 0.92 4
 -2 -22 1 2.92 1.68 2
 2 -22 -1 1.43 0.96 4
 2 -22 -1 1.46 1.56 2
 -2 -22 1 2 1.51 2
 2 -22 -1 1.07 1.62 2
 -2 22 1 1.46 0.81 3
 -2 22 1 0.32 1.58 1
 2 22 -1 0.35 0.81 3
 2 22 -1 -0.11 1.27 1
 2 22 -1 1.29 1.78 1
 -2 22 1 0.13 1.16 1
 0 -22 -1 9.97 2.35 2
 0 -22 1 8.33 1.47 4
 0 -22 1 16.89 3.11 2
 0 -22 -1 7.71 1.38 4
 0 -22 -1 11.62 2.71 2
 0 -22 1 8.63 2.22 2
 0 22 -1 13.64 2.92 1
 0 22 1 8.61 1.32 3
 0 22 1 9.71 2.42 1
 0 22 -1 5.68 1.96 1
 0 22 -1 8.09 1.36 3
 0 22 1 9.22 2.49 1
 2 -22 1 50.37 4.87 2
 -2 -22 -1 43.65 4.52 2
 -2 -22 -1 51.86 4.85 2
 -2 -22 -1 39.31 3.57 4
 2 -22 1 53.2 4.88 2
 2 -22 1 45.11 3.69 4
 -2 -22 -1 45.35 3.68 4
 2 22 1 42.46 3.55 3
 -2 22 -1 52.95 3.66 3
 2 22 1 43.64 4.95 1
 2 22 1 48.65 4.83 1
 -2 22 -1 54.95 5.2 1
 -2 22 -1 45.51 4.75 1
 -4 -22 -1 53.27 4.92 2
 -4 -22 -1 50.28 3.82 4
 -4 -22 -1 45.5 3.8 4
 -4 -22 -1 49.35 4.77 2
 -4 22 -1 52.51 5.07 1
 4 22 1 57.46 5.58 1
 4 22 1 51.43 5.06 1
 -4 22 -1 47.92 3.75 3
 -4 22 -1 60.79 5.47 1
 4 22 1 46.07 3.74 3
 6 -22 1 4.02 1.87 2
 6 -22 1 4.66 1.19 4
 -6 -22 -1 4.14 1.09 4
 -6 -22 -1 5.16 1.17 4
 -6 -22 -1 4.55 1.82 2
 -6 -22 -1 4.69 1.74 2
 -6 22 -1 5.36 2.05 1
 6 22 1 5.81 2.16 1
 -6 22 -1 5.51 1.15 3
 6 22 1 5.11 1.18 3
 6 22 1 4.14 2.08 1
 -6 22 -1 5.47 2.15 1
 8 -22 1 0.92 0.88 4
 -8 -22 -1 0.89 1.3 2
 -8 -22 -1 0.32 0.77 4
 -8 -22 -1 -0.66 1.27 2
 8 -22 1 1.41 1.77 2
 8 -22 1 -0.35 1.31 2
 -8 -22 -1 1.19 0.84 4
 8 22 1 0.08 0.79 3
 -8 22 -1 -0.34 0.76 3
 -8 22 -1 2.19 1.84 1
 -8 22 -1 -0.25 1.24 1
 8 22 1 4.53 2.16 1
 8 22 1 0.88 1.47 1
 -10 -22 -1 11.69 1.52 4
 10 -22 1 16.15 3.04 2
 -10 -22 -1 12.46 2.34 2
 -10 -22 -1 11.31 2.33 2
 10 -22 1 11.76 2.81 2
 -10 -22 -1 13.2 1.59 4
 10 -22 1 8.89 1.66 4
 -10 22 -1 19.19 3.3 1
 10 22 1 15.39 2.92 1
 -10 22 -1 12.46 1.56 3
 10 22 1 7.65 2.46 1
 10 22 1 13.18 1.66 3
 -10 22 -1 16.47 3.2 1
 12 -22 1 25.08 2.66 4
 -12 -22 -1 29.79 3.3 2
 12 -22 1 34.75 4.61 2
 -12 -22 -1 30.12 3.34 2
 -12 -22 -1 24.89 2.37 4
 12 -22 1 28.91 4.14 2
 -12 -22 -1 28.07 2.45 4
 12 22 1 27.89 4.15 1
 -12 22 -1 32.19 4.39 1
 12 22 1 26.04 2.53 3
 -12 22 -1 29.47 2.44 3
 12 22 1 34.14 4.51 1
 -12 22 -1 25.32 3.74 1
 -14 -22 -1 26.34 3.3 2
 -14 -22 -1 22.15 2.93 2
 -14 -22 -1 19.17 1.89 4
 14 -22 1 23.45 3.87 2
 -14 -22 -1 18.3 1.86 4
 14 -22 1 12.99 1.99 4
 14 -22 1 17.27 3.55 2
 -14 22 -1 23.89 3.65 1
 14 22 1 19.55 1.99 3
 -14 22 -1 21.83 2.05 3
 14 22 1 24.36 3.88 1
 14 22 1 14.16 2.93 1
 -16 -22 -1 1.64 1.29 2
 -16 -22 -1 -0.67 1.18 2
 -16 -22 -1 0.51 0.78 4
 -16 -22 -1 0.39 0.72 4
 16 -22 1 0.8 1.83 2
 16 22 1 -0.03 0.75 3
 16 22 1 -0.37 1.66 1
 -16 22 -1 -0.38 1.57 1
 16 22 1 -0.66 1.31 1
 -18 -22 -1 10.35 2.15 2
 18 -22 1 10.01 3 2
 18 -22 1 10.08 2.72 1
 -18 -22 -1 9.08 2 2
 18 -22 1 10.28 1.47 3
 -18 -22 -1 8.2 1.21 4
 -18 -22 -1 10.37 1.38 4
 -18 22 -1 7.26 2.37 2
 18 22 1 8.37 2.51 1
 18 22 1 7.95 2.6 1
 -18 22 -1 7.37 1.49 4
 -18 22 -1 12.02 2.87 1
 18 22 1 8.31 1.39 3
 -20 -22 -1 19.87 1.86 4
 -20 -22 -1 24.79 3.05 2
 -20 -22 -1 20.18 1.96 4
 -20 -22 -1 22.63 2.94 2
 20 -22 1 17.2 3.26 1
 20 -22 1 26.8 4.42 2
 20 -22 1 23.06 2.1 3
 20 22 1 17.75 3.41 1
 20 22 1 15.76 2.03 3
 20 22 1 23.33 3.88 1
 -20 22 -1 14.57 2.14 4
 -20 22 -1 23.03 3.66 1
 -20 22 -1 20.15 3.7 2
 -17 -23 1 0.78 0.86 4
 -17 -23 1 0.72 1.31 2
 17 -23 -1 2.03 2.03 2
 -17 -23 1 1.02 0.79 4
 17 -23 -1 1.58 0.85 3
 -17 -23 1 -0.41 1.27 2
 17 -23 -1 1.41 1.62 1
 -17 23 1 0.06 1.82 2
 17 23 -1 -0.29 1.38 1
 -17 23 1 1.66 1.93 1
 -17 23 1 0.34 1.05 4
 17 23 -1 -0.91 1.63 1
 17 23 -1 1.78 0.96 3
 -15 -23 1 1.45 1.5 2
 -15 -23 1 0.61 0.8 4
 15 -23 -1 -1.06 1.79 2
 15 -23 -1 -0.62 1.46 1
 15 -23 -1 -0.51 0.8 3
 -15 -23 1 0.87 1.38 2
 -15 -23 1 -0.78 0.69 4
 -15 23 1 1.07 1.81 2
 -15 23 1 -0.2 1 4
 15 23 -1 0.06 1.69 1
 15 23 -1 -0.91 1.3 1
 15 23 -1 0.27 0.89 3
 -15 23 1 -0.17 1.6 1
 -13 -23 1 2.89 1.57 2
 -13 -23 1 1.59 1.45 2
 13 -23 -1 2.36 2.01 2
 -13 -23 1 2.24 0.91 4
 -13 -23 1 1.32 0.9 4
 -13 23 1 1.96 1.85 1
 13 23 -1 -0.52 1.64 1
 13 23 -1 3.66 1.84 1
 13 23 -1 1.5 0.95 3
 -11 -23 1 0.06 0.7 4
 11 -23 -1 -0.21 1.34 2
 11 -23 -1 0.06 0.83 4
 11 -23 -1 0.09 1.67 2
 -11 -23 1 -0.58 0.75 4
 -11 -23 1 0.74 1.34 2
 -11 -23 1 -0.69 1.26 2
 11 23 -1 -1.01 1.66 1
 11 23 -1 0.94 1.47 1
 -11 23 1 0.29 0.76 3
 -11 23 1 0.12 1.34 1
 11 23 -1 -0.25 0.76 3
 -11 23 1 0.65 1.68 1
 -9 -23 1 -0.64 1.24 2
 9 -23 -1 0.34 0.86 4
 -9 -23 1 -0.46 1.16 2
 9 -23 -1 -0.01 1.45 2
 -9 -23 1 -0.46 0.81 4
 9 -23 -1 2.06 1.98 2
 -9 -23 1 -0.37 0.75 4
 9 23 -1 -0.25 1.27 1
 9 23 -1 -0.11 1.74 1
 -9 23 1 1.32 1.77 1
 -9 23 1 0.94 1.45 1
 9 23 -1 -0.12 0.7 3
 -9 23 1 -0.61 0.83 3
 7 -23 -1 1.46 1.85 2
 -7 -23 1 0.98 0.86 4
 -7 -23 1 2.72 1.01 4
 7 -23 -1 2.13 1.06 4
 -7 -23 1 0.51 1.45 2
 -7 -23 1 1.51 1.55 2
 7 -23 -1 3.26 1.82 2
 -7 23 1 2.33 1.01 3
 -7 23 1 2.52 1.95 1
 7 23 -1 1.99 0.94 3
 -7 23 1 2.86 1.81 1
 7 23 -1 1.37 1.52 1
 7 23 -1 0.15 1.88 1
 5 -23 -1 -0.14 0.8 4
 5 -23 -1 -0.34 1.24 2
 -5 -23 1 0.41 1.36 2
 -5 -23 1 0.2 0.87 4
 5 -23 -1 -0.36 0.87 2
 -5 -23 1 0.12 1.43 2
 -5 23 1 1.21 1.66 1
 5 23 -1 0.59 0.77 3
 -5 23 1 -1.35 1.15 1
 5 23 -1 1.65 1.55 1
 5 23 -1 -1.38 1.52 1
 -5 23 1 0.7 0.88 3
 -3 -23 1 0.79 0.94 4
 -3 -23 1 1.05 1.51 2
 -3 -23 1 1.39 1.49 2
 3 -23 -1 -0.04 0.19 4
 3 -23 -1 0.02 0.6 2
 3 -23 -1 -0.02 0.54 2
 3 23 -1 2.1 1.54 1
 3 23 -1 3.05 2.05 1
 -3 23 1 0.67 1.34 1
 -3 23 1 0.85 0.83 3
 3 23 -1 -0.54 0.72 3
 -3 23 1 0.11 1.68 1
 -1 -23 1 1.3 1.46 2
 1 -23 -1 0.29 1.41 2
 1 -23 -1 -0.38 1.22 2
 1 -23 -1 -0.17 0.85 4
 -1 -23 1 0.33 0.84 4
 -1 -23 1 0.55 1.48 2
 -1 23 1 -0.24 1.32 1
 -1 23 1 0.15 0.85 3
 1 23 -1 1.19 0.8 3
 1 23 -1 2.07 1.95 1
 1 23 -1 0.14 1.37 1
 -1 23 1 -0.3 1.62 1
 -1 -23 -1 0.41 1.17 2
 1 -23 1 -0.05 0.19 4
 -1 -23 -1 0.51 0.91 4
 1 -23 1 -1.06 1.29 2
 -1 -23 -1 0.78 1.03 2
 1 -23 1 -0.01 0.54 2
 1 23 1 -0.79 1.46 1
 -1 23 -1 1.39 1.51 1
 1 23 1 -0.41 1.2 1
 -1 23 -1 0.14 1.63 1
 1 23 1 0.97 0.83 3
 -1 23 -1 0.31 0.82 3
 3 -23 1 0.04 0.59 2
 3 -23 1 0.09 0.66 2
 -3 -23 -1 2.2 0.92 4
 3 -23 1 -0.04 0.17 4
 -3 -23 -1 0.95 1.33 2
 -3 -23 -1 -0.1 1.41 2
 3 23 1 0.69 1.32 1
 -3 23 -1 0.75 1.68 1
 -3 23 -1 1.77 1.39 1
 -3 23 -1 1.62 0.85 3
 3 23 1 -0.04 0.19 3
 3 23 1 0.2 0.85 1
 -5 -23 -1 -0.5 0.79 4
 -5 -23 -1 -0.13 1.28 2
 -5 -23 -1 -0.54 1.37 2
 5 -23 1 -0.6 1.62 2
 5 -23 1 1.66 1.64 2
 -5 -23 -1 0.09 0.75 4
 5 -23 1 0.46 0.95 4
 5 23 1 0.93 1.38 1
 -5 23 -1 0.56 1.75 1
 -5 23 -1 0.04 1.24 1
 5 23 1 1.95 1.91 1
 5 23 1 0.06 0.74 3
 -5 23 -1 0.51 0.86 3
 7 -23 1 1.27 1.49 2
 -7 -23 -1 2.13 0.93 4
 -7 -23 -1 1.21 1.5 2
 7 -23 1 2.77 2.07 2
 -7 -23 -1 2.47 0.97 4
 7 -23 1 2.12 0.99 4
 -7 -23 -1 3.7 1.69 2
 -7 23 -1 2.71 0.97 3
 -7 23 -1 2.83 1.9 1
 7 23 1 1.5 1.51 1
 7 23 1 2.38 2.03 1
 -7 23 -1 1.83 1.58 1
 7 23 1 1.17 0.85 3
 9 -23 1 1.53 1.64 2
 -9 -23 -1 0.64 1.32 2
 -9 -23 -1 1.59 1.48 2
 -9 -23 -1 -0.55 0.73 4
 -9 -23 -1 -0.05 0.79 4
 9 -23 1 2.52 1.94 2
 9 -23 1 0.47 0.87 4
 9 23 1 0.13 1.3 1
 -9 23 -1 -0.33 1.5 1
 9 23 1 0.5 0.77 3
 -9 23 -1 0.1 0.73 3
 -9 23 -1 1.16 1.5 1
 9 23 1 -1.79 1.54 1
 11 -23 1 -0.23 1.33 2
 11 -23 1 0.99 1.69 2
 -11 -23 -1 0.44 0.76 4
 11 -23 1 -0.65 0.83 4
 -11 -23 -1 0.62 0.77 4
 -11 -23 -1 0.69 1.4 2
 -11 -23 -1 -0.75 1.06 2
 -11 23 -1 0.08 1.37 1
 11 23 1 -0.94 1.17 1
 -11 23 -1 0.62 0.84 3
 11 23 1 -0.15 0.84 3
 -11 23 -1 1.82 1.77 1
 11 23 1 -0.68 1.61 1
 13 -23 1 0.75 1.8 2
 13 -23 1 -0.14 1.41 2
 -13 -23 -1 -0.91 1.19 2
 -13 -23 -1 0.45 0.79 4
 13 -23 1 0.89 1 4
 -13 -23 -1 -0.07 0.7 4
 -13 -23 -1 0.36 1.29 2
 13 23 1 -0 1.46 1
 -13 23 -1 -0.46 1.54 1
 -13 23 -1 0.05 0.7 3
 13 23 1 -2.14 1.32 1
 13 23 1 0.39 0.9 3
 -13 23 -1 0.11 1.36 1
 -15 -23 -1 0.82 0.84 4
 -15 -23 -1 0.72 0.77 4
 15 -23 1 -0.93 1.71 2
 -15 -23 -1 0.51 1.29 2
 -15 -23 -1 0.26 1.32 2
 15 -23 1 1.71 1.73 2
 15 -23 1 -0.23 0.87 4
 -15 23 -1 0.67 0.78 3
 -15 23 -1 0.75 1.44 1
 15 23 1 0.62 0.9 3
 15 23 1 -0.22 1.6 1
 -15 23 -1 0.49 1.72 1
 15 23 1 0.38 1.39 1
 -17 -23 -1 -0.55 1.14 2
 -17 -23 -1 0.89 1.43 2
 17 -23 1 0.6 1.9 2
 -17 -23 -1 -0.17 0.67 4
 -17 -23 -1 0.46 0.8 4
 17 23 1 -0.36 0.8 3
 17 23 1 0.78 1.83 1
 -17 23 -1 -1.04 1.52 1
 17 23 1 0.02 1.37 1
 -14 -24 1 14.16 2.72 2
 -14 -24 1 15.4 1.76 4
 14 -24 -1 16.33 3.49 2
 14 -24 -1 13.65 3.1 2
 -14 -24 1 13.88 2.67 2
 14 -24 -1 14.97 2.05 4
 -14 -24 1 12.2 1.66 4
 14 24 -1 16.75 3.44 1
 14 24 -1 10.49 1.55 3
 14 24 -1 11.67 2.76 1
 -14 24 1 14.99 3.24 1
 12 -24 -1 6.3 1.46 4
 -12 -24 1 4.58 1.18 4
 -12 -24 1 7.82 2.1 2
 12 -24 -1 6.25 2.38 2
 12 -24 -1 4.93 2.27 2
 -12 -24 1 5.59 1.19 4
 -12 -24 1 6.98 2.07 2
 12 24 -1 6.11 2.19 1
 -12 24 1 7.43 2.63 1
 12 24 -1 4.83 2.32 1
 12 24 -1 6.72 1.34 3
 -12 24 1 7.48 1.31 3
 -12 24 1 7.92 2.39 1
 -10 -24 1 0.53 0.83 4
 10 -24 -1 1.07 0.93 4
 10 -24 -1 0.04 1.61 2
 -10 -24 1 0.99 0.88 4
 -10 -24 1 0.1 1.46 2
 10 -24 -1 0.1 1.51 2
 -10 -24 1 0.06 1.27 2
 -10 24 1 1.8 1.86 1
 -10 24 1 1.66 1.65 1
 -10 24 1 0.87 0.89 3
 10 24 -1 -0.09 1.35 1
 10 24 -1 1.95 1.98 1
 10 24 -1 0.26 0.81 3
 -8 -24 1 18.47 1.94 4
 -8 -24 1 14.41 2.85 2
 -8 -24 1 15.69 3 2
 -8 -24 1 16.38 1.9 4
 8 -24 -1 15.81 3.03 2
 8 -24 -1 15 2.01 4
 8 -24 -1 16.97 3.41 2
 -8 24 1 18.09 3.34 1
 8 24 -1 18.46 3.45 1
 8 24 -1 19.59 2.06 3
 -8 24 1 15.59 2.95 1
 -8 24 1 18.34 1.88 3
 8 24 -1 19.54 3.52 1
 6 -24 -1 18.35 2.08 4
 6 -24 -1 27.64 4.21 2
 -6 -24 1 24.95 3.54 2
 6 -24 -1 21.3 3.48 2
 -6 -24 1 16.52 2.1 4
 -6 -24 1 23.84 3.57 2
 6 24 -1 24.96 3.93 1
 6 24 -1 19.54 2.15 3
 -6 24 1 17.3 3.09 1
 6 24 -1 24.55 3.72 1
 -6 24 1 14.44 1.89 3
 -6 24 1 22.9 3.75 1
 -4 -24 1 15.48 3.02 2
 4 -24 -1 19.55 3.33 2
 -4 -24 1 12.15 1.82 4
 4 -24 -1 21.94 3.58 2
 -4 -24 1 18.04 3.13 2
 4 -24 -1 15.66 2.03 4
 -4 24 1 18.56 1.89 3
 4 24 -1 18.46 1.99 3
 -4 24 1 20.31 3.47 1
 -4 24 1 15.85 3.06 1
 4 24 -1 18.21 3.4 1
 4 24 -1 18.42 3.42 1
 -2 -24 1 0.91 1.5 2
 -2 -24 1 1.31 1.74 2
 2 -24 -1 -0.05 0.2 4
 2 -24 -1 2.65 1.78 2
 2 -24 -1 0.03 0.62 2
 -2 -24 1 0.68 0.9 4
 -2 24 1 0.75 0.81 3
 -2 24 1 1.72 1.83 1
 2 24 -1 2.6 1.63 1
 2 24 -1 0.41 0.78 3
 -2 24 1 1.04 1.42 1
 2 24 -1 1.27 1.88 1
 0 -24 -1 4.37 2.05 2
 0 24 -1 5.21 1.95 1
 0 24 1 6.67 1.31 3
 0 24 1 5.31 2.17 1
 0 24 -1 3.09 2.03 1
 0 24 -1 4.8 1.1 3
 0 24 1 3.98 1.9 1
 2 -24 1 22.77 3.52 2
 -2 -24 -1 19.62 2.14 4
 -2 -24 -1 22.1 3.57 2
 -2 -24 -1 22.44 3.43 2
 2 -24 1 14.66 2.1 4
 -2 24 -1 23.92 2.09 3
 -2 24 -1 20.02 3.39 1
 2 24 1 21.32 2.06 3
 -2 24 -1 16.6 3.16 1
 2 24 1 20.85 3.55 1
 2 24 1 27.15 3.91 1
 4 -24 1 17.78 3.18 2
 4 -24 1 19 2.14 4
 4 -24 1 19.88 3.65 2
 -4 -24 -1 19.94 2.17 4
 -4 -24 -1 19.02 3.1 2
 -4 -24 -1 21.45 3.38 2
 4 24 1 14.19 3.07 1
 -4 24 -1 19.42 3.36 1
 4 24 1 20.44 2.03 3
 4 24 1 25.83 4.05 1
 -4 24 -1 22.9 3.83 1
 -4 24 -1 23.77 2.17 3
 -6 -24 -1 8.37 2.25 2
 6 -24 1 3.29 1.96 2
 -6 -24 -1 7.83 2.14 2
 6 -24 1 4.65 1.27 4
 -6 -24 -1 4.9 1.17 4
 6 -24 1 4.31 2.05 2
 6 24 1 7.62 2.25 1
 6 24 1 6.28 1.24 3
 -6 24 -1 7.06 1.31 3
 -6 24 -1 5.01 1.97 1
 6 24 1 4.39 2.06 1
 -6 24 -1 9.25 2.59 1
 8 -24 1 -0.61 1.31 2
 -8 -24 -1 0.2 1.46 2
 8 -24 1 -0.04 1.79 2
 -8 -24 -1 0.5 0.86 4
 -8 -24 -1 -0.05 0.79 4
 -8 -24 -1 -0.09 1.34 2
 8 -24 1 -0.48 0.81 4
 8 24 1 -1.77 1.63 1
 8 24 1 -0.01 1.38 1
 -8 24 -1 0.81 1.36 1
 -8 24 -1 -0.18 0.73 3
 8 24 1 -0.2 0.82 3
 -8 24 -1 -0.41 1.68 1
 10 -24 1 14.07 3.01 2
 -10 -24 -1 18.8 3.08 2
 10 -24 1 14.98 2.05 4
 -10 -24 -1 19.24 3.15 2
 10 -24 1 14.54 3.15 2
 -10 -24 -1 13.67 1.82 4
 -10 -24 -1 15.22 1.83 4
 -10 24 -1 19.38 3.45 1
 -10 24 -1 20.54 3.37 1
 -10 24 -1 19.98 2.07 3
 10 24 1 17.6 3.44 1
 10 24 1 11.01 1.61 3
 10 24 1 9.94 2.48 1
 -12 -24 -1 22.15 3.3 2
 12 -24 1 13.67 2.05 4
 12 -24 1 21.62 3.51 2
 -12 -24 -1 22.83 3.29 2
 12 -24 1 20.78 3.92 2
 -12 -24 -1 19.36 2.04 4
 -12 -24 -1 19.3 2.03 4
 12 24 1 20.2 3.68 1
 12 24 1 17.01 3.39 1
 -12 24 -1 20.49 2.11 3
 -12 24 -1 23.31 3.77 1
 -12 24 -1 22.13 3.75 1
 12 24 1 25.6 2.26 3
 14 -24 1 8.55 2.82 2
 -14 -24 -1 11.72 1.61 4
 -14 -24 -1 15.21 2.69 2
 -14 -24 -1 11.18 1.61 4
 14 -24 1 14.78 3.06 2
 -14 -24 -1 16.77 2.84 2
 14 -24 1 12.49 1.94 4
 14 24 1 15.7 1.93 3
 -14 24 -1 18.6 1.98 3
 14 24 1 17.63 3.37 1
 -14 24 -1 15.27 3.24 1
 14 24 1 14.76 3.2 1
 -14 24 -1 17.83 3.29 1
 11 -25 -1 -0.1 0.88 4
 -11 -25 1 1.45 1.54 2
 -11 -25 1 1.1 0.9 4
 -11 -25 1 1.3 1.61 2
 -11 -25 1 0.18 0.84 4
 11 -25 -1 1.4 1.74 2
 11 -25 -1 0.69 1.8 2
 -11 25 1 1.69 1.6 1
 -11 25 1 1.9 1.93 1
 11 25 -1 1.01 1.64 1
 11 25 -1 1.88 2 1
 11 25 -1 0.89 0.96 3
 -11 25 1 0.19 0.85 3
 -9 -25 1 1.18 1.6 2
 9 -25 -1 -0.04 0.98 4
 9 -25 -1 0.73 1.9 2
 -9 -25 1 0.54 0.89 4
 -9 -25 1 0.3 1.33 2
 9 -25 -1 0.12 1.38 2
 -9 25 1 1.83 1.63 1
 9 25 -1 -0.62 0.85 3
 -9 25 1 -0.1 1.76 1
 9 25 -1 1.49 1.62 1
 -9 25 1 0.41 0.81 3
 9 25 -1 0.84 1.92 1
 7 -25 -1 0.84 1.87 2
 7 -25 -1 0.47 1.61 2
 -7 -25 1 -0.77 1.52 2
 -7 -25 1 1.31 0.91 4
 7 -25 -1 -0.39 0.94 4
 -7 -25 1 -0.38 1.46 2
 -7 25 1 -0.41 0.84 3
 7 25 -1 0.87 0.93 3
 -7 25 1 0.55 1.56 1
 7 25 -1 0.13 1.41 1
 7 25 -1 -0.39 1.76 1
 -7 25 1 -0.9 1.25 1
 5 -25 -1 1.14 1.92 2
 -5 -25 1 0.47 1.54 2
 5 -25 -1 0.48 1.03 4
 -5 -25 1 1.01 1.6 2
 5 -25 -1 -0.83 1.45 2
 -5 -25 1 0.57 0.92 4
 5 25 -1 0.01 0.53 1
 -5 25 1 1.41 1.52 1
 -5 25 1 0.03 1.79 1
 -5 25 1 0.35 0.82 3
 5 25 -1 -0.03 0.72 1
 5 25 -1 -0 0.15 3
 3 -25 -1 1.33 1.06 4
 -3 -25 1 -0.02 0.6 2
 -3 -25 1 2.33 1.88 2
 3 -25 -1 2.9 1.8 2
 3 -25 -1 1.03 1.9 2
 -3 25 1 2.25 1.62 1
 3 25 -1 4.21 2.34 1
 -3 25 1 0.96 1.82 1
 -3 25 1 1.71 0.93 3
 3 25 -1 1.36 1.53 1
 3 25 -1 0.66 0.8 3
 1 -25 -1 -0.52 0.87 4
 -1 -25 1 -0.1 1.37 2
 1 -25 -1 -0.31 1.69 2
 -1 -25 1 0.19 0.21 4
 1 -25 -1 0.49 1.45 2
 -1 -25 1 0.03 0.64 2
 1 25 -1 -0.87 0.72 3
 -1 25 1 0.47 1.43 1
 -1 25 1 -0.27 1.67 1
 -1 25 1 0.77 0.85 3
 1 25 -1 0.29 1.69 1
 1 25 -1 0.25 1.49 1
 -1 -25 -1 0.02 0.64 2
 1 -25 1 2.5 1.95 2
 -1 -25 -1 -0.02 0.57 2
 1 -25 1 -0.23 1.37 2
 -1 -25 -1 -0.01 0.21 4
 1 -25 1 0.74 1.03 4
 -1 25 -1 0.55 1.55 1
 -1 25 -1 1 0.91 3
 -1 25 -1 -0.52 1.76 1
 1 25 1 -0.17 1.3 1
 1 25 1 0.92 1.84 1
 1 25 1 0.46 0.9 3
 3 -25 1 0.5 1.81 2
 -3 -25 -1 0.17 1.55 2
 -3 -25 -1 0.86 0.96 4
 3 -25 1 1.22 1.69 2
 3 -25 1 0.82 1.04 4
 -3 -25 -1 0.36 1.53 2
 3 25 1 -0.99 1.69 1
 -3 25 -1 -1.06 1.21 1
 3 25 1 1.7 1.52 1
 -3 25 -1 0.83 1.81 1
 3 25 1 0.48 0.81 3
 -3 25 -1 0.76 0.88 3
 -5 -25 -1 0.35 1.63 2
 5 -25 1 -0.44 1.56 2
 5 -25 1 -1.04 0.93 4
 -5 -25 -1 -0.14 0.83 4
 5 -25 1 -0.6 1.5 2
 -5 -25 -1 0.56 1.5 2
 -5 25 -1 -1.14 1.59 1
 5 25 1 0.43 0.8 3
 -5 25 -1 -0.37 1.27 1
 5 25 1 -0.77 1.33 1
 -5 25 -1 0.1 0.9 3
 5 25 1 1.36 1.92 1
 -7 -25 -1 0.05 0.84 4
 7 -25 1 0.89 1.71 2
 7 -25 1 0.38 1.46 2
 7 -25 1 0.26 0.9 4
 -7 -25 -1 -0.6 1.3 2
 -7 -25 -1 -0.16 1.5 2
 7 25 1 1.28 2.05 1
 -7 25 -1 0.01 0.74 3
 7 25 1 -0.78 0.77 3
 -7 25 -1 -0.59 1.74 1
 -7 25 -1 -0.14 1.3 1
 7 25 1 0.24 1.43 1
 -9 -25 -1 -0.19 1.4 2
 -9 -25 -1 -0.2 0.84 4
 9 -25 1 0.01 1.04 4
 9 -25 1 0.85 1.89 2
 -9 -25 -1 0.86 0.86 4
 -9 -25 -1 1.26 1.51 2
 9 -25 1 0.04 1.55 2
 9 25 1 0.77 0.84 3
 9 25 1 0.12 1.41 1
 -9 25 -1 -0.09 1.64 1
 9 25 1 -0.58 1.83 1
 -9 25 -1 0.3 0.88 3
 -9 25 -1 0.21 1.47 1
 -11 -25 -1 0.15 0.79 4
 -11 -25 -1 0.65 1.44 2
 11 -25 1 2.62 2.05 2
 11 -25 1 0.84 1.8 2
 -11 -25 -1 0.2 0.83 4
 11 -25 1 1.75 1.16 4
 -11 -25 -1 0.22 1.46 2
 11 25 1 -0.25 1.46 1
 11 25 1 2.47 2.16 1
 -11 25 -1 0.85 0.92 3
 -11 25 -1 0.17 1.82 1
 -11 25 -1 0.59 1.45 1
 11 25 1 0.69 0.85 3
 -6 26 1 10.9 1.65 3
 6 26 -1 9.65 1.49 3
 -4 -26 1 0.03 0.64 2
 4 -26 -1 2.73 1.48 2
 4 -26 -1 3.44 1.15 4
 -4 -26 1 0 0.67 2
 4 -26 -1 0.68 1.48 2
 -4 26 1 2.36 1.68 1
 4 26 -1 5.26 2.13 1
 4 26 -1 6.42 2.64 1
 -4 26 1 6.08 2.53 1
 -4 26 1 3.63 1.02 3
 4 26 -1 3.07 1.08 3
 2 -26 -1 2.61 1.17 4
 2 -26 -1 3.21 2.22 2
 2 -26 -1 4.07 2.05 2
 -2 -26 1 2.68 1.14 4
 -2 -26 1 2.11 1.64 2
 -2 -26 1 3.81 2.04 2
 2 26 -1 1.49 1.61 1
 -2 26 1 2.95 1.78 1
 -2 26 1 1.96 0.94 3
 2 26 -1 2.65 2.16 1
 2 26 -1 1.21 0.88 3
 -2 26 1 2.24 2.1 1
 0 -26 -1 1.41 1.8 2
 0 -26 -1 2.15 1.15 4
 0 -26 1 1.7 1.91 2
 0 -26 1 2.26 1.83 2
 0 -26 -1 3.71 1.96 2
 0 -26 1 3.08 1.19 4
 0 26 1 3.78 2.26 1
 0 26 1 2.09 0.94 3
 0 26 -1 1.64 1.65 1
 0 26 1 1.32 1.56 1
 0 26 -1 2.71 2.01 1
 0 26 -1 1.47 0.9 3
 -2 -26 -1 11.89 2.61 2
 2 -26 1 7.45 1.47 4
 2 -26 1 11.35 2.94 2
 2 -26 1 7.02 2.43 2
 -2 26 -1 6.9 2.08 1
 -2 26 -1 9.03 2.67 1
 -2 26 -1 7.21 1.33 3
 2 26 1 8.77 1.39 3
 2 26 1 10.6 2.55 1
 2 26 1 10.49 2.87 1
 4 -26 1 10.76 2.8 2
 4 -26 1 7.34 1.52 4
 4 -26 1 6.41 2.31 2
 -4 -26 -1 10.49 2.66 2
 -4 26 -1 4.75 2.29 1
 -4 26 -1 5.45 2.18 1
 -4 26 -1 7.21 1.28 3
 -38 0 2 35.28 3.4 1
 38 0 -2 22.82 3.23 1
 -38 0 2 27.87 2.18 3
 -38 0 2 21.37 3.74 2
 38 0 -2 24.41 2.18 3
 36 0 -2 21.32 3.62 2
 36 0 -2 23.09 3.13 1
 -36 0 2 18.11 3.43 2
 -36 0 2 24.05 1.94 3
 36 0 -2 21.18 1.94 3
 -36 0 2 22.9 2.39 4
 -36 0 2 23.65 3.16 1
 34 0 -2 2.49 0.71 3
 -34 0 2 1.28 1.6 2
 -34 0 2 2.02 1.38 1
 34 0 -2 2.71 1.4 1
 34 0 -2 3.28 1.93 2
 -34 0 2 0.35 0.68 4
 -34 0 2 2.28 0.7 3
 32 0 -2 16.59 2.49 1
 -32 0 2 17.37 1.55 3
 32 0 -2 14.98 3.04 2
 32 0 -2 16.76 1.54 3
 32 0 -2 17.54 2.09 4
 -32 0 2 17.5 2.03 4
 -32 0 2 19.48 3.1 2
 -32 0 2 18.78 2.58 1
 30 0 -2 234.59 15.4 4
 -30 0 2 199.18 15.31 4
 -30 0 2 228.64 16.43 2
 -30 0 2 247.91 15.95 1
 30 0 -2 274.25 16.78 2
 30 0 -2 240.95 15.92 1
 -30 0 2 243.64 15.1 3
 30 0 -2 218.9 15.07 3
 -28 0 2 171.26 10.74 3
 -28 0 2 150.12 10.97 4
 28 0 -2 159.9 10.72 3
 28 0 -2 178.37 12.15 2
 -28 0 2 163.3 12 2
 -28 0 2 173.24 11.53 1
 28 0 -2 161.12 11.47 1
 28 0 -2 164.93 11.01 4
 -26 0 2 57.92 4.38 4
 26 0 -2 58.71 5.3 2
 -26 0 2 61.86 4.11 3
 -26 0 2 60.35 5.29 2
 26 0 -2 55.04 4.36 4
 -26 0 2 65.47 4.87 1
 26 0 -2 61.36 4.12 3
 24 0 -2 144.96 10.39 2
 24 0 -2 156.18 9.99 1
 -24 0 2 149.74 10.41 2
 -24 0 2 120.73 9.45 4
 24 0 -2 147.98 9.52 4
 24 0 -2 131.19 9.25 3
 -24 0 2 149.11 9.28 3
 -24 0 2 148.88 9.93 1
 22 0 -2 455.75 26.11 3
 22 0 -2 372.54 26.25 4
 22 0 -2 431.35 26.72 1
 -22 0 2 376.27 26.59 1
 -22 0 2 383.33 27.02 2
 -22 0 2 414.43 26.08 3
 22 0 -2 410.21 27.09 2
 20 0 -2 395.43 27.18 3
 -20 0 2 427.33 27.39 4
 20 0 -2 413.54 27.72 1
 -20 0 2 379.76 28.02 2
 -20 0 2 421.27 27.19 3
 20 0 -2 435.49 27.39 4
 -20 0 2 453.35 27.77 1
 20 0 -2 488.31 28.27 2
 18 0 -2 609.44 34.7 3
 -18 0 2 534.91 34.67 3
 18 0 -2 515.66 35.13 1
 -18 0 2 510.56 35.46 2
 -18 0 2 509.3 34.82 4
 18 0 -2 554.57 34.84 4
 18 0 -2 562.84 35.54 2
 16 0 -2 8.15 1.48 2
 16 0 -2 7.48 0.79 3
 -16 0 2 10.13 1.07 4
 16 0 -2 10.39 1.04 4
 -16 0 2 5.44 1.29 2
 -14 0 2 746.26 41.64 4
 14 0 -2 639.6 41.59 4
 -14 0 2 651.67 41.47 3
 -14 0 2 645.28 41.86 1
 -14 0 2 564.52 42.01 2
 12 0 -2 1619.25 99.72 2
 12 0 -2 1461.04 99.45 1
 -12 0 2 1732.79 99.52 1
 -12 0 2 1591.77 99.14 3
 -12 0 2 1583.34 99.25 4
 12 0 -2 1380.44 99.21 4
 10 0 -2 911.54 54.93 3
 -10 0 2 804.05 55.34 2
 10 0 -2 992.44 55.28 1
 10 0 -2 771.39 55.32 2
 -10 0 2 846.68 55.21 1
 -10 0 2 852.65 54.92 3
 8 0 -2 1127.07 75.75 1
 -8 0 2 1124.96 75.87 2
 -8 0 2 1136.59 75.58 4
 -8 0 2 1287.94 75.79 1
 8 0 -2 1172.96 75.89 2
 -8 0 2 1132.41 75.51 3
 8 0 -2 1157.04 75.58 4
 8 0 -2 1367.16 75.53 3
 -6 0 2 904.7 58 3
 6 0 -2 899.72 58.2 1
 -6 0 2 840 58.27 2
 6 0 -2 885.02 58.28 2
 -6 0 2 931.53 58.05 4
 6 0 -2 976.67 58 3
 6 0 -2 945.7 58.05 4
 -4 0 2 9629.63 593.52 2
 4 0 -2 9566.62 593.3 3
 4 0 -2 8336.86 593.48 2
 -4 0 2 9954.12 593.3 3
 -4 0 2 9630.82 593.46 1
 4 0 -2 8318.24 593.43 1
 -4 0 2 9999.99 593.34 4
 2 0 2 884.41 55.46 4
 -2 0 -2 910.52 55.46 4
 2 0 2 825.14 55.52 2
 -2 0 -2 872.65 55.53 2
 4 0 2 1147.36 67.05 4
 -4 0 -2 919.06 67.14 2
 -4 0 -2 1126.13 67.05 4
 4 0 2 1026.1 67.16 2
 6 0 2 5448.26 339.4 4
 -6 0 -2 5769.54 339.43 1
 -6 0 -2 5997.14 339.33 3
 6 0 2 5441.06 339.33 3
 -6 0 -2 5094.49 339.39 4
 6 0 2 5134.16 339.58 2
 -6 0 -2 4535.95 339.54 2
 -8 0 -2 4735.93 300.37 2
 -8 0 -2 4720.99 300.12 4
 -8 0 -2 4665.9 300.03 3
 -8 0 -2 4406.32 300.15 1
 8 0 2 5247.62 300.14 4
 8 0 2 4407.98 300.15 1
 8 0 2 4905.31 300.04 3
 10 0 2 39.32 3.07 2
 -10 0 -2 29.47 2.97 2
 -10 0 -2 35.38 2.78 1
 10 0 2 44.49 2.76 4
 -10 0 -2 37.89 2.61 3
 10 0 2 41.45 2.82 1
 10 0 2 46.56 2.63 3
 12 0 2 1738.75 103.53 4
 -12 0 -2 1707.03 103.62 1
 12 0 2 1469.85 103.85 2
 -12 0 -2 1608.59 103.38 3
 12 0 2 1585.86 103.38 3
 12 0 2 1670.28 103.62 1
 -12 0 -2 1610.32 103.9 2
 14 0 2 1435.1 80.99 3
 14 0 2 1070.35 81.19 1
 -14 0 -2 1290.5 81.25 1
 -14 0 -2 1316.39 81.13 4
 -14 0 -2 1255.05 80.98 3
 -16 0 -2 945.63 56.03 4
 16 0 2 836.28 56.5 2
 -16 0 -2 864.38 56.53 2
 16 0 2 909.47 55.85 3
 16 0 2 877.46 56.17 1
 16 0 2 844.62 56 4
 -16 0 -2 883.14 55.84 3
 -16 0 -2 855.77 56.15 1
 18 0 2 137.91 8.6 4
 -18 0 -2 134.06 8.78 1
 18 0 2 131.83 9.2 2
 -18 0 -2 133.35 8.39 3
 -18 0 -2 124.29 9.14 2
 -18 0 -2 110.69 8.53 4
 18 0 2 137.89 8.8 1
 -20 0 -2 13.8 1.45 1
 20 0 2 11.76 0.92 3
 -20 0 -2 13.67 1.99 2
 -20 0 -2 11.44 1.2 4
 -20 0 -2 7.1 0.82 3
 20 0 2 11.2 1.29 4
 20 0 2 11.84 1.92 2
 22 0 2 339.35 21.85 2
 -22 0 -2 357.84 21.07 4
 22 0 2 309.25 20.8 3
 22 0 2 324.71 21.05 4
 22 0 2 284.83 21.2 1
 -22 0 -2 342.53 21.86 2
 24 0 2 328.68 20.23 4
 -24 0 -2 287.83 20.93 2
 -24 0 -2 323.36 19.96 3
 -24 0 -2 293.62 20.18 4
 -24 0 -2 314.72 20.48 1
 24 0 2 336.48 21.12 2
 24 0 2 330.56 20.5 1
 24 0 2 282.35 19.93 3
 -26 0 -2 87.83 6.32 4
 -26 0 -2 100.02 6.7 1
 26 0 2 89.54 7.2 2
 -26 0 -2 87.58 7.13 2
 26 0 2 98.36 6.69 1
 -26 0 -2 90.1 6.04 3
 26 0 2 96.37 6.36 4
 26 0 2 86.56 6.03 3
 -28 0 -2 1.16 0.47 3
 -28 0 -2 0.95 0.81 4
 28 0 2 1.8 0.85 4
 28 0 2 0.72 1.31 2
 -28 0 -2 1.07 0.93 1
 28 0 2 2.56 1.07 1
 28 0 2 0.24 0.43 3
 -28 0 -2 1.15 1.3 2
 -30 0 -2 11.65 2.47 2
 30 0 2 13.1 1.67 4
 30 0 2 12.42 1.9 1
 30 0 2 16.46 2.8 2
 -30 0 -2 12.47 1.88 1
 -30 0 -2 11.74 1.16 3
 30 0 2 11.8 1.19 3
 -30 0 -2 12.58 1.66 4
 -32 0 -2 39.11 2.81 3
 32 0 2 42.68 3.63 1
 32 0 2 37.25 2.8 3
 -32 0 -2 32.18 3.41 1
 32 0 2 42.39 4.38 2
 -32 0 -2 49.58 4.54 2
 32 0 2 38.65 3.25 4
 34 0 2 63.24 4.5 3
 -34 0 -2 67.39 4.92 4
 -34 0 -2 61.48 5.25 1
 34 0 2 70.42 6.18 2
 -34 0 -2 64.47 4.5 3
 34 0 2 67.51 5.32 1
 -34 0 -2 71.06 6.13 2
 -36 0 -2 18.07 3.36 2
 36 0 2 19.8 2.73 1
 -36 0 -2 17.31 2.1 4
 36 0 2 16.82 1.59 3
 36 0 2 24.24 3.66 2
 -36 0 -2 21.07 2.67 1
 -36 0 -2 16.7 1.59 3
 37 -1 -2 0.02 0.67 2
 -37 -1 2 -0.15 0.92 4
 -37 -1 2 0.39 0.62 3
 37 -1 -2 0.47 1.14 1
 37 -1 -2 0.15 0.62 3
 -37 -1 2 0.81 1.22 1
 -37 -1 2 0.34 1.63 2
 -37 1 2 -0.13 1.14 1
 37 1 -2 -1.64 1.39 2
 37 1 -2 -0.4 0.55 3
 37 1 -2 0.08 1.06 1
 -37 1 2 -0.26 0.57 3
 -37 1 2 0.02 0.24 4
 -37 1 2 -0.82 1.34 2
 35 -1 -2 0.65 0.63 3
 35 -1 -2 0.74 1.84 2
 35 -1 -2 -0.75 0.97 1
 -35 -1 2 1.16 1.55 2
 -35 -1 2 1.32 0.96 4
 -35 -1 2 0.17 1.11 1
 -35 -1 2 -0.04 0.54 3
 -35 1 2 1.28 1.24 1
 35 1 -2 -0.4 0.53 3
 -35 1 2 2.25 0.91 4
 35 1 -2 0.99 1.18 1
 -35 1 2 0.09 0.86 2
 35 1 -2 -0.33 1.51 2
 -35 1 2 0.35 0.54 3
 33 -1 -2 0.28 0.59 3
 33 -1 -2 0.77 1.57 2
 -33 -1 2 0.44 0.56 3
 -33 -1 2 0.02 1.04 1
 33 -1 -2 0.07 1.03 1
 -33 -1 2 0.4 1.4 2
 -33 -1 2 1.01 0.94 4
 -33 1 2 0.35 0.53 3
 33 1 -2 -0.22 1.46 2
 -33 1 2 1.15 0.94 4
 33 1 -2 2.07 1.31 1
 -33 1 2 -0.46 1.29 2
 -33 1 2 0.43 1.15 1
 33 1 -2 1.09 0.92 4
 33 1 -2 -0.46 0.55 3
 -31 -1 2 0.9 0.9 4
 -31 -1 2 0.68 0.53 3
 -31 -1 2 1.01 1.09 1
 31 -1 -2 0.93 1.54 2
 31 -1 -2 0.11 0.53 3
 31 -1 -2 0.28 0.89 4
 31 -1 -2 -0.86 0.93 1
 -31 -1 2 -0.41 1.17 2
 -31 1 2 -0.56 0.97 1
 -31 1 2 0.87 1.47 2
 -31 1 2 0.36 0.53 3
 31 1 -2 -0.7 0.78 4
 31 1 -2 1.88 1.52 2
 31 1 -2 0.3 0.53 3
 -31 1 2 1.09 0.88 4
 31 1 -2 0.33 1.03 1
 -29 -1 2 -0.06 0.76 4
 29 -1 -2 -0.25 0.91 1
 29 -1 -2 0.07 0.8 4
 29 -1 -2 0.25 1.37 2
 29 -1 -2 0.64 0.52 3
 -29 -1 2 0.63 1.01 1
 -29 -1 2 -0.71 1.19 2
 -29 -1 2 0.01 0.5 3
 29 1 -2 0.24 0.49 3
 29 1 -2 -0.32 1.24 2
 29 1 -2 -0.15 0.95 1
 -29 1 2 0.19 0.8 4
 -29 1 2 0.14 0.97 1
 -29 1 2 0.34 0.5 3
 29 1 -2 0.38 0.82 4
 -29 1 2 0.28 1.33 2
 27 -1 -2 0.47 0.78 4
 -27 -1 2 -0.04 0.97 1
 27 -1 -2 0.86 0.95 1
 -27 -1 2 -0.28 0.45 3
 -27 -1 2 -0.83 1.09 2
 27 -1 -2 0.83 1.44 2
 27 -1 -2 0.22 0.45 3
 -27 -1 2 -0.45 0.73 4
 27 1 -2 -0.43 1.24 2
 27 1 -2 -0.7 0.8 1
 -27 1 2 -0.06 0.8 4
 27 1 -2 -0.68 0.7 4
 -27 1 2 -0.91 0.81 1
 -27 1 2 0.11 1.26 2
 27 1 -2 -0.44 0.46 3
 -27 1 2 -0.24 0.42 3
 -25 -1 2 10.43 2.18 2
 25 -1 -2 9.65 1.66 1
 -25 -1 2 12.21 1.47 4
 25 -1 -2 8.55 0.99 3
 -25 -1 2 12.62 1.95 1
 -25 -1 2 8.49 0.99 3
 25 -1 -2 8.18 1.32 4
 25 1 -2 8.56 1.64 1
 25 1 -2 9.71 2.03 2
 25 1 -2 8.12 1.26 4
 -25 1 2 10.14 1.68 1
 25 1 -2 8.96 1.01 3
 -25 1 2 11.58 1.49 4
 -25 1 2 11.89 2.33 2
 -25 1 2 9.16 1.01 3
 23 -1 -2 2 0.77 4
 -23 -1 2 1.94 0.52 3
 23 -1 -2 3.11 1.09 1
 -23 -1 2 3.31 1.14 1
 -23 -1 2 1.59 0.75 4
 -23 -1 2 3 1.37 2
 23 -1 -2 2.24 1.32 2
 23 -1 -2 2.26 0.54 3
 -23 1 2 1.44 0.75 4
 -23 1 2 1.33 1.21 2
 -23 1 2 1.75 0.51 3
 23 1 -2 2.35 0.99 1
 -23 1 2 2.09 1 1
 23 1 -2 3.32 1.41 2
 23 1 -2 1.55 0.51 3
 23 1 -2 2.26 0.75 4
 -21 -1 2 1.01 0.84 1
 -21 -1 2 0.34 0.38 3
 21 -1 -2 1.26 1.05 2
 -21 -1 2 0.94 1.03 2
 21 -1 -2 0.63 0.63 4
 21 -1 -2 0.74 0.77 1
 -21 -1 2 0.22 0.61 4
 21 -1 -2 0.91 0.42 3
 21 1 -2 1.19 0.85 1
 21 1 -2 1.53 0.48 3
 -21 1 2 0.98 0.43 3
 -21 1 2 -0.04 0.62 4
 21 1 -2 0.8 1.04 2
 -21 1 2 1.28 0.85 1
 -21 1 2 1.01 1.14 2
 21 1 -2 0.07 0.54 4
 19 -1 -2 11.12 1.29 4
 -19 -1 2 12.42 1.86 2
 19 -1 -2 12.52 2.06 2
 19 -1 -2 11.39 1.03 3
 -19 -1 2 10.9 1.04 3
 -19 -1 2 12.42 1.36 4
 -19 -1 2 11.2 1.58 1
 19 -1 -2 10.88 1.56 1
 19 1 -2 9.55 1.71 2
 -19 1 2 11.18 1.94 2
 -19 1 2 11.62 1.02 3
 19 1 -2 14.23 1.82 1
 -19 1 2 13.21 1.69 1
 19 1 -2 11.06 1.04 3
 19 1 -2 11.55 1.24 4
 -19 1 2 12.42 1.33 4
 -17 -1 2 33.51 3.35 2
 17 -1 -2 40.52 2.91 4
 17 -1 -2 41.62 2.72 3
 -17 -1 2 44.36 2.93 4
 -17 -1 2 36.09 2.69 3
 17 -1 -2 40.79 3.53 2
 -17 1 2 41.96 2.94 4
 -17 1 2 37.69 3.54 2
 17 1 -2 37.28 2.86 4
 17 1 -2 33.07 3.35 2
 17 1 -2 41.97 3.25 1
 17 1 -2 40.31 2.73 3
 15 -1 -2 23.27 2.63 2
 -15 -1 2 16.43 2.13 2
 15 -1 -2 16.43 1.41 3
 15 -1 -2 19.7 1.66 4
 -15 1 2 19.71 1.62 4
 -15 1 2 23.06 2.23 2
 15 1 -2 19.44 1.44 3
 15 1 -2 19.09 1.57 4
 -15 1 2 22.05 1.94 1
 -15 1 2 19.49 1.43 3
 -13 -1 2 49.26 3.77 1
 -13 -1 2 48.67 3.4 3
 13 -1 -2 50.86 3.55 4
 -13 -1 2 52.64 3.53 4
 13 -1 -2 45.81 3.75 1
 -13 1 2 52.61 3.4 3
 -13 1 2 56.81 4.11 2
 13 1 -2 48.15 3.92 2
 -13 1 2 52.93 3.79 1
 13 1 -2 55.54 3.85 1
 -13 1 2 51.12 3.55 4
 -11 -1 2 290.4 18.96 3
 11 -1 -2 320.98 19.32 1
 -11 -1 2 292.74 19.41 2
 -11 -1 2 300.4 19.3 1
 11 -1 -2 274.92 19.46 2
 11 -1 -2 318.92 18.97 3
 11 1 -2 290.19 19.3 1
 -11 1 2 281.28 18.95 3
 11 1 -2 274.28 18.95 3
 -11 1 2 263.82 19.23 1
 11 1 -2 281.24 19.38 2
 -11 1 2 330.43 19.1 4
 11 1 -2 332.83 19.06 4
 9 -1 -2 568 37.08 3
 9 -1 -2 654.37 37.21 4
 -9 -1 2 565.12 37.09 3
 -9 -1 2 597.87 37.16 4
 9 -1 -2 581.13 37.36 1
 9 -1 -2 557.44 37.53 2
 -9 -1 2 531.5 37.34 1
 -9 -1 2 572.06 37.46 2
 -9 1 2 595.6 37.09 3
 9 1 -2 595.32 37.09 3
 -9 1 2 520.01 37.32 1
 9 1 -2 588.87 37.38 1
 9 1 -2 560.06 37.44 2
 9 1 -2 659.87 37.16 4
 7 -1 -2 367.54 25.33 3
 -7 -1 2 381.69 25.33 3
 7 -1 -2 413.13 25.58 1
 7 -1 -2 431.16 25.75 2
 -7 -1 2 350.25 25.59 2
 -7 -1 2 409.15 25.38 4
 -7 -1 2 427.35 25.6 1
 7 -1 -2 447.16 25.43 4
 7 1 -2 416.12 25.64 2
 7 1 -2 416.19 25.34 3
 -7 1 2 371.33 25.54 1
 -7 1 2 387.31 25.7 2
 -7 1 2 385.57 25.33 3
 -7 1 2 370.85 25.4 4
 -5 -1 2 820.87 53.1 3
 -5 -1 2 813.8 53.29 1
 5 -1 -2 745.12 53.26 1
 5 -1 -2 886.54 53.17 4
 5 -1 -2 753.93 53.1 3
 -5 -1 2 846.88 53.13 4
 -5 -1 2 837.44 53.32 2
 -5 1 2 832.73 53.4 2
 5 1 -2 791.12 53.28 1
 5 1 -2 918.4 53.34 2
 5 1 -2 966.8 53.14 4
 -5 1 2 891.56 53.11 3
 5 1 -2 766.79 53.1 3
 -5 1 2 826.56 53.28 1
 -5 1 2 835.74 53.16 4
 3 -1 -2 0.37 0.22 3
 -3 -1 2 0.4 0.24 4
 -3 -1 2 0.97 0.38 2
 3 -1 -2 0.42 0.37 1
 3 -1 -2 -0.06 0.42 2
 -3 -1 2 0.67 0.23 3
 -3 -1 2 0.32 0.34 1
 3 -1 -2 0.25 0.29 4
 -3 1 2 1.02 0.4 1
 3 1 -2 0.23 0.24 4
 3 1 -2 0.35 0.4 2
 -3 1 2 0.47 0.2 3
 -3 1 2 -0.11 0.2 4
 -3 1 2 0.39 0.41 2
 3 1 -2 0.53 0.39 1
 3 1 -2 0.25 0.2 3
 1 -1 -2 1.98 0.24 3
 -1 -1 2 1.67 0.34 1
 -1 -1 2 1.6 0.21 3
 1 -1 -2 1.68 0.37 1
 -1 1 2 1.94 0.4 1
 -1 1 2 1.72 0.26 4
 -1 1 2 1.83 0.4 2
 1 1 -2 2.18 0.24 3
 1 1 -2 1.47 0.35 2
 1 1 -2 2.24 0.4 1
 1 1 -2 2.22 0.27 4
 -1 1 2 1.94 0.24 3
 1 -1 2 9.71 0.62 3
 1 -1 2 10.12 0.68 4
 -1 -1 -2 7.17 0.74 1
 -1 -1 -2 7.81 0.63 3
 1 -1 2 9.7 0.73 1
 1 -1 2 8.37 0.79 2
 -1 1 -2 9.77 0.62 3
 -1 1 -2 8.56 0.71 1
 1 1 2 8.85 0.64 3
 1 1 2 9.83 0.78 1
 -3 -1 -2 78.01 5.2 1
 3 -1 2 89.67 5.18 4
 3 -1 2 71.67 5.3 2
 -3 -1 -2 78.75 5.11 3
 3 1 2 69.53 5.19 1
 -3 1 -2 76.64 5.3 2
 3 1 2 84.14 5.11 3
 -3 1 -2 88.29 5.17 4
 5 -1 2 5.85 0.49 3
 -5 -1 -2 8.58 0.57 4
 5 -1 2 7.49 0.68 4
 -5 -1 -2 7.31 0.74 2
 -5 -1 -2 6.65 0.52 3
 5 -1 2 8.07 0.95 2
 -5 -1 -2 5.65 0.67 1
 -5 1 -2 6.7 0.89 2
 -5 1 -2 6.73 0.49 3
 5 1 2 7.48 0.52 3
 5 1 2 7.03 0.57 4
 -5 1 -2 8.47 0.68 4
 5 1 2 5.63 0.68 1
 5 1 2 5.34 0.67 2
 -7 -1 -2 98.07 6.56 2
 -7 -1 -2 94.72 6.48 1
 -7 -1 -2 102.48 6.34 3
 -7 -1 -2 108.09 6.39 4
 7 -1 2 94.92 6.43 4
 7 -1 2 92.7 6.32 3
 -7 1 -2 92.29 6.42 4
 -7 1 -2 91.37 6.68 2
 7 1 2 94.08 6.48 1
 7 1 2 99.19 6.34 3
 -7 1 -2 102.8 6.33 3
 7 1 2 112.25 6.4 4
 9 -1 2 160.06 9.99 1
 9 -1 2 149.94 9.82 3
 -9 -1 -2 148.36 10.01 1
 9 -1 2 185.18 10.37 2
 9 -1 2 145.13 9.94 4
 -9 -1 -2 165.36 9.84 3
 -9 -1 -2 158.24 9.9 4
 -9 -1 -2 126.75 10.08 2
 9 1 2 147.52 9.83 3
 9 1 2 175.8 9.92 4
 -9 1 -2 149.66 9.94 4
 -9 1 -2 151.41 9.82 3
 9 1 2 146.01 10.12 2
 9 1 2 149.28 10.01 1
 -9 1 -2 164.35 10.31 2
 -9 1 -2 144.76 9.96 1
 -11 -1 -2 27.23 2.1 4
 -11 -1 -2 31.09 2.01 3
 11 -1 2 31.79 2.61 2
 11 -1 2 29.59 2.21 1
 -11 -1 -2 32.95 2.45 2
 11 -1 2 33.82 2.01 3
 -11 -1 -2 29.9 2.27 1
 11 -1 2 28.61 2.16 4
 11 1 2 25.97 2.38 2
 11 1 2 31.55 2.01 3
 -11 1 -2 28.6 2.21 1
 11 1 2 33.47 2.3 1
 11 1 2 28.54 2.1 4
 -11 1 -2 27.46 2.49 2
 -11 1 -2 28.2 1.99 3
 -13 -1 -2 8.83 0.83 3
 -13 -1 -2 10.76 1.42 2
 13 -1 2 11.17 1.13 1
 -13 -1 -2 10.69 1.17 1
 13 -1 2 11.85 0.85 3
 -13 1 -2 10.34 1.13 1
 -13 1 -2 12.67 1.08 4
 -13 1 -2 11.15 0.84 3
 13 1 2 10.35 0.85 3
 13 1 2 16.58 1.8 2
 13 1 2 10.14 1.16 1
 13 1 2 11.58 1.01 4
 -15 -1 -2 2.78 0.58 4
 15 -1 2 2.65 0.62 4
 15 -1 2 2.1 0.37 3
 -15 -1 -2 3.24 0.79 1
 15 -1 2 2.42 0.99 2
 15 -1 2 2.99 0.74 1
 -15 -1 -2 2.52 0.39 3
 -15 1 -2 2.83 1.01 2
 -15 1 -2 2.2 0.59 4
 15 1 2 2.22 0.38 3
 -15 1 -2 2.41 0.37 3
 -15 1 -2 2.39 0.66 1
 15 1 2 2.25 0.7 1
 -17 -1 -2 56.39 3.73 4
 17 -1 2 52.19 4.36 2
 17 -1 2 50.79 3.76 4
 -17 -1 -2 50.97 4.22 2
 17 -1 2 52.59 3.9 1
 17 -1 2 55.96 3.55 3
 -17 -1 -2 50.98 3.55 3
 -17 -1 -2 55.08 3.95 1
 -17 1 -2 52.77 3.54 3
 -17 1 -2 57.41 3.93 1
 -17 1 -2 59.86 3.81 4
 17 1 2 48.45 3.91 1
 -17 1 -2 49.75 4.3 2
 17 1 2 53.25 3.73 4
 -19 -1 -2 9.52 1.15 4
 -19 -1 -2 11.87 0.94 3
 19 -1 2 9.38 1.21 4
 19 -1 2 12.7 2.06 2
 -19 -1 -2 11.91 1.91 2
 19 -1 2 14.47 1.6 1
 -19 -1 -2 12.21 1.5 1
 19 1 2 11.09 0.95 3
 19 1 2 12.02 1.87 2
 -19 1 -2 14.54 1.65 1
 -19 1 -2 11.28 0.94 3
 19 1 2 10.13 1.2 4
 -19 1 -2 14.32 2.11 2
 -19 1 -2 8.82 1.19 4
 21 -1 2 0.38 0.62 4
 -21 -1 -2 -0 0.07 3
 21 -1 2 0.01 0.2 1
 -21 -1 -2 -0.27 0.58 4
 -21 -1 -2 -0.21 0.91 2
 21 -1 2 0.78 0.38 3
 -21 -1 -2 0.01 0.2 1
 21 -1 2 0.74 1.08 2
 -21 1 -2 0.22 1 2
 -21 1 -2 0.01 0.2 1
 -21 1 -2 -0.85 0.58 4
 21 1 2 0.04 0.3 1
 21 1 2 -0.25 0.58 4
 -21 1 -2 -0 0.07 3
 21 1 2 -0.15 0.97 2
 21 1 2 0.34 0.38 3
 23 -1 2 20.47 1.98 4
 -23 -1 -2 23.39 1.98 4
 23 -1 2 19.67 2.15 1
 23 -1 2 24.39 3.18 2
 -23 -1 -2 22.48 2.63 2
 -23 -1 -2 21.51 1.67 3
 23 -1 2 24.86 1.69 3
 -23 -1 -2 23.07 2.27 1
 23 1 2 22.47 1.69 3
 23 1 2 23.35 1.95 4
 23 1 2 24.93 2.71 2
 -23 1 -2 22.42 2 4
 -23 1 -2 16.25 2.58 2
 23 1 2 22.11 2.23 1
 -25 -1 -2 12.28 2.15 2
 25 -1 2 11.28 1.6 1
 -25 -1 -2 8.49 1.24 4
 -25 -1 -2 11.39 1.72 1
 -25 -1 -2 10.38 0.97 3
 25 -1 2 10.49 2.2 2
 25 -1 2 11.28 1.45 4
 25 -1 2 8.74 0.95 3
 -25 1 -2 9.01 1.29 4
 -25 1 -2 9 1.54 1
 25 1 2 8.27 1.49 1
 -25 1 -2 10.06 2.04 2
 -25 1 -2 9.58 0.94 3
 25 1 2 9.1 0.97 3
 25 1 2 9.58 1.3 4
 25 1 2 10.79 2.13 2
 -27 -1 -2 -0.7 0.7 4
 27 -1 2 0.33 0.44 3
 -27 -1 -2 -0.35 1.1 2
 -27 -1 -2 0.02 0.78 1
 27 -1 2 -0.66 0.74 1
 -27 -1 -2 -0.2 0.41 3
 27 -1 2 -0.62 0.62 4
 27 -1 2 -0.3 1.29 2
 -27 1 -2 0.07 0.8 1
 -27 1 -2 0.97 1.26 2
 27 1 2 -0.74 0.73 1
 27 1 2 0.26 0.44 3
 27 1 2 0.08 0.72 4
 27 1 2 -0.51 1.21 2
 -27 1 -2 -0.37 0.73 4
 -27 1 -2 0.39 0.41 3
 -29 -1 -2 1.81 0.87 4
 29 -1 2 0.74 1.48 2
 29 -1 2 1.75 0.55 3
 29 -1 2 1.48 0.9 4
 -29 -1 -2 2.28 1.48 2
 29 -1 2 3 1.16 1
 -29 -1 -2 1.48 0.53 3
 -29 -1 -2 1.92 1.04 1
 -29 1 -2 1.81 1.03 1
 -29 1 -2 1.86 0.52 3
 29 1 2 1.4 1.37 2
 -29 1 -2 1.73 0.95 4
 29 1 2 1.16 0.83 4
 29 1 2 1.29 0.53 3
 -29 1 -2 2.15 1.53 2
 29 1 2 2.25 1.07 1
 -31 -1 -2 4.51 0.77 3
 -31 -1 -2 5.03 1.13 4
 31 -1 2 5.28 0.78 3
 -31 -1 -2 4.87 1.34 1
 31 -1 2 6.87 1.56 1
 31 -1 2 3.74 1.14 4
 31 -1 2 6.71 2.18 2
 -31 -1 -2 5.48 1.89 2
 31 1 2 3.4 1.3 1
 -31 1 -2 5.48 1.44 1
 -31 1 -2 2.86 1.08 4
 31 1 2 6.44 0.83 3
 -31 1 -2 7.11 2.1 2
 31 1 2 6.27 1.21 4
 -31 1 -2 4.8 0.74 3
 31 1 2 4.89 1.83 2
 -33 -1 -2 -0.76 0.92 1
 33 -1 2 0.79 1 1
 33 -1 2 1.88 1.83 2
 -33 -1 -2 0.18 0.51 3
 33 -1 2 -0.03 0.5 3
 -33 -1 -2 1.25 0.86 4
 -33 -1 -2 0.34 1.41 2
 -33 1 -2 0.5 0.49 3
 -33 1 -2 0.21 0.97 1
 33 1 2 0.81 0.54 3
 33 1 2 0.37 0.87 4
 33 1 2 0.23 1.01 1
 -33 1 -2 0.67 1.44 2
 33 1 2 -0.17 1.37 2
 -33 1 -2 1.08 0.97 4
 -35 -1 -2 0.12 0.52 3
 -35 -1 -2 0.94 1 4
 -35 -1 -2 1.2 1.56 2
 35 -1 2 -1.29 1.51 2
 35 -1 2 0.29 0.57 3
 35 -1 2 -0.28 0.93 1
 -35 -1 -2 0.66 1.09 1
 35 1 2 0.14 0.5 3
 -35 1 -2 -0.56 1.39 2
 35 1 2 0.44 1.59 2
 -35 1 -2 0.14 0.5 3
 -35 1 -2 -0.2 0.98 1
 35 1 2 0.81 1.11 1
 -35 1 -2 -0.15 0.98 4
 -37 -1 -2 0.28 0.95 4
 37 -1 2 0.64 0.61 3
 -37 -1 -2 -0.08 1.53 2
 -37 -1 -2 0.96 1.17 1
 37 -1 2 -0.04 1.08 2
 37 -1 2 -0.25 0.99 1
 -37 -1 -2 0.4 0.58 3
 -37 1 -2 -0.45 0.96 1
 37 1 2 0.31 1.1 1
 -37 1 -2 0.65 0.56 3
 37 1 2 0.21 0.57 3
 -37 1 -2 0.03 0.65 2
 -37 1 -2 0.01 0.23 4
 37 1 2 -0.49 1.6 2
 36 -2 -2 19.22 2.81 1
 36 -2 -2 16.26 1.61 3
 -36 -2 2 16.59 1.61 3
 -36 -2 2 17.77 2.14 4
 -36 -2 2 15.35 2.58 1
 -36 -2 2 16.7 3.23 2
 -36 2 2 16.26 3.22 2
 -36 2 2 20.97 2.96 1
 36 2 -2 17.13 3.24 2
 -36 2 2 14.93 1.56 3
 36 2 -2 17.03 1.59 3
 36 2 -2 13.75 2.49 1
 34 -2 -2 2.07 1.89 2
 -34 -2 2 -0.18 1.02 1
 -34 -2 2 0.06 0.86 4
 -34 -2 2 0.31 1.39 2
 34 -2 -2 0.5 0.58 3
 -34 -2 2 -0.18 0.55 3
 34 -2 -2 1.96 1.26 1
 34 2 -2 0.47 0.58 3
 34 2 -2 1.02 1.48 2
 -34 2 2 0.06 0.53 3
 34 2 -2 0.05 0.83 4
 -34 2 2 0.83 1.17 1
 34 2 -2 0.46 1.18 1
 -34 2 2 0.01 0.58 2
 -34 2 2 -0.08 0.77 4
 -32 -2 2 24.79 2.39 4
 32 -2 -2 26.97 3.99 2
 -32 -2 2 24.41 2.01 3
 32 -2 -2 25.02 2.85 1
 32 -2 -2 19.68 1.94 3
 -32 -2 2 27.66 2.98 1
 -32 -2 2 22.11 3.32 2
 32 2 -2 27.07 3.24 1
 32 2 -2 23.95 3.57 2
 -32 2 2 25.32 1.99 3
 -32 2 2 24.58 2.44 4
 32 2 -2 23.47 2.31 4
 -32 2 2 27.72 2.91 1
 -32 2 2 27.15 3.85 2
 32 2 -2 27.64 2.07 3
 30 -2 -2 130.61 9.47 1
 -30 -2 2 142.2 9.61 1
 30 -2 -2 122.04 8.68 3
 30 -2 -2 128.6 9.79 4
 -30 -2 2 150.78 10.15 2
 -30 -2 2 123.28 8.68 3
 -30 -2 2 133.54 8.97 4
 30 -2 -2 134.75 10.21 2
 -30 2 2 145.48 9.56 1
 -30 2 2 141.77 9.09 4
 -30 2 2 129 10.14 2
 30 2 -2 147.28 10.12 2
 30 2 -2 123.6 8.92 4
 -30 2 2 123.84 8.67 3
 30 2 -2 132.99 9.55 1
 30 2 -2 131.16 8.71 3
 -28 -2 2 193.4 12.12 4
 -28 -2 2 189.11 13.06 2
 28 -2 -2 178.03 11.83 3
 28 -2 -2 174.42 12.12 4
 28 -2 -2 196.14 13.34 2
 -28 -2 2 202.46 12.71 1
 28 -2 -2 186.11 12.6 1
 -28 -2 2 179.3 11.83 3
 28 2 -2 161.99 11.81 3
 -28 2 2 174.56 11.81 3
 -28 2 2 193.77 12.63 1
 -28 2 2 161.04 13.07 2
 28 2 -2 194.48 12.69 1
 28 2 -2 206.21 13.21 2
 28 2 -2 173.41 12.05 4
 -28 2 2 176.59 12.14 4
 26 -2 -2 9.55 1.08 3
 26 -2 -2 9.67 1.44 4
 -26 -2 2 13.02 2.02 1
 26 -2 -2 11.27 2.49 2
 26 -2 -2 10.04 1.83 1
 -26 -2 2 10.54 1.12 3
 -26 -2 2 14.11 2.39 2
 -26 -2 2 14.87 1.59 4
 -26 2 2 12 1.94 1
 -26 2 2 8.62 2.04 2
 26 2 -2 9.45 1.33 4
 26 2 -2 8.68 1.68 1
 26 2 -2 14.7 2.52 2
 26 2 -2 10.09 1.12 3
 -26 2 2 11.85 1.53 4
 -26 2 2 10.18 1.08 3
 -24 -2 2 19.91 1.66 3
 -24 -2 2 21.12 2.36 1
 -24 -2 2 22.62 3 2
 24 -2 -2 19.35 1.98 4
 24 -2 -2 20.79 2.33 1
 24 -2 -2 18.4 2.96 2
 -24 -2 2 20.73 1.9 4
 24 -2 -2 21.09 1.67 3
 24 2 -2 20.15 1.67 3
 24 2 -2 20.14 1.87 4
 -24 2 2 20.03 2.29 1
 24 2 -2 18.42 2.42 1
 -24 2 2 26.53 3.43 2
 -24 2 2 25.61 2.07 4
 24 2 -2 29.73 3.37 2
 -22 -2 2 266.34 18.65 1
 22 -2 -2 275.04 18.06 3
 22 -2 -2 303.12 19.27 2
 -22 -2 2 278.54 18.07 3
 -22 -2 2 324.06 18.3 4
 22 -2 -2 287.52 18.68 1
 22 -2 -2 275.48 18.3 4
 -22 -2 2 277 18.97 2
 -22 2 2 282.85 18.06 3
 22 2 -2 237.98 18.03 3
 22 2 -2 300.77 19.05 2
 22 2 -2 272.91 18.65 1
 22 2 -2 294.34 18.24 4
 -22 2 2 283.33 18.66 1
 -22 2 2 266.5 19.09 2
 -20 -2 2 612.38 38.87 1
 20 -2 -2 619.82 38.84 1
 20 -2 -2 657.48 39.38 2
 -20 -2 2 585.09 39.06 2
 -20 -2 2 564.77 38.4 4
 -20 -2 2 617.19 38.28 3
 20 -2 -2 598.91 38.27 3
 20 -2 -2 549.56 38.45 4
 20 2 -2 645.7 38.9 1
 -20 2 2 599.77 38.26 3
 -20 2 2 523.84 38.43 4
 -20 2 2 607.27 38.8 1
 20 2 -2 640.41 39.13 2
 20 2 -2 632.84 38.28 3
 20 2 -2 567.95 38.39 4
 -18 -2 2 674.95 42.36 1
 18 -2 -2 667.28 41.8 3
 18 -2 -2 589.71 42.23 1
 -18 -2 2 654.75 41.81 3
 -18 -2 2 676.37 41.94 4
 18 -2 -2 633.06 41.99 4
 18 -2 -2 658.06 42.73 2
 -18 -2 2 710.55 42.59 2
 18 2 -2 663.28 42.34 1
 18 2 -2 673.1 41.81 3
 18 2 -2 675.16 42.53 2
 -18 2 2 638.11 41.79 3
 18 2 -2 643.67 41.91 4
 -18 2 2 657.06 41.99 4
 -18 2 2 621.88 42.65 2
 16 -2 -2 17.92 1.62 4
 -16 -2 2 16.46 1.97 2
 16 -2 -2 18.11 1.38 3
 -16 -2 2 19.57 1.52 4
 16 -2 -2 19.48 2.4 2
 -16 -2 2 15.35 1.34 3
 16 2 -2 17.57 1.36 3
 -16 2 2 23.53 2.68 2
 16 2 -2 15.97 1.47 4
 16 2 -2 19.84 1.92 1
 -16 2 2 21.13 1.66 4
 14 -2 -2 1122.73 84.18 4
 -14 -2 2 1363.12 84.17 4
 14 -2 -2 1374.93 84.85 2
 -14 2 2 1307.28 84.46 1
 -14 2 2 1365.24 84.24 4
 14 2 -2 1221.45 84.06 3
 -14 2 2 1487.46 84.91 2
 -14 2 2 1358.56 84.07 3
 -12 -2 2 2171.75 137.68 2
 -12 -2 2 2226.11 137.22 3
 12 -2 -2 2237.92 137.36 4
 12 -2 -2 2082.28 137.55 1
 -12 -2 2 2146.23 137.6 1
 -12 2 2 2394.54 137.22 3
 12 2 -2 2092.18 137.58 1
 -12 2 2 1817.52 137.31 4
 -12 2 2 2137.97 137.85 2
 12 2 -2 2158.82 137.28 4
 -12 2 2 2288.77 137.59 1
 12 2 -2 2164.11 137.66 2
 -10 -2 2 2152.56 146.38 4
 10 -2 -2 2634.11 146.35 3
 -10 -2 2 2101.13 146.64 1
 -10 -2 2 2356.04 146.73 2
 10 -2 -2 2188.8 146.63 1
 -10 -2 2 2320.52 146.35 3
 -10 2 2 2311.31 146.34 3
 10 2 -2 2246.98 146.69 2
 -10 2 2 2040.28 146.43 4
 -10 2 2 2370.59 146.66 1
 10 2 -2 2424.33 146.39 4
 10 2 -2 2502.6 146.71 1
 8 -2 -2 201.39 11.3 3
 8 -2 -2 174.58 11.56 1
 -8 -2 2 162.64 11.56 2
 8 -2 -2 161.37 11.71 2
 8 -2 -2 175.49 11.39 4
 -8 -2 2 167.91 11.57 1
 -8 -2 2 181.75 11.3 3
 -8 -2 2 168.02 11.32 4
 8 2 -2 187.98 11.33 4
 8 2 -2 174.66 11.59 1
 -8 2 2 185.83 11.29 3
 -8 2 2 149.41 11.69 2
 8 2 -2 192.29 11.31 3
 -8 2 2 171.4 11.55 1
 8 2 -2 169.31 11.56 2
 6 -2 -2 1088.17 67.31 3
 -6 -2 2 1038.07 67.52 2
 -6 -2 2 1187.54 67.34 4
 6 -2 -2 1090.36 67.71 2
 -6 -2 2 1003.17 67.31 3
 -6 -2 2 1022.84 67.55 1
 6 -2 -2 1122.38 67.56 1
 -6 2 2 1083.02 67.38 4
 -6 2 2 958.73 67.65 2
 6 2 -2 959.25 67.49 2
 -6 2 2 1027.07 67.3 3
 -6 2 2 1026.75 67.53 1
 6 2 -2 1146.95 67.32 3
 6 2 -2 1067.92 67.32 4
 -4 -2 2 5475.03 398.95 3
 -4 -2 2 6657.21 399.13 2
 4 -2 -2 5680.42 399.13 1
 4 -2 -2 6625.04 398.96 3
 4 -2 -2 5423.55 399.2 2
 -4 -2 2 6652.48 399.17 1
 -4 -2 2 6894.23 398.97 4
 4 -2 -2 6313.91 399.01 4
 -4 2 2 6663.66 399.01 4
 4 2 -2 5669.78 399.09 2
 -4 2 2 6704 399.28 2
 -4 2 2 6349.95 399.16 1
 4 2 -2 6438.35 398.96 3
 4 2 -2 7210.63 398.97 4
 -4 2 2 6495.13 398.96 3
 4 2 -2 5311.25 399.12 1
 2 -2 -2 4162.88 251.77 4
 -2 -2 2 4322 251.75 4
 2 -2 -2 4082.38 251.74 3
 -2 -2 2 3882.33 251.87 2
 -2 -2 2 4178.67 251.74 3
 2 -2 -2 4039.16 251.92 1
 -2 2 2 3355.87 251.9 2
 -2 2 2 4129.86 251.77 4
 2 2 -2 3756.55 251.89 1
 2 2 -2 3494.45 251.85 2
 2 2 -2 4027.62 251.74 4
 2 2 -2 4151.96 251.74 3
 0 -2 -2 31.31 2.62 2
 0 -2 2 36.82 2.68 1
 0 -2 2 37.36 2.53 3
 0 -2 -2 40.19 2.54 4
 0 2 -2 42.32 2.54 3
 0 2 2 38.09 2.72 1
 0 2 2 39.09 2.54 3
 0 2 -2 34.27 2.66 1
 0 2 -2 45.22 2.57 4
 0 2 2 42.34 2.54 4
 0 2 2 37.32 2.65 2
 0 2 -2 37.83 2.7 2
 -2 -2 -2 239.65 15.19 1
 -2 -2 -2 226.25 15.03 3
 2 -2 2 268.1 15.07 4
 2 -2 2 215.45 15.2 2
 -2 2 -2 236.87 15.13 1
 2 2 2 234.91 15.03 3
 -2 2 -2 244.42 15.01 3
 2 2 2 215.37 15.17 1
 -2 2 -2 238.55 15.22 2
 -4 -2 -2 838.06 55.72 3
 4 -2 2 792.49 55.81 1
 4 -2 2 985.4 55.8 4
 -4 -2 -2 925.69 55.89 1
 4 -2 2 904.94 56.02 2
 4 2 2 879.94 55.72 3
 -4 2 -2 948.12 55.79 4
 -4 2 -2 752.65 55.96 2
 4 2 2 851.07 55.87 1
 -4 2 -2 871.63 55.71 3
 -4 2 -2 896.89 55.83 1
 -6 -2 -2 2902.69 162.19 3
 -6 -2 -2 2616.13 162.37 1
 6 -2 2 2326.99 162.25 4
 6 -2 2 2470.7 162.55 2
 6 -2 2 2414.89 162.29 1
 -6 -2 -2 2699.82 162.17 4
 6 -2 2 2681.85 162.17 3
 -6 -2 -2 2507.79 162.27 2
 6 2 2 2454.7 162.27 2
 6 2 2 2598.79 162.19 3
 -6 2 -2 2410.91 162.16 3
 -6 2 -2 2726.72 162.31 1
 6 2 2 2806.76 162.18 4
 -6 2 -2 2678.35 162.27 4
 6 2 2 2199.1 162.33 1
 -6 2 -2 2367.73 162.52 2
 8 -2 2 1506.09 98.83 1
 -8 -2 -2 1713.21 98.91 2
 -8 -2 -2 1577.66 98.71 4
 8 -2 2 1641.05 98.82 4
 -8 -2 -2 1514.15 98.9 1
 8 -2 2 1672.48 98.68 3
 8 -2 2 1454.34 99.12 2
 -8 -2 -2 1372.57 98.69 3
 8 2 2 1684.74 98.72 4
 -8 2 -2 1546.54 98.84 1
 8 2 2 1354.2 98.87 1
 8 2 2 1601.23 98.7 3
 -8 2 -2 1527.35 99.13 2
 -8 2 -2 1583.06 98.68 3
 10 -2 2 100.41 6.81 1
 10 -2 2 107.45 6.62 3
 10 -2 2 108.54 6.78 4
 -10 -2 -2 108.26 6.9 1
 10 -2 2 103.83 7.18 2
 -10 -2 -2 95.22 6.63 3
 -10 -2 -2 117.62 6.69 4
 10 2 2 96.33 6.89 2
 -10 2 -2 98.2 6.61 3
 10 2 2 85.47 6.83 1
 10 2 2 103.87 6.63 3
 10 2 2 118.8 6.69 4
 -10 2 -2 90.18 6.78 1
 12 -2 2 651.35 39.14 3
 -12 -2 -2 680.97 39.23 4
 12 -2 2 547.72 39.33 1
 -12 -2 -2 582.54 39.15 3
 -12 -2 -2 572.42 39.41 1
 -12 -2 -2 635.6 39.53 2
 -12 2 -2 597.35 39.29 4
 -12 2 -2 593.69 39.13 3
 -12 2 -2 627.61 39.37 1
 12 2 2 644.61 39.15 3
 12 2 2 649.27 39.22 4
 12 2 2 593.92 39.42 1
 -14 -2 -2 815.75 55.85 1
 14 -2 2 871.27 55.82 1
 14 -2 2 833.73 55.71 4
 -14 -2 -2 984.58 55.57 3
 -14 -2 -2 774.64 55.95 2
 14 -2 2 897.11 55.54 3
 -14 2 -2 887.53 55.54 3
 14 2 2 909.98 55.56 3
 14 2 2 925.76 55.65 4
 -14 2 -2 848.9 55.8 1
 14 2 2 833.55 55.85 1
 14 2 2 860.05 56.01 2
 -14 2 -2 906.08 56.3 2
 -14 2 -2 867.55 55.72 4
 16 -2 2 716.78 48.36 2
 16 -2 2 835.85 47.57 3
 16 -2 2 696.65 47.75 4
 -16 -2 -2 820.9 47.7 4
 16 -2 2 769.82 47.89 1
 -16 -2 -2 744.67 47.94 1
 -16 -2 -2 797.57 47.59 3
 -16 2 -2 678.54 48.28 2
 -16 2 -2 659.57 47.72 4
 16 2 2 671.35 48.06 2
 -16 2 -2 750.29 47.86 1
 -16 2 -2 784.84 47.56 3
 16 2 2 766.02 47.96 1
 18 -2 2 310.24 22.02 4
 18 -2 2 317.41 22.14 1
 -18 -2 -2 313.41 22.19 1
 -18 -2 -2 381.37 21.98 4
 18 -2 2 398.53 22.91 2
 -18 2 -2 380.34 22.08 4
 18 2 2 350.97 21.97 4
 -18 2 -2 331.7 21.81 3
 -18 2 -2 344.63 22.19 1
 -18 2 -2 308.17 22.61 2
 18 2 2 328.13 21.82 3
 20 -2 2 3.5 1.39 2
 -20 -2 -2 3.51 0.74 4
 20 -2 2 4.68 0.89 4
 -20 -2 -2 1.76 1 2
 20 2 2 4.71 0.81 4
 -20 2 -2 3.68 0.51 3
 20 2 2 4.12 0.57 3
 20 2 2 4.73 1.31 2
 -20 2 -2 2.35 0.81 1
 -20 2 -2 3.72 1.37 2
 20 2 2 2.5 0.9 1
 -20 2 -2 2.25 0.73 4
 -22 -2 -2 444.93 30.06 4
 -22 -2 -2 479.44 30.42 1
 22 -2 2 484.32 31.05 2
 -22 -2 -2 451.04 29.9 3
 22 -2 2 470.79 29.89 3
 -22 -2 -2 435.65 30.68 2
 22 -2 2 444.93 30.14 4
 22 2 2 462.13 30.07 4
 22 2 2 440.72 30.37 1
 22 2 2 475.72 29.91 3
 -22 2 -2 499.97 31.05 2
 -22 2 -2 492.51 30.18 4
 22 2 2 522.69 30.89 2
 -24 -2 -2 568.6 34.01 2
 24 -2 2 513.35 33.44 1
 -24 -2 -2 503.64 33.49 1
 24 -2 2 491.04 33.22 4
 -24 -2 -2 545.48 33.18 4
 24 -2 2 580.24 34.33 2
 24 -2 2 522.62 32.95 3
 -24 2 -2 495.71 32.93 3
 -24 2 -2 478.14 33.39 1
 24 2 2 548.01 33.98 2
 -24 2 -2 498.52 33.22 4
 24 2 2 507.3 33.49 1
 24 2 2 511.85 33.15 4
 -24 2 -2 522.27 34.14 2
 24 2 2 488.7 32.95 3
 26 -2 2 137.25 9.73 4
 26 -2 2 140.99 9.41 3
 -26 -2 -2 126.31 10.32 2
 26 -2 2 158.34 10.86 2
 -26 -2 -2 157.53 10.1 1
 26 -2 2 154.12 10.02 1
 -26 -2 -2 141.65 9.43 3
 -26 -2 -2 150.32 9.67 4
 -26 2 -2 142.23 10.66 2
 26 2 2 148.81 9.67 4
 -26 2 -2 151.53 9.99 1
 26 2 2 162.26 10.63 2
 -26 2 -2 138.27 9.72 4
 26 2 2 142.45 9.43 3
 -26 2 -2 141.32 9.4 3
 26 2 2 137.23 10.02 1
 28 -2 2 0.02 0.59 4
 -28 -2 -2 0.29 1.24 2
 28 -2 2 0.31 1.43 2
 28 -2 2 0.4 0.86 1
 -28 -2 -2 -0.18 0.65 4
 28 -2 2 0.92 0.49 3
 -28 -2 -2 0.43 0.47 3
 -28 -2 -2 0.67 0.9 1
 -28 2 -2 0.97 0.91 1
 28 2 2 0.58 0.48 3
 -28 2 -2 0.58 0.45 3
 28 2 2 0.42 0.9 1
 -28 2 -2 -0.59 1.19 2
 28 2 2 1.45 1.33 2
 28 2 2 0.38 0.71 4
 -28 2 -2 -0.03 0.83 4
 30 -2 2 63.88 5.36 2
 30 -2 2 49.32 3.6 3
 30 -2 2 48.88 4.01 4
 -30 -2 -2 62.87 5.07 2
 -30 -2 -2 55.69 3.98 4
 -30 -2 -2 49.65 3.62 3
 30 -2 2 53.03 4.3 1
 -30 -2 -2 58.64 4.44 1
 -30 2 -2 51.6 3.6 3
 30 2 2 47.29 3.9 4
 -30 2 -2 55.53 4.32 1
 30 2 2 52.27 4.37 1
 -30 2 -2 45.74 3.97 4
 30 2 2 56.73 5.02 2
 30 2 2 52.34 3.64 3
 -30 2 -2 59.93 5.21 2
 32 -2 2 89.55 6.45 1
 -32 -2 -2 83.35 6.98 2
 -32 -2 -2 88.23 6.03 4
 -32 -2 -2 83.45 6.44 1
 32 -2 2 90.32 7.37 2
 32 -2 2 81.86 5.65 3
 -32 -2 -2 78.98 5.66 3
 -32 2 -2 86.55 7.23 2
 32 2 2 85.43 7.11 2
 32 2 2 84.57 5.68 3
 -32 2 -2 83.61 5.65 3
 -32 2 -2 82.31 6.09 4
 32 2 2 82.26 5.99 4
 32 2 2 86.8 6.47 1
 -32 2 -2 89 6.42 1
 34 -2 2 41.92 4.04 1
 -34 -2 -2 44.39 3.32 3
 -34 -2 -2 51.15 4.24 1
 -34 -2 -2 48.2 4.79 2
 34 -2 2 55.03 5.22 2
 34 -2 2 45.86 3.3 3
 -34 -2 -2 48.85 3.73 4
 34 2 2 51.98 4.89 2
 -34 2 -2 43.79 3.28 3
 -34 2 -2 45.03 3.77 4
 34 2 2 48.69 3.34 3
 -34 2 -2 41.24 4.75 2
 34 2 2 48.64 4.21 1
 34 2 2 42.16 3.66 4
 -34 2 -2 51.88 4.18 1
 36 -2 2 6.75 1.66 1
 -36 -2 -2 5.65 1.33 4
 -36 -2 -2 7.21 0.98 3
 36 -2 2 6.33 0.93 3
 -36 -2 -2 7 1.75 1
 -36 -2 -2 6.9 2.21 2
 36 2 2 8.91 1.91 1
 -36 2 -2 6.71 0.93 3
 36 2 2 6.78 2.2 2
 36 2 2 5.32 0.9 3
 -36 2 -2 6.91 1.67 1
 36 2 2 5.31 1.53 4
 37 -3 -2 2.98 2.02 2
 -37 -3 2 2.81 1.11 4
 -37 -3 2 1.3 1.74 2
 37 -3 -2 2.75 1.52 1
[truncated: 7,364,728 more chars]
