# Supplementary material for: Influence of modelling disorder on Hirshfeld atom refinement results of an organo-gold(I) compound
Source: IUCrJ. 2022 Jun 11;9(Pt 4):497–507. doi: 10.1107/S2052252522005309 (PMC9252150; doi:10.1107/S2052252522005309)
Supplement: Supplementary file 3 [file m-09-00497-sup3.zip › CIFs_with_check_cif/rhf_rel_anis_dis-dep.cif]

data_mm_apex3
_audit_creation_date               2022-01-14
_publ_contact_author_address      
;
Biological and Chemical Research Centre
Faculty of Chemistry
University of Warsaw
\.Zwirki i Wigury 101
02-089 Warszawa
Poland
;
_publ_contact_author_email 'kwozniak@chem.uw.edu.pl'
_publ_contact_author_name  'Krzysztof Wo\'zniak'
_publ_contact_author_phone  ?
loop_
_publ_author_name                 
_publ_author_address
'Sylwia Pawl\;edzio'
;Biological and Chemical Research Centre
Faculty of Chemistry
University of Warsaw
\.Zwirki i Wigury 101
02-089 Warszawa
Poland
;
'Maura Malinska'
;Biological and Chemical Research Centre
Faculty of Chemistry
University of Warsaw
\.Zwirki i Wigury 101
02-089 Warszawa
Poland
;
'Krzysztof Wo\'zniak'
;Biological and Chemical Research Centre
Faculty of Chemistry
University of Warsaw
\.Zwirki i Wigury 101
02-089 Warszawa
Poland
;
'Florian Kleemiss'
;Faculty for Chemistry und Pharmacy
University of Regensburg
Universitätsstr. 31
93053 Regensburg
Germany
;
'Simon Grabowsky'
;Department of Chemistry,
Biochemistry and Pharmaceutical Sciences
University of Bern
Freiestrasse 3
3012 Bern
Switzerland
;
_audit_creation_method
;
Olex2 1.5
(compiled 2021.12.09 svn.r5202d8cf for OlexSys, GUI svn.r6439)
;
_audit_contact_author_address      ?
_audit_contact_author_email        ?
_audit_contact_author_name         ''
_audit_contact_author_phone        ?
_publ_contact_author_id_orcid      ?
_publ_section_references
;
Bourhis, L.J., Dolomanov, O.V., Gildea, R.J., Howard, J.A.K., Puschmann, H.
 (2015). Acta Cryst. A71, 59-75.

Dolomanov, O.V., Bourhis, L.J., Gildea, R.J, Howard, J.A.K. & Puschmann, H.
 (2009), J. Appl. Cryst. 42, 339-341.

Kleemiss, F., Dolomanov, O.V., Bodensteiner, M., Peyerimhoff, N., Midgley, M.,
Bourhis, L.J., Genoni, A., Malaspina, L.A., Jayatilaka, D., Spencer, J.L.,
White, F., Grundkoetter-Stock, B, Steinhauer, S., Lentz, D., Puschmann, H.,
Grabowsky, S. (2021), Chem. Sci., 12, 1675-1692.
;
_chemical_formula_moiety           'C27 H19 Au Cl O P'
_chemical_formula_sum              'C27 H19 Au Cl O P'
_chemical_formula_weight           622.844
loop_
  _atom_type_symbol
  _atom_type_scat_dispersion_real
  _atom_type_scat_dispersion_imag
  _atom_type_scat_source
  _atom_type_scat_dispersion_source
 Au -1.09700 1.51080 'NoSpherA2: Chem.Sci. 2021, DOI:10.1039/D0SC05526C' custom
 C -0.00130 0.00010 'NoSpherA2: Chem.Sci. 2021, DOI:10.1039/D0SC05526C' custom
 Cl 0.01110 0.01810 'NoSpherA2: Chem.Sci. 2021, DOI:10.1039/D0SC05526C' custom
 H 0.00000 0.00000 'NoSpherA2: Chem.Sci. 2021, DOI:10.1039/D0SC05526C' custom
 O -0.00180 0.00060 'NoSpherA2: Chem.Sci. 2021, DOI:10.1039/D0SC05526C' custom
 P 0.00460 0.01040 'NoSpherA2: Chem.Sci. 2021, DOI:10.1039/D0SC05526C' custom

_space_group_crystal_system        'monoclinic'
_space_group_IT_number             15
_space_group_name_H-M_alt          'C 1 2/c 1'
_space_group_name_Hall             '-C 2yc'
loop_
  _space_group_symop_id
  _space_group_symop_operation_xyz
 1 x,y,z
 2 -x,y,-z+1/2
 3 -x,-y,-z
 4 x,-y,z-1/2
 5 x+1/2,y+1/2,z
 6 -x+1/2,y+1/2,-z+1/2
 7 -x+1/2,-y+1/2,-z
 8 x+1/2,-y+1/2,z-1/2

_symmetry_Int_Tables_number        15
_cell_length_a                     17.7234(6)
_cell_length_b                     12.2442(5)
_cell_length_c                     21.3184(8)
_cell_angle_alpha                  90
_cell_angle_beta                   94.6480(16)
_cell_angle_gamma                  90
_cell_volume                       4611.1(3)
_cell_formula_units_Z              8
_cell_measurement_reflns_used      288963
_cell_measurement_temperature      80.01
_cell_measurement_theta_max        15.495
_cell_measurement_theta_min        0.707
_exptl_absorpt_coefficient_mu      0.377
_exptl_absorpt_correction_T_max    0.7439
_exptl_absorpt_correction_T_min    0.6627
_exptl_absorpt_correction_type     multi-scan
_exptl_absorpt_process_details
;
 SADABS 2016/2: Krause, L., Herbst-Irmer, R., Sheldrick G.M. & Stalke D.,
 J. Appl. Cryst. 48 (2015) 3-10
;
_exptl_crystal_colour              colourless
_exptl_crystal_colour_lustre       .
_exptl_crystal_colour_modifier     .
_exptl_crystal_colour_primary      colourless
_exptl_crystal_density_diffrn      1.794
_exptl_crystal_description         block
_exptl_crystal_F_000               2390.643
_exptl_crystal_size_max            0.09
_exptl_crystal_size_mid            0.08
_exptl_crystal_size_min            0.06
_diffrn_reflns_av_R_equivalents    0.0582
_diffrn_reflns_av_unetI/netI       0.0222
_diffrn_reflns_Laue_measured_fraction_full  0.9717
_diffrn_reflns_Laue_measured_fraction_max  0.9861
_diffrn_reflns_limit_h_max         38
_diffrn_reflns_limit_h_min         -38
_diffrn_reflns_limit_k_max         26
_diffrn_reflns_limit_k_min         -26
_diffrn_reflns_limit_l_max         45
_diffrn_reflns_limit_l_min         -45
_diffrn_reflns_number              289142
_diffrn_reflns_point_group_measured_fraction_full  0.9717
_diffrn_reflns_point_group_measured_fraction_max  0.9861
_diffrn_reflns_theta_full          8.5643
_diffrn_reflns_theta_max           15.49
_diffrn_reflns_theta_min           0.71
_diffrn_ambient_temperature        80.01
_diffrn_measured_fraction_theta_full  0.9717
_diffrn_measured_fraction_theta_max  0.9861
_diffrn_measurement_device_type    'SPring-8 BL02B1'
_diffrn_detector                   'pixel'
_diffrn_detector_type              'Pilatus3 X 1M CdTe'
_diffrn_radiation_type             synchrotron
_diffrn_radiation_wavelength       0.2482
_reflns_Friedel_coverage           0.0
_reflns_limit_h_max                37
_reflns_limit_h_min                -38
_reflns_limit_k_max                26
_reflns_limit_k_min                0
_reflns_limit_l_max                45
_reflns_limit_l_min                0
_reflns_number_gt                  21044
_reflns_number_total               23743
_reflns_threshold_expression       I>=2u(I)
_computing_molecular_graphics      'Olex2 1.5 (Dolomanov et al., 2009)'
_computing_publication_material    'Olex2 1.5 (Dolomanov et al., 2009)'
_computing_structure_refinement    'olex2.refine 1.5 (Bourhis et al., 2015)'
_computing_structure_solution      'olex2.solve 1.5 (Bourhis et al., 2015)'
_refine_diff_density_max           3.0033
_refine_diff_density_min           -1.0790
_refine_diff_density_rms           0.1154
_refine_ls_d_res_high              0.4645
_refine_ls_d_res_low               10.0632
_refine_ls_goodness_of_fit_ref     1.0062
_refine_ls_hydrogen_treatment      mixed
_refine_ls_matrix_type             full
_refine_ls_number_constraints      7
_refine_ls_number_parameters       499
_refine_ls_number_reflns           23743
_refine_ls_number_restraints       30
_refine_ls_R_factor_all            0.0195
_refine_ls_R_factor_gt             0.0158
_refine_ls_restrained_S_all        1.0056
_refine_ls_shift/su_max            -0.0008
_refine_ls_shift/su_mean           0.0000
_refine_ls_structure_factor_coef   Fsqd
_refine_ls_weighting_details      
 'w=1/[\s^2^(Fo^2^)+(0.0000P)^2^+2.8379P] where P=(Fo^2^+2Fc^2^)/3'
_refine_ls_weighting_scheme        calc
_refine_ls_wR_factor_gt            0.0360
_refine_ls_wR_factor_ref           0.0402
_refine_special_details
;
Refinement using NoSpherA2, an implementation of
NOn-SPHERical Atom-form-factors in Olex2.
Please cite:
F. Kleemiss et al. Chem. Sci. DOI 10.1039/D0SC05526C - 2021
NoSpherA2 implementation of HAR makes use of
tailor-made aspherical atomic form factors calculated
on-the-fly from a Hirshfeld-partitioned electron density (ED) - not from
spherical-atom form factors.

The ED is calculated from a gaussian basis set single determinant SCF
wavefunction - either Hartree-Fock or DFT using selected funtionals
 - for a fragment of the crystal.
This fragment can be embedded in an electrostatic crystal field by employing cluster charges 
or modelled using implicit solvation models, depending on the software used.
The following options were used:
   SOFTWARE:       ORCA
   PARTITIONING:   NoSpherA2
   INT ACCURACY:   High
   METHOD:         HF
   BASIS SET:      jorge-TZP-DKH
   CHARGE:         0
   MULTIPLICITY:   1
   RELATIVISTIC:   DKH2
   DATE:           2021-12-01_12-39-36
;
_olex2_refinement_description
;
1. Restrained distances
 P1-C22 \\sim P1-C22A
 with sigma of 0.02
 C22-C27 \\sim C22A-C27A
 with sigma of 0.02
 C22-C23 \\sim C22A-C23A
 with sigma of 0.02
 C25-C23 \\sim C25A-C23A
 with sigma of 0.04
 C27-C25 \\sim C27A-C25A
 with sigma of 0.04
 C27-C26 \\sim C27A-C26A
 with sigma of 0.02
 C27-C23 \\sim C27A-C23A
 with sigma of 0.04
 C25-C26 \\sim C25A-C26A
 with sigma of 0.02
 C25-C24 \\sim C25A-C24A
 with sigma of 0.02
 C23-C24 \\sim C23A-C24A
 with sigma of 0.02
 C26-C24 \\sim C26A-C24A
 with sigma of 0.04
 P1-C27 \\sim P1-C27A
 with sigma of 0.04
 P1-C23 \\sim P1-C23A
 with sigma of 0.04
 C22-C26 \\sim C22A-C26A
 with sigma of 0.04
 C22-C24 \\sim C22A-C24A
 with sigma of 0.04
2. Others
 Sof(C25A)=Sof(H25A)=Sof(C24A)=Sof(H24A)=Sof(C23A)=Sof(H23A)=Sof(C22A)=
 Sof(C27A)=Sof(H27A)=Sof(C26A)=Sof(H26A)=1-FVAR(1)
 Sof(C22)=Sof(C27)=Sof(H27)=Sof(C25)=Sof(H25)=Sof(C26)=Sof(H26)=Sof(C23)=
 Sof(H23)=Sof(C24)=Sof(H24)=FVAR(1)
3.a Aromatic/amide H refined with riding coordinates:
 C25A(H25A), C24A(H24A), C23A(H23A), C27A(H27A), C26A(H26A)
3.b Fitted hexagon refined as free rotating group:
 C25A(C24A,C23A,C22A,C27A,C26A)
;
_atom_sites_solution_primary       iterative
loop_
  _atom_site_label
  _atom_site_type_symbol
  _atom_site_fract_x
  _atom_site_fract_y
  _atom_site_fract_z
  _atom_site_U_iso_or_equiv
  _atom_site_adp_type
  _atom_site_occupancy
  _atom_site_refinement_flags_posn
  _atom_site_disorder_group
 Au1 Au 0.5563846(13) 0.239208(2) 0.5781809(11) 0.017015(7) Uani 1.000000 . .
 P1 P 0.634538(10) 0.315420(15) 0.656228(8) 0.01523(2) Uani 1.000000 D .
 Cl1 Cl 0.083210(12) -0.02792(2) 0.476978(13) 0.03319(5) Uani 1.000000 . .
 O1 O 0.42213(4) 0.05822(6) 0.36697(3) 0.02686(11) Uani 1.000000 . .
 C1 C 0.48758(4) 0.17546(7) 0.50947(3) 0.02162(11) Uani 1.000000 . .
 C16 C 0.62631(4) 0.25453(5) 0.73278(3) 0.01608(8) Uani 1.000000 . .
 C22 C 0.6124(2) 0.45958(15) 0.66553(18) 0.0164(3) Uani 0.85(3) D 1
 C9 C 0.28830(4) 0.10724(6) 0.48340(3) 0.02096(10) Uani 1.000000 . .
 H9 H 0.3227(9) 0.1632(15) 0.5134(8) 0.035(4) Uani 1.000000 . .
 C3 C 0.39904(4) 0.08314(6) 0.41779(3) 0.01955(10) Uani 1.000000 . .
 C10 C 0.73374(3) 0.31212(5) 0.64144(3) 0.01663(8) Uani 1.000000 . .
 C2 C 0.44672(4) 0.13526(7) 0.46662(3) 0.02209(11) Uani 1.000000 . .
 C4 C 0.31951(4) 0.05929(5) 0.43191(3) 0.01798(9) Uani 1.000000 . .
 C15 C 0.79176(4) 0.30242(7) 0.68976(3) 0.02161(11) Uani 1.000000 . .
 H15 H 0.7784(11) 0.2924(19) 0.7380(8) 0.050(5) Uani 1.000000 . .
 C11 C 0.75211(4) 0.32636(6) 0.57930(3) 0.01858(9) Uani 1.000000 . .
 H11 H 0.7060(11) 0.3316(17) 0.5419(8) 0.047(5) Uani 1.000000 . .
 C5 C 0.27614(4) -0.01341(6) 0.39335(4) 0.02110(10) Uani 1.000000 . .
 H5 H 0.3013(9) -0.0494(18) 0.3537(8) 0.047(5) Uani 1.000000 . .
 C19 C 0.61284(5) 0.15218(7) 0.84863(4) 0.02380(12) Uani 1.000000 . .
 H19 H 0.6065(12) 0.1166(16) 0.8939(8) 0.050(5) Uani 1.000000 . .
 C27 C 0.66658(19) 0.54200(16) 0.66294(10) 0.0215(3) Uani 0.85(3) D 1
 H27 H 0.7246(15) 0.527(2) 0.6575(13) 0.047(6) Uani 0.85(3) . 1
 C21 C 0.64434(5) 0.31160(6) 0.78898(3) 0.02154(10) Uani 1.000000 . .
 H21 H 0.6629(11) 0.3972(15) 0.7866(7) 0.042(5) Uani 1.000000 . .
 C25 C 0.56906(18) 0.6788(2) 0.67049(16) 0.0255(3) Uani 0.85(3) D 1
 H25 H 0.554(2) 0.7656(16) 0.6672(16) 0.049(9) Uani 0.85(3) . 1
 C26 C 0.64447(19) 0.65140(18) 0.66492(14) 0.0251(3) Uani 0.85(3) D 1
 H26 H 0.6893(17) 0.714(2) 0.6591(17) 0.061(9) Uani 0.85(3) . 1
 C6 C 0.20309(4) -0.04054(6) 0.40691(4) 0.02284(11) Uani 1.000000 . .
 H6 H 0.1691(10) -0.0992(17) 0.3788(9) 0.048(5) Uani 1.000000 . .
 C12 C 0.82761(4) 0.33440(6) 0.56598(3) 0.02106(10) Uani 1.000000 . .
 H12 H 0.8418(10) 0.3475(15) 0.5181(7) 0.039(4) Uani 1.000000 . .
 C13 C 0.88527(4) 0.32595(7) 0.61434(4) 0.02180(10) Uani 1.000000 . .
 H13 H 0.9420(9) 0.332(2) 0.6036(8) 0.056(6) Uani 1.000000 . .
 C23 C 0.53657(19) 0.4874(2) 0.6709(2) 0.0238(4) Uani 0.85(3) D 1
 H23 H 0.4950(12) 0.424(2) 0.6731(13) 0.054(7) Uani 0.85(3) . 1
 C8 C 0.21460(5) 0.08255(7) 0.49685(4) 0.02351(11) Uani 1.000000 . .
 H8 H 0.1884(11) 0.1165(16) 0.5362(9) 0.049(5) Uani 1.000000 . .
 C14 C 0.86718(4) 0.30892(8) 0.67588(4) 0.02363(12) Uani 1.000000 . .
 H14 H 0.9127(10) 0.3073(19) 0.7138(9) 0.050(5) Uani 1.000000 . .
 C7 C 0.17326(4) 0.00768(6) 0.45882(4) 0.02224(11) Uani 1.000000 . .
 C17 C 0.60110(5) 0.14656(6) 0.73493(3) 0.02103(10) Uani 1.000000 . .
 H17 H 0.5863(10) 0.1037(12) 0.6923(8) 0.040(4) Uani 1.000000 . .
 C18 C 0.59479(5) 0.09558(7) 0.79277(4) 0.02526(12) Uani 1.000000 . .
 H18 H 0.5735(12) 0.0147(15) 0.7948(9) 0.057(6) Uani 1.000000 . .
 C20 C 0.63773(6) 0.26020(7) 0.84670(4) 0.02538(13) Uani 1.000000 . .
 H20 H 0.6496(13) 0.3051(18) 0.8914(8) 0.056(6) Uani 1.000000 . .
 C24 C 0.51551(15) 0.5965(2) 0.67406(19) 0.0285(4) Uani 0.85(3) D 1
 H24 H 0.4570(14) 0.614(2) 0.6794(17) 0.066(9) Uani 0.85(3) . 1
 C25A C 0.585(3) 0.6783(9) 0.6721(8) 0.034(4) Uani 0.15(3) D 2
 H25A H 0.571(3) 0.7654(9) 0.6763(8) 0.2(2) Uiso 0.15(3) R 2
 C24A C 0.5276(19) 0.6010(19) 0.6658(11) 0.041(4) Uani 0.15(3) DG 2
 H24A H 0.4682(19) 0.6270(19) 0.6650(11) 0.03(4) Uiso 0.15(3) R 2
 C23A C 0.5452(11) 0.4910(16) 0.6605(12) 0.026(2) Uani 0.15(3) DG 2
 H23A H 0.4996(11) 0.4298(16) 0.6556(12) 0.000(14) Uiso 0.15(3) R 2
 C22A C 0.6204(10) 0.4581(8) 0.6616(8) 0.0161(15) Uani 0.15(3) DG 2
 C27A C 0.6780(14) 0.5353(16) 0.6679(12) 0.036(3) Uani 0.15(3) DG 2
 H27A H 0.7374(14) 0.5093(16) 0.6687(12) 0.01(2) Uiso 0.15(3) R 2
 C26A C 0.660(2) 0.6454(13) 0.6731(13) 0.034(4) Uani 0.15(3) DG 2
 H26A H 0.706(2) 0.7065(13) 0.6781(13) 0.05(6) Uiso 0.15(3) R 2

loop_
  _atom_site_aniso_label
  _atom_site_aniso_U_11
  _atom_site_aniso_U_22
  _atom_site_aniso_U_33
  _atom_site_aniso_U_12
  _atom_site_aniso_U_13
  _atom_site_aniso_U_23
 Au1 0.016489(9) 0.021769(11) 0.012884(9) -0.003571(6) 0.001790(6) -0.003005(6)
 P1 0.01488(5) 0.01824(6) 0.01265(5) -0.00088(4) 0.00150(4) -0.00183(4)
 Cl1 0.01969(7) 0.04193(12) 0.03844(11) -0.00175(7) 0.00532(7) 0.00822(9)
 O1 0.0285(3) 0.0309(3) 0.0221(2) -0.0125(2) 0.00743(19) -0.01130(19)
 C1 0.0215(2) 0.0273(3) 0.0160(2) -0.0078(2) 0.00128(18) -0.00406(19)
 C16 0.01753(19) 0.0179(2) 0.01302(18) -0.00053(15) 0.00284(15) -0.00221(14)
 C22 0.0158(5) 0.0181(4) 0.0154(5) 0.0002(3) 0.0014(4) -0.0009(3)
 C9 0.0237(3) 0.0227(3) 0.0165(2) -0.0018(2) 0.00168(19) -0.00237(18)
 H9 0.026(8) 0.040(11) 0.038(10) -0.004(7) -0.006(7) -0.007(8)
 C3 0.0225(2) 0.0194(2) 0.0169(2) -0.00714(18) 0.00262(18) -0.00408(17)
 C10 0.01573(18) 0.0203(2) 0.01390(18) 0.00022(15) 0.00177(15) -0.00054(15)
 C2 0.0234(3) 0.0257(3) 0.0171(2) -0.0088(2) 0.00108(19) -0.00436(19)
 C4 0.0207(2) 0.0163(2) 0.0169(2) -0.00396(16) 0.00119(17) -0.00159(16)
 C15 0.0163(2) 0.0336(3) 0.0149(2) 0.0008(2) 0.00102(16) 0.0002(2)
 H15 0.045(12) 0.083(16) 0.025(10) 0.008(11) 0.005(8) 0.006(10)
 C11 0.0180(2) 0.0233(2) 0.01476(19) 0.00133(17) 0.00324(16) 0.00087(17)
 H11 0.058(12) 0.051(13) 0.030(10) -0.012(10) -0.008(9) 0.011(9)
 C5 0.0201(2) 0.0188(2) 0.0244(3) -0.00431(18) 0.0019(2) -0.0056(2)
 H5 0.032(10) 0.078(15) 0.032(10) -0.021(10) -0.002(8) -0.014(10)
 C19 0.0289(3) 0.0263(3) 0.0167(2) 0.0028(2) 0.0050(2) 0.0030(2)
 H19 0.066(13) 0.057(13) 0.029(9) 0.000(11) 0.016(9) 0.012(9)
 C27 0.0209(5) 0.0200(4) 0.0240(6) -0.0031(3) 0.0049(4) -0.0048(4)
 H27 0.053(14) 0.026(11) 0.061(16) -0.016(11) 0.008(13) -0.006(11)
 C21 0.0307(3) 0.0196(2) 0.0143(2) -0.0011(2) 0.00124(19) -0.00309(17)
 H21 0.063(13) 0.042(11) 0.022(9) -0.012(9) 0.006(8) -0.000(8)
 C25 0.0328(7) 0.0201(5) 0.0230(5) 0.0046(4) -0.0009(5) -0.0001(4)
 H25 0.065(19) 0.024(12) 0.06(2) 0.030(11) 0.022(15) 0.003(10)
 C26 0.0311(6) 0.0195(4) 0.0250(6) -0.0036(4) 0.0044(5) -0.0038(4)
 H26 0.057(18) 0.044(17) 0.08(2) 0.015(14) -0.020(19) -0.028(15)
 C6 0.0193(2) 0.0191(2) 0.0300(3) -0.00324(18) 0.0010(2) -0.0020(2)
 H6 0.044(11) 0.057(14) 0.042(11) -0.009(10) 0.001(9) -0.004(10)
 C12 0.0201(2) 0.0244(3) 0.0194(2) 0.00103(19) 0.00604(19) 0.0022(2)
 H12 0.052(11) 0.047(12) 0.019(8) 0.003(9) 0.002(7) 0.006(8)
 C13 0.0171(2) 0.0246(3) 0.0243(3) 0.00094(19) 0.00485(19) 0.0005(2)
 H13 0.033(9) 0.099(18) 0.039(11) -0.016(11) 0.020(8) 0.003(11)
 C23 0.0164(5) 0.0211(5) 0.0339(9) 0.0034(3) 0.0018(5) 0.0006(4)
 H23 0.052(14) 0.059(17) 0.057(15) 0.034(12) 0.040(12) 0.023(13)
 C8 0.0231(3) 0.0283(3) 0.0195(2) 0.0008(2) 0.0037(2) 0.0007(2)
 H8 0.060(13) 0.041(12) 0.050(12) -0.004(10) 0.020(10) -0.007(9)
 C14 0.0160(2) 0.0337(3) 0.0211(3) 0.0011(2) 0.00094(19) -0.0001(2)
 H14 0.026(9) 0.077(16) 0.049(12) -0.002(10) 0.008(8) 0.028(12)
 C7 0.0196(2) 0.0224(3) 0.0248(3) 0.00006(19) 0.0021(2) 0.0048(2)
 C17 0.0281(3) 0.0184(2) 0.0168(2) -0.0040(2) 0.0036(2) -0.00162(17)
 H17 0.055(11) 0.017(8) 0.047(10) -0.012(7) 0.010(9) -0.016(7)
 C18 0.0341(4) 0.0216(3) 0.0205(3) -0.0041(2) 0.0042(2) 0.0024(2)
 H18 0.092(16) 0.028(10) 0.052(12) -0.009(10) 0.006(11) -0.011(9)
 C20 0.0377(4) 0.0252(3) 0.0133(2) 0.0019(3) 0.0024(2) -0.00180(19)
 H20 0.097(18) 0.054(14) 0.016(9) -0.031(13) 0.009(10) 0.005(9)
 C24 0.0227(6) 0.0234(6) 0.0387(8) 0.0071(4) -0.0010(5) 0.0007(5)
 H24 0.032(12) 0.046(16) 0.12(2) 0.013(11) -0.005(15) -0.018(16)
 C25A 0.062(11) 0.019(3) 0.020(3) 0.013(4) 0.003(5) 0.000(2)
 C24A 0.044(7) 0.033(6) 0.045(6) 0.024(5) -0.006(5) -0.007(4)
 C23A 0.016(3) 0.030(4) 0.031(5) 0.010(2) 0.002(3) -0.003(3)
 C22A 0.014(3) 0.019(2) 0.016(2) 0.0029(16) 0.0073(18) -0.0007(15)
 C27A 0.023(5) 0.029(4) 0.058(8) -0.005(3) 0.012(4) -0.023(4)
 C26A 0.046(9) 0.019(3) 0.037(5) -0.008(4) 0.010(6) -0.014(3)

loop_
  _geom_bond_atom_site_label_1
  _geom_bond_atom_site_label_2
  _geom_bond_distance
  _geom_bond_site_symmetry_2
  _geom_bond_publ_flag
 Au1 P1 2.27689(18) . ?
 Au1 C1 1.9881(7) . ?
 P1 C16 1.8109(7) . ?
 P1 C22 1.823(2) . ?
 P1 C10 1.8116(6) . ?
 P1 C22A 1.770(10) . ?
 Cl1 C7 1.7284(8) . ?
 O1 C3 1.2272(9) . ?
 C1 C2 1.2223(9) . ?
 C16 C21 1.4014(9) . ?
 C16 C17 1.3974(9) . ?
 C22 C27 1.3976(18) . ?
 C22 C23 1.399(2) . ?
 C9 H9 1.089(15) . ?
 C9 C4 1.3979(10) . ?
 C9 C8 1.3929(11) . ?
 C3 C2 1.4362(9) . ?
 C3 C4 1.4938(10) . ?
 C10 C15 1.4003(9) . ?
 C10 C11 1.4005(9) . ?
 C4 C5 1.3987(9) . ?
 C15 H15 1.081(18) . ?
 C15 C14 1.3946(10) . ?
 C11 H11 1.096(17) . ?
 C11 C12 1.3937(10) . ?
 C5 H5 1.081(18) . ?
 C5 C6 1.3895(10) . ?
 C19 H19 1.074(16) . ?
 C19 C18 1.3925(12) . ?
 C19 C20 1.3959(13) . ?
 C27 H27 1.06(3) . ?
 C27 C26 1.397(2) . ?
 C21 H21 1.101(17) . ?
 C21 C20 1.3954(11) . ?
 C25 H25 1.095(18) . ?
 C25 C26 1.392(3) . ?
 C25 C24 1.391(3) . ?
 C26 H26 1.12(3) . ?
 C6 H6 1.085(18) . ?
 C6 C7 1.3956(12) . ?
 C12 H12 1.083(15) . ?
 C12 C13 1.3955(11) . ?
 C13 H13 1.052(16) . ?
 C13 C14 1.3912(11) . ?
 C23 H23 1.08(3) . ?
 C23 C24 1.3900(18) . ?
 C8 H8 1.074(18) . ?
 C8 C7 1.3922(12) . ?
 C14 H14 1.095(18) . ?
 C17 H17 1.064(15) . ?
 C17 C18 1.3946(11) . ?
 C18 H18 1.061(18) . ?
 C20 H20 1.105(18) . ?
 C24 H24 1.07(3) . ?
 C25A H25A 1.1000 . ?
 C25A C24A 1.3900 . ?
 C25A C26A 1.3900 . ?
 C24A H24A 1.1000 . ?
 C24A C23A 1.3900 . ?
 C23A H23A 1.1000 . ?
 C23A C22A 1.3900 . ?
 C22A C27A 1.3900 . ?
 C27A H27A 1.1000 . ?
 C27A C26A 1.3900 . ?
 C26A H26A 1.1000 . ?

loop_
  _geom_angle_atom_site_label_1
  _geom_angle_atom_site_label_2
  _geom_angle_atom_site_label_3
  _geom_angle
  _geom_angle_site_symmetry_1
  _geom_angle_site_symmetry_3
  _geom_angle_publ_flag
 C1 Au1 P1 178.92(3) . . ?
 C16 P1 Au1 113.65(2) . . ?
 C22 P1 Au1 110.65(8) . . ?
 C22 P1 C16 105.47(14) . . ?
 C10 P1 Au1 113.91(2) . . ?
 C10 P1 C16 107.33(3) . . ?
 C10 P1 C22 105.15(13) . . ?
 C22A P1 Au1 111.7(6) . . ?
 C22A P1 C16 109.0(5) . . ?
 C22A P1 C22 5.2(5) . . ?
 C22A P1 C10 100.3(5) . . ?
 C2 C1 Au1 178.50(7) . . ?
 C21 C16 P1 122.40(5) . . ?
 C17 C16 P1 117.93(5) . . ?
 C17 C16 C21 119.67(6) . . ?
 C27 C22 P1 122.7(2) . . ?
 C23 C22 P1 117.46(19) . . ?
 C23 C22 C27 119.69(12) . . ?
 C4 C9 H9 119.2(9) . . ?
 C8 C9 H9 120.3(9) . . ?
 C8 C9 C4 120.52(7) . . ?
 C2 C3 O1 122.12(7) . . ?
 C4 C3 O1 121.13(6) . . ?
 C4 C3 C2 116.76(6) . . ?
 C15 C10 P1 122.62(5) . . ?
 C11 C10 P1 117.72(5) . . ?
 C11 C10 C15 119.55(6) . . ?
 C3 C2 C1 177.28(9) . . ?
 C3 C4 C9 121.07(6) . . ?
 C5 C4 C9 119.68(7) . . ?
 C5 C4 C3 119.25(6) . . ?
 H15 C15 C10 120.3(10) . . ?
 C14 C15 C10 119.90(6) . . ?
 C14 C15 H15 119.7(10) . . ?
 H11 C11 C10 118.6(10) . . ?
 C12 C11 C10 120.14(6) . . ?
 C12 C11 H11 121.2(10) . . ?
 H5 C5 C4 118.5(9) . . ?
 C6 C5 C4 120.46(7) . . ?
 C6 C5 H5 121.0(9) . . ?
 C18 C19 H19 122.2(11) . . ?
 C20 C19 H19 117.9(11) . . ?
 C20 C19 C18 119.85(7) . . ?
 H27 C27 C22 123.8(12) . . ?
 C26 C27 C22 119.71(16) . . ?
 C26 C27 H27 116.4(12) . . ?
 H21 C21 C16 118.9(8) . . ?
 C20 C21 C16 119.96(7) . . ?
 C20 C21 H21 121.2(8) . . ?
 C26 C25 H25 117.0(19) . . ?
 C24 C25 H25 123.2(19) . . ?
 C24 C25 C26 119.57(13) . . ?
 C25 C26 C27 120.49(14) . . ?
 H26 C26 C27 116.9(14) . . ?
 H26 C26 C25 122.5(14) . . ?
 H6 C6 C5 121.8(10) . . ?
 C7 C6 C5 118.88(7) . . ?
 C7 C6 H6 119.3(10) . . ?
 H12 C12 C11 120.2(9) . . ?
 C13 C12 C11 120.13(6) . . ?
 C13 C12 H12 119.6(9) . . ?
 H13 C13 C12 119.4(10) . . ?
 C14 C13 C12 119.79(6) . . ?
 C14 C13 H13 120.8(10) . . ?
 H23 C23 C22 119.5(11) . . ?
 C24 C23 C22 120.06(15) . . ?
 C24 C23 H23 120.5(11) . . ?
 H8 C8 C9 123.2(10) . . ?
 C7 C8 C9 118.75(7) . . ?
 C7 C8 H8 118.0(10) . . ?
 C13 C14 C15 120.44(7) . . ?
 H14 C14 C15 120.2(9) . . ?
 H14 C14 C13 119.1(9) . . ?
 C6 C7 Cl1 119.13(6) . . ?
 C8 C7 Cl1 119.19(6) . . ?
 C8 C7 C6 121.68(7) . . ?
 H17 C17 C16 119.7(9) . . ?
 C18 C17 C16 120.08(7) . . ?
 C18 C17 H17 120.2(9) . . ?
 C17 C18 C19 120.27(7) . . ?
 H18 C18 C19 119.2(11) . . ?
 H18 C18 C17 120.5(11) . . ?
 C21 C20 C19 120.17(7) . . ?
 H20 C20 C19 119.0(10) . . ?
 H20 C20 C21 120.8(10) . . ?
 C23 C24 C25 120.46(17) . . ?
 H24 C24 C25 122.2(15) . . ?
 H24 C24 C23 117.3(15) . . ?
 C24A C25A H25A 120.0 . . ?
 C26A C25A H25A 120.0 . . ?
 C26A C25A C24A 120.0 . . ?
 H24A C24A C25A 120.0(8) . . ?
 C23A C24A C25A 120.00000000(4) . . ?
 C23A C24A H24A 120.0(8) . . ?
 H23A C23A C24A 120.0(8) . . ?
 C22A C23A C24A 120.00000000(2) . . ?
 C22A C23A H23A 120.0(8) . . ?
 C23A C22A P1 115.2(7) . . ?
 C27A C22A P1 124.8(8) . . ?
 C27A C22A C23A 120.000000000(19) . . ?
 H27A C27A C22A 120.0(8) . . ?
 C26A C27A C22A 120.00000000(3) . . ?
 C26A C27A H27A 120.0(8) . . ?
 C27A C26A C25A 120.000000(4) . . ?
 H26A C26A C25A 120.0(8) . . ?
 H26A C26A C27A 120.0(8) . . ?

loop_
  _geom_torsion_atom_site_label_1
  _geom_torsion_atom_site_label_2
  _geom_torsion_atom_site_label_3
  _geom_torsion_atom_site_label_4
  _geom_torsion
  _geom_torsion_site_symmetry_1
  _geom_torsion_site_symmetry_2
  _geom_torsion_site_symmetry_3
  _geom_torsion_site_symmetry_4
  _geom_torsion_publ_flag
 P1 C16 C21 C20 -179.29(7) . . . . ?
 P1 C16 C17 C18 179.15(6) . . . . ?
 P1 C22 C27 C26 174.39(13) . . . . ?
 P1 C22 C23 C24 -175.92(14) . . . . ?
 P1 C10 C15 C14 -175.00(7) . . . . ?
 P1 C10 C11 C12 174.22(5) . . . . ?
 P1 C22A C23A C24A 178.6(4) . . . . ?
 P1 C22A C27A C26A -178.5(4) . . . . ?
 Cl1 C7 C6 C5 -178.60(6) . . . . ?
 Cl1 C7 C8 C9 177.32(6) . . . . ?
 O1 C3 C4 C9 -166.29(8) . . . . ?
 O1 C3 C4 C5 14.58(9) . . . . ?
 C16 C21 C20 C19 -0.31(9) . . . . ?
 C16 C17 C18 C19 0.61(9) . . . . ?
 C22 C27 C26 C25 1.1(3) . . . . ?
 C22 C23 C24 C25 1.5(4) . . . . ?
 C9 C4 C3 C2 14.31(8) . . . . ?
 C9 C4 C5 C6 -1.80(8) . . . . ?
 C9 C8 C7 C6 -1.76(9) . . . . ?
 C3 C4 C5 C6 177.34(7) . . . . ?
 C10 C15 C14 C13 0.56(10) . . . . ?
 C10 C11 C12 C13 1.37(8) . . . . ?
 C4 C5 C6 C7 1.32(9) . . . . ?
 C15 C14 C13 C12 -1.30(10) . . . . ?
 C11 C12 C13 C14 0.33(9) . . . . ?
 C5 C6 C7 C8 0.48(10) . . . . ?
 C27 C26 C25 C24 -0.1(4) . . . . ?
 C25A C24A C23A C22A -0(2) . . . . ?
 C25A C26A C27A C22A -0(2) . . . . ?
 C24A C23A C22A C27A 0(2) . . . . ?
 C23A C22A C27A C26A -0.0(13) . . . . ?

loop_
  _diffrn_refln_index_h
  _diffrn_refln_index_k
  _diffrn_refln_index_l
  _diffrn_refln_intensity_net
  _diffrn_refln_intensity_u
  _diffrn_refln_scale_group_code
 2 0 0 1654.53 121.325 2
 2 0 0 2108.22 121.275 4
 -2 0 0 1725.96 121.329 2
 -2 0 0 2150.79 121.276 4
 4 0 0 897.411 61.1339 3
 4 0 0 961.478 61.1742 4
 4 0 0 957.123 61.3104 2
 -4 0 0 924.486 61.1351 3
 -4 0 0 968.859 61.1758 4
 -4 0 0 988.591 61.2354 1
 -4 0 0 1045.82 61.3293 2
 6 0 0 2042.08 122.797 3
 -6 0 0 2103.81 122.798 3
 -6 0 0 1818.27 123.04 2
 -6 0 0 1858.22 122.927 1
 6 0 0 1844.8 122.924 1
 -6 0 0 1932.85 122.85 4
 -8 0 0 2393.13 140.928 2
 -8 0 0 2203.59 140.62 4
 8 0 0 2011 140.71 1
 -8 0 0 2104.29 140.72 1
 8 0 0 2244.74 140.546 3
 8 0 0 2484.99 140.637 4
 8 0 0 1998.37 140.854 2
 -8 0 0 2266.24 140.546 3
 10 0 0 1409.43 103.492 2
 -10 0 0 1557.35 103.347 1
 -10 0 0 1722.97 103.128 3
 -10 0 0 1687.99 103.226 4
 10 0 0 1625.99 103.219 4
 10 0 0 1658.73 103.127 3
 10 0 0 1694.78 103.377 1
 12 0 0 515.847 30.5941 4
 12 0 0 523.082 30.4696 3
 12 0 0 426.714 30.9231 2
 -12 0 0 477.939 30.4583 3
 -12 0 0 459.286 30.7286 1
 12 0 0 455.94 30.7276 1
 14 0 0 280.067 17.0709 3
 -14 0 0 266.948 17.3956 1
 -14 0 0 267.924 17.0616 3
 -14 0 0 224 17.1595 4
 14 0 0 300.816 17.4585 1
 -16 0 0 812.654 51.9254 1
 -16 0 0 804.766 52.2419 2
 -16 0 0 787.545 51.5443 3
 -16 0 0 785.43 51.6953 4
 16 0 0 814.668 51.9399 1
 16 0 0 836.712 52.2832 2
 16 0 0 832.261 51.7129 4
 20 0 0 187.495 12.443 2
 20 0 0 162.89 11.9194 1
 -20 0 0 202.911 12.5093 2
 20 0 0 163.598 11.6577 4
 20 0 0 183.612 11.4924 3
 22 0 0 34.3563 3.32017 2
 -22 0 0 34.7741 3.28508 2
 -22 0 0 33.3537 2.28726 3
 22 0 0 32.8279 2.86262 1
 22 0 0 31.1825 2.53676 4
 -22 0 0 29.3455 2.51308 4
 22 0 0 29.4779 2.2655 3
 -22 0 0 36.9812 2.92129 1
 -24 0 0 47.9726 3.261 3
 -24 0 0 45.2976 4.26132 2
 24 0 0 47.751 3.872 1
 24 0 0 46.8955 3.25761 3
 24 0 0 44.9527 3.51791 4
 24 0 0 54.1782 4.50193 2
 -24 0 0 44.3231 3.50126 4
 -24 0 0 50.9481 3.92688 1
 -26 0 0 398.365 27.3856 1
 -26 0 0 399.991 27.9336 2
 -26 0 0 428.654 27.0796 4
 26 0 0 436.503 27.4659 1
 26 0 0 448.986 28.1161 2
 26 0 0 418.24 27.0658 4
 -26 0 0 406.849 26.7919 3
 26 0 0 415.752 26.8004 3
 -28 0 0 118.474 8.1202 3
 28 0 0 139.225 9.59516 2
 -28 0 0 127.443 8.85238 1
 28 0 0 118.476 8.42067 4
 -28 0 0 116.787 9.33474 2
 28 0 0 122.54 8.81945 1
 -28 0 0 122.36 8.42541 4
 28 0 0 130.071 8.14556 3
 -30 0 0 20.6416 2.57849 1
 30 0 0 17.2888 2.43344 1
 30 0 0 19.4522 3.23956 2
 -30 0 0 20.3437 3.11069 2
 30 0 0 19.4787 1.61511 3
 30 0 0 16.9525 1.94994 4
 -30 0 0 20.4792 2.01569 4
 -30 0 0 18.3929 1.58693 3
 -32 0 0 0.64024 1.01838 1
 -32 0 0 0.23567 0.48406 3
 32 0 0 0.45487 1.36192 2
 32 0 0 0.51057 0.51715 3
 32 0 0 -0.1852 0.92585 1
 -32 0 0 0.66139 0.83826 4
 32 0 0 0.61241 0.86713 4
 -32 0 0 -0.5689 1.25341 2
 34 0 0 58.4755 5.2429 2
 34 0 0 47.8008 3.42111 3
 -34 0 0 52.1361 4.3148 1
 34 0 0 50.1688 4.32715 1
 -34 0 0 42.3491 3.36545 3
 -34 0 0 54.3012 5.03482 2
 -34 0 0 45.2109 3.80467 4
 -36 0 0 53.8555 3.94437 3
 36 0 0 56.0395 5.65259 2
 -36 0 0 59.4541 5.60596 2
 -36 0 0 56.203 4.39549 4
 36 0 0 56.1423 3.97071 3
 36 0 0 55.748 4.87663 1
 -36 0 0 57.8145 4.89293 1
 1 -1 0 31.1272 2.04318 4
 1 -1 0 30.3742 2.10208 1
 1 -1 0 30.5553 2.02578 3
 1 -1 0 29.7759 2.12188 2
 1 1 0 34.1089 2.02997 3
 -1 1 0 34.676 2.05069 4
 -1 1 0 29.52 2.12219 2
 1 1 0 29.843 2.10381 1
 3 -1 0 35.2735 2.76586 1
 -3 -1 0 43.4914 2.76432 2
 -3 -1 0 48.063 2.68204 4
 3 -1 0 45.0912 2.67596 3
 3 -1 0 37.3862 2.71617 4
 -3 -1 0 38.0854 2.78275 1
 -3 -1 0 42.3681 2.678 3
 3 1 0 34.1534 2.73825 2
 -3 1 0 36.4542 2.66692 3
 -3 1 0 46.3109 2.90695 2
 3 1 0 38.7187 2.78977 1
 3 1 0 44.4709 2.67909 3
 -3 1 0 42.6582 2.78355 1
 -3 1 0 46.6441 2.73688 4
 5 -1 0 65.896 3.96342 3
 -5 -1 0 51.3093 4.10359 2
 5 -1 0 59.9212 4.03523 4
 -5 -1 0 64.2558 4.13524 1
 5 -1 0 53.0859 4.22718 2
 -5 -1 0 61.601 3.96744 3
 5 -1 0 57.9038 4.09225 1
 -5 -1 0 67.1989 3.99584 4
 5 1 0 64.0378 3.96729 3
 -5 1 0 61.0684 3.95843 3
 5 1 0 62.6485 4.14211 2
 -5 1 0 57.063 4.24575 2
 -5 1 0 68.821 4.1196 1
 5 1 0 64.1263 3.99094 4
 -5 1 0 65.9874 4.0435 4
 5 1 0 52.0231 4.10199 1
 -7 -1 0 101.606 7.507 2
 7 -1 0 108.403 7.27572 3
 -7 -1 0 102.128 7.45778 1
 7 -1 0 106.08 7.44134 1
 -7 -1 0 121.237 7.33495 4
 7 -1 0 106.909 7.63177 2
 -7 -1 0 121.195 7.29061 3
 7 -1 0 133.036 7.39561 4
 -7 1 0 112.985 7.2764 3
 -7 1 0 91.4559 7.5771 2
 7 1 0 124.978 7.49962 1
 7 1 0 123.875 7.33566 4
 7 1 0 107.739 7.52454 2
 -7 1 0 107.204 7.4418 1
 -7 1 0 113.403 7.36846 4
 7 1 0 123.332 7.29161 3
 -9 -1 0 8.48774 0.97919 1
 9 -1 0 9.08744 0.6833 3
 9 -1 0 6.25531 1.08977 2
 -9 -1 0 8.81809 0.68903 3
 -9 -1 0 7.95212 0.78223 4
 -9 -1 0 9.30336 1.1415 2
 9 -1 0 8.8131 0.81842 4
 9 -1 0 6.99857 0.91992 1
 9 1 0 10.3174 1.14122 1
 9 1 0 9.01992 0.69964 3
 -9 1 0 8.17886 0.67188 3
 -9 1 0 10.2869 0.86089 4
 9 1 0 10.0673 0.79594 4
 -9 1 0 8.46445 0.95188 1
 -9 1 0 8.83629 1.22128 2
 9 1 0 6.31519 1.00505 2
 11 -1 0 -0.4598 0.53047 2
 -11 -1 0 0.53364 0.42607 1
 -11 -1 0 0.26272 0.22083 3
 11 -1 0 0.01818 0.39566 1
 -11 -1 0 -0.1078 0.32777 4
 -11 -1 0 0.04459 0.5103 2
 11 -1 0 0.26915 0.2317 3
 11 -1 0 -0.229 0.31847 4
 11 1 0 0.20797 0.23573 3
 -11 1 0 0.01197 0.156 2
 -11 1 0 0.14269 0.21928 3
 -11 1 0 0.41599 0.42832 1
 11 1 0 0.20835 0.36013 4
 11 1 0 0.08554 0.42706 1
 -11 1 0 0.0004 0.05412 4
 11 1 0 -0.6332 0.45895 2
 -13 -1 0 19.8079 1.32373 3
 13 -1 0 16.8976 1.29247 3
 -13 -1 0 16.1563 1.80409 2
 -13 -1 0 19.2599 1.69176 1
 13 -1 0 17.0622 1.6359 1
 13 1 0 18.0913 1.31295 3
 -13 1 0 19.9602 1.51716 4
 13 1 0 16.3815 1.81372 2
 13 1 0 16.9007 1.43054 4
 -13 1 0 20.4537 1.67722 1
 13 1 0 15.3756 1.64278 1
 -13 1 0 18.2543 1.29666 3
 15 -1 0 0.4052 0.88844 2
 -15 -1 0 0.00279 0.1982 2
 15 -1 0 1.38015 0.5541 4
 -15 -1 0 1.42373 0.5024 4
 -15 -1 0 0.94627 0.32899 3
 15 -1 0 1.22246 0.64891 1
 -15 -1 0 0.60217 0.5822 1
 -15 1 0 1.19563 0.33025 3
 -15 1 0 0.92094 0.86351 2
 -15 1 0 0.7605 0.50172 4
 15 1 0 0.00915 0.1899 2
 -15 1 0 0.93509 0.60375 1
 15 1 0 1.13213 0.65958 1
 -17 -1 0 65.6178 4.64518 2
 -17 -1 0 59.6068 4.02689 4
 17 -1 0 56.6272 4.06044 4
 17 -1 0 63.8887 4.76083 2
 17 1 0 57.5149 4.01648 4
 -17 1 0 51.8432 4.02833 4
 -17 1 0 48.0707 4.49464 2
 -17 1 0 59.1516 3.8546 3
 -17 1 0 62.5413 4.30282 1
 17 1 0 57.1643 3.85902 3
 17 1 0 62.6024 4.62016 2
 19 -1 0 49.7032 3.70694 4
 19 -1 0 51.0375 3.48004 3
 -19 -1 0 64.2672 4.4269 2
 -19 -1 0 63.9214 3.75838 4
 19 -1 0 51.5604 4.40716 2
 -19 1 0 47.1978 4.30739 2
 19 1 0 55.1484 4.36322 2
 19 1 0 55.1105 4.0119 1
 -19 1 0 43.8426 3.6585 4
 19 1 0 48.7413 3.64657 4
 19 1 0 49.1954 3.47853 3
 21 -1 0 1.7301 0.82012 1
 21 -1 0 2.21068 1.24401 2
 -21 -1 0 1.54115 0.87398 1
 -21 -1 0 2.21536 0.72479 4
 -21 -1 0 1.57804 1.09807 2
 -21 -1 0 1.10801 0.42593 3
 21 -1 0 1.41384 0.42944 3
 21 -1 0 2.14659 0.75582 4
 21 1 0 2.0625 0.71624 4
 21 1 0 1.87231 0.47658 3
 21 1 0 2.22384 1.17582 2
 -21 1 0 1.84035 0.75385 4
 -21 1 0 1.33453 1.14475 2
 -21 1 0 1.43545 0.71542 1
 -21 1 0 2.48352 0.47835 3
 21 1 0 2.64369 0.91059 1
 23 -1 0 11.2371 2.17642 2
 -23 -1 0 12.1877 1.40865 4
 -23 -1 0 12.4604 1.76033 1
 23 -1 0 13.0694 1.12723 3
 -23 -1 0 12.6455 1.14404 3
 23 -1 0 9.48028 1.60691 1
 -23 -1 0 13.6374 2.23993 2
 23 -1 0 13.0948 1.49135 4
 -23 1 0 19.636 2.7663 2
 -23 1 0 12.3725 1.5278 4
 -23 1 0 13.8199 1.86343 1
 23 1 0 13.6089 2.30003 2
 23 1 0 13.8055 1.89479 1
 23 1 0 14.0298 1.4812 4
 23 1 0 12.8052 1.1453 3
 -23 1 0 12.149 1.10327 3
 25 -1 0 25.7747 2.45239 1
 25 -1 0 22.1633 1.73392 3
 25 -1 0 25.1303 3.22048 2
 25 -1 0 22.542 2.11423 4
 -25 -1 0 20.8336 1.7534 3
 -25 -1 0 24.154 2.10055 4
 -25 -1 0 15.9829 2.61665 2
 -25 -1 0 23.7287 2.45661 1
 -25 1 0 24.8089 2.13769 4
 25 1 0 23.1411 1.77726 3
 25 1 0 19.2354 2.27973 1
 25 1 0 23.8416 2.10972 4
 25 1 0 30.0246 3.56561 2
 -25 1 0 21.1781 2.35541 1
 -25 1 0 24.9177 1.77311 3
 -25 1 0 21.0407 3.0796 2
 27 -1 0 0.61432 0.76399 4
 27 -1 0 -1.3235 1.05591 2
 -27 -1 0 -0.0449 0.84507 1
 -27 -1 0 0.11685 0.42714 3
 -27 -1 0 -0.2519 0.69048 4
 27 -1 0 -0.3193 0.42056 3
 27 -1 0 0.40565 0.93203 1
 -27 -1 0 -0.1129 1.17408 2
 -27 1 0 0.11466 0.44473 3
 -27 1 0 -0.1978 1.12655 2
 27 1 0 -0.3319 0.66996 4
 -27 1 0 0.4714 0.89391 1
 -27 1 0 0.09027 0.68129 4
 27 1 0 -0.0951 0.44608 3
 27 1 0 0.01738 0.85615 1
 27 1 0 0.40653 1.24723 2
 29 -1 0 -0.0054 0.91237 1
 29 -1 0 -1.8035 1.23985 2
 -29 -1 0 0.10631 0.48553 3
 29 -1 0 0.56011 0.86564 4
 29 -1 0 0.35751 0.48304 3
 -29 -1 0 -0.3424 0.86124 1
 -29 -1 0 -0.2856 0.75071 4
 -29 -1 0 0.55306 1.33269 2
 29 1 0 0.27222 0.48024 3
 29 1 0 0.29604 0.97623 1
 29 1 0 -0.7966 1.19493 2
 -29 1 0 0.45194 1.2327 2
 -29 1 0 0.17749 0.46774 3
 29 1 0 0.0681 0.77119 4
 -29 1 0 -0.0214 0.90966 1
 -29 1 0 0.87785 0.8289 4
 -31 -1 0 2.37437 0.62097 3
 31 -1 0 1.44316 0.98338 4
 31 -1 0 1.75326 0.62121 3
 31 -1 0 1.95376 1.69081 2
 -31 -1 0 0.94613 1.3787 2
 -31 -1 0 0.77381 0.90268 4
 31 -1 0 2.7097 1.22761 1
 -31 -1 0 2.39453 1.21084 1
 -31 1 0 0.87138 0.92608 4
 -31 1 0 1.12535 1.05077 1
 -31 1 0 1.8776 0.57227 3
 -31 1 0 2.75058 1.64494 2
 31 1 0 1.84889 1.16134 1
 31 1 0 1.22672 0.88695 4
 31 1 0 1.75249 0.60923 3
 31 1 0 0.72272 1.48536 2
 33 -1 0 2.44997 0.69385 3
 33 -1 0 2.67074 1.78864 2
 -33 -1 0 2.00406 0.63235 3
 -33 -1 0 0.99819 1.1759 1
 33 -1 0 2.33676 1.28216 1
 -33 -1 0 1.35151 1.52758 2
 -33 -1 0 1.17903 0.92343 4
 33 1 0 1.40963 1.02429 4
 -33 1 0 1.17064 1.48693 2
 -33 1 0 1.45807 1.18939 1
 -33 1 0 0.48929 0.95005 4
 33 1 0 1.70517 1.69715 2
 33 1 0 1.67272 1.18764 1
 33 1 0 0.74779 0.58064 3
 -33 1 0 1.51113 0.5726 3
 -35 -1 0 1.1701 0.59221 3
 -35 -1 0 -0.1651 1.08519 1
 35 -1 0 0.63006 1.08458 1
 -35 -1 0 0.65989 1.43433 2
 -35 -1 0 1.17074 0.95904 4
 35 -1 0 0.87836 0.60275 3
 35 -1 0 -0.3971 1.5207 2
 35 1 0 -0.4873 1.59155 2
 -35 1 0 0.36321 0.5854 3
 35 1 0 1.03825 0.59187 3
 -35 1 0 0.34416 1.60541 2
 -35 1 0 0.14806 0.98877 4
 -35 1 0 -0.2695 1.05369 1
 35 1 0 0.46643 1.10955 1
 -37 -1 0 0.34516 1.66056 2
 -37 -1 0 -0.0655 0.56877 3
 37 -1 0 -0.0046 0.68378 2
 -37 -1 0 -0.0322 1.02542 1
 37 -1 0 0.15442 0.57364 3
 -37 -1 0 0.07021 0.99912 4
 37 -1 0 0.49262 1.11947 1
 -37 1 0 0.02251 0.66377 2
 -37 1 0 0.0209 0.2309 4
 37 1 0 0.21422 1.09471 1
 -37 1 0 -0.4884 1.02791 1
 -37 1 0 -0.0157 0.53861 3
 37 1 0 -0.5434 1.56216 2
 37 1 0 -0.0458 0.55152 3
 0 -2 0 4296.49 250.354 4
 0 -2 0 3890.37 250.447 2
 0 -2 0 3664.42 250.346 3
 0 -2 0 3758.25 250.477 1
 0 2 0 4125.84 250.352 3
 0 2 0 3928.83 250.446 2
 2 -2 0 1839.7 132.613 2
 -2 -2 0 2024.77 132.449 3
 -2 -2 0 1872.86 132.572 1
 2 -2 0 2111.34 132.585 1
 -2 -2 0 2387.41 132.436 4
 2 -2 0 1996.23 132.446 3
 2 -2 0 2191.99 132.484 4
 -2 -2 0 2104.94 132.498 2
 2 2 0 1998.84 132.582 1
 -2 2 0 2164.14 132.645 2
 -2 2 0 2176.94 132.482 4
 2 2 0 1934.37 132.489 2
 -2 2 0 2114.87 132.449 3
 2 2 0 2283.3 132.434 4
 -4 -2 0 7.38848 0.8478 1
 4 -2 0 6.06182 0.94263 2
 -4 -2 0 7.05506 0.59075 3
 4 -2 0 7.99076 0.5975 3
 -4 -2 0 6.11924 0.6906 2
 4 -2 0 7.50987 0.84216 1
 4 -2 0 6.51079 0.69195 4
 -4 -2 0 7.47064 0.56585 4
 4 2 0 7.5889 0.69712 2
 -4 2 0 6.81779 0.5759 3
 4 2 0 7.9217 0.56836 4
 4 2 0 7.34136 0.59888 3
 4 2 0 8.59505 0.89851 1
 -4 2 0 6.03212 0.75406 1
 -6 -2 0 392.496 25.246 3
 -6 -2 0 447.324 25.2524 4
 6 -2 0 412.427 25.2384 3
 6 -2 0 390.129 25.4139 1
 -6 -2 0 392.131 25.4501 1
 6 -2 0 396.104 25.3223 4
 -6 2 0 403.929 25.2359 3
 6 2 0 394.237 25.4457 1
 6 2 0 400.93 25.2425 4
 6 2 0 384.651 25.3811 2
 6 2 0 431.62 25.2524 3
 -6 2 0 342.022 25.3814 1
 -6 2 0 355.772 25.568 2
 -8 -2 0 680.488 39.2498 4
 8 -2 0 663.376 39.3321 4
 8 -2 0 548.877 39.3944 1
 8 -2 0 689.961 39.218 3
 8 -2 0 539.225 39.601 2
 -8 -2 0 533.814 39.4088 2
 -8 -2 0 533.374 39.2057 3
 -8 -2 0 613.94 39.4606 1
 8 2 0 693.677 39.2304 3
 8 2 0 566.919 39.434 1
 -8 2 0 634.086 39.4274 1
 8 2 0 670.801 39.2432 4
 -8 2 0 600.093 39.2044 3
 8 2 0 648.52 39.4593 2
 -10 -2 0 3968.51 230.563 4
 10 -2 0 3555.47 230.496 3
 10 -2 0 3466.19 230.619 4
 10 -2 0 3379.56 231.016 2
 -10 -2 0 3877.47 230.818 1
 -10 -2 0 3797.09 230.519 3
 10 -2 0 3624.22 230.754 1
 10 2 0 3491 230.802 2
 -10 2 0 3615.55 230.496 3
 10 2 0 3756.35 230.516 3
 10 2 0 4055.27 230.563 4
 10 2 0 3194.97 230.749 1
 -10 2 0 3405.1 230.725 1
 -12 -2 0 1115.47 69.8259 3
 -12 -2 0 1040.25 70.1968 2
 12 -2 0 1135.21 70.114 1
 -12 -2 0 1073.46 69.8757 4
 -12 -2 0 1101.83 70.1616 1
 12 -2 0 1133.87 69.8113 3
 12 2 0 1055.1 70.124 1
 12 2 0 979.535 69.8563 4
 -12 2 0 1136.84 70.1138 1
 -12 2 0 1085.05 69.8042 3
 12 2 0 1131.19 69.8226 3
 -12 2 0 1114.06 69.9602 4
 12 2 0 1179.5 70.2597 2
 14 -2 0 190.85 12.6432 2
 -14 -2 0 202.878 12.4476 2
 14 -2 0 194.352 12.0717 4
 -14 -2 0 186.838 11.8914 3
 -14 -2 0 177.345 12.2536 1
 14 -2 0 174.095 12.1919 1
 14 -2 0 187.687 11.8767 3
 -14 2 0 174.618 11.8653 3
 -14 2 0 183.233 12.0431 4
 14 2 0 173.718 12.3483 2
 -14 2 0 172.376 12.5554 2
 -14 2 0 172.426 12.1809 1
 14 2 0 205.8 11.9897 4
 14 2 0 190.698 12.2869 1
 -18 -2 0 738.083 51.1755 2
 18 -2 0 862.18 51.5356 2
 -18 -2 0 856.968 50.69 4
 18 -2 0 748.925 50.7253 4
 18 -2 0 834.712 50.5382 3
 18 2 0 789.247 51.2116 2
 18 2 0 783.609 51.0039 1
 18 2 0 787.702 50.5412 3
 -18 2 0 743.004 51.3719 2
 18 2 0 791.749 50.6598 4
 -18 2 0 789.425 50.7382 4
 -20 -2 0 430.543 26.338 1
 -20 -2 0 352.971 26.4383 2
 -20 -2 0 405.554 25.7741 3
 -20 -2 0 457.579 25.9603 4
 20 -2 0 385.807 26.7317 2
 20 -2 0 391.18 26.2202 1
 20 -2 0 413.622 25.7616 3
 20 -2 0 389.363 25.9813 4
 20 2 0 380.426 25.8924 4
 -20 2 0 408.98 26.7702 2
 20 2 0 384.5 26.2634 1
 -20 2 0 366.925 25.9555 4
 20 2 0 444.632 26.6455 2
 20 2 0 425.767 25.7829 3
 22 -2 0 4.73795 0.99194 4
 22 -2 0 4.5976 0.65298 3
 -22 -2 0 4.78919 0.91742 4
 -22 -2 0 2.31307 1.19107 2
 22 -2 0 4.05817 1.06429 1
 22 -2 0 5.36217 1.75287 2
 -22 -2 0 4.44917 0.63611 3
 -22 -2 0 4.41688 1.18054 1
 22 2 0 4.62256 0.65876 3
 22 2 0 4.38068 1.18973 1
 -22 2 0 2.07044 0.81221 4
 22 2 0 4.7317 0.86375 4
 -22 2 0 4.78951 1.17126 1
 22 2 0 4.55192 1.44555 2
 -22 2 0 3.52551 0.58399 3
 -22 2 0 5.76568 1.73622 2
 24 -2 0 211.57 12.7106 3
 -24 -2 0 204.353 12.9183 4
 24 -2 0 182.988 12.9574 4
 24 -2 0 192.43 13.2612 1
 -24 -2 0 194.506 12.709 3
 -24 -2 0 205.944 13.3675 1
 24 -2 0 209.157 13.9924 2
 -24 -2 0 210.421 13.7297 2
 -24 2 0 192.773 12.684 3
 24 2 0 184.197 12.8751 4
 24 2 0 181.766 13.2601 1
 24 2 0 220.954 13.8159 2
 -24 2 0 190.393 12.9639 4
 -24 2 0 196.281 13.8929 2
 24 2 0 193.51 12.7041 3
 -24 2 0 186.388 13.2267 1
 26 -2 0 362.796 24.3611 3
 26 -2 0 373.422 25.6455 2
 -26 -2 0 366.922 25.027 1
 -26 -2 0 390.889 25.49 2
 -26 -2 0 371.438 24.5806 4
 26 -2 0 385.898 25.004 1
 -26 -2 0 374.899 24.3847 3
 26 -2 0 370.53 24.6681 4
 26 2 0 352.661 24.3657 3
 -26 2 0 401.145 24.3754 3
 -26 2 0 365.301 24.9471 1
 26 2 0 397.689 25.5096 2
 26 2 0 393.349 25.0874 1
 -26 2 0 416.737 25.8103 2
 -26 2 0 400.775 24.6961 4
 26 2 0 378.182 24.5914 4
 28 -2 0 160.034 10.5678 1
 28 -2 0 165.512 11.3799 2
 28 -2 0 137.007 9.81155 3
 -28 -2 0 164.589 10.6732 1
 -28 -2 0 155.047 10.1053 4
 -28 -2 0 171.206 11.1627 2
 28 -2 0 140.771 10.1441 4
 -28 -2 0 147.828 9.84978 3
 28 2 0 152.42 11.0459 2
 -28 2 0 140.423 9.80966 3
 -28 2 0 172.425 11.3993 2
 28 2 0 146.35 9.84424 3
 28 2 0 157.566 10.1265 4
 -28 2 0 155.458 10.5253 1
 -28 2 0 145.634 10.156 4
 28 2 0 139.519 10.517 1
 -30 -2 0 3.09341 0.96941 4
 -30 -2 0 3.68722 0.70196 3
 30 -2 0 4.47222 1.92176 2
 -30 -2 0 4.09063 1.61925 2
 -30 -2 0 2.67383 1.22009 1
 30 -2 0 2.77798 1.04886 4
 30 -2 0 2.90974 0.66347 3
 30 -2 0 2.54483 1.16199 1
 30 2 0 3.17426 0.98817 4
 -30 2 0 2.76152 1.16195 1
 -30 2 0 2.76804 1.0483 4
 -30 2 0 3.64609 1.73464 2
 30 2 0 2.4464 0.66996 3
 -30 2 0 3.05495 0.63732 3
 30 2 0 4.7441 1.73464 2
 30 2 0 2.72392 1.28183 1
 -32 -2 0 11.5837 1.30897 3
 32 -2 0 13.2091 2.1418 1
 32 -2 0 12.6194 1.3172 3
 -32 -2 0 13.6638 2.19094 1
 -32 -2 0 12.8559 2.59705 2
 -32 -2 0 12.2966 1.68698 4
 32 -2 0 16.5856 3.08607 2
 -32 2 0 13.3739 1.30773 3
 32 2 0 12.1271 1.32922 3
 32 2 0 13.1955 2.6802 2
 32 2 0 15.138 1.80735 4
 -32 2 0 13.029 2.17707 1
 -32 2 0 13.8686 2.73697 2
 32 2 0 15.3164 2.31702 1
 -32 2 0 15.5717 1.90703 4
 34 -2 0 31.9948 2.48696 3
 34 -2 0 32.1704 3.31713 1
 -34 -2 0 31.7304 3.33927 1
 34 -2 0 40.3439 4.42225 2
 -34 -2 0 32.3439 2.51304 3
 -34 -2 0 38.5973 4.02045 2
 -34 -2 0 32.1308 2.89022 4
 -34 2 0 32.6425 3.36405 1
 34 2 0 35.645 4.01665 2
 -34 2 0 29.8945 2.94018 4
 34 2 0 34.514 3.4494 1
 34 2 0 31.1562 2.81689 4
 -34 2 0 31.1099 2.46727 3
 34 2 0 33.8754 2.51041 3
 -34 2 0 37.8115 4.20119 2
 -36 -2 0 38.5022 4.13924 2
 -36 -2 0 35.893 3.54967 1
 -36 -2 0 31.0233 2.52574 3
 36 -2 0 34.3565 3.47228 1
 36 -2 0 30.5764 2.50895 3
 -36 -2 0 33.791 2.94284 4
 -36 2 0 33.1899 2.51227 3
 36 2 0 31.4986 4.45016 2
 -36 2 0 35.6647 3.48331 1
 36 2 0 30.9672 2.50449 3
 36 2 0 34.0885 3.5132 1
 -1 -3 0 1174.76 87.2483 1
 -1 -3 0 1406.67 87.0896 4
 -1 -3 0 1415.02 87.2156 2
 1 -3 0 1469.34 87.106 3
 -1 -3 0 1393.3 87.0972 3
 1 -3 0 1256.26 87.281 1
 1 -3 0 1325.83 87.1132 4
 1 3 0 1229.81 87.189 2
 -1 3 0 1392.87 87.3051 1
 1 3 0 1393.32 87.0979 3
 -1 3 0 1375.46 87.2952 2
 1 3 0 1482.24 87.3085 1
 1 3 0 1507.54 87.0936 4
 -3 -3 0 40.9041 3.16887 2
 -3 -3 0 46.3448 3.07964 4
 -3 -3 0 47.0379 3.11699 3
 -3 -3 0 47.617 3.34961 1
 3 -3 0 46.7878 3.11209 3
 3 -3 0 45.2765 3.32807 1
 -3 3 0 52.6945 3.17841 4
 3 3 0 50.2823 3.08405 4
 -3 3 0 51.4353 3.11789 3
 3 3 0 51.1246 3.11692 3
 3 3 0 38.0417 3.29865 1
 3 3 0 49.2438 3.1934 2
 -3 3 0 47.5864 3.33821 1
 -3 3 0 46.3975 3.40816 2
 5 -3 0 37.0994 2.90153 2
 5 -3 0 36.4203 2.69218 1
 -5 -3 0 33.2978 2.54531 2
 -5 -3 0 40.4553 2.43381 4
 -5 -3 0 31.5377 2.69006 1
 5 -3 0 44.6595 2.47387 3
 5 -3 0 39.6885 2.57586 4
 -5 -3 0 37.4192 2.46453 3
 -5 3 0 39.5991 2.72375 1
 -5 3 0 35.9167 2.45306 3
 5 3 0 33.137 2.42173 4
 5 3 0 35.5191 2.46856 3
 5 3 0 36.4602 2.7282 1
 5 3 0 37.1478 2.55386 2
 -7 -3 0 412.799 30.2351 1
 7 -3 0 442.863 30.0854 4
 -7 -3 0 527.503 29.9937 4
 7 -3 0 485.329 29.9955 3
 -7 -3 0 488.212 30.0127 3
 -7 -3 0 459.945 30.1417 2
 7 -3 0 483.088 30.4724 2
 -7 3 0 428.548 29.9832 3
 -7 3 0 491.637 30.2436 1
 7 3 0 444.649 30.2548 1
 7 3 0 404.264 30.1057 2
 7 3 0 501.615 29.9857 4
 -7 3 0 530.819 30.5154 2
 7 3 0 496.69 30.0117 3
 -9 -3 0 47.7158 3.73127 1
 9 -3 0 53.9054 3.71442 1
 -9 -3 0 53.4379 3.67705 2
 9 -3 0 48.0856 3.53408 4
 -9 -3 0 54.7064 3.44445 3
 9 -3 0 44.5931 3.89925 2
 -9 -3 0 54.5968 3.43765 4
 9 -3 0 55.3341 3.42521 3
 9 3 0 57.9146 3.68462 2
 -9 3 0 40.962 3.50864 4
 -9 3 0 50.2564 3.41245 3
 9 3 0 56.5138 3.44478 3
 9 3 0 51.7256 3.75684 1
 -9 3 0 54.2455 3.71502 1
 9 3 0 52.7186 3.43216 4
 -11 -3 0 126.717 8.27319 3
 11 -3 0 138.9 8.26292 3
 -11 -3 0 124.595 8.61594 1
 -11 -3 0 120.74 8.55895 2
 11 -3 0 127.612 8.56222 1
 -11 -3 0 136.615 8.3016 4
 11 3 0 133.017 8.28813 4
 -11 3 0 132.97 8.9279 2
 -11 3 0 121.526 8.24439 3
 -11 3 0 138.227 8.42791 4
 11 3 0 130.733 8.57566 2
 -11 3 0 115.189 8.51883 1
 11 3 0 111.967 8.56166 1
 13 -3 0 45.4383 2.81708 3
 13 -3 0 42.0998 2.99805 4
 -13 -3 0 36.7556 3.18325 1
 -13 -3 0 38.2123 2.81043 3
 13 -3 0 47.3908 3.69174 2
 -13 -3 0 42.026 2.87064 4
 13 -3 0 45.3702 3.21983 1
 -13 -3 0 39.03 3.21613 2
 -13 3 0 45.6012 3.20305 1
 13 3 0 42.0947 2.87342 4
 -13 3 0 41.1187 2.79643 3
 13 3 0 35.9474 3.15901 2
 -13 3 0 43.0921 3.02086 4
 -13 3 0 42.8326 3.5515 2
 15 -3 0 9.40653 1.34898 1
 15 -3 0 10.0478 1.14223 4
 -15 -3 0 7.6861 1.28833 2
 15 -3 0 13.4848 2.16533 2
 15 3 0 7.63374 0.88388 4
 15 3 0 7.68371 1.2905 2
 -15 3 0 7.38826 0.77153 3
 -15 3 0 9.06817 1.24366 1
 15 3 0 8.70414 0.82035 3
 -15 3 0 10.1097 1.85819 2
 -15 3 0 9.15413 1.10042 4
 -17 -3 0 44.6142 3.14124 4
 17 -3 0 41.7534 3.23216 4
 17 -3 0 46.8098 3.01994 3
 -17 -3 0 45.3056 3.03702 3
 17 -3 0 45.3511 3.92552 2
 -17 3 0 44.6302 3.00461 3
 17 3 0 40.5903 3.01747 3
 -17 3 0 51.8309 4.02674 2
 -17 3 0 43.7391 3.45652 1
 -17 3 0 42.5308 3.22937 4
 17 3 0 48.6009 3.57848 1
 19 -3 0 107.066 6.47674 3
 -19 -3 0 94.5683 7.13374 2
 19 -3 0 97.6608 7.49746 2
 19 -3 0 88.9043 6.66899 4
 -19 -3 0 100.066 6.60361 4
 -19 -3 0 106.651 7.0517 1
 -19 -3 0 91.8603 6.46998 3
 19 3 0 104.664 7.053 1
 -19 3 0 86.2949 7.32403 2
 -19 3 0 103.918 6.72638 4
 19 3 0 106.581 6.49581 3
 19 3 0 102.212 7.17811 2
 19 3 0 91.3233 6.5609 4
 21 -3 0 13.0965 1.18434 3
 21 -3 0 19.1987 2.10493 1
 -21 -3 0 15.9507 2.04026 1
 21 -3 0 14.9549 2.51986 2
 -21 -3 0 13.4959 1.1982 3
 21 -3 0 14.0244 1.55216 4
 -21 -3 0 14.2876 2.18239 2
 -21 -3 0 13.2245 1.39386 4
 -21 3 0 14.3402 1.59501 4
 21 3 0 15.3255 2.14504 2
 -21 3 0 18.5734 2.86931 2
 21 3 0 12.2539 1.35634 4
 -21 3 0 11.0123 1.65411 1
 21 3 0 15.5169 1.22002 3
 -21 3 0 13.3519 1.16588 3
 21 3 0 14.7609 1.97423 1
 -23 -3 0 -0.3283 0.99464 2
 -23 -3 0 -0.1704 0.59289 4
 -23 -3 0 0.60157 0.44811 3
 23 -3 0 0.12991 0.71726 4
 23 -3 0 0.42756 0.80875 1
 -23 -3 0 0.43326 0.82802 1
 23 -3 0 1.08671 1.37864 2
 23 -3 0 0.42609 0.44539 3
 -23 3 0 0.40688 0.40927 3
 23 3 0 -0.1064 1.03136 2
 23 3 0 0.70902 0.45989 3
 -23 3 0 -0.0512 0.77435 4
 -23 3 0 1.59663 0.90215 1
 23 3 0 0.86812 0.61961 4
 23 3 0 0.10238 0.81868 1
 -23 3 0 -0.1006 1.09065 2
 25 -3 0 1.78274 0.97043 1
 25 -3 0 2.48254 0.95659 4
 -25 -3 0 1.4487 0.99542 1
 25 -3 0 1.71362 0.51651 3
 -25 -3 0 2.50976 1.24048 2
 25 -3 0 1.96207 1.4959 2
 -25 -3 0 0.83026 0.42577 3
 -25 -3 0 1.11793 0.7458 4
 25 3 0 2.41168 1.25219 2
 25 3 0 1.49972 0.53894 3
 -25 3 0 1.80854 0.99045 1
 -25 3 0 1.85464 1.44801 2
 -25 3 0 2.19874 0.93272 4
 25 3 0 1.13845 0.72031 4
 -25 3 0 1.42453 0.50646 3
 25 3 0 2.23989 1.06114 1
 -27 -3 0 15.0789 1.64617 4
 27 -3 0 13.2646 1.24131 3
 -27 -3 0 11.8934 1.24284 3
 27 -3 0 16.1785 2.12067 1
 -27 -3 0 15.5371 2.54145 2
 27 -3 0 16.5054 1.85072 4
 27 -3 0 16.0151 2.87694 2
 -27 3 0 12.219 1.2226 3
 27 3 0 16.0159 2.59373 2
 27 3 0 10.766 1.46853 4
 -27 3 0 16.0834 2.18901 1
 27 3 0 15.7105 2.17356 1
 27 3 0 11.0309 1.23363 3
 -27 3 0 14.9496 1.78011 4
 -27 3 0 15.0123 2.66197 2
 -29 -3 0 3.28595 0.92486 4
 -29 -3 0 5.5681 1.76271 2
 -29 -3 0 2.54585 1.18261 1
 29 -3 0 5.86288 2.25823 2
 29 -3 0 4.45884 1.19312 4
 -29 -3 0 3.71749 0.73272 3
 29 -3 0 3.15393 0.63949 3
 29 -3 0 4.24463 1.33673 1
 29 3 0 2.42154 0.64177 3
 -29 3 0 4.15919 1.16245 4
 29 3 0 4.00384 1.35024 1
 -29 3 0 3.5095 1.60497 2
 -29 3 0 2.51951 0.60493 3
 29 3 0 5.97338 1.87824 2
 -29 3 0 3.22483 1.2413 1
 29 3 0 2.64901 0.92062 4
 -31 -3 0 6.50289 0.91068 3
 -31 -3 0 6.86946 1.64924 1
 -31 -3 0 4.50431 1.07071 4
 -31 -3 0 6.56982 1.95808 2
 31 -3 0 6.44778 1.6037 1
 31 -3 0 5.01578 2.13 2
 31 -3 0 6.73436 0.89058 3
 31 3 0 4.70522 1.11247 4
 31 3 0 7.84395 1.75034 1
 31 3 0 5.06115 0.82787 3
 -31 3 0 5.84157 0.82144 3
 -31 3 0 5.90359 1.51289 1
 -31 3 0 4.63849 1.22186 4
 31 3 0 9.11454 2.23034 2
 -31 3 0 6.72824 2.21507 2
 -33 -3 0 5.21746 0.91643 3
 33 -3 0 5.81117 0.89461 3
 33 -3 0 5.56303 1.57491 1
 -33 -3 0 5.74907 1.19643 4
 -33 -3 0 5.30329 1.83934 2
 33 -3 0 6.12662 2.20532 2
 -33 -3 0 5.9652 1.68823 1
 33 3 0 7.3102 2.11428 2
 33 3 0 4.49898 1.53055 1
 -33 3 0 8.08727 2.49495 2
 -33 3 0 7.88508 1.47665 4
 -33 3 0 7.51479 1.65048 1
 -33 3 0 7.66242 0.95819 3
 33 3 0 6.97246 0.9897 3
 33 3 0 6.74908 1.29764 4
 -35 -3 0 6.33454 0.95827 3
 -35 -3 0 5.24924 1.6457 1
 -35 -3 0 4.62109 1.16432 4
 -35 -3 0 5.98112 2.04666 2
 35 -3 0 6.31547 0.94364 3
 35 -3 0 4.88874 1.57396 1
 -35 3 0 1.49559 1.18419 2
 35 3 0 7.22414 1.77638 1
 35 3 0 4.64456 1.19979 4
 35 3 0 9.12047 1.06251 3
 35 3 0 7.37844 2.16177 2
 -35 3 0 9.68305 1.87386 1
 -35 3 0 6.04857 0.91047 3
 37 -3 0 0.52179 1.19669 1
 37 -3 0 -0.9368 1.76842 2
 -37 -3 0 0.80224 0.9328 4
 37 -3 0 0.86687 0.62465 3
 -37 -3 0 -0.6237 1.18635 1
 -37 -3 0 -0.5838 1.32261 2
 -37 -3 0 0.45155 0.61984 3
 37 3 0 1.27461 1.28185 1
 -37 3 0 -0.3635 1.54298 2
 -37 3 0 0.41118 0.56458 3
 37 3 0 1.78534 1.78944 2
 -37 3 0 0.91517 1.10396 4
 37 3 0 1.08339 0.6434 3
 -37 3 0 -0.6503 1.13629 1
 -2 -4 0 1755.78 109.557 2
 2 -4 0 1628.21 109.686 2
 2 -4 0 1653.59 109.416 3
 2 -4 0 1612.14 109.662 1
 2 -4 0 1936.59 109.471 4
 2 4 0 1788 109.56 2
 -2 4 0 1799.85 109.425 3
 2 4 0 1539.22 109.408 3
 2 4 0 1718.67 109.677 1
 -2 4 0 1603.47 109.677 2
 -2 4 0 2013.94 109.474 4
 -2 4 0 1613.85 109.663 1
 -4 -4 0 40.2771 2.42236 4
 -4 -4 0 33.8055 2.54838 2
 4 -4 0 32.611 2.71898 1
 -4 -4 0 35.2095 2.45058 3
 -4 -4 0 29.7298 2.70129 1
 4 -4 0 33.9452 2.45097 3
 4 4 0 43.9158 2.42938 4
 4 4 0 34.0091 2.73512 1
 -4 4 0 36.5331 2.7587 1
 -4 4 0 34.595 2.45382 3
 -4 4 0 37.751 2.8776 2
 4 4 0 34.3009 2.45503 3
 4 4 0 36.3795 2.56289 2
 -4 4 0 42.976 2.56273 4
 -6 -4 0 780.672 52.1228 2
 -6 -4 0 770.264 52.0241 3
 6 -4 0 822.925 52.3075 1
 6 -4 0 785.835 52.1062 4
 6 -4 0 789.406 52.0184 3
 -6 -4 0 789.425 51.9836 4
 -6 -4 0 783.241 52.3255 1
 6 4 0 922.641 51.9944 4
 -6 4 0 782.012 52.0175 3
 6 4 0 903.44 52.0426 3
 6 4 0 770.632 52.3127 1
 6 4 0 845.141 52.1317 2
 -6 4 0 887.012 52.3374 1
 8 -4 0 2492.43 166.097 3
 -8 -4 0 2681.09 166.272 2
 -8 -4 0 2782.49 166.084 4
 8 -4 0 2570.69 166.399 1
 -8 -4 0 2272.39 166.394 1
 8 4 0 2384.45 166.229 2
 -8 4 0 2544.19 166.222 4
 -8 4 0 2683.29 166.409 1
 8 4 0 2770.92 166.08 4
 8 4 0 2747.48 166.469 1
 -8 4 0 2836.49 166.111 3
 10 -4 0 2028.28 121.679 3
 10 -4 0 1948.85 121.822 4
 -10 -4 0 1926.37 121.695 3
 -10 -4 0 1973.36 121.919 2
 -10 -4 0 1907.85 122.07 1
 10 -4 0 2005.95 122.022 1
 -10 -4 0 1856.53 121.664 4
 10 4 0 1760.07 121.865 2
 -10 4 0 2137.35 121.845 4
 10 4 0 1944.26 121.664 4
 -10 4 0 1829.54 121.981 1
 10 4 0 1838.03 122.032 1
 -10 4 0 1682.82 122.216 2
 -10 4 0 1962.93 121.673 3
 12 -4 0 235.748 17.5001 2
 -12 -4 0 240.575 17.2251 1
 12 -4 0 246.558 17.1649 1
 -12 -4 0 266.808 16.856 4
 -12 -4 0 281.378 17.1847 2
 12 4 0 279.848 16.8537 4
 -12 4 0 279.691 17.2246 1
 -12 4 0 257.467 16.9991 4
 12 4 0 272.468 16.859 3
 -12 4 0 265.415 17.5581 2
 -12 4 0 273.43 16.8374 3
 12 4 0 244.414 17.1107 2
 -14 -4 0 126.353 8.48818 4
 -14 -4 0 135.651 8.87862 2
 14 -4 0 137.918 8.88115 1
 14 -4 0 127.629 8.65232 4
 14 -4 0 141.73 9.3854 2
 -14 4 0 129.779 8.84287 1
 14 4 0 141.05 8.49772 4
 14 4 0 139.977 8.48131 3
 14 4 0 126.748 8.82352 2
 -14 4 0 99.9785 9.0501 2
 -14 4 0 121.282 8.62344 4
 -14 4 0 133.834 8.4538 3
 16 -4 0 632.511 40.2711 4
 16 -4 0 564.936 40.8886 2
 -16 -4 0 584.411 40.5199 1
 -16 -4 0 679.683 40.0914 3
 16 -4 0 562.529 40.0303 3
 -16 4 0 654.15 40.4951 1
 16 4 0 648.75 40.1074 4
 -16 4 0 659.546 40.2802 4
 -16 4 0 605.083 40.9161 2
 16 4 0 655.058 40.0753 3
 16 4 0 653.692 40.5845 1
 16 4 0 627.495 40.5182 2
 18 -4 0 507.618 34.6875 3
 -18 -4 0 567.596 35.2958 1
 18 -4 0 548.097 34.9526 4
 -18 -4 0 561.757 34.7359 3
 18 -4 0 563.728 35.7763 2
 -18 -4 0 544.185 34.7875 4
 -18 4 0 558.654 34.9474 4
 18 4 0 495.728 35.1868 1
 18 4 0 552.511 34.7245 3
 -18 4 0 542.804 35.6914 2
 -20 -4 0 131.773 8.22226 4
 20 -4 0 113.725 8.07296 3
 20 -4 0 130.425 9.28085 2
 20 -4 0 136.38 8.41562 4
 -20 -4 0 124.401 8.70759 1
 20 -4 0 126.815 8.63013 1
 -20 -4 0 124.846 8.12435 3
 -20 -4 0 123.389 8.7709 2
 -20 4 0 118.312 8.0732 3
 20 4 0 116.106 8.09451 3
 20 4 0 127.974 8.20154 4
 20 4 0 132.158 8.80252 2
 20 4 0 120.142 8.66442 1
 -20 4 0 116.395 8.55601 1
 -20 4 0 117.064 9.08417 2
 -20 4 0 131.789 8.37848 4
 22 -4 0 14.2245 2.52335 2
 22 -4 0 19.1145 2.2061 1
 -22 -4 0 16.5395 2.18172 1
 -22 -4 0 17.2865 2.3538 2
 -22 -4 0 15.0778 1.3612 3
 22 -4 0 16.1248 1.71297 4
 22 -4 0 16.4367 1.3248 3
 -22 -4 0 14.3243 1.48654 4
 22 4 0 15.7221 1.48097 4
 22 4 0 17.985 2.33772 2
 -22 4 0 16.4301 1.64124 4
 -22 4 0 16.4734 2.53252 2
 -22 4 0 17.5183 1.96345 1
 22 4 0 18.2875 2.3527 1
 -22 4 0 14.43 1.29416 3
 22 4 0 16.776 1.36629 3
 24 -4 0 42.9885 3.62719 1
 24 -4 0 42.749 3.35359 4
 -24 -4 0 47.2371 3.80736 1
 -24 -4 0 41.6265 3.05666 3
 -24 -4 0 48.4003 4.02941 2
 24 -4 0 41.6384 3.03045 3
 24 -4 0 39.4716 4.16429 2
 -24 -4 0 44.7225 3.2346 4
 -24 4 0 45.1808 4.31192 2
 24 4 0 46.2361 3.77593 1
 -24 4 0 47.1355 3.70347 1
 -24 4 0 42.6472 3.01944 3
 24 4 0 39.8847 3.1761 4
 24 4 0 48.6536 3.9566 2
 -24 4 0 53.7695 3.49272 4
 24 4 0 37.1238 3.02654 3
 -26 -4 0 144.721 10.5682 1
 26 -4 0 146.36 9.83967 3
 -26 -4 0 166.425 10.0735 4
 -26 -4 0 149.132 10.8088 2
 -26 -4 0 153.868 9.8845 3
 26 -4 0 148.926 10.1877 4
 26 -4 0 144.354 10.482 1
 26 -4 0 168.276 11.4278 2
 26 4 0 142.305 10.0018 4
 26 4 0 149.248 10.577 1
 -26 4 0 161.734 10.2171 4
 -26 4 0 145.114 11.1036 2
 26 4 0 149.407 9.8652 3
 -26 4 0 145.732 10.4501 1
 26 4 0 167.083 10.9138 2
 -26 4 0 142.319 9.81869 3
 28 -4 0 157.549 11.2698 2
 28 -4 0 154.526 10.3949 1
 -28 -4 0 145.756 10.6807 2
 -28 -4 0 148.467 10.4393 1
 -28 -4 0 148.556 9.66803 3
 28 -4 0 136.097 9.97004 4
 28 -4 0 140.795 9.62071 3
 28 4 0 150.286 10.4569 1
 28 4 0 132.846 9.7896 4
 28 4 0 155.699 10.7619 2
 28 4 0 147.982 9.65564 3
 -28 4 0 155.3 10.366 1
 -28 4 0 146.13 9.99272 4
 -28 4 0 157.924 11.1389 2
 -28 4 0 150.359 9.62697 3
 -30 -4 0 13.7189 2.57839 2
 -30 -4 0 16.7567 1.72251 4
 30 -4 0 19.2099 3.36239 2
 -30 -4 0 15.495 2.36303 1
 30 -4 0 12.9695 1.38285 3
 -30 -4 0 14.6224 1.45208 3
 30 -4 0 13.8299 2.16226 1
 30 4 0 14.6236 2.37263 1
 -30 4 0 20.4803 2.52774 1
 30 4 0 14.574 1.42546 3
 -30 4 0 15.2388 1.3834 3
 30 4 0 16.4197 2.64524 2
 30 4 0 13.5984 1.68949 4
 -30 4 0 18.5642 3.31974 2
 -30 4 0 20.778 2.21418 4
 -32 -4 0 4.75258 1.60613 1
 32 -4 0 4.88679 0.82858 3
 -32 -4 0 5.96625 1.13788 4
 32 -4 0 4.72521 2.35872 2
 -32 -4 0 6.0754 0.91866 3
 32 -4 0 5.11089 1.48336 1
 -32 -4 0 8.21042 2.11135 2
 32 4 0 5.04786 1.09326 4
 -32 4 0 6.63471 2.25804 2
 -32 4 0 5.28906 0.84856 3
 -32 4 0 6.04321 1.57304 1
 32 4 0 4.74992 1.53367 1
 -32 4 0 6.54567 1.33397 4
 32 4 0 4.88936 0.87052 3
 32 4 0 7.31338 2.0511 2
 -34 -4 0 46.2017 3.67792 4
 34 -4 0 44.5654 3.34437 3
 -34 -4 0 54.1824 4.89542 2
 -34 -4 0 40.8153 3.34235 3
 34 -4 0 50.2009 4.27405 1
 -34 -4 0 47.7619 4.33198 1
 34 4 0 55.32 4.92644 2
 -34 4 0 45.6153 3.32699 3
 34 4 0 43.3724 3.63869 4
 -34 4 0 53.1283 5.20553 2
 34 4 0 46.8255 4.33555 1
 34 4 0 47.0702 3.38709 3
 -34 4 0 51.7628 4.2836 1
 36 -4 0 38.8301 3.02526 3
 -36 -4 0 40.6108 4.39134 2
 -36 -4 0 41.3788 4.05621 1
 36 -4 0 43.0868 4.98904 2
 36 -4 0 38.461 3.91064 1
 -36 -4 0 42.5992 3.08035 3
 -36 -4 0 39.2825 3.37813 4
 36 4 0 45.9701 4.66917 2
 36 4 0 41.0813 3.07788 3
 36 4 0 44.9158 4.14111 1
 -36 4 0 41.9073 3.02956 3
 -36 4 0 47.4947 4.95577 2
 36 4 0 36.0915 3.35037 4
 -36 4 0 42.8308 3.98202 1
 -36 4 0 41.7435 3.58129 4
 -1 -5 0 1.89165 0.35986 4
 1 -5 0 0.38232 0.3 4
 1 -5 0 0.00418 0.45566 2
 1 -5 0 0.70462 0.33197 3
 -1 -5 0 0.26214 0.27224 4
 1 -5 0 0.22919 0.50448 1
 -1 -5 0 0.66383 0.48403 2
 -1 -5 0 0.66722 0.46986 2
 -1 5 0 1.03385 0.35736 4
 -1 5 0 -0.2775 0.49501 1
 -1 5 0 0.19079 0.28417 3
 1 5 0 0.2165 0.31313 3
 -1 5 0 1.14236 0.56795 2
 1 5 0 0.61469 0.31651 3
 1 5 0 0.43595 0.52726 1
 1 5 0 0.49772 0.52718 1
 3 -5 0 488.314 28.2309 3
 3 -5 0 476.293 28.2767 4
 -3 -5 0 445.151 28.5481 1
 3 -5 0 393.269 28.5474 2
 -3 -5 0 437.103 28.2129 3
 -3 -5 0 435.908 28.184 4
 -3 -5 0 476.073 28.3908 2
 3 -5 0 455.584 28.5641 1
 3 5 0 401.82 28.4965 1
 -3 5 0 448.514 28.5584 1
 3 5 0 402.77 28.3372 2
 3 5 0 425.767 28.1787 4
 -3 5 0 453.694 28.6081 2
 -3 5 0 451.446 28.2158 3
 -5 -5 0 177.656 12.6063 1
 5 -5 0 184.276 12.6114 1
 -5 -5 0 186.185 12.4046 2
 -5 -5 0 192.362 12.2906 3
 5 -5 0 219.669 12.3035 3
 -5 -5 0 184.55 12.2384 4
 5 5 0 214.444 12.2501 4
 -5 5 0 194.537 12.2882 3
 -5 5 0 179.276 12.6074 1
 -5 5 0 192.957 12.7451 2
 5 5 0 170.251 12.3791 2
 -7 -5 0 105.724 7.74547 1
 7 -5 0 128.387 7.39984 3
 -7 -5 0 108.62 7.38614 3
 -7 -5 0 111.553 7.5148 2
 7 -5 0 116.872 7.75048 1
 -7 -5 0 114.662 7.33726 4
 7 5 0 106.859 7.49048 2
 -7 5 0 109.042 7.37686 3
 7 5 0 124.536 7.34324 4
 -7 5 0 124.088 7.50858 4
 -7 5 0 108.956 7.72431 1
 7 5 0 100.751 7.71036 1
 9 -5 0 129.508 7.36832 4
 -9 -5 0 116.069 7.14781 4
 9 -5 0 96.2641 7.49047 1
 -9 -5 0 117.348 7.37399 2
 9 -5 0 104.975 7.80813 2
 -9 5 0 110.653 7.82476 2
 9 5 0 101.552 7.31537 2
 -9 5 0 106.307 7.17373 3
 9 5 0 111.423 7.13778 4
 9 5 0 108.148 7.19026 3
 -9 5 0 112.276 7.55834 1
 -9 5 0 110.235 7.31964 4
 11 -5 0 59.1952 5.60471 2
 11 -5 0 83.5225 5.48714 1
 -11 -5 0 71.113 5.25148 2
 11 -5 0 78.5044 5.21353 4
 -11 -5 0 70.6348 5.0007 4
 -11 5 0 81.2849 5.23267 4
 -11 5 0 82.2119 5.04283 3
 -11 5 0 75.409 5.78448 2
 11 5 0 75.2583 5.00636 4
 11 5 0 75.8972 5.26371 2
 -11 5 0 73.7283 5.41988 1
 11 5 0 88.3365 5.07609 3
 -13 -5 0 9.87292 1.28598 2
 -13 -5 0 7.1121 0.74513 3
 13 -5 0 5.44033 1.5088 2
 13 -5 0 7.76983 1.05489 4
 -13 -5 0 5.36799 0.66674 4
 13 5 0 8.83179 1.37 1
 13 5 0 6.88351 0.74137 3
 -13 5 0 8.08062 1.68429 2
 -13 5 0 4.90237 0.9128 4
 -13 5 0 8.77744 1.25831 1
 13 5 0 5.7383 0.6965 4
 13 5 0 7.58834 1.09695 2
 -13 5 0 7.50034 0.71131 3
 -15 -5 0 43.7127 3.47761 2
 -15 -5 0 46.8849 3.10764 3
 -15 -5 0 43.2879 3.63253 1
 15 -5 0 45.8581 3.98912 2
 15 -5 0 47.4597 3.07419 3
 15 5 0 45.9044 3.08751 4
 -15 5 0 43.0694 3.96906 2
 15 5 0 40.4107 3.55372 1
 -15 5 0 45.1805 3.31336 4
 15 5 0 47.2956 3.09151 3
 15 5 0 39.8376 3.40207 2
 17 -5 0 188.036 12.3618 2
 17 -5 0 175.93 11.6966 1
 -17 -5 0 177.316 11.8161 1
 -17 -5 0 178.296 11.2394 3
 17 -5 0 171.116 11.1944 3
 17 -5 0 179.001 11.4718 4
 17 5 0 182.263 11.8311 1
 17 5 0 169.139 11.6605 2
 17 5 0 169.063 11.2308 4
 -17 5 0 160.118 12.1271 2
 -17 5 0 176.531 11.443 4
 17 5 0 161.235 11.2098 3
 19 -5 0 159.018 10.0187 3
 19 -5 0 150.594 10.2734 4
 -19 -5 0 145.529 10.6086 1
 19 -5 0 147.153 10.5039 1
 -19 -5 0 143.806 10.0695 4
 19 -5 0 173.039 11.2816 2
 -19 -5 0 142.488 10.0299 3
 -19 5 0 162.32 10.3035 4
 -19 5 0 169.107 10.5895 1
 -19 5 0 148.791 9.9988 3
 19 5 0 153.651 10.6377 1
 -19 5 0 165.25 11.1841 2
 19 5 0 163.11 10.0558 3
 -21 -5 0 7.26172 1.48575 2
 21 -5 0 10.8774 2.30442 2
 -21 -5 0 9.55136 1.10382 4
 -21 -5 0 10.4472 1.78391 1
 21 -5 0 9.45991 1.34822 4
 -21 -5 0 9.33519 1.01988 3
 21 -5 0 7.19658 1.4132 1
 21 -5 0 9.41107 0.97895 3
 -21 5 0 9.55374 1.26275 4
 21 5 0 10.2237 1.04158 3
 -21 5 0 9.65241 0.94241 3
 -21 5 0 7.81098 1.8921 2
 21 5 0 8.64033 1.05778 4
 21 5 0 9.29902 1.62002 2
 -21 5 0 9.91395 1.61718 1
 21 5 0 8.79488 1.65686 1
 -23 -5 0 39.9596 2.77178 3
 -23 -5 0 42.5247 2.89947 4
 23 -5 0 35.6789 2.70007 3
 23 -5 0 35.5709 3.02392 4
 -23 -5 0 37.2563 3.4515 1
 23 -5 0 38.1046 3.96053 2
 23 -5 0 40.9406 3.41528 1
 -23 -5 0 39.1855 3.52074 2
 -23 5 0 36.936 3.07247 4
 -23 5 0 37.0667 3.96631 2
 -23 5 0 39.44 2.71572 3
 23 5 0 36.5842 2.73441 3
 23 5 0 34.6489 3.37624 1
 23 5 0 37.2031 3.47896 2
 -23 5 0 42.0508 3.40778 1
 23 5 0 38.6759 2.84959 4
 25 -5 0 31.2695 2.33881 3
 25 -5 0 31.4932 3.0118 1
 -25 -5 0 32.2674 3.26738 2
 25 -5 0 31.7151 2.75196 4
 -25 -5 0 31.4397 3.12565 1
 25 -5 0 25.83 3.75772 2
 -25 -5 0 30.0445 2.33335 3
 -25 -5 0 32.2547 2.51748 4
 -25 5 0 30.3552 2.97238 1
 -25 5 0 34.2343 3.63931 2
 25 5 0 30.6331 2.48182 4
 25 5 0 33.6095 2.38131 3
 25 5 0 32.1626 3.10385 1
 25 5 0 33.4824 3.24637 2
 -25 5 0 31.4053 2.32779 3
 -25 5 0 34.6374 2.71473 4
 -27 -5 0 15.6618 1.49095 3
 27 -5 0 21.375 2.52809 1
 27 -5 0 16.6451 2.99379 2
 -27 -5 0 18.9879 2.51237 1
 -27 -5 0 14.9803 2.46392 2
 27 -5 0 16.488 1.47269 3
 -27 -5 0 18.0817 1.71694 4
 -27 5 0 20.466 2.16599 4
 27 5 0 16.4838 2.34709 1
 27 5 0 21.8996 2.87759 2
 -27 5 0 19.5221 2.37608 1
 -27 5 0 14.6701 1.41766 3
 27 5 0 14.3524 1.65992 4
 27 5 0 17.6447 1.51795 3
 -27 5 0 19.7063 3.19107 2
 -29 -5 0 11.8236 2.2471 2
 29 -5 0 14.1201 2.16536 1
 -29 -5 0 13.0355 2.21749 1
 -29 -5 0 13.0892 1.35254 3
 29 -5 0 15.6323 3.20804 2
 29 -5 0 13.6532 1.27679 3
 -29 -5 0 11.3685 1.52845 4
 29 5 0 14.1625 2.2223 1
 -29 5 0 12.7813 1.25587 3
 -29 5 0 9.18859 2.47684 2
 -29 5 0 13.9691 1.87694 4
 -29 5 0 16.2487 2.26051 1
 29 5 0 11.9765 1.30148 3
 29 5 0 11.4486 1.48577 4
 29 5 0 17.2504 2.53967 2
 31 -5 0 -1.384 1.60062 2
 -31 -5 0 0.39817 0.59353 3
 -31 -5 0 0.75284 1.1653 1
 -31 -5 0 0.49324 1.28568 2
 31 -5 0 0.24386 0.53795 3
 -31 -5 0 0.39377 0.76891 4
 31 -5 0 0.87236 1.08485 1
 -31 5 0 0.2522 0.71024 4
 -31 5 0 0.02302 0.56069 2
 -31 5 0 0.21625 1.0454 1
 -31 5 0 0.65571 0.58186 3
 31 5 0 0.04499 0.73998 4
 31 5 0 1.57606 1.23371 1
 31 5 0 0.16969 0.58194 3
 31 5 0 -0.4965 1.28782 2
 -33 -5 0 9.24874 1.45381 4
 -33 -5 0 10.4245 1.22421 3
 33 -5 0 8.32404 1.11064 3
 -33 -5 0 9.59752 2.16314 2
 33 -5 0 7.27947 1.78362 1
 -33 -5 0 9.59274 2.02336 1
 -33 5 0 10.8969 1.16968 3
 -33 5 0 12.0278 2.12229 1
 33 5 0 9.57944 2.29918 2
 33 5 0 9.31683 1.96864 1
 33 5 0 12.3972 1.28376 3
 -33 5 0 7.48012 2.50586 2
 33 5 0 8.86388 1.41029 4
 -35 -5 0 3.58561 1.80083 2
 -35 -5 0 2.14421 1.46483 1
 35 -5 0 2.19132 2.08811 2
 35 -5 0 2.85046 1.37902 1
 35 -5 0 3.24727 0.76494 3
 -35 -5 0 3.40124 0.79731 3
 -35 -5 0 4.12809 1.05695 4
 -35 5 0 4.53937 2.04086 2
 35 5 0 3.58083 1.86717 2
 35 5 0 2.59358 1.42402 1
 -35 5 0 1.99969 1.32556 1
 35 5 0 2.05203 0.72939 3
 -35 5 0 2.87245 0.73871 3
 35 5 0 2.45105 1.00738 4
 -35 5 0 2.9207 1.27487 4
 -37 -5 0 0.36505 0.63746 3
 -37 -5 0 0.65892 1.30085 1
 -37 -5 0 0.2967 0.87268 4
 37 -5 0 0.52402 0.63057 3
 37 -5 0 0.38573 1.16825 1
 -37 -5 0 -0.7168 1.27149 2
 37 -5 0 1.14826 2.01795 2
 -37 5 0 0.05064 0.53934 3
 37 5 0 -0.3991 1.16372 1
 37 5 0 -0.5267 0.68194 4
 37 5 0 -0.1063 0.6255 3
 -37 5 0 1.20177 1.22326 1
 -37 5 0 -0.966 1.04205 4
 37 5 0 0.1079 1.43783 2
 -37 5 0 1.0148 1.76074 2
 0 -6 0 715.328 41.7986 4
 0 -6 0 584.846 42.0204 2
 0 -6 0 674.891 41.7974 4
 0 -6 0 643.125 42.09 2
 2 -6 0 1669.79 105.234 2
 2 -6 0 1713.39 105.256 1
 -2 -6 0 1586.22 105.038 2
 2 -6 0 1780.14 104.879 4
 -2 6 0 1474.76 105.173 1
 2 6 0 1512.28 105.015 2
 2 6 0 1760.92 104.814 4
 -2 6 0 1640.26 105.214 2
 -2 6 0 1699.89 104.835 3
 4 -6 0 188.471 11.9773 1
 -4 -6 0 178.539 11.9513 1
 -4 -6 0 190.209 11.5551 3
 4 -6 0 160.625 11.9634 2
 -4 -6 0 164.08 11.6953 2
 -4 -6 0 183.579 11.5088 4
 4 -6 0 181.173 11.6172 4
 -4 6 0 159.702 11.8944 1
 -4 6 0 188.943 11.5561 3
 4 6 0 188.568 11.5119 4
 -4 6 0 192.128 11.6239 4
 4 6 0 166.143 11.6963 2
 -6 -6 0 547.458 31.7789 4
 -6 -6 0 511.772 31.9799 2
 6 -6 0 422.197 32.142 1
 6 6 0 489.368 31.8233 3
 -6 6 0 476.482 31.8129 3
 -6 6 0 481.984 32.3481 2
 6 6 0 430.505 31.921 2
 6 6 0 542.172 31.7748 4
 -6 6 0 541.028 32.2729 1
 -6 6 0 537.899 31.9301 4
 8 -6 0 2247.8 126.693 4
 -8 -6 0 1978.15 126.685 2
 -8 -6 0 2184.03 126.492 4
 8 -6 0 1828.58 127.145 2
 8 6 0 1948.19 126.54 3
 8 6 0 1824.1 126.647 2
 8 6 0 2020.66 126.477 4
 -8 6 0 1930.95 126.935 1
 -8 6 0 1925.77 126.528 3
 -8 6 0 1883.99 127.138 2
 -8 6 0 2116.41 126.666 4
 10 -6 0 704.81 45.6761 2
 10 -6 0 684.231 44.9061 3
 10 -6 0 801.441 45.109 4
 -10 -6 0 730.457 44.8677 4
 -10 -6 0 756.666 44.9413 3
 -10 -6 0 626.122 45.0628 2
 10 6 0 596.859 45.2987 1
 -10 6 0 687.476 45.054 4
 -10 6 0 717.166 44.913 3
 10 6 0 642.149 45.053 2
 10 6 0 787.333 44.9477 3
 -10 6 0 743.432 45.38 1
 -10 6 0 643.278 45.5652 2
 10 6 0 733.771 44.8637 4
 -12 -6 0 295.6 18.1532 3
 -12 -6 0 261.705 18.3358 2
 12 -6 0 278.134 18.9411 2
 -12 -6 0 283.842 18.6729 1
 -12 -6 0 282.476 18.0836 4
 12 -6 0 322.902 18.3561 4
 12 -6 0 261.309 18.1032 3
 12 6 0 299.1 18.1508 3
 12 6 0 285.234 18.3475 2
 12 6 0 231.861 18.519 1
 -12 6 0 323.679 18.3407 4
 12 6 0 282.503 18.0775 4
 -12 6 0 253.674 18.8536 2
 14 -6 0 34.9992 2.5154 3
 14 -6 0 42.1484 2.83621 4
 -14 -6 0 34.9277 2.50046 4
 14 -6 0 34.5474 3.39566 2
 -14 -6 0 42.8294 2.93208 2
 -14 -6 0 35.332 3.09097 1
 -14 -6 0 34.6369 2.54022 3
 14 6 0 34.1753 2.52595 3
 -14 6 0 35.1891 3.38634 2
 14 6 0 36.2158 2.82452 2
 14 6 0 35.9392 2.49169 4
 14 6 0 32.2976 3.01375 1
 -14 6 0 38.414 2.75301 4
 16 -6 0 319.573 22.8141 2
 16 -6 0 337.098 22.3662 1
 -16 -6 0 327.078 21.8878 3
 16 -6 0 312.269 21.848 3
 -16 -6 0 326.562 22.4525 1
 -16 -6 0 359.432 22.2984 2
 16 -6 0 368.747 22.1365 4
 16 6 0 342.395 21.8629 4
 16 6 0 364.348 21.905 3
 -16 6 0 331.405 21.8534 3
 -16 6 0 382.861 22.1422 4
 16 6 0 330.249 22.2173 2
 16 6 0 337.448 22.4646 1
 -16 6 0 333.842 22.8541 2
 -18 -6 0 677.366 42.7064 1
 -18 -6 0 629.512 42.0357 3
 18 -6 0 638.685 42.2589 4
 18 -6 0 632.07 42.5269 1
 18 -6 0 634.797 42.0046 3
 18 -6 0 684.493 43.2093 2
 18 6 0 656.713 42.038 3
 -18 6 0 761.513 42.3346 4
 18 6 0 639.768 42.4526 2
 18 6 0 664.87 42.0308 4
 -18 6 0 628.563 41.9974 3
 18 6 0 614.661 42.5887 1
 -18 6 0 709.628 42.5922 1
 -18 6 0 661.198 43.1286 2
 20 -6 0 310.079 19.4943 4
 20 -6 0 305.967 20.4839 2
 20 -6 0 318.607 19.1988 3
 20 -6 0 300.614 19.7771 1
 -20 -6 0 275.05 19.2057 3
 -20 -6 0 291.571 19.7459 2
 -20 -6 0 335.032 20.0063 1
 -20 -6 0 304.399 19.2477 4
 -20 6 0 309.429 19.7721 1
 20 6 0 260.884 19.7707 1
 -20 6 0 269.401 19.4109 4
 -20 6 0 293.785 19.1729 3
 20 6 0 313.045 19.2183 3
 22 -6 0 -0.5376 0.77221 1
 22 -6 0 -0.0262 0.41685 3
 -22 -6 0 0.39944 0.55303 4
 -22 -6 0 0.22027 0.50677 3
 -22 -6 0 0.2072 0.87976 2
 22 -6 0 0.71935 0.79958 4
 22 -6 0 0.06433 1.19855 2
 -22 -6 0 0.20418 0.96288 1
 -22 6 0 0.2148 1.25808 2
 -22 6 0 -0.9593 0.74482 4
 -22 6 0 0.39346 0.41464 3
 22 6 0 0.02936 0.52185 4
 22 6 0 -0.5209 0.42639 3
 -22 6 0 0.42241 0.83487 1
 22 6 0 0.68535 0.90717 2
 22 6 0 0.03432 0.91246 1
 -24 -6 0 97.1992 7.20007 1
 -24 -6 0 93.3389 6.46845 4
 -24 -6 0 93.0348 7.11957 2
 24 -6 0 88.9036 6.32946 3
 24 -6 0 96.1053 7.03416 1
 -24 -6 0 91.7943 6.39405 3
 24 -6 0 103.364 6.7655 4
 24 -6 0 107.709 7.94128 2
 24 6 0 87.6186 6.36572 3
 -24 6 0 108.727 7.86261 2
 -24 6 0 94.7865 6.68335 4
 -24 6 0 94.2199 6.9964 1
 24 6 0 118.949 7.32611 2
 24 6 0 97.66 7.13715 1
 24 6 0 90.5252 6.43129 4
 -24 6 0 99.7575 6.36089 3
 -26 -6 0 156.412 10.6598 4
 -26 -6 0 153.512 10.5651 3
 26 -6 0 171.355 11.2835 1
 26 -6 0 183.929 12.2765 2
 26 -6 0 158.812 10.5196 3
 -26 -6 0 179.207 11.5017 1
 -26 -6 0 173.448 11.4953 2
 -26 6 0 165.302 10.5272 3
 26 6 0 160.441 11.3553 2
 -26 6 0 142.477 10.8028 4
 26 6 0 157.289 10.5511 3
 26 6 0 163.334 11.348 1
 -26 6 0 177.931 11.3032 1
 26 6 0 156.368 10.6407 4
 -26 6 0 149.342 11.8534 2
 28 -6 0 121.51 7.76523 3
 -28 -6 0 114.132 7.92145 4
 28 -6 0 115.277 8.49762 1
 -28 -6 0 117.373 8.76203 2
 -28 -6 0 110.309 7.79268 3
 -28 -6 0 131.456 8.79211 1
 28 -6 0 126.651 9.50682 2
 28 6 0 118.629 8.63491 1
 28 6 0 131.629 8.81704 2
 28 6 0 111.49 7.89491 4
 -28 6 0 128.592 8.57973 1
 -28 6 0 112.435 7.73998 3
 28 6 0 121.661 7.79589 3
 -28 6 0 120.225 9.35617 2
 -28 6 0 102.523 8.07988 4
 -30 -6 0 21.6186 3.11877 2
 -30 -6 0 20.9172 2.91828 1
 -30 -6 0 27.0837 2.1916 4
 30 -6 0 24.9891 3.83621 2
 -30 -6 0 23.9886 1.94295 3
 30 -6 0 23.6834 2.68086 1
 30 -6 0 19.0342 1.80577 3
 -30 6 0 23.1856 1.8562 3
 30 6 0 18.7231 2.77051 1
 30 6 0 22.3627 1.90629 3
 30 6 0 26.3196 3.2967 2
 -30 6 0 26.9435 3.09753 1
 30 6 0 21.148 2.08799 4
 -32 -6 0 16.1598 2.62511 2
 -32 -6 0 13.873 1.53605 3
 32 -6 0 16.7391 2.47639 1
 -32 -6 0 16.2134 1.76857 4
 -32 -6 0 21.1031 2.86131 1
 32 -6 0 17.2105 1.50676 3
 32 6 0 13.0857 1.72418 4
 -32 6 0 16.4471 2.4438 1
 32 6 0 15.1501 2.47143 1
 32 6 0 16.0316 1.55668 3
 32 6 0 19.7827 2.88132 2
 -32 6 0 15.3828 3.06534 2
 -32 6 0 15.2482 1.47307 3
 -32 6 0 16.7867 2.049 4
 34 -6 0 25.3472 2.21132 3
 -34 -6 0 28.429 2.32652 3
 -34 -6 0 26.2223 2.4955 4
 -34 -6 0 34.0229 3.47955 1
 34 -6 0 33.3486 3.28925 1
 34 -6 0 30.3657 4.38562 2
 -34 -6 0 25.1561 3.64148 2
 34 6 0 33.3812 3.6178 2
 34 6 0 28.6256 2.52968 4
 -34 6 0 26.401 4.10007 2
 -34 6 0 29.4798 2.25727 3
 34 6 0 27.7818 2.29438 3
 -34 6 0 26.9368 3.10801 1
 -34 6 0 27.9726 2.81774 4
 34 6 0 25.3514 3.40378 1
 -36 -6 0 16.6468 3.0389 2
 36 -6 0 13.0609 3.25354 2
 -36 -6 0 17.3611 1.90494 4
 36 -6 0 14.4642 1.5183 3
 -36 -6 0 13.869 1.63371 3
 36 -6 0 16.2937 2.53361 1
 -36 -6 0 21.0427 3.02857 1
 36 6 0 18.7934 3.11635 2
 36 6 0 17.4313 2.78861 1
 -36 6 0 19.7992 2.75464 1
 -36 6 0 20.4736 2.38739 4
 -36 6 0 15.0617 1.54089 3
 36 6 0 17.4305 1.6344 3
 36 6 0 14.5376 1.85631 4
 -36 6 0 16.6418 3.51202 2
 1 -7 0 434.737 28.6578 3
 1 -7 0 461.364 28.688 4
 -1 -7 0 377.948 28.9077 2
 1 -7 0 461.249 29.0755 2
 -1 -7 0 404.901 28.9166 2
 -1 -7 0 474.083 28.6642 4
 -1 -7 0 503.979 28.6747 4
 -1 7 0 484.332 29.088 2
 1 7 0 432.592 28.6456 3
 -5 -7 0 47.9962 3.63577 2
 -5 -7 0 44.8618 3.42047 3
 -5 -7 0 51.8698 3.39489 4
 5 -7 0 51.5673 3.54162 4
 5 -7 0 51.5734 3.44343 3
 -5 7 0 50.1555 3.98191 2
 5 7 0 57.426 3.41038 4
 5 7 0 46.1785 3.86945 1
 5 7 0 47.6344 3.61881 2
 -5 7 0 52.3539 3.52907 4
 5 7 0 54.6992 3.46093 3
 7 -7 0 449.5 27.0837 4
 7 -7 0 419.956 27.6243 2
 -7 -7 0 444.861 26.8986 4
 -7 -7 0 399.298 27.1137 2
 7 -7 0 486.676 26.9755 3
 -7 -7 0 433.652 27.4708 1
 -7 -7 0 370.642 26.9308 3
 7 7 0 472.848 26.902 4
 7 7 0 372.537 27.0785 2
 7 7 0 369.944 26.931 3
 -7 7 0 448.581 27.6695 2
 -7 7 0 424.45 27.0548 4
 7 7 0 388.362 27.3992 1
 -9 -7 0 548.654 35.8758 2
 9 -7 0 585.171 35.7091 3
 9 -7 0 499.237 36.3754 2
 -9 -7 0 503.019 36.1703 1
 9 -7 0 527.852 35.8229 4
 -9 -7 0 600.573 35.6487 4
 -9 -7 0 628.628 35.7415 3
 9 7 0 635.055 35.6508 4
 -9 7 0 537.096 36.3922 2
 9 7 0 468.565 35.6787 3
 -9 7 0 515.391 35.8059 4
 9 7 0 602.384 36.28 1
 9 7 0 603.849 35.895 2
 11 -7 0 18.3747 1.35462 3
 -11 -7 0 15.7449 1.26692 4
 -11 -7 0 16.8737 1.36903 3
 -11 -7 0 19.0873 1.59456 2
 11 -7 0 17.4813 1.59972 4
 11 -7 0 18.5671 1.92086 1
 11 -7 0 24.1082 2.7425 2
 -11 -7 0 16.1872 1.97789 1
 11 7 0 21.2356 2.01346 1
 11 7 0 15.8727 1.25122 4
 -11 7 0 14.682 1.48444 4
 11 7 0 14.918 1.33863 3
 11 7 0 18.228 1.5472 2
 -11 7 0 16.5065 2.16169 2
 -13 -7 0 1.05753 0.80162 1
 13 -7 0 0.32285 0.56273 4
 -13 -7 0 0.78615 0.36632 4
 -13 -7 0 0.20818 0.41423 3
 -13 -7 0 1.05361 0.6154 2
 13 -7 0 0.35311 0.35741 3
 13 -7 0 0.58571 0.76471 1
 13 -7 0 1.08945 1.04284 2
 -13 7 0 0.65324 0.97435 2
 13 7 0 1.25619 0.34574 4
 13 7 0 0.97367 0.45201 3
 13 7 0 0.63255 0.76899 1
 13 7 0 1.28776 0.62161 2
 -13 7 0 0.50145 0.72159 1
 -13 7 0 0.4731 0.58237 4
 -13 7 0 0.65022 0.40474 3
 -15 -7 0 70.9873 4.90819 2
 -15 -7 0 62.9395 5.17199 1
 -15 -7 0 64.6823 4.56308 3
 15 -7 0 86.3139 5.80325 2
 15 -7 0 61.8272 5.04677 1
 15 -7 0 67.3102 4.79848 4
 15 -7 0 74.0036 4.55693 3
 -15 -7 0 69.6422 4.51537 4
 -15 7 0 71.6427 5.13108 1
 15 7 0 66.3433 4.55171 3
 15 7 0 72.3687 4.50772 4
 -15 7 0 66.1776 4.7572 4
 15 7 0 61.4228 4.8026 2
 -15 7 0 63.1248 5.46007 2
 15 7 0 59.2025 5.07575 1
 -15 7 0 66.0081 4.53259 3
 -17 -7 0 66.2992 4.88648 2
 17 -7 0 71.8092 5.11863 1
 -17 -7 0 63.5735 4.49504 3
 -17 -7 0 68.4424 5.18289 1
 17 -7 0 61.4722 4.44556 3
 17 -7 0 65.2917 4.72736 4
 17 -7 0 70.2325 5.60862 2
 17 7 0 67.2283 4.44674 4
 -17 7 0 61.4694 4.70891 4
 17 7 0 70.1285 4.87447 2
 -17 7 0 69.1692 4.46293 3
 17 7 0 64.1479 4.48246 3
 -17 7 0 67.8968 5.06287 1
 -17 7 0 66.2577 5.59153 2
 17 7 0 70.0724 5.19831 1
 -19 -7 0 32.1056 3.07297 1
 19 -7 0 40.3823 3.78098 2
 19 -7 0 34.264 2.99774 1
 19 -7 0 31.7908 2.66686 4
 -19 -7 0 31.1576 2.33387 4
 19 -7 0 32.5436 2.31301 3
 -19 -7 0 29.1967 2.34222 3
 -19 7 0 32.3787 3.50599 2
 19 7 0 29.2766 2.31062 3
 -19 7 0 30.1713 2.62205 4
 19 7 0 29.5025 2.27339 4
 -19 7 0 32.6378 2.94807 1
 -19 7 0 31.1446 2.29674 3
 19 7 0 35.1705 2.82504 2
 19 7 0 36.7724 3.11449 1
 -21 -7 0 5.42768 0.81976 3
 21 -7 0 7.65843 2.07944 2
 21 -7 0 6.32497 0.82279 3
 21 -7 0 4.58451 1.04264 4
 -21 -7 0 5.11208 0.8262 4
 -21 -7 0 7.886 1.48708 2
 21 -7 0 7.26066 1.50863 1
 -21 -7 0 6.56338 1.55749 1
 -21 7 0 6.30377 1.19288 4
 21 7 0 6.84064 1.53036 1
 -21 7 0 5.70986 1.34316 1
 -21 7 0 6.32107 0.79792 3
 -21 7 0 6.3911 1.82667 2
 21 7 0 6.00154 0.85771 3
 23 -7 0 5.40442 1.4156 1
 23 -7 0 6.65125 0.83616 3
 23 -7 0 3.73587 1.07213 4
 23 -7 0 6.67054 2.06479 2
 -23 -7 0 5.65201 0.88872 4
 -23 -7 0 6.15836 0.89989 3
 -23 -7 0 5.85975 1.57278 1
 -23 -7 0 6.84781 1.50863 2
 23 7 0 5.39039 1.45829 1
 23 7 0 5.05393 0.78709 3
 23 7 0 6.55151 0.91247 4
 -23 7 0 4.96439 1.34198 1
 -23 7 0 5.40495 1.22193 4
 23 7 0 7.67813 1.52789 2
 -23 7 0 4.89509 1.91875 2
 -25 -7 0 29.6938 3.13879 1
 25 -7 0 29.0435 2.94118 1
 -25 -7 0 28.9202 2.95033 2
 -25 -7 0 27.1548 2.30712 4
 25 -7 0 33.7117 3.74748 2
 25 -7 0 30.7212 2.23629 3
 -25 -7 0 28.7824 2.25731 3
 -25 7 0 34.0345 3.64764 2
 -25 7 0 31.1922 2.58912 4
 25 7 0 27.874 2.29771 4
 25 7 0 27.2859 2.98316 1
 25 7 0 31.0276 3.00614 2
 -25 7 0 30.2649 2.20935 3
 25 7 0 26.1273 2.20179 3
 27 -7 0 24.2853 2.03815 3
 27 -7 0 37.1063 4.80349 2
 -27 -7 0 29.6702 3.02002 2
 27 -7 0 24.6759 2.80563 1
 -27 -7 0 25.6626 2.10832 3
 -27 -7 0 31.9797 3.16473 1
 -27 -7 0 26.0902 2.21176 4
 -27 7 0 25.9358 3.7898 2
 -27 7 0 24.974 2.80276 1
 27 7 0 24.9461 2.07222 3
 27 7 0 25.3769 2.91495 1
 27 7 0 27.7494 2.9106 2
 -27 7 0 27.4722 2.05737 3
 -27 7 0 23.6617 2.38344 4
 27 7 0 26.9205 2.19174 4
 -29 -7 0 2.55309 0.72636 3
 29 -7 0 4.25053 1.39141 1
 -29 -7 0 3.21034 1.43674 2
 -29 -7 0 2.56476 0.84822 4
 29 -7 0 2.45129 1.83308 2
 29 -7 0 3.95875 0.76934 3
 -29 -7 0 2.93141 1.41054 1
 29 7 0 3.83011 1.52992 2
 29 7 0 3.40617 1.36735 1
 29 7 0 3.01606 0.71889 3
 29 7 0 2.87866 0.83721 4
 -29 7 0 0.01777 0.50378 2
 -29 7 0 2.56256 0.67852 3
 -29 7 0 2.4769 1.26831 1
 -31 -7 0 0.6085 1.31472 2
 -31 -7 0 -0.0301 1.16558 1
 -31 -7 0 1.05285 0.7802 4
 31 -7 0 0.86784 1.7164 2
 31 -7 0 0.1478 0.5744 3
 31 -7 0 -0.0464 1.06058 1
 -31 -7 0 0.20021 0.5953 3
 -31 7 0 -1.0304 1.38704 2
 31 7 0 -0.542 1.06717 1
 -31 7 0 -0.589 0.86165 4
 31 7 0 -0.2988 1.13548 2
 -31 7 0 0.10425 0.51252 3
 31 7 0 0.50627 0.75846 4
 -31 7 0 -0.672 0.9709 1
 31 7 0 0.65565 0.55301 3
 -33 -7 0 11.3344 2.33745 1
 -33 -7 0 11.3797 1.50194 4
 -33 -7 0 13.3485 2.50747 2
 33 -7 0 11.9563 3.01566 2
 -33 -7 0 12.0555 1.38393 3
 33 -7 0 13.3892 2.2385 1
 33 -7 0 9.75502 1.23619 3
 -33 7 0 13.6217 2.96446 2
 33 7 0 12.3014 2.46198 2
 33 7 0 11.5711 1.53337 4
 33 7 0 12.4436 1.39632 3
 -33 7 0 14.0981 2.00282 4
 33 7 0 12.5687 2.32868 1
 -33 7 0 10.8302 2.05529 1
 -33 7 0 13.3905 1.33202 3
 35 -7 0 5.84979 1.73319 1
 -35 -7 0 8.75385 1.36798 4
 -35 -7 0 6.62905 2.09383 2
 -35 -7 0 7.25503 1.08154 3
 35 -7 0 5.37724 0.95504 3
 -35 -7 0 11.1855 2.25752 1
 35 -7 0 8.08018 2.79279 2
 -35 7 0 5.09395 2.42188 2
 -35 7 0 6.26054 0.977 3
 -35 7 0 8.20418 1.65502 4
 35 7 0 5.84451 1.26397 4
 35 7 0 7.40602 1.11027 3
 -35 7 0 6.84776 1.78847 1
 35 7 0 8.51848 2.07802 1
 35 7 0 8.51461 2.29351 2
 0 -8 0 494.342 33.4817 2
 0 -8 0 583.35 33.1311 4
 0 8 0 528.316 33.1087 3
 0 8 0 543.602 33.6889 1
 0 8 0 467.236 33.5108 1
 0 8 0 487.791 33.0713 3
 -2 -8 0 1107.17 76.4779 2
 -2 -8 0 1155.4 76.4849 2
 -2 -8 0 1247.89 76.1767 4
 2 -8 0 1260.04 76.7699 1
 2 -8 0 1191.29 76.189 3
 2 8 0 1288.22 76.1969 3
 2 8 0 1271.28 76.804 1
 -2 8 0 1102.55 76.6623 1
 2 8 0 1091.5 76.1775 3
 -2 8 0 1176.64 76.1883 3
 -2 8 0 1279.05 76.2335 4
 -4 -8 0 147.157 8.9671 4
 4 -8 0 138.407 9.56451 2
 4 -8 0 130.038 9.49654 1
 -4 -8 0 125.81 9.44818 1
 4 -8 0 128.702 9.0372 4
 4 -8 0 148.518 9.00951 3
 -4 -8 0 140.134 8.99026 3
 -4 -8 0 138.927 9.26155 2
 -4 8 0 126.827 9.49661 2
 4 8 0 160.104 8.9753 4
 -4 8 0 139.813 9.53453 1
 4 8 0 125.556 9.21243 2
 4 8 0 133.215 9.47341 1
 -4 8 0 132.589 8.98507 3
 4 8 0 124.618 8.96569 3
 -4 8 0 156.969 9.09264 4
 6 -8 0 344.938 23.5943 1
 -6 -8 0 389.46 23.1106 3
 -6 -8 0 375.59 23.0412 4
 6 -8 0 326.193 23.6925 2
 6 -8 0 368.347 23.0975 3
 -6 -8 0 341.108 23.2983 2
 6 -8 0 335.596 23.1704 4
 -6 -8 0 362.998 23.6445 1
 6 8 0 355.185 23.6289 1
 -6 8 0 346.461 23.5998 1
 -6 8 0 360.402 23.7446 2
 6 8 0 331.278 23.0758 3
 -6 8 0 363.445 23.0962 3
 6 8 0 349.516 23.2981 2
 -6 8 0 388.607 23.2084 4
 6 8 0 410.221 23.0552 4
 -8 -8 0 1388.21 90.1455 2
 -8 -8 0 1381.41 90.4973 1
 -8 -8 0 1453.36 89.8817 4
 8 -8 0 1485.17 90.0889 4
 -8 -8 0 1263.95 89.9271 3
 8 -8 0 1335.8 89.9284 3
 8 -8 0 1511 90.5179 1
 8 8 0 1252.83 89.9272 3
 -8 8 0 1433.39 90.7016 2
 8 8 0 1410.63 90.136 2
 -8 8 0 1485.12 90.078 4
 8 8 0 1329.96 90.4746 1
 8 8 0 1574.53 89.8889 4
 -8 8 0 1499.26 90.5314 1
 -8 8 0 1411.33 89.9434 3
 -10 -8 0 856.743 49.6053 4
 10 -8 0 814.107 49.8373 4
 10 -8 0 776.196 49.657 3
 10 -8 0 646.512 50.0827 1
 -10 -8 0 751.249 49.8541 2
 -10 -8 0 772.978 49.6716 3
 10 -8 0 861.399 50.6383 2
 -10 -8 0 730.107 50.2134 1
 -10 8 0 863.135 49.8468 4
 -10 8 0 766.219 50.204 1
 -10 8 0 775.483 49.6584 3
 10 8 0 774.878 50.2523 1
 10 8 0 715.613 49.8144 2
 10 8 0 791.682 49.5839 4
 10 8 0 769.882 49.6691 3
 -10 8 0 795.236 50.4997 2
 12 -8 0 184.143 11.6466 3
 -12 -8 0 168.876 11.6461 3
 12 -8 0 178.225 12.2037 1
 -12 -8 0 181.462 11.8786 2
 -12 -8 0 188.153 11.5797 4
 -12 -8 0 171.517 12.2519 1
 12 -8 0 167.943 12.5184 2
 12 8 0 181.752 11.5682 4
 -12 8 0 186.841 11.8275 4
 12 8 0 188.625 11.6702 3
 -12 8 0 182.464 12.2262 1
 -12 8 0 176.088 12.5094 2
 12 8 0 172.38 12.2398 1
 -12 8 0 181.513 11.6424 3
 12 8 0 173.643 11.835 2
 14 -8 0 0.40639 0.41047 3
 -14 -8 0 0.23248 0.37255 4
 14 -8 0 0.88245 0.89816 1
 14 -8 0 -0.0664 0.9934 2
 14 -8 0 -0.0848 0.59058 4
 -14 -8 0 0.0699 0.54741 2
 -14 -8 0 0.2638 0.45015 3
 -14 -8 0 0.48274 0.79686 1
 -14 8 0 0.66703 0.42157 3
 -14 8 0 0.58731 0.99718 2
 14 8 0 0.23366 0.56497 2
 -14 8 0 1.06657 0.66664 4
 14 8 0 0.34764 0.33449 4
 -14 8 0 -0.2772 0.72208 1
 14 8 0 0.49373 0.43276 3
 14 8 0 0.51014 0.84866 1
 -16 -8 0 187.68 11.6151 2
 -16 -8 0 154.683 11.8685 1
 -16 -8 0 166.37 11.2517 3
 16 -8 0 163.101 11.8066 1
 16 -8 0 164.555 11.2196 3
 16 -8 0 181.796 12.4016 2
 16 -8 0 164.226 11.4536 4
 -16 8 0 173.081 11.2256 3
 16 8 0 169.166 11.8985 1
 16 8 0 189.065 11.2762 3
 16 8 0 166.941 11.172 4
 -16 8 0 178.796 11.4696 4
 -16 8 0 179.598 12.3402 2
 16 8 0 185.426 11.5691 2
 -18 -8 0 595.108 36.2987 2
 -18 -8 0 573.744 36.6385 1
 -18 -8 0 565.827 35.8855 3
 18 -8 0 526.859 36.9675 2
 18 -8 0 557.745 35.8414 3
 18 -8 0 515.537 36.4063 1
 -18 8 0 562.74 35.8404 3
 -18 8 0 620.454 36.1487 4
 18 8 0 594.942 36.6238 1
 18 8 0 527.001 35.8594 3
 18 8 0 559.166 35.8053 4
 -18 8 0 590.873 36.5206 1
 18 8 0 536.08 36.1889 2
 -18 8 0 521.482 36.9178 2
 -20 -8 0 181.226 11.7757 4
 20 -8 0 186.567 11.7795 3
 -20 -8 0 167.155 11.7924 3
 -20 -8 0 195.674 12.6795 1
 20 -8 0 166.82 12.9533 2
 20 -8 0 176.54 12.4251 1
 20 8 0 177.567 12.5301 1
 20 8 0 186.108 11.8084 3
 -20 8 0 187.67 12.4612 1
 -20 8 0 159.816 12.8469 2
 -20 8 0 175.604 11.7558 3
 -20 8 0 207.362 12.1414 4
 -22 -8 0 3.03656 1.27688 1
 -22 -8 0 2.63298 1.11246 2
 22 -8 0 2.90489 0.65828 3
 22 -8 0 2.17253 1.54841 2
 22 -8 0 1.55501 0.87962 4
 -22 -8 0 3.6789 0.71277 4
 22 -8 0 1.58653 1.0815 1
 -22 -8 0 2.79289 0.68473 3
 -22 8 0 3.83661 0.66812 3
 -22 8 0 2.22729 0.91133 4
 -22 8 0 2.31008 1.49748 2
 22 8 0 2.90069 0.65191 3
 22 8 0 3.84257 1.41279 1
 22 8 0 2.53484 0.56068 4
 -22 8 0 1.89006 1.07297 1
 24 -8 0 44.1515 4.0291 1
 -24 -8 0 45.5874 3.3554 3
 24 -8 0 53.2987 4.90737 2
 24 -8 0 44.4657 3.29768 3
 -24 -8 0 52.1774 4.30001 1
 -24 -8 0 47.3401 3.37091 4
 -24 -8 0 50.2871 4.06109 2
 24 8 0 45.5248 4.17607 1
 24 8 0 49.2285 3.35915 3
 -24 8 0 47.5997 4.65903 2
 -24 8 0 42.8083 3.27551 3
 24 8 0 46.636 3.94582 2
 -24 8 0 49.6985 4.0871 1
 -24 8 0 45.6669 3.6405 4
 24 8 0 46.7858 3.34757 4
 -26 -8 0 72.4954 4.92793 4
 26 -8 0 76.1302 4.86049 3
 -26 -8 0 69.2656 5.74918 1
 -26 -8 0 67.5742 4.8798 3
 26 -8 0 75.732 6.56217 2
 26 -8 0 76.3917 5.69207 1
 -26 -8 0 75.2248 5.66254 2
 26 8 0 66.1708 4.87644 4
 26 8 0 57.0087 5.51953 1
 26 8 0 71.1922 4.88295 3
 -26 8 0 82.557 6.55065 2
 -26 8 0 64.8734 5.18503 4
 26 8 0 69.9879 5.56705 2
 -26 8 0 73.9948 5.63315 1
 -26 8 0 72.6671 4.82447 3
 -28 -8 0 93.0066 7.16163 2
 28 -8 0 99.4462 7.17206 1
 28 -8 0 87.3985 6.26985 3
 -28 -8 0 88.2965 6.33105 3
 -28 -8 0 88.5478 6.38475 4
 -28 -8 0 95.6088 7.28611 1
 28 8 0 93.8341 6.32957 3
 -28 8 0 98.536 6.2942 3
 28 8 0 88.6838 6.35863 4
 -28 8 0 102.25 7.1549 1
 28 8 0 96.3045 7.27197 1
 28 8 0 108.607 7.28385 2
 -30 -8 0 22.9372 1.94032 3
 -30 -8 0 20.4418 2.0102 4
 -30 -8 0 20.7354 2.97468 1
 -30 -8 0 26.1569 3.16784 2
 30 -8 0 31.5823 4.47502 2
 30 -8 0 22.2347 2.8857 1
 30 -8 0 22.1341 1.85945 3
 -30 8 0 28.1372 4.27699 2
 30 8 0 22.923 3.16202 1
 30 8 0 24.9124 3.06971 2
 -30 8 0 22.0809 2.36124 4
 -30 8 0 19.9802 1.8098 3
 -30 8 0 21.0343 2.82605 1
 30 8 0 19.5666 1.96831 4
 30 8 0 21.7675 1.90278 3
 32 -8 0 7.82874 1.08115 3
 -32 -8 0 7.72677 1.97491 2
 -32 -8 0 9.50777 1.32696 4
 32 -8 0 11.1994 2.08352 1
 -32 -8 0 7.96725 2.01348 1
 32 -8 0 8.27253 2.68069 2
 -32 -8 0 7.11863 1.12748 3
 -32 8 0 6.25716 0.95621 3
 32 8 0 7.63783 1.90411 1
 -32 8 0 9.97975 2.00723 1
 32 8 0 8.75206 1.15533 3
 32 8 0 6.66589 1.17636 4
 -32 8 0 6.76619 2.32039 2
 -32 8 0 6.0205 1.37961 4
 32 8 0 8.96249 2.08049 2
 34 -8 0 21.7947 1.93368 3
 34 -8 0 25.7384 3.20714 1
 -34 -8 0 24.73 2.21267 4
 -34 -8 0 23.6508 3.21074 1
 -34 -8 0 25.1153 3.25661 2
 34 -8 0 19.2683 3.66139 2
 -34 -8 0 21.3235 2.00336 3
 34 8 0 21.4377 3.09546 1
 -34 8 0 25.8233 3.21751 1
 -34 8 0 20.3289 2.33484 4
 -34 8 0 21.6724 1.89982 3
 34 8 0 20.9907 1.95327 3
 34 8 0 21.5305 2.14586 4
 34 8 0 26.4348 3.44685 2
 -34 8 0 25.6701 3.96788 2
 -36 -8 0 19.9931 2.11802 4
 36 -8 0 17.0614 2.8505 1
 36 -8 0 22.6406 1.89262 3
 -36 -8 0 24.4092 3.34162 1
 -36 -8 0 18.3691 3.02401 2
 36 -8 0 25.5154 4.08282 2
 36 8 0 18.1276 2.08913 4
 -36 8 0 19.7912 2.40575 4
 -36 8 0 20.5088 1.8342 3
 -36 8 0 22.0564 2.98457 1
 36 8 0 19.9544 3.16756 2
 36 8 0 17.9018 2.90421 1
 36 8 0 20.6852 1.91948 3
 -36 8 0 23.535 4.05761 2
 -3 -9 0 50.8418 3.49056 4
 -3 -9 0 54.0105 3.8867 2
 3 -9 0 50.1396 4.10474 1
 3 -9 0 43.8901 3.99008 2
 3 -9 0 50.311 3.56381 4
 3 -9 0 50.5305 3.51143 3
 3 9 0 52.0429 4.17016 1
 -3 9 0 51.2099 4.12312 1
 -3 9 0 48.8022 4.03341 2
 -3 9 0 48.6348 3.54792 4
 3 9 0 52.8842 4.09365 1
 3 9 0 58.6561 3.53618 3
 -3 9 0 52.2812 3.53084 3
 3 9 0 51.4782 3.52789 3
 5 -9 0 34.7542 3.35194 1
 -5 -9 0 39.4575 2.81434 3
 -5 -9 0 38.9824 3.38661 1
 -5 -9 0 34.9228 3.07335 2
 5 -9 0 45.5338 2.95508 4
 5 -9 0 37.2066 2.82026 3
 5 -9 0 36.8438 3.42586 2
 -5 9 0 43.6156 2.85123 3
 5 9 0 41.4923 3.42767 1
 5 9 0 44.8076 2.78934 4
 -5 9 0 40.1685 3.49484 2
 5 9 0 41.2828 3.12057 2
 -5 9 0 39.7239 3.43203 1
 5 9 0 40.1862 2.81977 3
 -5 9 0 37.8611 2.91414 4
 -7 -9 0 384.842 24.7717 3
 -7 -9 0 369.806 24.7004 4
 7 -9 0 407.071 24.784 3
 7 -9 0 371.708 25.4992 2
 7 -9 0 412.009 25.423 1
 -7 -9 0 359.22 25.3268 1
 7 -9 0 373.812 24.8782 4
 -7 -9 0 344.371 24.9743 2
 -7 9 0 412.395 24.896 4
 7 9 0 430.722 25.4662 1
 -7 9 0 392.858 25.3824 1
 7 9 0 395.646 24.7073 4
 7 9 0 384.129 24.7715 3
 -7 9 0 394.881 24.7732 3
 7 9 0 379.904 25.0053 2
 -7 9 0 376.133 25.4782 2
 9 -9 0 211.771 15.2599 2
 -9 -9 0 223.163 14.7107 2
 9 -9 0 221.714 15.0697 1
 -9 -9 0 221.452 15.1112 1
 9 -9 0 226.217 14.6331 4
 -9 -9 0 198.905 14.4618 3
 -9 -9 0 229.765 14.409 4
 9 -9 0 260.794 14.5146 3
 -9 9 0 246.225 15.1636 1
 9 9 0 228.593 14.7089 2
 9 9 0 219.309 14.483 3
 -9 9 0 222.988 14.6178 4
 9 9 0 225.023 14.4016 4
 9 9 0 219.057 15.1054 1
 -9 9 0 223.56 15.3241 2
 -9 9 0 210.058 14.4595 3
 -11 -9 0 336.923 21.867 4
 -11 -9 0 360.702 21.976 3
 -11 -9 0 359.746 22.6544 1
 11 -9 0 338.071 22.5575 1
 -11 -9 0 342.358 22.1868 2
 11 -9 0 325.351 22.8401 2
 11 -9 0 340.367 21.9433 3
 11 9 0 343.466 21.9599 3
 -11 9 0 353.03 21.9548 3
 -11 9 0 315.708 22.7645 2
 11 9 0 348.53 21.8642 4
 -11 9 0 346.189 22.5844 1
 11 9 0 335.257 22.156 2
 11 9 0 337.217 22.608 1
 -11 9 0 335.96 22.1013 4
 -13 -9 0 3.59804 1.14181 1
 13 -9 0 4.50198 1.26706 1
 13 -9 0 5.1816 0.77284 3
 13 -9 0 4.04102 1.47999 2
 -13 -9 0 6.17733 0.67845 4
 13 -9 0 5.54658 0.97136 4
 -13 -9 0 4.2416 0.70723 3
 -13 -9 0 5.92797 1.03631 2
 13 9 0 6.62431 1.47082 1
 13 9 0 7.36325 0.72194 4
 -13 9 0 5.9567 0.79532 3
 13 9 0 6.02594 0.83534 3
 -13 9 0 3.40771 1.15904 1
 13 9 0 6.61021 1.08874 2
 -15 -9 0 171.319 11.2238 4
 -15 -9 0 179.392 12.0915 1
 15 -9 0 177.943 11.5452 4
 -15 -9 0 177.639 11.6159 2
 -15 -9 0 176.163 11.337 3
 15 -9 0 186.464 11.3173 3
 15 -9 0 154.44 11.8611 1
 15 9 0 180.375 12.0643 1
 -15 9 0 176.154 11.2973 3
 -15 9 0 157.37 12.2475 2
 -15 9 0 161.896 11.493 4
 15 9 0 174.301 11.2196 4
 15 9 0 161.698 11.3037 3
 15 9 0 185.714 11.5917 2
 -15 9 0 182.954 11.9942 1
 17 -9 0 91.0417 6.70518 1
 -17 -9 0 85.8609 6.30866 2
 17 -9 0 94.6883 5.99528 3
 -17 -9 0 88.048 6.00032 3
 17 -9 0 110.214 7.47442 2
 -17 -9 0 91.5582 6.79493 1
 17 -9 0 78.2187 6.18538 4
 17 9 0 81.5494 5.98055 3
 -17 9 0 94.7825 7.17179 2
 -17 9 0 77.5432 6.1646 4
 17 9 0 93.6831 6.77582 1
 17 9 0 95.1875 6.33598 2
 -17 9 0 101.098 6.74804 1
 17 9 0 94.0878 5.91916 4
 -17 9 0 89.3338 5.97153 3
 19 -9 0 125.061 8.62693 4
 -19 -9 0 139.892 9.2704 1
 19 -9 0 130.906 8.3467 3
 19 -9 0 117.337 9.52044 2
 -19 -9 0 131.51 8.38206 3
 19 -9 0 122.199 9.02481 1
 -19 9 0 132.809 8.34368 3
 19 9 0 123.294 8.27739 4
 -19 9 0 118.577 9.51103 2
 19 9 0 110.526 8.32382 3
 -19 9 0 134.6 9.10777 1
 19 9 0 128.063 8.71534 2
 19 9 0 146.181 9.26775 1
 -19 9 0 121.065 8.59103 4
 -21 -9 0 13.1489 1.30286 4
 -21 -9 0 13.9809 2.13892 1
 -21 -9 0 13.5767 1.38269 3
 21 -9 0 14.8465 1.33776 3
 21 -9 0 17.2672 1.73441 4
 21 -9 0 20.9951 2.56039 1
 21 -9 0 23.8907 3.48351 2
 -21 9 0 10.2632 1.52074 4
 21 9 0 12.0388 1.32258 3
 21 9 0 11.8661 2.0509 1
 -21 9 0 15.1867 2.79264 2
 -21 9 0 14.8323 1.31772 3
 -21 9 0 12.5328 1.99275 1
 23 -9 0 14.927 2.93057 2
 -23 -9 0 15.618 2.52758 1
 23 -9 0 16.9183 2.44406 1
 23 -9 0 17.7585 1.50602 3
 -23 -9 0 15.3735 1.51959 3
 -23 -9 0 19.2197 2.29591 2
 -23 -9 0 17.2786 1.5295 4
 23 9 0 16.2263 1.46245 4
 -23 9 0 20.1991 3.18242 2
 -23 9 0 18.7141 2.42967 1
 -23 9 0 18.8572 1.95707 4
 23 9 0 14.2971 1.49308 3
 -23 9 0 15.1622 1.46354 3
 23 9 0 19.1575 2.68456 1
 -25 -9 0 55.9623 4.81505 2
 -25 -9 0 67.6006 5.26811 1
 25 -9 0 61.7035 4.17106 3
 -25 -9 0 55.1842 4.18535 4
 25 -9 0 63.8674 5.79179 2
 25 -9 0 55.0949 4.91104 1
 -25 -9 0 62.7316 4.22742 3
 25 9 0 60.8005 4.19245 4
 25 9 0 59.7373 5.07957 1
 -25 9 0 58.6179 4.1432 3
 25 9 0 66.3987 4.90653 2
 -25 9 0 69.1571 5.82909 2
 -25 9 0 58.2079 4.52717 4
 25 9 0 55.2807 4.16892 3
 -25 9 0 63.5659 5.01452 1
 27 -9 0 52.3287 3.64198 3
 -27 -9 0 46.6999 3.6797 3
 -27 -9 0 54.7119 4.4544 2
 -27 -9 0 51.7499 3.72025 4
 -27 -9 0 55.102 4.74704 1
 27 -9 0 47.0131 4.43211 1
 27 9 0 51.6791 4.39526 2
 27 9 0 52.803 4.64648 1
 -27 9 0 49.9942 3.62116 3
 -27 9 0 54.2819 4.49429 1
 27 9 0 49.7537 3.66325 3
 27 9 0 52.3612 3.68263 4
 -29 -9 0 8.5794 2.06241 1
 -29 -9 0 6.09821 1.67141 2
 -29 -9 0 6.86318 1.0954 4
 29 -9 0 6.7706 1.72032 1
 29 -9 0 8.13558 2.54816 2
 -29 -9 0 5.01772 0.92536 3
 29 -9 0 4.42936 0.84297 3
 29 9 0 8.25502 1.80398 2
 -29 9 0 6.50342 0.92837 3
 29 9 0 4.90383 1.71991 1
 29 9 0 6.42831 1.00552 4
 -29 9 0 9.20323 2.53841 2
 -29 9 0 3.60604 1.13473 4
 29 9 0 5.90327 0.93864 3
 -29 9 0 5.01916 1.59531 1
 -31 -9 0 5.70012 1.77432 1
 31 -9 0 3.98109 0.80599 3
 31 -9 0 5.63101 2.46157 2
 -31 -9 0 4.48789 1.70802 2
 -31 -9 0 3.76305 0.87891 3
 31 -9 0 5.20628 1.64158 1
 -31 -9 0 4.57804 1.01063 4
 -31 9 0 4.27394 0.83624 3
 31 9 0 4.76411 1.68089 2
 31 9 0 4.87793 0.97293 4
 31 9 0 5.02837 1.72229 1
 -31 9 0 4.43096 2.01646 2
 -31 9 0 4.64606 1.54915 1
 -31 9 0 5.54918 1.2648 4
 31 9 0 4.83537 0.92973 3
 33 -9 0 8.36482 2.77313 2
 -33 -9 0 9.79162 1.33683 4
 -33 -9 0 9.08633 2.17766 1
 33 -9 0 6.30711 1.02949 3
 33 -9 0 8.41081 1.88941 1
 -33 -9 0 7.2745 1.1627 3
 -33 -9 0 8.61595 2.09346 2
 -33 9 0 9.62989 1.14564 3
 33 9 0 8.76768 2.08191 2
 -33 9 0 7.19511 1.89811 1
 33 9 0 7.69663 1.12511 3
 33 9 0 7.32425 1.96569 1
 33 9 0 9.33032 1.30609 4
 -33 9 0 8.59344 1.72443 4
 -33 9 0 9.85291 2.64534 2
 35 -9 0 8.91546 1.2279 3
 35 -9 0 16.5862 3.46227 2
 35 -9 0 11.3742 2.26527 1
 -35 -9 0 11.8333 2.41691 1
 -35 -9 0 13.5628 1.57651 4
 -35 -9 0 13.7335 2.54784 2
 -35 9 0 10.8203 2.19237 1
 35 9 0 11.635 1.37013 3
 35 9 0 10.9393 1.50821 4
 35 9 0 12.9113 2.47594 1
 -35 9 0 12.2592 2.99535 2
 35 9 0 15.3576 2.66407 2
 -35 9 0 12.0963 1.33532 3
 -35 9 0 8.60805 1.6612 4
 0 -10 0 759.062 45.2208 2
 0 -10 0 736.156 44.7119 4
 0 -10 0 667.896 45.1718 2
 0 -10 0 751.147 44.7066 4
 0 10 0 742.513 44.6827 3
 0 10 0 618.74 45.1773 1
 0 10 0 652.194 45.3097 1
 0 10 0 658.066 44.6778 3
 2 -10 0 586.765 37.5546 4
 2 -10 0 619.743 37.5269 3
 2 -10 0 563.484 38.0828 2
 -2 -10 0 535.897 37.8638 2
 -2 -10 0 607.888 37.5007 4
 -2 10 0 525.978 38.0861 1
 2 10 0 548.806 37.4868 3
 2 10 0 627.053 38.191 1
 -2 10 0 586.667 37.5181 3
 -2 10 0 615.738 37.5584 4
 -2 10 0 574.944 38.0602 2
 2 10 0 613.662 37.5355 3
 2 10 0 619.485 38.2583 1
 -4 -10 0 0.50532 0.40223 4
 -4 -10 0 -0.0088 0.17419 2
 -4 -10 0 -0.0277 0.06928 4
 4 -10 0 0.44278 0.43607 3
 -4 -10 0 0.43358 0.58148 2
 4 -10 0 0.34376 0.78922 1
 4 -10 0 0.46748 0.46377 4
 4 -10 0 0.69759 0.86289 2
 -4 10 0 -0.2232 0.36632 3
 -4 10 0 0.0182 0.41952 4
 4 10 0 -0.4179 0.62648 1
 -4 10 0 0.12403 0.76657 2
 4 10 0 0.6812 0.46794 3
 -4 10 0 0.17691 0.78157 1
 -6 -10 0 192.756 13.41 2
 6 -10 0 189.667 13.0937 3
 6 -10 0 208.082 13.9101 2
 6 -10 0 175.818 13.6706 1
 -6 -10 0 212.504 13.1244 3
 6 -10 0 209.272 13.2271 4
 -6 -10 0 195.967 13.7266 1
 -6 10 0 193.101 13.7341 1
 6 10 0 210.273 13.4351 2
 6 10 0 217.5 13.1301 3
 6 10 0 217.068 13.8206 1
 -6 10 0 196.386 13.8352 2
 6 10 0 196.507 13.0434 4
 -6 10 0 209.624 13.1234 3
 -6 10 0 203.933 13.2095 4
 8 -10 0 732.287 46.802 2
 -8 -10 0 694.189 45.9194 3
 8 -10 0 664.009 46.5207 1
 -8 -10 0 669.287 46.175 2
 8 -10 0 765.731 46.0795 4
 8 -10 0 637.144 45.8942 3
 -8 -10 0 684.405 46.5552 1
 8 10 0 731.809 45.9258 3
 8 10 0 696.82 46.5755 1
 -8 10 0 776.471 46.6683 1
 -8 10 0 763.065 46.0592 4
 8 10 0 705.187 46.1802 2
 -8 10 0 776.857 46.8293 2
 8 10 0 777.423 45.8618 4
 -8 10 0 720.736 45.9268 3
 10 -10 0 367.01 25.717 3
 -10 -10 0 385.842 26.4247 1
 -10 -10 0 396.443 25.7528 3
 10 -10 0 404.791 26.7027 2
 10 -10 0 383.664 26.3731 1
 -10 -10 0 399.304 26.0065 2
 10 -10 0 471.46 25.9865 4
 -10 10 0 375.488 25.7206 3
 -10 10 0 425.567 26.4653 1
 -10 10 0 377.039 26.5795 2
 10 10 0 433.844 25.6678 4
 10 10 0 459.799 26.5793 1
 10 10 0 410.325 25.9956 2
 10 10 0 373.83 25.7349 3
 -10 10 0 368.529 25.8579 4
 -12 -10 0 55.5517 3.65546 4
 -12 -10 0 52.6792 3.75299 3
 12 -10 0 55.4006 3.74051 3
 -12 -10 0 54.6791 4.01443 2
 -12 -10 0 55.1113 4.51402 1
 12 -10 0 51.4671 4.40962 1
 12 10 0 52.1675 4.44816 1
 12 10 0 53.108 3.73872 3
 12 10 0 61.5241 3.65912 4
 -12 10 0 53.3843 4.43887 1
 -12 10 0 46.9823 3.87821 4
 12 10 0 52.9613 3.97124 2
 -12 10 0 45.3342 4.55133 2
 -12 10 0 54.8935 3.74473 3
 14 -10 0 0.18303 0.9013 1
 14 -10 0 -0.2495 0.4081 3
 -14 -10 0 0.77592 0.91811 1
 -14 -10 0 -0.1007 0.46204 3
 -14 -10 0 0.38964 0.66834 2
 14 -10 0 -0.5381 1.12463 2
 -14 -10 0 0.00473 0.24013 4
 14 -10 0 0.94197 0.71722 4
 -14 10 0 -0.0427 0.87202 1
 -14 10 0 0.00569 0.3234 2
 -14 10 0 0.20273 0.47892 3
 -14 10 0 0.00443 0.10728 4
 14 10 0 0.11619 0.56237 2
 14 10 0 -0.3679 0.74872 1
 14 10 0 0.16207 0.35369 4
 14 10 0 -0.0247 0.39462 3
 -16 -10 0 236.833 16.9754 1
 16 -10 0 231.04 17.293 2
 16 -10 0 236.465 16.1837 3
 -16 -10 0 270.092 16.5611 2
 16 -10 0 268.564 16.4812 4
 16 -10 0 276.715 17.0198 1
 -16 -10 0 241.045 16.2186 3
 16 10 0 256.549 17.0223 1
 -16 10 0 261.193 16.2005 3
 16 10 0 234.036 16.0928 4
 16 10 0 270.644 16.5132 2
 -16 10 0 262.754 17.4008 2
 -16 10 0 237.537 16.3981 4
 16 10 0 225.611 16.1906 3
 -16 10 0 268.525 16.9834 1
 -18 -10 0 318.987 20.424 2
 18 -10 0 365.687 20.4074 4
 -18 -10 0 306.627 20.8952 1
 18 -10 0 377.761 21.6419 2
 18 -10 0 307.499 20.0348 3
 -18 -10 0 274.387 20.032 3
 18 -10 0 304.57 20.7536 1
 -18 10 0 320.405 20.7997 1
 -18 10 0 315.09 20.0374 3
 18 10 0 305.884 20.0575 3
 -18 10 0 325.872 20.3071 4
 -18 10 0 299.705 21.2144 2
 18 10 0 285.834 19.9377 4
 18 10 0 274.844 20.7465 1
 -20 -10 0 107.086 7.69197 3
 20 -10 0 120.816 7.69631 3
 -20 -10 0 100.546 8.46284 1
 20 -10 0 121.456 8.51305 1
 20 -10 0 99.8503 8.05148 4
 20 -10 0 102.197 8.89177 2
 20 10 0 123.614 8.11077 2
 20 10 0 111.324 8.49567 1
 -20 10 0 132.651 8.02975 4
 -20 10 0 117.353 7.67081 3
 20 10 0 117.329 7.70535 3
 -20 10 0 124.502 8.52359 1
 -20 10 0 128.73 9.11165 2
 20 10 0 113.785 7.59413 4
 -22 -10 0 0.76825 0.59521 3
 22 -10 0 -0.3968 0.46959 3
 -22 -10 0 -0.0068 0.2781 2
 22 -10 0 0.08952 1.02581 1
 -22 -10 0 -0.1711 1.05599 1
 -22 -10 0 -0.187 0.50608 4
 22 -10 0 -0.7057 1.32496 2
 -22 10 0 1.84526 1.48077 2
 -22 10 0 -0.0096 0.38328 3
 22 10 0 -0.0058 0.26822 2
 -22 10 0 1.07124 0.88144 4
 22 10 0 0.0053 1.01134 1
 22 10 0 -0.0693 0.54496 3
 -22 10 0 0.49724 1.00614 1
 22 10 0 -0.0063 0.10594 4
 -24 -10 0 23.065 3.07131 1
 -24 -10 0 24.2384 2.49172 2
 -24 -10 0 21.3822 1.84634 4
 -24 -10 0 21.1241 1.88211 3
 24 -10 0 22.4782 2.89024 1
 24 -10 0 22.945 1.86351 3
 24 -10 0 30.1421 4.18649 2
 24 10 0 24.0141 2.44243 2
 -24 10 0 22.4851 2.28424 4
 24 10 0 24.2313 1.90094 3
 -24 10 0 20.6976 1.82751 3
 24 10 0 25.0869 3.15899 1
 24 10 0 18.6049 1.76484 4
 -24 10 0 24.51 3.67733 2
 -24 10 0 20.1662 2.70785 1
 -26 -10 0 41.6423 3.15358 3
 -26 -10 0 42.9822 3.80952 2
 26 -10 0 47.9043 4.0827 1
 -26 -10 0 39.6052 3.12097 4
 26 -10 0 38.9887 3.0876 3
 -26 -10 0 46.9176 4.23117 1
 26 10 0 44.5536 3.16047 3
 26 10 0 40.5747 4.08152 1
 26 10 0 41.2715 3.08997 4
 -26 10 0 43.5412 3.1031 3
 26 10 0 47.3206 3.81885 2
 -26 10 0 44.9135 4.00816 1
 -28 -10 0 56.7308 3.98286 4
 -28 -10 0 60.6869 3.99534 3
 28 -10 0 55.4669 5.57978 2
 -28 -10 0 62.0632 4.78618 2
 -28 -10 0 53.6143 4.97696 1
 28 -10 0 53.0421 3.90642 3
 28 -10 0 50.7933 4.73846 1
 -28 10 0 56.91 4.80944 1
 28 10 0 50.0776 3.92501 3
 28 10 0 60.865 5.0372 1
 28 10 0 61.1343 4.73016 2
 -28 10 0 52.9664 3.88082 3
 28 10 0 50.8445 3.88511 4
 -28 10 0 54.7509 4.28739 4
 -28 10 0 54.6244 5.44108 2
 30 -10 0 14.3524 2.46069 1
 -30 -10 0 18.9374 1.78503 4
 30 -10 0 20.7067 3.78867 2
 30 -10 0 16.4151 1.62663 3
 -30 -10 0 17.8677 2.5411 2
 -30 -10 0 17.5333 2.80421 1
 -30 -10 0 15.65 1.63636 3
 30 10 0 16.4958 2.66481 1
 -30 10 0 17.4701 2.6421 1
 -30 10 0 16.3453 3.13309 2
 30 10 0 14.5727 1.6481 4
 -30 10 0 14.2053 1.98345 4
 -30 10 0 18.1643 1.58942 3
 30 10 0 19.57 1.73955 3
 30 10 0 20.708 2.72848 2
 -32 -10 0 1.28052 1.31177 2
 -32 -10 0 1.55391 1.45227 1
 32 -10 0 0.47106 1.23221 1
 -32 -10 0 1.43095 0.80666 4
 32 -10 0 1.84394 0.71248 3
 32 -10 0 0.74313 1.7792 2
 -32 10 0 1.28099 0.65668 3
 -32 10 0 1.02127 1.59133 2
 32 10 0 0.71748 1.35272 1
 -32 10 0 2.61645 1.3656 1
 -32 10 0 1.62156 1.0753 4
 32 10 0 2.06843 1.47225 2
 32 10 0 1.31085 0.7664 4
 32 10 0 0.98922 0.70706 3
 -34 -10 0 18.9801 1.87195 4
 34 -10 0 13.6795 3.27269 2
 -34 -10 0 20.5222 3.07981 1
 -34 -10 0 16.3166 2.71964 2
 34 -10 0 17.3483 1.70002 3
 34 -10 0 12.0701 2.43663 1
 34 10 0 17.2767 1.76273 3
 -34 10 0 21.2532 2.93046 1
 34 10 0 17.3322 1.81728 4
 -34 10 0 19.955 2.43796 4
 34 10 0 20.3182 3.17963 1
 34 10 0 22.9601 3.118 2
 -34 10 0 16.3162 1.64926 3
 -34 10 0 15.7029 3.37188 2
 -1 -11 0 516.936 32.8199 4
 1 -11 0 554.732 32.8536 4
 1 -11 0 530.814 33.3911 2
 -1 -11 0 537.513 33.352 2
 -1 -11 0 493.635 33.3212 2
 -1 -11 0 504.091 32.8079 4
 1 -11 0 549.833 32.8697 4
 1 -11 0 528.311 33.4587 2
 -1 11 0 469.868 32.7757 3
 1 11 0 505.044 32.8233 3
 -1 11 0 509.044 33.5416 1
 -1 11 0 446.43 33.3537 1
 -1 11 0 511.997 32.8189 3
 3 -11 0 113.084 7.52651 4
 -3 -11 0 113.237 7.92729 2
 3 -11 0 120.824 8.20237 2
 -3 -11 0 114.03 7.45686 4
 -3 -11 0 107.78 7.44024 4
 3 -11 0 126.642 7.50426 3
 3 -11 0 127.758 8.32107 1
 3 11 0 106.386 7.46715 3
 3 11 0 123.179 8.3305 1
 3 11 0 106.515 8.09732 1
 -3 11 0 111.291 8.18807 1
 -3 11 0 106.096 7.4546 3
 -3 11 0 114.059 7.53114 4
 3 11 0 106.056 7.44824 3
 -3 11 0 110.405 8.09301 2
 5 -11 0 25.8463 2.09772 4
 -5 -11 0 28.1922 1.92014 4
 5 -11 0 25.0935 1.97472 3
 5 -11 0 23.2914 2.64947 1
 5 -11 0 22.9192 2.68609 2
 -5 11 0 25.6806 2.03229 4
 5 11 0 20.5984 2.52689 1
 5 11 0 29.1552 1.99719 3
 -5 11 0 20.612 2.53394 2
 -5 11 0 23.6077 2.65581 1
 -5 11 0 23.0848 1.94697 3
 7 -11 0 202.371 13.8838 1
 7 -11 0 199.589 14.0013 2
 7 -11 0 214.824 13.2908 4
 7 -11 0 211.267 13.1575 3
 -7 -11 0 195.381 13.8229 1
 -7 -11 0 222.078 13.1663 3
 -7 -11 0 206.872 13.0841 4
 -7 11 0 222.827 13.2862 4
 -7 11 0 193.424 13.1272 3
 -7 11 0 166.634 13.7837 2
 7 11 0 198.12 13.4527 2
 7 11 0 172.317 13.0958 3
 7 11 0 211.122 13.9115 1
 -7 11 0 211.483 13.9153 1
 9 -11 0 487.488 33.0983 4
 9 -11 0 591.51 34.0936 2
 -9 -11 0 511.31 33.7143 1
 -9 -11 0 447.504 32.9389 3
 9 -11 0 559.773 32.9991 3
 9 -11 0 526.807 33.735 1
 9 11 0 511.694 32.8882 4
 9 11 0 547.432 33.7809 1
 -9 11 0 517.877 33.1036 4
 -9 11 0 526.381 33.9071 2
 9 11 0 517.127 33.2687 2
 -9 11 0 578.258 33.8397 1
 -9 11 0 487.975 32.961 3
 9 11 0 448.866 32.9398 3
 -11 -11 0 282.023 19.3382 1
 11 -11 0 265.364 19.5209 2
 11 -11 0 328.464 18.5935 3
 11 -11 0 256.863 19.193 1
 -11 -11 0 271.133 18.5483 3
 11 -11 0 291 18.7331 4
 -11 -11 0 273.087 18.8294 2
 -11 11 0 325.502 19.4298 1
 -11 11 0 263.621 19.4386 2
 11 11 0 284.947 18.4571 4
 11 11 0 286.736 18.5644 3
 11 11 0 293.538 18.8369 2
 -11 11 0 300.602 18.5661 3
 -11 11 0 290.722 18.719 4
 11 11 0 289.596 19.3287 1
 13 -11 0 1.19046 0.54542 3
 -13 -11 0 1.66025 0.57756 3
 13 -11 0 1.13401 0.99245 1
 -13 -11 0 2.1091 1.06756 1
 13 -11 0 0.01444 0.37121 2
 -13 -11 0 2.16611 0.83573 2
 -13 11 0 3.01457 0.84517 4
 13 11 0 2.96843 0.49924 4
 13 11 0 2.41968 0.62457 3
 -13 11 0 2.62645 1.22159 1
 -13 11 0 1.60554 0.5898 3
 13 11 0 1.97126 0.71253 2
 13 11 0 0.76633 1.01301 1
 -13 11 0 3.07613 1.40389 2
 -15 -11 0 151.009 10.2069 3
 15 -11 0 158.138 10.456 4
 -15 -11 0 159.03 10.5319 2
 15 -11 0 148.135 10.927 1
 -15 -11 0 136.611 10.9189 1
 15 -11 0 157.212 10.202 3
 15 -11 0 169.778 11.5611 2
 15 11 0 165.94 10.2395 3
 15 11 0 158.085 10.4787 2
 15 11 0 140.521 10.9439 1
 -15 11 0 159.724 10.2077 3
 -15 11 0 155.894 10.9846 1
 -17 -11 0 214.759 13.2525 3
 -17 -11 0 197.444 13.5305 2
 -17 -11 0 198.848 14.0822 1
 17 -11 0 256.485 14.8778 2
 17 -11 0 190.422 13.1869 3
 17 -11 0 198.07 13.9798 1
 17 -11 0 210.814 13.4897 4
 -17 11 0 222.904 14.0945 1
 17 11 0 205.861 14.0871 1
 17 11 0 198.37 13.4869 2
 17 11 0 194.019 13.0912 4
 -17 11 0 190.513 14.3413 2
 -17 11 0 198.952 13.435 4
 17 11 0 192.176 13.2123 3
 -17 11 0 205.35 13.1977 3
 19 -11 0 43.6872 2.99078 3
 19 -11 0 37.9075 4.33669 2
 -19 -11 0 41.9809 3.03101 3
 19 -11 0 46.1856 3.90135 1
 -19 -11 0 36.4996 3.83951 1
 19 11 0 37.3823 2.8554 4
 -19 11 0 42.7326 2.9765 3
 -19 11 0 44.4384 3.86856 1
 -19 11 0 44.3132 4.28329 2
 -19 11 0 37.5556 3.21512 4
 19 11 0 40.5386 3.30153 2
 19 11 0 40.9193 3.88097 1
 19 11 0 40.1301 3.00574 3
 -21 -11 0 17.2435 1.71231 3
 21 -11 0 17.3977 1.64522 3
 21 -11 0 21.4141 3.42864 2
 -21 -11 0 17.2679 1.58783 4
 -21 -11 0 19.6334 2.68488 1
 21 -11 0 24.3357 2.94097 1
 21 11 0 20.199 1.73602 3
 -21 11 0 19.8069 1.69813 3
 -21 11 0 24.8211 3.60189 2
 21 11 0 26.0702 3.15609 1
 -21 11 0 19.7382 2.7204 1
 -21 11 0 20.8761 2.12132 4
 23 -11 0 11.349 2.75056 2
 -23 -11 0 9.02911 1.66162 2
 -23 -11 0 9.35204 1.96507 1
 -23 -11 0 8.74604 1.1409 3
 -23 -11 0 9.98395 1.11181 4
 23 -11 0 9.0526 1.89504 1
 23 -11 0 7.18907 1.07234 3
 -23 11 0 10.8929 1.16981 3
 23 11 0 8.85541 1.17493 3
 -23 11 0 12.8845 2.27157 1
 23 11 0 6.53666 1.82609 1
 25 -11 0 92.9678 6.01044 3
 -25 -11 0 97.6984 7.17503 1
 25 -11 0 93.5878 6.98027 1
 -25 -11 0 81.9651 5.94463 4
 -25 -11 0 90.8199 6.62073 2
 -25 -11 0 81.6686 6.00265 3
 25 11 0 90.7859 6.02578 3
 25 11 0 87.5908 6.98874 1
 -25 11 0 90.5469 7.59434 2
 25 11 0 83.7987 5.91665 4
 -25 11 0 88.6003 6.84873 1
 25 11 0 96.2784 6.5916 2
 -25 11 0 84.7929 5.95724 3
 27 -11 0 41.8819 4.01597 1
 -27 -11 0 41.7352 4.1501 1
 -27 -11 0 38.1295 2.98487 4
 -27 -11 0 41.5503 3.706 2
 27 -11 0 38.2392 4.57989 2
 27 -11 0 40.6301 3.00561 3
 -27 -11 0 38.6328 3.05185 3
 27 11 0 45.864 3.73844 2
 -27 11 0 43.4731 3.97046 1
 -27 11 0 38.9435 4.55901 2
 -27 11 0 38.2279 3.41089 4
 -27 11 0 41.2642 2.97777 3
 27 11 0 43.228 4.15037 1
 27 11 0 40.8905 3.05549 3
 27 11 0 36.067 2.95086 4
 -29 -11 0 4.0561 0.8588 4
 29 -11 0 3.9041 0.85859 3
 -29 -11 0 1.34908 1.41404 1
 29 -11 0 2.95647 2.01076 2
 29 -11 0 2.71562 1.49273 1
 -29 -11 0 2.51838 1.19584 2
 -29 11 0 3.83236 1.49756 1
 -29 11 0 3.49629 1.14209 4
 29 11 0 2.9235 1.54706 1
 -29 11 0 3.15705 0.79481 3
 29 11 0 1.223 0.70929 3
 29 11 0 3.66322 1.43421 2
 29 11 0 2.56211 0.77808 4
 -29 11 0 5.22885 2.10755 2
 31 -11 0 0.98516 1.28543 1
 31 -11 0 2.32565 0.7765 3
 -31 -11 0 2.5298 1.32722 2
 31 -11 0 3.55123 2.24782 2
 -31 -11 0 1.27974 1.40111 1
 -31 -11 0 1.69706 0.77115 4
 -31 11 0 2.65084 1.85867 2
 -31 11 0 2.41336 1.41089 1
 31 11 0 2.01193 1.51175 1
 31 11 0 2.82933 0.81423 4
 31 11 0 2.52561 1.36867 2
 -31 11 0 1.71139 0.67661 3
 -31 11 0 1.96155 1.11429 4
 31 11 0 1.4818 0.79674 3
 33 -11 0 10.7088 3.02505 2
 -33 -11 0 7.78153 1.22447 4
 33 -11 0 7.20245 1.9565 1
 -33 -11 0 8.29528 1.97694 2
 33 -11 0 9.06023 1.20631 3
 -33 -11 0 7.42574 2.09176 1
 33 11 0 9.17272 2.04487 2
 33 11 0 7.12671 1.13505 4
 33 11 0 6.89377 1.16921 3
 33 11 0 7.75312 2.11296 1
 -33 11 0 8.85378 2.54094 2
 -33 11 0 6.64299 1.8739 1
 -33 11 0 7.34381 1.09338 3
 -33 11 0 5.77473 1.44041 4
 0 -12 0 692.525 42.4665 4
 0 -12 0 657.08 43.0024 2
 0 -12 0 655.458 43.0546 2
 0 -12 0 672.501 42.4467 4
 0 12 0 664.089 42.4145 3
 0 12 0 604.304 43.053 1
 0 12 0 680.46 43.2656 1
 0 12 0 674.824 42.4435 3
 2 -12 0 237.608 15.8008 2
 2 -12 0 261.304 15.1538 4
 -2 -12 0 225.254 15.6226 2
 -2 -12 0 225.965 15.0692 4
 2 -12 0 222.319 15.6802 2
 -2 -12 0 235.189 15.6029 2
 2 -12 0 221.202 15.113 4
 -2 -12 0 254.295 15.0967 4
 -2 12 0 214.441 15.7307 1
 -2 12 0 236.313 15.0913 3
 -2 12 0 252.351 15.9765 1
 2 12 0 192.291 15.7231 1
 -2 12 0 259.69 15.1029 3
 2 12 0 226.715 15.0583 3
 2 12 0 203.79 15.6916 1
 -4 -12 0 6.09891 1.25448 2
 4 -12 0 4.98149 0.86963 4
 -4 -12 0 4.45275 1.09326 2
 4 -12 0 4.92816 1.3867 1
 -4 -12 0 6.95793 0.90346 4
 4 -12 0 7.53136 0.94729 3
 -4 -12 0 4.85536 0.7803 4
 4 -12 0 7.86936 1.70635 2
 -4 12 0 4.66629 0.86742 4
 -4 12 0 8.07312 1.78699 2
 4 12 0 6.39438 0.86215 3
 4 12 0 5.26487 1.28841 1
 4 12 0 6.33258 0.90638 3
 -4 12 0 5.74091 0.82471 3
 4 12 0 7.09934 1.65258 1
 -4 12 0 4.99967 1.39877 1
 6 -12 0 61.2371 5.30407 2
 6 -12 0 63.3449 5.28522 1
 6 -12 0 60.9582 4.58908 4
 -6 -12 0 69.9717 4.47412 4
 6 -12 0 71.2756 4.53657 3
 -6 -12 0 66.3673 4.92083 2
 6 12 0 70.1158 4.53645 3
 -6 12 0 61.8004 5.27663 1
 6 12 0 64.6415 5.26367 1
 -6 12 0 70.1132 5.37679 2
 -6 12 0 63.8773 4.59021 4
 -6 12 0 59.8119 4.4922 3
 8 -12 0 126.564 7.45264 3
 -8 -12 0 112.143 7.42154 3
 8 -12 0 118.917 7.58305 4
 8 -12 0 119.309 8.29342 1
 8 -12 0 109.275 8.36468 2
 -8 -12 0 109.455 8.18051 1
 -8 -12 0 108.987 7.33395 4
 -8 12 0 122.33 8.29684 1
 -8 12 0 94.6267 7.47446 4
 -8 12 0 105.243 8.25475 2
 -8 12 0 110.704 7.40702 3
 8 12 0 106.396 8.15278 1
 8 12 0 110.162 7.41008 3
 10 -12 0 283.981 18.4126 3
 -10 -12 0 274.298 18.3229 4
 -10 -12 0 262.774 18.3958 3
 10 -12 0 277.688 18.5725 4
 10 -12 0 300.629 19.2688 1
 -10 -12 0 255.328 19.1236 1
 10 -12 0 304.035 19.5238 2
 -10 12 0 275.663 18.4081 3
 10 12 0 295.77 18.4325 3
 -10 12 0 307.914 18.5992 4
 10 12 0 278.276 19.2271 1
 -10 12 0 311.231 19.5284 2
 -10 12 0 294.473 19.2634 1
 -12 -12 0 70.8228 4.5939 3
 12 -12 0 59.3503 4.5015 3
 12 -12 0 61.7482 5.31394 1
 12 -12 0 70.1192 4.8107 4
 -12 -12 0 63.7516 5.37666 1
 12 -12 0 71.4755 5.80948 2
 12 12 0 63.111 4.8341 2
 -12 12 0 70.9101 4.7883 4
 -12 12 0 61.0951 5.30887 1
 -12 12 0 69.7584 4.56757 3
 12 12 0 67.728 4.44161 4
 12 12 0 64.1894 5.34342 1
 -12 12 0 66.6861 5.65028 2
 12 12 0 60.603 4.51795 3
 14 -12 0 0.75195 1.04644 1
 14 -12 0 -0.0287 0.67191 4
 14 -12 0 -0.1185 0.41515 2
 14 -12 0 0.35854 0.54114 3
 -14 -12 0 -0.0155 0.23284 2
 -14 -12 0 0.38943 0.56872 3
 -14 -12 0 0.00359 0.08107 4
 -14 -12 0 0.76098 1.08132 1
 14 12 0 0.313 0.39574 4
 -14 12 0 -0.0221 0.50858 3
 -14 12 0 0.11586 0.99434 1
 -14 12 0 0.38544 0.8013 4
 14 12 0 0.30521 0.66725 2
 -14 12 0 0.63377 1.28542 2
 14 12 0 0.76829 1.01833 1
 14 12 0 0.85876 0.6179 3
 -16 -12 0 119.902 7.35412 3
 16 -12 0 130.04 8.82314 2
 -16 -12 0 117.315 8.31649 1
 16 -12 0 107.977 7.55417 4
 16 -12 0 106.491 7.29228 3
 16 -12 0 90.763 7.97101 1
 16 12 0 98.7109 7.29637 3
 -16 12 0 107.027 7.52886 4
 -16 12 0 126.332 8.32028 1
 16 12 0 111.337 7.18819 4
 16 12 0 109.036 7.60528 2
 -16 12 0 112.454 8.55398 2
 -16 12 0 108.123 7.30795 3
 16 12 0 103.1 8.14154 1
 18 -12 0 134.878 9.65224 3
 18 -12 0 161.112 10.6493 1
 -18 -12 0 140.151 9.69859 3
 18 -12 0 174.75 11.3989 2
 -18 -12 0 152.341 10.6777 1
 18 12 0 140.438 9.5573 4
 -18 12 0 142.99 10.9549 2
 -18 12 0 143.341 10.5232 1
 -18 12 0 163.734 10.0007 4
 18 12 0 144.565 10.6095 1
 18 12 0 146.167 9.69971 3
 -18 12 0 146.891 9.67476 3
 18 12 0 144.244 9.97728 2
 20 -12 0 49.1492 5.17453 2
 20 -12 0 52.3722 4.62318 1
 -20 -12 0 47.2018 4.63799 1
 20 -12 0 47.2801 3.70725 3
 -20 -12 0 54.0056 3.79003 3
 -20 -12 0 53.7636 3.65167 4
 -20 12 0 56.4575 4.1073 4
 -20 12 0 51.5331 4.60872 1
 -20 12 0 54.959 5.15088 2
 20 12 0 56.2486 4.77428 1
 20 12 0 50.3402 3.7388 3
 -20 12 0 55.7023 3.74476 3
 22 -12 0 12.3741 2.80145 2
 -22 -12 0 11.3691 2.2449 1
 -22 -12 0 9.88791 1.13493 4
 22 -12 0 9.66674 1.19477 3
 -22 -12 0 13.7133 1.40013 3
 22 12 0 9.26391 1.94566 1
 -22 12 0 12.302 1.29906 3
 -22 12 0 10.727 2.133 1
 22 12 0 9.28301 1.18651 3
 24 -12 0 16.8668 2.59097 1
 -24 -12 0 17.9377 2.28939 2
 -24 -12 0 17.7679 1.68169 3
 -24 -12 0 16.4818 1.53427 4
 -24 -12 0 24.2101 3.31637 1
 24 -12 0 19.1417 1.62275 3
 -24 12 0 15.8568 3.23518 2
 24 12 0 14.9393 1.63136 3
 24 12 0 21.3262 3.15514 1
 -24 12 0 19.7545 2.23325 4
 -24 12 0 16.7701 2.6325 1
 24 12 0 13.9741 1.42561 4
 -24 12 0 17.8196 1.60246 3
 -26 -12 0 56.1324 3.95291 4
 26 -12 0 58.1364 3.99668 3
 -26 -12 0 57.7807 5.15011 1
 26 -12 0 55.7204 4.93991 1
 26 -12 0 66.3571 6.04138 2
 -26 -12 0 55.0858 4.57742 2
 26 12 0 55.6601 4.50759 2
 -26 12 0 58.2603 4.94711 1
 -26 12 0 53.8499 4.37467 4
 26 12 0 56.0684 5.05912 1
 -26 12 0 56.0536 5.49667 2
 -26 12 0 56.6295 3.97031 3
 26 12 0 51.9372 3.98871 3
 26 12 0 52.2233 3.88555 4
 28 -12 0 23.924 3.19543 1
 -28 -12 0 25.0045 3.53408 1
 28 -12 0 26.5157 4.12247 2
 28 -12 0 26.3275 2.10706 3
 -28 -12 0 25.7435 2.77429 2
 -28 -12 0 24.4115 2.076 4
 -28 12 0 23.5591 2.55163 4
 -28 12 0 27.6103 4.19886 2
 28 12 0 21.3108 3.22498 1
 -28 12 0 22.9319 2.04215 3
 28 12 0 22.0355 2.01321 4
 28 12 0 24.5155 2.15144 3
 -28 12 0 30.736 3.54517 1
 28 12 0 24.9685 2.72513 2
 -30 -12 0 6.26744 1.99461 1
 -30 -12 0 5.4356 1.02372 4
 30 -12 0 6.43291 2.46214 2
 -30 -12 0 6.18514 1.62935 2
 30 -12 0 5.53257 1.77608 1
 30 -12 0 5.21366 0.97581 3
 30 12 0 4.81638 0.98211 3
 30 12 0 4.31359 1.7613 1
 -30 12 0 5.0914 1.70512 1
 30 12 0 6.30291 1.65375 2
 -30 12 0 4.9246 0.9488 3
 30 12 0 6.50852 1.01721 4
 -30 12 0 4.99252 2.21467 2
 -30 12 0 5.9106 1.38869 4
 32 -12 0 1.47731 0.74107 3
 32 -12 0 1.00503 1.47649 1
 -32 -12 0 0.31625 1.36944 1
 -32 -12 0 0.89757 0.74946 4
 32 -12 0 1.17071 2.05898 2
 -32 -12 0 1.67019 1.29066 2
 32 12 0 2.92031 1.46863 2
 -32 12 0 0.50669 0.65303 3
 32 12 0 0.45675 1.39336 1
 32 12 0 1.0247 0.72626 3
 -32 12 0 1.38449 1.35208 1
 32 12 0 0.70673 0.69777 4
 -32 12 0 1.09341 1.91796 2
 -32 12 0 0.85265 1.14425 4
 -1 -13 0 605.89 36.7494 4
 1 -13 0 539.398 37.3265 2
 1 -13 0 544.276 36.7283 4
 -1 -13 0 551.454 37.3022 2
 -1 -13 0 553.405 37.3494 2
 1 -13 0 559.825 36.7569 4
 1 -13 0 550.358 37.4282 2
 -1 -13 0 547.182 36.7222 4
 1 13 0 594.248 36.7507 3
 1 13 0 644.951 36.7486 3
 -1 13 0 552.574 36.7242 3
 -1 13 0 579.455 37.5022 1
 1 13 0 606.055 37.5813 1
 1 13 0 514.991 37.5025 1
 -1 13 0 637.312 37.7343 1
 -1 13 0 593.188 36.7154 3
 3 -13 0 21.1195 1.9799 4
 3 -13 0 24.717 2.08719 4
 -3 -13 0 23.7311 2.4898 2
 -3 -13 0 24.5196 1.97402 4
 3 -13 0 27.4571 2.6773 2
 -3 -13 0 27.8838 2.62051 2
 3 -13 0 24.089 2.75951 2
 -3 -13 0 22.8308 1.96537 4
 3 13 0 27.8876 2.82049 1
 -3 13 0 24.9993 2.85505 1
 -3 13 0 24.4527 1.98492 3
 3 13 0 26.2784 2.03007 3
 3 13 0 28.4273 2.04586 3
 3 13 0 23.7757 2.95056 1
 -5 -13 0 96.9755 6.66011 4
 5 -13 0 89.6923 7.47388 2
 5 -13 0 107.4 6.72739 3
 5 -13 0 84.7588 7.42691 1
 -5 -13 0 104.844 7.23136 2
 -5 -13 0 96.6145 7.19725 2
 -5 -13 0 104.975 6.68751 4
 5 -13 0 101.277 6.81712 4
 -5 13 0 97.985 7.56336 1
 5 13 0 97.5578 6.71637 3
 5 13 0 114.733 7.81553 1
 5 13 0 101.754 7.53225 1
 -5 13 0 96.6569 7.52165 2
 -5 13 0 107.133 6.82389 4
 5 13 0 97.3932 6.69721 3
 -5 13 0 96.8364 6.6955 3
 7 -13 0 214.023 15.4506 1
 7 -13 0 248.343 14.6755 3
 7 -13 0 199.171 15.4796 2
 -7 -13 0 222.188 15.0767 2
 7 -13 0 217.802 14.7441 4
 -7 -13 0 219.071 14.5706 4
 -7 13 0 240.208 14.767 4
 7 13 0 208.604 14.6126 3
 7 13 0 231.753 15.5034 1
 -7 13 0 241.878 14.6666 3
 -7 13 0 221.67 15.5325 2
 -7 13 0 228.233 15.5097 1
 9 -13 0 171.925 13.6635 3
 -9 -13 0 206.679 13.6443 4
 -9 -13 0 234.382 14.2304 2
 9 -13 0 197.767 14.6844 2
 9 -13 0 243.811 14.7798 1
 9 -13 0 212.92 13.8854 4
 -9 -13 0 205.61 14.5579 1
 -9 -13 0 227.829 13.7564 3
 9 13 0 207.612 14.5648 1
 -9 13 0 210.406 13.858 4
 9 13 0 203.59 13.6286 4
 -9 13 0 210.47 14.7268 2
 -9 13 0 220.169 13.7478 3
 9 13 0 204.122 13.7138 3
 -9 13 0 225.181 14.6725 1
 -11 -13 0 85.3782 5.49211 4
 11 -13 0 87.1244 5.59214 3
 11 -13 0 67.263 5.67404 4
 11 -13 0 85.3063 6.48199 1
 11 -13 0 77.8922 6.62309 2
 -11 -13 0 75.1594 5.55759 3
 -11 -13 0 82.7792 6.46215 1
 -11 13 0 88.4816 5.60231 3
 -11 13 0 99.7639 6.67608 1
 11 13 0 90.2112 6.57172 1
 -11 13 0 78.6339 5.73865 4
 11 13 0 74.4121 5.55505 3
 -11 13 0 89.7632 6.79968 2
 13 -13 0 1.06833 0.80891 4
 13 -13 0 0.6252 0.52935 3
 -13 -13 0 -0.0078 0.24917 2
 -13 -13 0 0.44788 0.49106 4
 13 -13 0 0.53825 1.29258 2
 13 -13 0 -0.0791 0.94479 1
 -13 -13 0 0.25352 0.54145 3
 -13 -13 0 0.00188 1.05503 1
 -13 13 0 0.74911 0.70721 4
 -13 13 0 0.8979 1.17759 1
 13 13 0 0.00203 0.08739 4
 13 13 0 -0.3175 0.85482 1
 -13 13 0 0.83303 0.61323 3
 13 13 0 0.85304 0.62768 3
 13 13 0 -0.0043 0.21883 2
 -13 13 0 -0.6131 1.03892 2
 -15 -13 0 55.4575 3.78043 4
 -15 -13 0 50.751 3.89675 3
 15 -13 0 62.5166 5.40063 2
 15 -13 0 49.9252 3.85474 3
 15 -13 0 52.0096 4.73157 1
 -15 -13 0 55.913 4.89091 1
 15 -13 0 48.9329 4.13294 4
 -15 13 0 55.4713 3.8882 3
 -15 13 0 60.1701 4.87546 1
 -15 13 0 57.9188 5.0991 2
 15 13 0 57.7766 3.93976 3
 15 13 0 52.697 4.80696 1
 -15 13 0 62.2147 4.20876 4
 17 -13 0 188.358 12.6564 2
 -17 -13 0 166.438 12.0956 1
 -17 -13 0 157.518 10.9854 4
 17 -13 0 190.63 11.1561 3
 -17 -13 0 152.827 11.1103 3
 17 -13 0 148.792 11.8657 1
 -17 13 0 162.765 11.3471 4
 17 13 0 172.531 12.1109 1
 17 13 0 175.383 11.143 3
 -17 13 0 169.845 11.1219 3
 -17 13 0 192.275 12.1921 1
 -17 13 0 170.355 12.458 2
 -19 -13 0 51.1827 4.01301 3
 -19 -13 0 54.8568 3.89849 4
 19 -13 0 56.6276 4.95123 1
 -19 -13 0 63.4504 5.17241 1
 19 -13 0 70.1768 5.7218 2
 19 -13 0 60.3006 4.02554 3
 -19 13 0 58.3113 4.34478 4
 19 13 0 47.2127 3.98542 3
 19 13 0 57.9079 5.04052 1
 -19 13 0 53.7686 4.90248 1
 -19 13 0 64.8729 5.53941 2
 -19 13 0 60.5429 4.04069 3
 -21 -13 0 16.7939 1.50998 4
 21 -13 0 19.1252 1.6525 3
 21 -13 0 19.1193 2.82706 1
 -21 -13 0 16.1216 1.65483 3
 -21 -13 0 15.5548 2.61145 1
 21 13 0 18.2927 1.70901 3
 21 13 0 15.1837 2.62913 1
 -21 13 0 18.7862 2.74592 1
 -21 13 0 18.6508 1.64353 3
 -23 -13 0 21.4408 3.0345 1
 23 -13 0 23.5989 3.80902 2
 23 -13 0 19.1371 2.84636 1
 23 -13 0 17.606 1.75861 3
 -23 -13 0 19.6891 2.26167 2
 -23 -13 0 18.8504 1.6666 4
 -23 13 0 18.1553 2.06142 4
 23 13 0 17.3314 2.73949 1
 -23 13 0 21.4937 1.78965 3
 -23 13 0 18.4516 2.82111 1
 23 13 0 21.0065 1.82356 3
 -23 13 0 17.0983 3.20143 2
 -25 -13 0 44.4348 3.2934 4
 -25 -13 0 44.1409 3.92375 2
 25 -13 0 48.6235 4.4317 1
 25 -13 0 50.1315 3.40202 3
 -25 -13 0 44.4235 4.51288 1
 25 -13 0 56.893 5.31111 2
 -25 13 0 49.0901 3.38033 3
 25 13 0 44.1642 3.42066 3
 -25 13 0 46.4342 4.90335 2
 25 13 0 43.5428 3.26504 4
 -25 13 0 44.8581 3.72539 4
 -25 13 0 46.8437 4.3662 1
 25 13 0 41.7229 3.76004 2
 25 13 0 44.4787 4.47636 1
 -27 -13 0 42.0351 4.4084 1
 -27 -13 0 41.6426 3.14227 4
 27 -13 0 49.4023 5.08214 2
 27 -13 0 40.2802 4.17024 1
 -27 -13 0 43.9864 3.84972 2
 27 -13 0 43.8666 3.22022 3
 -27 13 0 43.9691 4.79148 2
 -27 13 0 38.862 3.52967 4
 27 13 0 43.7184 3.25454 3
 -27 13 0 48.124 4.32352 1
 27 13 0 43.4685 3.74363 2
 27 13 0 45.4648 4.39007 1
 -27 13 0 41.774 3.19136 3
 27 13 0 40.3617 3.09247 4
 -29 -13 0 6.78058 2.01666 1
 -29 -13 0 6.01566 1.01424 4
 29 -13 0 8.34317 2.79481 2
 -29 -13 0 8.19209 1.74933 2
 29 -13 0 6.46291 1.03835 3
 29 -13 0 8.4936 2.03634 1
 29 13 0 7.40574 1.65734 2
 -29 13 0 6.04844 1.03905 3
 -29 13 0 7.25631 1.94499 1
 -29 13 0 7.16466 1.44589 4
 29 13 0 7.79514 2.05297 1
 29 13 0 5.07375 0.94077 4
 -29 13 0 6.29876 2.32282 2
 29 13 0 8.44915 1.21558 3
 31 -13 0 0.82337 0.70419 3
 31 -13 0 -0.0849 1.91835 2
 -31 -13 0 1.97696 1.51612 1
 31 -13 0 0.24358 1.31348 1
 -31 -13 0 0.48802 1.11349 2
 -31 -13 0 1.61511 0.75343 4
 31 13 0 0.49033 0.65621 4
 -31 13 0 4.91981 2.31773 2
 31 13 0 0.01499 0.14945 3
 -31 13 0 1.17035 1.38531 1
 -31 13 0 1.0994 0.70362 3
 31 13 0 0.72059 1.1804 2
 31 13 0 0.05557 0.50317 1
 -31 13 0 0.82021 1.16624 4
 33 -13 0 6.52554 1.141 3
 -33 -13 0 6.04833 1.11402 4
 -33 13 0 4.55373 0.96336 3
 -33 13 0 7.27921 1.68878 4
 0 -14 0 532.5 33.0963 4
 0 -14 0 500.849 33.7032 2
 0 -14 0 498.222 33.7806 2
 0 -14 0 518.92 33.0748 4
 0 14 0 582.934 33.11 3
 0 14 0 462.178 33.8678 1
 0 14 0 481.669 33.8075 1
 0 14 0 520.546 33.0387 3
 -2 -14 0 86.1342 6.57831 2
 -2 -14 0 88.2576 5.97125 4
 2 -14 0 101.241 6.07109 4
 2 -14 0 82.7756 6.01158 4
 -2 -14 0 92.9584 6.69688 2
 -2 -14 0 97.5842 6.00239 4
 2 -14 0 94.5941 6.871 2
 2 -14 0 83.7022 6.67122 2
 -2 14 0 78.1529 5.90659 3
 -2 14 0 80.2516 6.69811 1
 -2 14 0 74.7758 6.7494 1
 4 -14 0 0.42861 0.64077 4
 -4 -14 0 1.18847 0.90531 2
 -4 -14 0 -0.4495 0.87832 2
 4 -14 0 0.78405 1.15294 2
 -4 -14 0 0.35109 0.54245 4
 -4 -14 0 0.11095 0.52542 4
 4 14 0 0.41551 0.59022 3
 -4 14 0 0.36416 1.07777 1
 4 14 0 0.20262 0.94377 1
 -4 14 0 0.13398 0.51644 3
 4 14 0 0.48551 1.15939 1
 4 14 0 0.63298 0.60311 3
 6 -14 0 35.3216 2.64553 3
 -6 -14 0 32.7236 3.09343 2
 -6 -14 0 34.715 2.57423 4
 6 -14 0 38.1325 3.72316 2
 -6 -14 0 36.4097 3.15023 2
 -6 -14 0 33.1963 2.54723 4
 6 -14 0 38.0989 2.8173 4
 6 -14 0 36.693 3.59491 1
 6 14 0 30.6987 2.60662 3
 6 14 0 32.8793 3.60899 1
 -6 14 0 33.6093 3.45773 2
 6 14 0 35.3464 2.6424 3
 -6 14 0 33.458 2.60471 3
 -6 14 0 34.3167 2.71019 4
 6 14 0 34.0486 3.47783 1
 -6 14 0 36.4171 3.62053 1
 8 -14 0 36.1502 2.90749 4
 -8 -14 0 37.1336 2.70029 4
 8 -14 0 37.7486 3.70426 1
 -8 -14 0 38.4821 3.28427 2
 8 -14 0 38.7349 2.7963 3
 8 -14 0 36.8525 3.74269 2
 -8 14 0 37.6092 3.73064 1
 -8 14 0 34.89 3.63419 2
 -8 14 0 36.6102 2.91084 4
 -8 14 0 36.7418 2.77425 3
 8 14 0 33.4878 2.71702 3
 8 14 0 36.0639 3.59817 1
 -10 -14 0 130.466 9.82451 1
 -10 -14 0 133.406 8.93292 3
 10 -14 0 140.678 8.95139 3
 10 -14 0 133.466 9.86317 1
 -10 -14 0 140.226 8.86067 4
 -10 -14 0 131.094 9.35639 2
 10 -14 0 127.403 9.07788 4
 10 -14 0 130.92 9.99418 2
 10 14 0 130.939 8.92912 3
 -10 14 0 132.771 9.88505 1
 -10 14 0 138.614 8.9474 3
 10 14 0 130.832 9.80725 1
 -10 14 0 118.581 9.89261 2
 10 14 0 141.627 9.38338 2
 -10 14 0 146.24 9.13041 4
 10 14 0 132.357 8.82948 4
 -12 -14 0 61.1627 3.99247 4
 12 -14 0 55.9396 4.9727 1
 12 -14 0 54.2013 4.05861 3
 -12 -14 0 52.3464 4.45427 2
 12 -14 0 60.9499 5.34958 2
 12 -14 0 59.6866 4.29528 4
 -12 -14 0 55.7935 4.99367 1
 -12 -14 0 58.0466 4.07274 3
 -12 14 0 55.2717 4.95799 1
 12 14 0 59.4108 5.03113 1
 12 14 0 55.0971 3.95175 4
 -12 14 0 57.125 4.28777 4
 -12 14 0 63.411 5.36835 2
 -12 14 0 55.467 4.06951 3
 12 14 0 60.5474 4.11986 3
 14 -14 0 14.8709 2.87337 2
 -14 -14 0 18.8443 2.80388 1
 14 -14 0 13.7614 1.54619 3
 14 -14 0 20.3669 2.86009 1
 -14 -14 0 18.6055 2.20636 2
 -14 -14 0 16.6175 1.46211 4
 -14 -14 0 16.2487 1.60855 3
 -14 14 0 14.3577 1.8191 4
 14 14 0 15.9999 2.5305 1
 -14 14 0 20.6704 2.95706 1
 -14 14 0 16.6831 1.57692 3
 14 14 0 16.5826 1.55729 3
 -14 14 0 19.8961 3.08622 2
 16 -14 0 68.6818 6.65981 2
 -16 -14 0 80.4535 5.42749 3
 -16 -14 0 72.9772 6.35512 1
 16 -14 0 88.6089 5.42639 3
 16 -14 0 74.2308 6.29437 1
 -16 -14 0 75.5927 5.24848 4
 -16 14 0 78.5443 6.63128 2
 16 14 0 73.045 5.38799 3
 16 14 0 82.4099 6.47591 1
 -16 14 0 80.2957 6.37547 1
 -16 14 0 80.614 5.39453 3
 -16 14 0 75.8565 5.58102 4
 -18 -14 0 20.9345 1.77899 4
 -18 -14 0 27.1031 3.5533 1
 18 -14 0 21.9097 1.91246 3
 18 -14 0 24.5183 3.62363 2
 18 -14 0 21.1447 3.0852 1
 -18 -14 0 21.3781 1.9672 3
 18 14 0 24.7575 3.31196 1
 -18 14 0 22.3939 3.47015 2
 -18 14 0 22.1661 1.95957 3
 -18 14 0 21.3901 2.24095 4
 -18 14 0 24.22 3.0859 1
 18 14 0 23.3762 1.98353 3
 20 -14 0 18.0528 1.65582 3
 -20 -14 0 16.8017 1.53915 4
 -20 -14 0 21.2474 3.06575 1
 20 -14 0 15.9944 2.63606 1
 -20 14 0 15.7975 2.60646 1
 20 14 0 18.6105 1.72007 3
 -20 14 0 17.0132 1.64903 3
 20 14 0 15.5927 2.70303 1
 22 -14 0 0.83252 0.68756 3
 -22 -14 0 1.32173 1.00794 2
 -22 -14 0 2.32051 0.64984 4
 22 -14 0 1.60414 1.38279 1
 22 -14 0 3.36941 1.89366 2
 -22 -14 0 3.73831 1.66285 1
 -22 14 0 2.07805 1.03855 4
 22 14 0 1.72935 0.76219 3
 22 14 0 -0.0121 0.29109 2
 22 14 0 0.32878 1.18121 1
 -22 14 0 4.49036 1.84925 2
 -22 14 0 1.04067 1.32355 1
 -22 14 0 1.95087 0.74765 3
 24 -14 0 -0.316 0.59697 3
 -24 -14 0 -0.2095 1.19915 1
 24 -14 0 1.16716 1.65397 2
 -24 -14 0 -0.8434 0.52665 4
 24 -14 0 -0.7027 1.07589 1
 -24 -14 0 -0.0651 0.9047 2
 24 14 0 -0.4372 1.11424 1
 -24 14 0 -0.0779 0.64599 3
 24 14 0 0.31028 0.51415 4
 -24 14 0 0.04368 1.24587 1
 -24 14 0 -0.7168 1.24344 2
 24 14 0 -0.2009 0.64855 3
 -24 14 0 -0.5469 0.85831 4
 24 14 0 -0.0097 0.3195 2
 -26 -14 0 25.1564 2.06818 4
 -26 -14 0 24.6697 3.45906 1
 -26 -14 0 26.808 2.76724 2
 26 -14 0 22.4032 3.27285 1
 26 -14 0 31.1675 4.50539 2
 26 -14 0 26.8114 2.20162 3
 -26 14 0 21.8148 3.8334 2
 -26 14 0 26.8342 3.53329 1
 26 14 0 30.3589 3.94191 1
 -26 14 0 23.3624 2.09594 3
 -26 14 0 24.1065 2.50272 4
 26 14 0 27.921 2.71079 2
 26 14 0 23.394 1.9984 4
 26 14 0 23.5337 2.20657 3
 -28 -14 0 8.32158 2.16508 1
 28 -14 0 18.557 1.8753 3
 28 -14 0 24.9557 4.1207 2
 28 -14 0 21.1917 3.09769 1
 -28 -14 0 24.6524 2.60757 2
 -28 -14 0 20.2478 1.83329 4
 -28 14 0 19.164 2.98864 1
 -28 14 0 21.6539 2.43892 4
 28 14 0 20.4231 1.77966 4
 28 14 0 27.5695 2.58903 2
 -28 14 0 20.3396 1.88535 3
 -28 14 0 27.058 4.20904 2
 30 -14 0 3.19165 0.88767 3
 30 -14 0 6.02043 2.57369 2
 -30 -14 0 3.41968 0.85 4
 -30 -14 0 5.40429 1.54883 2
 30 -14 0 3.38187 1.6133 1
 -30 14 0 4.19012 0.92806 3
 30 14 0 3.03211 1.53493 1
 -30 14 0 4.28962 2.20866 2
 30 14 0 4.03097 0.84199 4
 -30 14 0 4.60229 1.72506 1
 -30 14 0 4.13599 1.38986 4
 30 14 0 5.2298 1.51824 2
 -32 -14 0 0.88991 0.72187 4
 32 -14 0 -0.0161 0.66836 3
 32 -14 0 -0.3015 1.79348 2
 -32 -14 0 -0.5274 1.38649 1
 -32 -14 0 0.89383 1.18015 2
 32 -14 0 0.74972 1.41173 1
 -32 14 0 -0.0084 1.60562 2
 32 14 0 1.44903 1.54815 1
 -32 14 0 0.11077 1.3014 1
 32 14 0 0.3216 0.63672 4
 -32 14 0 0.76962 1.12453 4
 -32 14 0 -0.4311 0.64853 3
 32 14 0 1.03912 1.1268 2
 32 14 0 0.35906 0.75157 3
 1 -15 0 188.736 11.321 4
 -1 -15 0 173.423 11.9516 2
 -1 -15 0 171.575 12.0198 2
 1 -15 0 155.776 11.9175 2
 -1 -15 0 165.157 11.2523 4
 -1 -15 0 169.169 11.247 4
 1 -15 0 166.041 11.2727 4
 1 -15 0 168.224 12.0413 2
 1 15 0 193.88 11.2685 3
 -1 15 0 166.96 12.0919 1
 -1 15 0 173.954 11.2208 3
 1 15 0 166.667 11.251 3
 -1 15 0 175.646 11.2615 3
 1 15 0 165.443 12.2186 1
 1 15 0 150.581 12.0064 1
 -1 15 0 162.683 12.1868 1
 -3 -15 0 69.6172 5.31896 2
 -3 -15 0 65.6161 4.60408 4
 3 -15 0 64.6813 5.45015 2
 3 -15 0 72.546 5.4436 2
 3 -15 0 67.2564 4.63742 4
 -3 -15 0 69.3454 5.27613 2
 -3 -15 0 58.4609 4.53577 4
 3 -15 0 61.5613 4.62277 4
 3 15 0 65.0273 4.5795 3
 3 15 0 79.2943 5.85632 1
 3 15 0 60.2262 5.39767 1
 -3 15 0 65.4017 5.43894 1
 -3 15 0 62.1123 4.53692 3
 3 15 0 70.3819 4.65853 3
 -3 15 0 63.0344 4.58923 3
 -3 15 0 72.6079 5.69177 1
 -5 -15 0 5.27676 1.40744 2
 5 -15 0 5.63821 1.09283 4
 5 -15 0 4.10563 1.46445 2
 -5 -15 0 5.18832 0.88181 4
 -5 -15 0 5.58684 0.86838 4
 -5 -15 0 5.65437 1.37904 2
 5 15 0 7.03768 1.02502 3
 5 15 0 6.74895 1.65767 1
 5 15 0 3.81688 1.57355 1
 -5 15 0 4.85769 0.91099 3
 -5 15 0 7.59459 1.94495 1
 5 15 0 5.66073 0.89046 3
 7 -15 0 114.948 8.59688 1
 -7 -15 0 113.21 8.10625 2
 7 -15 0 113.359 7.70171 4
 -7 -15 0 106.084 8.0699 2
 7 -15 0 123.811 8.75181 2
 -7 -15 0 108.525 7.50268 4
 7 -15 0 115.185 7.57749 3
 -7 -15 0 109.459 7.49762 4
 -7 15 0 104.458 8.45586 2
 7 15 0 109.942 7.59144 3
 -7 15 0 116.905 8.59931 1
 7 15 0 99.9859 8.38396 1
 -7 15 0 120.403 7.60493 3
 -7 15 0 112.934 7.66583 4
 7 15 0 117.725 7.58348 3
 7 15 0 119.618 8.74558 1
 -9 -15 0 206.159 13.8038 4
 9 -15 0 190.624 14.0012 4
 9 -15 0 244.651 15.2299 2
 9 -15 0 199.374 13.8652 3
 9 -15 0 200.52 14.821 1
 -9 -15 0 222.202 14.4575 2
 9 15 0 222.719 13.8968 3
 -9 15 0 207.137 14.0112 4
 -9 15 0 222.499 15.054 2
 9 15 0 186.694 14.7018 1
 -9 15 0 224.8 13.9167 3
 -9 15 0 244.936 15.0673 1
 -11 -15 0 105.419 8.14009 1
 -11 -15 0 106.667 7.13343 3
 11 -15 0 102.042 7.30342 4
 -11 -15 0 99.6101 7.03466 4
 -11 -15 0 109.17 7.65626 2
 11 -15 0 96.2833 7.11496 3
 11 -15 0 122.387 8.33601 1
 11 -15 0 106.785 8.36104 2
 11 15 0 109.42 8.18553 1
 -11 15 0 115.43 7.17943 3
 11 15 0 102.338 7.12257 3
 -11 15 0 115.803 8.39254 2
 11 15 0 97.0651 7.01012 4
 -11 15 0 123.645 8.3516 1
 11 15 0 116.903 7.6422 2
 -11 15 0 97.6928 7.25356 4
 13 -15 0 -0.0855 0.54433 3
 -13 -15 0 -0.0555 0.52196 4
 -13 -15 0 0.16935 0.60467 3
 13 -15 0 -0.1336 1.2796 2
 -13 -15 0 -0.2077 1.08096 1
 -13 -15 0 0.38543 0.91105 2
 13 -15 0 1.55889 1.22031 1
 -13 15 0 1.51268 1.31733 1
 13 15 0 -0.0551 0.48481 4
 13 15 0 0.77048 1.1088 1
 -13 15 0 -0.3922 1.28664 2
 13 15 0 0.05844 0.58986 3
 -13 15 0 -0.3149 0.8041 4
 13 15 0 0.0831 0.75722 2
 -13 15 0 0.27478 0.58744 3
 15 -15 0 38.6619 3.81555 1
 -15 -15 0 35.6816 3.23976 2
 -15 -15 0 35.7483 2.66384 4
 -15 -15 0 36.5027 3.82139 1
 15 -15 0 41.1756 2.83009 3
 15 -15 0 38.9156 4.13841 2
 15 15 0 33.2223 2.61137 4
 -15 15 0 32.9166 3.89934 2
 15 15 0 35.9833 3.13664 2
 -15 15 0 41.3698 3.94792 1
 15 15 0 37.9286 2.83145 3
 -15 15 0 34.9325 2.99128 4
 -15 15 0 32.0981 2.75607 3
 15 15 0 39.8752 3.88462 1
 -17 -15 0 146.521 10.818 1
 -17 -15 0 155.837 10.1929 2
 -17 -15 0 133.316 9.55396 4
 17 -15 0 159.772 10.8525 1
 17 -15 0 147.857 11.2426 2
 17 -15 0 137.493 9.68369 3
 -17 15 0 144.575 10.7362 1
 17 15 0 133.523 9.54524 4
 17 15 0 155.652 10.8808 1
 17 15 0 163.211 9.77848 3
 -17 15 0 151.811 9.72212 3
 19 -15 0 96.4189 7.35741 1
 -19 -15 0 95.0567 7.43194 1
 -19 -15 0 94.2669 6.69529 2
 19 -15 0 92.9372 6.24246 3
 -19 -15 0 86.7111 6.09041 4
 -19 15 0 88.8883 7.66255 2
 -19 15 0 92.209 6.2465 3
 19 15 0 97.5722 7.42038 1
 -19 15 0 85.2684 7.23468 1
 19 15 0 87.9024 6.2492 3
 -21 -15 0 8.29408 1.57109 2
 21 -15 0 3.29835 1.37606 1
 -21 -15 0 9.0115 2.21427 1
 21 -15 0 7.44023 1.12822 3
 21 -15 0 7.80655 2.41781 2
 -21 -15 0 7.15756 0.98646 4
 21 15 0 5.16697 1.72005 1
 -21 15 0 6.29193 1.91972 1
 -21 15 0 9.17917 2.46916 2
 -21 15 0 8.1947 1.15546 3
 21 15 0 6.57531 1.08953 3
 -21 15 0 7.35077 1.37879 4
 -23 -15 0 12.6827 1.31045 4
 23 -15 0 15.3198 1.47616 3
 -23 -15 0 13.8441 2.59754 1
 23 -15 0 10.8344 2.40433 1
 23 -15 0 9.4393 2.60427 2
 -23 -15 0 13.8552 1.97002 2
 23 15 0 11.9025 2.56708 1
 -23 15 0 11.7109 2.7571 2
 -23 15 0 10.3017 2.26771 1
 23 15 0 14.5918 1.58968 3
 -23 15 0 10.9423 1.38641 3
 -23 15 0 11.4404 1.75703 4
 23 15 0 9.79809 1.17889 4
 25 -15 0 51.1649 5.28045 2
 -25 -15 0 40.7154 3.0008 4
 25 -15 0 41.0971 3.15077 3
 25 -15 0 45.0289 4.3278 1
 -25 -15 0 45.8509 3.72999 2
 -25 -15 0 32.5156 4.46631 1
 -25 15 0 39.7102 4.70605 2
 -25 15 0 39.5672 3.12449 3
 25 15 0 36.3341 2.94751 4
 25 15 0 43.6081 3.59979 2
 -25 15 0 44.5372 4.30114 1
 -25 15 0 40.757 3.52105 4
 27 -15 0 28.9072 3.72112 1
 -27 -15 0 32.2584 2.97235 2
 -27 -15 0 25.9211 2.18077 4
 27 -15 0 24.4645 4.16481 2
 27 -15 0 28.9676 2.3386 3
 27 15 0 27.1379 2.79256 2
 -27 15 0 27.109 2.298 3
 27 15 0 21.9552 3.49073 1
 -27 15 0 26.7706 2.65514 4
 27 15 0 24.8901 2.12663 4
 -27 15 0 20.9943 3.74629 2
 -27 15 0 30.6984 3.73027 1
 29 -15 0 2.54345 1.66572 1
 -29 -15 0 2.10799 1.64048 1
 29 -15 0 3.88257 0.96074 3
 29 -15 0 4.91398 2.48675 2
 -29 -15 0 3.56847 1.36591 2
 -29 -15 0 2.89012 0.81237 4
 29 15 0 4.61883 1.40018 2
 29 15 0 2.46063 0.74007 4
 -29 15 0 2.53795 1.9386 2
 29 15 0 1.56589 0.84741 3
 29 15 0 1.56731 1.54239 1
 -29 15 0 1.86908 1.55522 1
 -29 15 0 2.61304 1.21206 4
 31 -15 0 2.24751 1.62804 1
 31 -15 0 1.30481 0.7719 3
 -31 -15 0 0.79656 0.67387 4
 31 -15 0 0.58181 1.97464 2
 -31 -15 0 0.21166 1.14862 2
 -31 -15 0 -0.1642 1.39946 1
 31 15 0 0.58054 1.37087 1
 31 15 0 0.67919 0.65565 4
 -31 15 0 0.14463 1.03068 4
 31 15 0 0.39056 0.78339 3
 -31 15 0 0.28794 1.61499 2
 31 15 0 -0.4969 1.00863 2
 -31 15 0 0.79143 1.39811 1
 0 -16 0 125.932 8.28488 4
 0 -16 0 122.444 8.28969 4
 0 -16 0 115.091 8.96338 2
 0 -16 0 119.776 9.08037 2
 0 16 0 117.603 8.23995 3
 0 16 0 138.259 8.28088 3
 0 16 0 110.404 9.07586 1
 0 16 0 128.063 9.37763 1
 -2 -16 0 21.2615 2.88505 2
 2 -16 0 20.7935 1.9497 4
 -2 -16 0 20.9279 1.92644 4
 2 -16 0 29.3757 3.41805 2
 2 -16 0 20.3537 2.84015 2
 -2 -16 0 21.0462 1.92927 4
 -2 -16 0 24.5701 3.13089 2
 2 -16 0 21.6184 1.99861 4
 -2 16 0 21.7089 1.87512 3
 -2 16 0 21.3166 1.94938 3
 2 16 0 17.8429 2.85453 1
 -2 16 0 21.6326 3.17282 1
 2 16 0 29.4036 3.63964 1
 -2 16 0 21.0723 2.93041 1
 2 16 0 24.1288 2.0164 3
 4 -16 0 -0.3509 1.09363 2
 -4 -16 0 0.19691 1.01176 2
 4 -16 0 -0.852 0.63022 4
 -4 -16 0 0.32394 0.93226 2
 4 -16 0 -0.2783 1.23927 2
 -4 -16 0 0.69093 0.67046 4
 -4 -16 0 0.5748 0.64371 4
 4 -16 0 -0.2794 0.72397 4
 -4 16 0 -0.2295 1.04478 1
 4 16 0 -0.9332 1.16972 1
 -4 16 0 0.49959 1.2815 1
 -4 16 0 0.17848 0.57595 3
 4 16 0 -0.0278 1.00388 1
 4 16 0 0.86245 0.61707 3
 -4 16 0 0.19778 0.65373 3
 4 16 0 0.26117 0.69777 3
 6 -16 0 1.0073 1.31347 2
 6 -16 0 2.54654 0.89101 4
 -6 -16 0 1.73267 0.69775 4
 -6 -16 0 2.37279 1.15476 2
 -6 -16 0 1.65975 0.68531 4
 -6 -16 0 1.56734 1.10899 2
 -6 16 0 1.53853 1.30372 1
 -6 16 0 0.69108 0.63194 3
 6 16 0 1.43366 0.71637 3
 6 16 0 2.67244 1.42523 1
 6 16 0 0.87342 0.64593 3
 6 16 0 2.29057 1.34371 1
 8 -16 0 21.2186 1.80799 3
 8 -16 0 18.5955 2.86399 2
 -8 -16 0 20.1689 2.36124 2
 8 -16 0 19.313 1.95922 4
 -8 -16 0 19.737 1.7288 4
 -8 -16 0 18.3858 1.76244 4
 8 -16 0 19.7114 2.90672 1
 -8 -16 0 21.3318 2.44221 2
 -8 16 0 17.5941 2.8142 2
 8 16 0 18.5306 2.77152 1
 -8 16 0 21.5082 2.02469 4
 8 16 0 20.8241 1.851 3
 -8 16 0 19.825 2.92963 1
 8 16 0 22.3531 1.8274 3
 8 16 0 18.2787 2.91373 1
 -8 16 0 20.3755 1.86033 3
 -10 -16 0 152.102 9.39863 4
 10 -16 0 151.108 10.7365 2
 -10 -16 0 144.137 10.0042 2
 -10 -16 0 145.317 9.9968 2
 -10 -16 0 127.276 9.32704 4
 10 -16 0 151.893 10.6066 1
 10 -16 0 134.017 9.42242 3
 10 -16 0 130.067 9.58137 4
 10 16 0 141.299 9.4344 3
 -10 16 0 142.835 9.45427 3
 -10 16 0 151.033 10.6056 1
 -10 16 0 146.78 10.635 2
 10 16 0 152.83 10.5711 1
 -10 16 0 140.39 9.58003 4
 -12 -16 0 47.0688 4.56726 1
 12 -16 0 53.7297 4.70077 1
 12 -16 0 48.861 3.53857 3
 -12 -16 0 46.6615 3.4218 4
 12 -16 0 43.6533 4.80616 2
 12 16 0 45.1026 3.37875 4
 -12 16 0 47.7642 3.67961 4
 -12 16 0 50.7261 4.71851 2
 -12 16 0 47.5229 3.5256 3
 12 16 0 50.9354 3.56024 3
 -12 16 0 43.9655 4.53164 1
 12 16 0 43.8746 4.48969 1
 14 -16 0 5.44243 1.86822 1
 -14 -16 0 4.77017 1.39122 2
 -14 -16 0 4.07036 0.81301 4
 -14 -16 0 3.40589 1.5927 1
 14 -16 0 3.67811 0.90165 3
 14 -16 0 3.29179 1.8282 2
 -14 16 0 5.91872 1.96406 1
 -14 16 0 4.62139 0.97866 3
 14 16 0 2.75601 0.78507 3
 14 16 0 3.87801 1.19741 2
 14 16 0 2.2693 1.33332 1
 -14 16 0 3.5607 1.11293 4
 -14 16 0 3.89789 1.85811 2
 14 16 0 3.11464 0.73901 4
 -16 -16 0 39.3742 4.25409 1
 -16 -16 0 48.2163 3.77034 2
 16 -16 0 42.6479 3.20413 3
 16 -16 0 42.3852 4.25987 1
 -16 -16 0 39.5601 3.05891 4
 16 16 0 44.1249 3.63136 2
 -16 16 0 44.2461 3.2212 3
 16 16 0 39.2719 3.02537 4
 16 16 0 41.2919 3.22427 3
 -16 16 0 44.7396 4.36897 1
 16 16 0 44.223 4.32226 1
 -18 -16 0 10.3086 2.19466 1
 18 -16 0 10.3304 2.28069 1
 -18 -16 0 9.76199 1.15821 4
 18 -16 0 9.79392 1.30763 3
 18 -16 0 9.83767 2.60466 2
 -18 -16 0 9.91375 1.78741 2
 -18 16 0 10.801 1.36014 3
 -18 16 0 13.4345 2.86722 2
 18 16 0 10.0436 1.17085 4
 18 16 0 12.0284 1.47721 3
 18 16 0 13.8375 1.91786 2
 18 16 0 7.84673 2.08448 1
 -18 16 0 11.3499 1.69917 4
 -18 16 0 15.8016 2.61255 1
 20 -16 0 8.68135 2.56255 2
 20 -16 0 5.6841 1.85631 1
 -20 -16 0 6.05081 0.92688 4
 -20 -16 0 6.33122 1.45623 2
 -20 -16 0 4.27906 1.75673 1
 20 -16 0 8.08915 1.17295 3
 -20 16 0 7.12349 2.09326 1
 -20 16 0 6.37461 1.11077 3
 20 16 0 6.76782 0.90248 4
 -20 16 0 6.93182 1.3864 4
 -20 16 0 5.83314 2.12963 2
 20 16 0 5.60869 1.39245 2
 -22 -16 0 19.8962 2.45608 2
 22 -16 0 16.7689 2.82046 1
 22 -16 0 19.8092 3.92558 2
 -22 -16 0 18.2458 1.63108 4
 22 16 0 17.1398 1.58962 4
 -22 16 0 18.3322 1.8352 3
 -22 16 0 18.4602 2.96428 1
 22 16 0 18.6625 2.16876 2
 -24 -16 0 -0.0114 0.51575 1
 24 -16 0 0.26496 1.66687 2
 24 -16 0 0.07501 0.69449 3
 -24 -16 0 0.84977 1.02507 2
 24 -16 0 0.59442 1.21713 1
 -24 -16 0 0.35526 0.59063 4
 24 16 0 0.30779 0.5276 4
 24 16 0 -0.0115 0.14826 3
 24 16 0 -0.3701 1.22338 1
 -24 16 0 1.51471 1.47853 1
 24 16 0 0.83029 0.91733 2
 -24 16 0 0.07964 1.08191 4
 -24 16 0 0.30285 1.62388 2
 26 -16 0 10.8675 2.88252 2
 -26 -16 0 8.89325 1.15314 4
 26 -16 0 10.3907 1.3614 3
 -26 -16 0 10.6287 2.48353 1
 26 -16 0 9.42215 2.25848 1
 -26 -16 0 11.1418 1.84179 2
 26 16 0 9.05793 1.3009 3
 26 16 0 7.96265 2.09454 1
 -26 16 0 11.469 2.66234 2
 -26 16 0 11.341 2.4262 1
 26 16 0 8.19569 1.06397 4
 -26 16 0 8.57991 1.54758 4
 26 16 0 10.9562 1.75743 2
 -28 -16 0 7.75357 2.11792 1
 28 -16 0 9.53767 2.32896 1
 28 -16 0 10.2424 3.05917 2
 28 -16 0 9.22634 1.33189 3
 -28 -16 0 8.82162 1.16373 4
 -28 -16 0 7.88288 1.71712 2
 28 16 0 6.74859 1.21594 3
 -28 16 0 10.4127 2.3494 1
 28 16 0 9.84333 1.16092 4
 28 16 0 9.35377 1.74174 2
 -28 16 0 8.98412 2.68777 2
 -28 16 0 10.2944 1.8222 4
 28 16 0 10.0021 2.41571 1
 30 -16 0 2.08659 2.08467 2
 30 -16 0 0.58875 0.77775 3
 -30 -16 0 2.01048 1.24862 2
 -30 -16 0 0.08188 1.49431 1
 30 -16 0 1.0378 1.47817 1
 -30 -16 0 1.8181 0.75339 4
 -30 16 0 0.30476 1.41572 1
 -30 16 0 0.94684 1.69088 2
 -30 16 0 0.44123 1.04953 4
 30 16 0 0.70478 0.78714 3
 30 16 0 1.15834 0.67303 4
 30 16 0 2.02113 1.19987 2
 30 16 0 1.03494 1.47955 1
 -1 -17 0 145.119 11.0442 2
 1 -17 0 150.695 10.3381 4
 -1 -17 0 146.979 10.3205 4
 -1 -17 0 143.756 10.2988 4
 -1 -17 0 177.255 11.3623 2
 1 -17 0 153.546 10.3646 4
 1 -17 0 156.194 11.2797 2
 1 -17 0 153.159 11.1357 2
 -1 17 0 157.806 10.3009 3
 -1 17 0 146.624 11.2299 1
 1 17 0 184.068 10.3765 3
 -1 17 0 155.056 11.4529 1
 1 17 0 148.274 11.2524 1
 1 17 0 159.734 11.5065 1
 -3 -17 0 52.8716 4.12177 4
 -3 -17 0 62.5098 4.94742 2
 3 -17 0 60.0191 4.22489 4
 3 -17 0 70.4443 5.24518 2
 -3 -17 0 51.069 4.11471 4
 3 -17 0 61.1076 4.26508 4
 -3 -17 0 64.7281 5.06086 2
 3 -17 0 57.1743 5.17546 2
 -3 17 0 59.4012 4.17144 3
 -3 17 0 62.9113 4.13571 3
 -3 17 0 61.0213 5.30136 1
 3 17 0 45.3857 4.01354 3
 -3 17 0 58.6634 5.11614 1
 5 -17 0 0.51044 1.0959 2
 -5 -17 0 -0.723 0.58178 4
 -5 -17 0 0.45287 0.62794 4
 5 -17 0 -0.3943 0.69486 4
 -5 -17 0 -0.4837 0.94192 2
 5 -17 0 0.14834 1.21288 2
 5 -17 0 0.31003 0.72497 4
 -5 -17 0 0.61091 1.05229 2
 -5 17 0 0.74537 1.28454 1
 -5 17 0 -0.0946 0.60721 3
 5 17 0 0.5154 1.24781 1
 5 17 0 -0.3939 0.99584 1
 -5 17 0 1.39351 1.30409 1
 -5 17 0 -0.3639 0.59772 3
 5 17 0 -0.4104 0.53058 3
 -7 -17 0 146.936 9.70739 4
 -7 -17 0 127.674 9.65893 4
 7 -17 0 129.9 9.84512 4
 7 -17 0 158.048 11.0742 2
 -7 -17 0 145.883 10.4536 2
 -7 -17 0 154.674 10.4703 2
 -7 17 0 160.993 10.9953 1
 7 17 0 139.282 10.7453 1
 7 17 0 163.851 11.1446 1
 -7 17 0 151.799 9.76608 3
 7 17 0 156.496 9.77426 3
 -9 -17 0 160.43 11.2194 4
 -9 -17 0 158.447 11.2206 4
 -9 -17 0 169.333 11.9406 2
 9 -17 0 166.018 12.4119 1
 9 -17 0 169.405 12.5713 2
 -9 -17 0 174.761 11.9723 2
 9 -17 0 168.279 11.3052 3
 -9 17 0 181.864 11.3483 3
 -9 17 0 169.341 12.418 1
 9 17 0 185.544 12.7199 1
 9 17 0 183.884 12.4787 1
 -9 17 0 185.641 12.6072 2
 -9 17 0 179.14 11.4761 4
 9 17 0 163.31 11.2818 3
 -11 -17 0 24.7272 2.24785 4
 -11 -17 0 33.0377 2.99384 2
 11 -17 0 34.1801 2.45909 3
 -11 -17 0 23.4605 2.21679 4
 -11 -17 0 31.193 3.00534 2
 11 -17 0 30.4398 4.09872 2
 11 -17 0 33.1435 3.59968 1
 -11 17 0 30.2139 2.42556 3
 -11 17 0 35.2244 4.0986 1
 11 17 0 28.819 2.36044 3
 11 17 0 31.4724 3.48526 1
 -11 17 0 30.4939 3.49048 2
 -11 17 0 26.0998 2.47334 4
 -13 -17 0 1.58037 1.11981 2
 -13 -17 0 0.44243 0.6433 4
 13 -17 0 0.88772 1.6251 2
 13 -17 0 1.24022 0.80925 3
 13 -17 0 0.64634 1.33611 1
 -13 17 0 -0.5563 1.2244 1
 13 17 0 0.54685 1.01268 2
 -13 17 0 1.00367 0.78101 3
 13 17 0 0.83926 0.58984 4
 -13 17 0 -0.6439 1.28863 2
 13 17 0 0.6685 0.66264 3
 -13 17 0 1.21926 0.97142 4
 13 17 0 0.24527 1.14665 1
 -15 -17 0 36.8628 3.36383 2
 -15 -17 0 37.641 4.56152 1
 15 -17 0 36.0848 2.81902 3
 -15 -17 0 35.0448 2.69224 4
 15 -17 0 38.7075 4.03518 1
 15 17 0 34.4825 2.64908 4
 15 17 0 31.136 2.73259 3
 -15 17 0 39.1979 4.05537 1
 15 17 0 37.4453 3.31232 2
 -17 -17 0 82.3065 6.02653 2
 17 -17 0 78.1973 6.61062 1
 -17 -17 0 65.1882 6.37433 1
 17 -17 0 82.9351 5.50182 3
 -17 -17 0 72.1123 5.33112 4
 17 -17 0 83.5541 7.174 2
 17 17 0 84.5869 5.97015 2
 17 17 0 74.8591 5.312 4
 -17 17 0 79.3542 5.7518 4
 -17 17 0 80.3051 7.01599 2
 -17 17 0 86.3031 6.7706 1
 19 -17 0 50.2128 3.32114 3
 19 -17 0 44.6124 4.44031 1
 -19 -17 0 39.6858 3.09429 4
 19 -17 0 55.8612 5.1172 2
 -19 -17 0 42.9145 3.76823 2
 -19 17 0 47.6075 4.8019 2
 19 17 0 45.7526 3.70238 2
 -19 17 0 36.6386 3.42954 4
 -19 17 0 47.3471 4.54751 1
 19 17 0 37.3492 3.03838 4
 21 -17 0 0.209 1.37778 1
 21 -17 0 0.04909 0.69979 3
 -21 -17 0 0.55291 1.05085 2
 -21 -17 0 1.05469 0.62747 4
 21 -17 0 0.03104 0.57038 2
 -21 -17 0 -0.0479 0.48617 1
 21 17 0 -0.2846 0.69549 3
 21 17 0 1.08731 0.58306 4
 -21 17 0 2.82077 1.63754 1
 21 17 0 0.5854 1.28581 1
 -21 17 0 1.0054 0.94619 4
 21 17 0 2.35843 1.13817 2
 -21 17 0 1.27177 1.7109 2
 23 -17 0 6.17637 2.00007 1
 23 -17 0 9.12165 1.20991 3
 23 -17 0 4.97774 2.3417 2
 -23 -17 0 6.47315 0.96263 4
 -23 -17 0 6.22696 1.53746 2
 -23 -17 0 4.5505 1.81485 1
 -23 17 0 6.09856 2.01719 1
 23 17 0 6.8981 1.46109 2
 23 17 0 4.76427 1.03304 3
 23 17 0 5.34736 0.84067 4
 23 17 0 5.53314 1.85472 1
 25 -17 0 21.3494 3.33891 1
 -25 -17 0 21.1024 3.3616 1
 -25 -17 0 17.4151 2.3512 2
 25 -17 0 17.8543 1.87236 3
 25 -17 0 14.0637 3.34539 2
 -25 -17 0 16.5743 1.56845 4
 -25 17 0 19.3182 3.52677 2
 25 17 0 11.3102 1.58116 3
 -25 17 0 17.8954 2.97664 1
 25 17 0 13.6994 1.45609 4
 25 17 0 11.8834 2.5673 1
 25 17 0 17.9835 2.27505 2
 -25 17 0 18.9383 2.33643 4
 -27 -17 0 16.5584 2.33529 2
 -27 -17 0 16.1287 1.56242 4
 27 -17 0 15.0378 1.71791 3
 -27 -17 0 14.1825 2.86253 1
 27 -17 0 18.0772 2.97337 1
 27 -17 0 15.988 3.61692 2
 27 17 0 13.1549 2.68743 1
 -27 17 0 9.79867 2.72481 2
 -27 17 0 16.0326 2.82251 1
 27 17 0 15.9992 2.20229 2
 27 17 0 16.6696 1.81215 3
 -27 17 0 14.1208 2.01218 4
 27 17 0 15.0762 1.4957 4
 -29 17 0 15.9254 2.1908 4
 29 17 0 8.50773 1.39664 3
 0 -18 0 54.9121 4.0321 4
 0 -18 0 51.344 4.75799 2
 0 -18 0 57.156 4.98027 2
 0 -18 0 55.4065 4.01749 4
 0 18 0 48.8565 4.89747 1
 0 18 0 51.9018 5.11872 1
 0 18 0 55.8281 3.98042 3
 2 -18 0 17.9765 1.81396 4
 -2 -18 0 16.5579 2.59097 2
 -2 -18 0 19.1493 1.79117 4
 2 -18 0 17.4072 1.81783 4
 -2 -18 0 12.6932 2.47146 2
 -2 -18 0 18.7705 1.78405 4
 2 -18 0 13.5768 2.49731 2
 2 -18 0 19.6138 2.7567 2
 -2 18 0 14.1085 2.38661 1
 -2 18 0 19.466 3.06313 1
 2 18 0 16.4912 1.65461 3
 2 18 0 13.3993 2.55369 1
 2 18 0 20.5583 3.22598 1
 -2 18 0 16.9486 1.66911 3
 -4 -18 0 3.18184 1.38487 2
 4 -18 0 1.22253 1.60965 2
 4 -18 0 3.53943 1.62333 2
 4 -18 0 4.00574 0.96257 4
 -4 -18 0 2.80564 1.48393 2
 -4 -18 0 2.82335 0.83021 4
 4 -18 0 2.97221 0.99003 4
 -4 -18 0 2.74289 0.84761 4
 -4 18 0 2.47674 0.79944 3
 4 18 0 2.76101 0.81195 3
 4 18 0 2.89215 1.64292 1
 -4 18 0 4.28015 1.92425 1
 -4 18 0 1.56139 1.30896 1
 4 18 0 2.97617 1.40768 1
 6 -18 0 7.70886 2.09397 2
 -6 -18 0 10.7471 1.33978 4
 -6 -18 0 13.9071 2.40328 2
 -6 -18 0 11.6834 2.13955 2
 6 -18 0 11.4905 1.63078 4
 -6 -18 0 10.8782 1.35771 4
 6 -18 0 9.80919 2.50021 2
 6 -18 0 12.8136 1.66009 4
 6 18 0 9.55589 2.34691 1
 -6 18 0 12.1523 2.33771 1
 -6 18 0 12.2419 2.58075 1
 -6 18 0 9.25884 1.2705 3
 6 18 0 8.55442 2.02399 1
 6 18 0 10.7144 1.40781 3
 -8 -18 0 1.49532 1.20472 2
 -8 -18 0 1.18501 1.16001 2
 -8 -18 0 1.62169 0.74798 4
 -8 -18 0 2.07345 0.765 4
 8 -18 0 3.05307 1.727 2
 8 18 0 2.88367 1.46277 1
 8 18 0 1.43841 1.54889 1
 -8 18 0 4.53321 1.93817 1
 8 18 0 1.46692 0.75826 3
 -10 -18 0 6.6506 1.6084 2
 -10 -18 0 9.02239 1.26867 4
 10 -18 0 15.8926 2.9586 1
 -10 -18 0 15.0214 2.25318 2
 10 -18 0 16.9152 3.07367 2
 10 -18 0 13.4731 1.5347 3
 -10 -18 0 15.8762 1.45381 4
 10 18 0 19.6056 3.10992 1
 -10 18 0 11.3113 2.51345 1
 -10 18 0 20.4156 3.31261 2
 -10 18 0 16.5879 1.77768 4
 -12 -18 0 22.4228 1.94286 4
 -12 -18 0 21.2351 1.86488 4
 -12 -18 0 22.1538 2.56715 2
 12 -18 0 25.343 3.60768 1
 12 -18 0 21.3338 3.41779 2
 12 -18 0 19.6456 2.00219 3
 -12 -18 0 22.6467 2.89313 2
 -12 18 0 23.1812 3.52376 1
 -14 -18 0 1.07728 0.69206 4
 14 -18 0 0.84612 0.80943 3
 14 -18 0 0.01808 0.49955 2
 -14 -18 0 0.28917 1.05913 2
 14 -18 0 2.39762 1.67327 1
 14 18 0 -0.0028 0.13081 3
 -14 18 0 0.79166 0.84513 4
 -14 18 0 2.73163 1.6552 2
 14 18 0 0.00492 0.4046 1
 -14 18 0 1.37767 1.50888 1
 -16 -18 0 -0.0255 0.46653 1
 16 -18 0 0.84444 1.42282 1
 -16 -18 0 1.22416 0.69877 4
 16 -18 0 1.45903 0.80676 3
 16 -18 0 -0.1575 1.54607 2
 -16 -18 0 1.31091 1.20396 2
 -16 18 0 0.02087 1.41644 2
 16 18 0 0.56475 0.61113 4
 16 18 0 0.1862 0.49396 3
 -16 18 0 -0.2808 1.36115 1
 16 18 0 -0.0023 1.22755 1
 -16 18 0 1.18626 0.89698 4
 16 18 0 2.27876 1.14838 2
 18 -18 0 3.35208 0.96677 3
 -18 -18 0 4.15958 0.87259 4
 18 -18 0 2.66988 1.6677 1
 -18 -18 0 1.62987 1.53663 1
 18 -18 0 2.85894 1.91147 2
 -18 -18 0 4.93961 1.45128 2
 18 18 0 4.13958 1.31863 2
 18 18 0 3.69514 0.82545 4
 18 18 0 2.30416 0.9532 3
 18 18 0 3.96739 1.85848 1
 -18 18 0 3.07027 1.76939 2
 -18 18 0 2.25014 1.03425 4
 -18 18 0 3.0114 1.77829 1
 -20 -18 0 13.2751 1.42884 4
 -20 -18 0 13.8531 2.12482 2
 20 -18 0 9.81783 2.75662 2
 -20 -18 0 13.921 2.8647 1
 20 -18 0 15.1868 1.65614 3
 20 18 0 9.82472 1.37961 3
 20 18 0 13.4955 1.36188 4
 -20 18 0 15.3403 2.82448 1
 20 18 0 12.6359 1.96862 2
 -20 18 0 10.2192 2.59456 2
 -20 18 0 15.3438 2.02531 4
 20 18 0 6.70686 2.05141 1
 -22 -18 0 7.47773 1.04384 4
 -22 -18 0 6.32145 1.57972 2
 22 -18 0 4.16116 1.00166 3
 22 -18 0 7.1039 2.11098 1
 -22 -18 0 5.39993 1.99703 1
 22 18 0 6.28565 0.94321 4
 22 18 0 8.89373 1.65108 2
 22 18 0 3.32295 1.71533 1
 -22 18 0 3.60105 1.97178 2
 -22 18 0 5.85311 1.37077 4
 22 18 0 5.88419 1.13709 3
 -22 18 0 8.08895 2.30052 1
 24 -18 0 -0.4519 1.72812 2
 -24 -18 0 0.34904 0.60769 4
 24 -18 0 0.50312 0.74407 3
 -24 -18 0 0.14326 1.06196 2
 24 -18 0 -1.4333 1.17423 1
 -24 -18 0 -0.2326 1.40481 1
 -24 18 0 0.58465 1.46753 1
 24 18 0 0.18368 0.55642 4
 24 18 0 -0.8806 1.25676 1
 -24 18 0 -0.0129 0.64718 2
 24 18 0 0.8321 0.9907 2
 24 18 0 0.84941 0.8521 3
 -24 18 0 0.01112 0.20539 4
 -26 -18 0 2.96996 1.31571 2
 26 -18 0 2.28497 2.06478 2
 26 -18 0 -0.0206 0.58764 1
 -26 -18 0 6.28725 2.15111 1
 -26 -18 0 3.77438 0.83755 4
 -26 18 0 3.09766 1.21125 4
 26 18 0 2.41631 0.69347 4
 26 18 0 2.87522 1.7867 1
 26 18 0 2.98079 1.20615 2
 -26 18 0 5.40632 2.0142 1
 26 18 0 2.49241 0.91233 3
 -26 18 0 2.92126 2.05101 2
 -1 -19 0 73.0705 5.87164 2
 -1 -19 0 70.3091 5.70757 2
 1 -19 0 63.424 4.80676 4
 -1 -19 0 62.5177 4.77142 4
 1 -19 0 69.3571 5.80262 2
 1 -19 0 68.8613 5.73246 2
 1 -19 0 67.6528 4.8311 4
 -1 -19 0 64.9338 4.80191 4
 -1 19 0 66.0371 5.97868 1
 -1 19 0 66.544 4.72856 3
 1 19 0 76.1242 6.22787 1
 -1 19 0 58.5613 5.62789 1
 -3 -19 0 71.5882 5.8146 2
 -3 -19 0 64.8752 5.66094 2
 3 -19 0 72.4183 5.99894 2
 3 -19 0 73.4507 4.95713 4
 3 -19 0 64.6672 4.88873 4
 -3 -19 0 61.9381 4.79897 4
 -3 -19 0 65.8938 4.83137 4
 3 -19 0 70.339 5.8003 2
 -3 19 0 69.4107 5.90866 1
 -3 19 0 67.5708 6.02464 1
 -3 19 0 66.3379 4.77681 3
 -5 -19 0 1.43687 1.34032 2
 5 -19 0 1.72974 0.92529 4
 5 -19 0 1.50203 1.45473 2
 -5 -19 0 0.75779 0.7051 4
 5 -19 0 2.60508 1.57579 2
 -5 -19 0 2.80644 1.34713 2
 -5 -19 0 2.48211 0.88415 4
 5 19 0 0.05574 0.66024 1
 -5 19 0 -0.639 1.16675 1
 -5 19 0 1.68548 1.60614 1
 5 19 0 -0.0107 0.40087 1
 -5 19 0 2.5744 0.87909 3
 -7 -19 0 66.1412 4.88814 4
 -7 -19 0 70.4925 5.7171 2
 7 -19 0 72.0095 6.11119 2
 7 -19 0 67.2176 5.07471 4
 7 -19 0 75.7608 6.3897 2
 -7 -19 0 70.6698 5.75639 2
 -7 -19 0 68.9819 4.92727 4
 -7 19 0 67.2131 6.14122 1
 -7 19 0 70.7695 6.0519 1
 -7 19 0 71.1232 4.9203 3
 -9 -19 0 109.018 7.67647 4
 -9 -19 0 107.203 7.67197 4
 -9 -19 0 119.272 8.56073 2
 -9 -19 0 119.883 8.57272 2
 9 -19 0 116.055 9.07704 2
 -9 19 0 129.359 9.17612 1
 9 19 0 110.634 8.84027 1
 -11 -19 0 29.5399 3.0917 2
 -11 -19 0 25.8404 2.27982 4
 -11 -19 0 26.2818 3.01361 2
 11 -19 0 28.5783 2.39789 3
 11 -19 0 34.7131 4.23881 1
 -11 -19 0 25.9631 2.25877 4
 11 19 0 27.7847 3.81182 1
 -11 19 0 30.5713 3.93058 1
 11 19 0 26.6772 2.39124 3
 13 -19 0 2.41743 1.83209 2
 13 -19 0 2.67438 0.86976 3
 -13 -19 0 3.39361 0.79415 4
 -13 -19 0 1.92725 1.20957 2
 -13 -19 0 3.80011 0.8894 4
 13 -19 0 4.31812 1.8079 1
 -13 -19 0 3.57548 1.3755 2
 -13 19 0 4.67459 1.82418 1
 -13 19 0 3.91253 1.91007 2
 13 19 0 2.3024 1.52905 1
 13 19 0 3.97279 0.98995 3
 -13 19 0 1.87741 0.90719 4
 13 19 0 4.73126 1.98592 1
 -15 -19 0 9.41252 1.25186 4
 -15 -19 0 9.93572 1.89386 2
 15 -19 0 10.0147 2.69462 2
 15 -19 0 9.30768 2.4281 1
 15 -19 0 14.525 1.68888 3
 -15 -19 0 11.0117 1.27067 4
 -15 -19 0 9.33132 1.88121 2
 -15 19 0 14.0927 2.78684 1
 -15 19 0 8.61703 2.34685 2
 -15 19 0 7.4208 1.43393 4
 15 19 0 9.1844 2.31863 1
 15 19 0 14.4242 1.62959 3
 17 -19 0 63.3936 5.96638 2
 -17 -19 0 66.8891 5.06035 2
 -17 -19 0 53.3924 4.17922 4
 -17 19 0 57.8774 5.59855 1
 17 19 0 58.1551 4.30543 3
 -17 19 0 64.5203 5.88089 2
 17 19 0 53.3356 4.12383 4
 17 19 0 61.7253 4.88105 2
 17 19 0 73.0338 5.85344 1
 -19 -19 0 63.8559 5.12611 2
 -19 -19 0 72.0354 6.02399 1
 -19 -19 0 57.7145 4.33138 4
 19 -19 0 78.7168 6.583 2
 19 19 0 54.068 4.26801 4
 -19 19 0 74.4844 6.04757 1
 19 19 0 55.6176 4.44418 3
 -19 19 0 65.3614 6.15367 2
 19 19 0 63.827 5.83659 1
 19 19 0 69.6307 5.06451 2
 -19 19 0 58.9281 4.74585 4
 -21 -19 0 2.82465 0.80923 4
 21 -19 0 1.96366 1.95399 2
 21 -19 0 -0.0102 0.54711 1
 -21 -19 0 4.41917 1.93599 1
 -21 -19 0 4.45497 1.4802 2
 21 19 0 3.85824 1.04608 3
 -21 19 0 3.79073 1.24868 4
 -21 19 0 0.88433 1.04005 1
 21 19 0 1.63657 0.66722 4
 21 19 0 3.49593 1.82411 1
 -21 19 0 3.04539 1.9544 2
 21 19 0 2.7562 1.19902 2
 23 -19 0 10.5106 2.7823 2
 -23 -19 0 6.33603 2.14591 1
 -23 -19 0 8.82916 1.13801 4
 -23 -19 0 8.0512 1.77564 2
 23 19 0 10.0792 1.80349 2
 23 19 0 5.27192 1.13408 3
 -23 19 0 6.66365 1.42901 4
 -23 19 0 8.957 2.56114 2
 23 19 0 7.70034 2.26529 1
 23 19 0 7.39897 1.03556 4
 25 -19 0 20.0391 3.85792 2
 -25 -19 0 18.908 3.22736 1
 -25 -19 0 18.9839 2.54733 2
 -25 -19 0 17.8252 1.69524 4
 -25 19 0 19.933 2.4935 4
 -25 19 0 13.7092 3.2869 2
 25 19 0 15.8946 1.9101 3
 25 19 0 16.1429 1.60625 4
 25 19 0 14.9716 3.03587 1
 25 19 0 20.657 2.5602 2
 0 -20 0 8.13119 2.11819 2
 0 -20 0 7.60987 1.98507 2
 0 -20 0 7.75282 1.30741 4
 0 -20 0 9.72027 1.41072 4
 0 20 0 7.18834 2.04525 1
 -2 -20 0 1.80987 0.91156 4
 2 -20 0 2.71382 1.56304 2
 2 -20 0 0.48862 1.34244 2
 2 -20 0 1.50159 0.87237 4
 2 -20 0 1.6906 0.92579 4
 -2 -20 0 0.85743 1.29952 2
 -2 -20 0 1.26383 0.86637 4
 -2 -20 0 1.86886 1.47582 2
 2 20 0 -0.0211 0.50282 1
 -2 20 0 0.31197 0.76983 1
 2 20 0 1.83948 0.77983 3
 2 20 0 1.71508 1.38059 1
 -2 20 0 -0.0176 0.47191 1
 4 -20 0 -1.0059 1.38864 2
 -4 -20 0 0.49675 1.10391 2
 -4 -20 0 0.87338 1.31468 2
 4 -20 0 0.26277 1.26866 2
 -4 -20 0 -0.1543 0.67355 4
 4 -20 0 0.39035 0.86652 4
 -4 -20 0 0.08075 0.73323 4
 -4 20 0 -0.0371 0.42397 1
 4 20 0 -0.7146 1.1166 1
 4 20 0 -0.1194 1.25835 1
 4 20 0 -0.3878 0.62294 3
 -4 20 0 -0.022 0.48962 1
 -4 20 0 -0.0109 0.13523 3
 6 -20 0 -0.1204 1.3964 2
 -6 -20 0 0.86338 0.7641 4
 -6 -20 0 0.11329 0.71195 4
 -6 -20 0 1.21936 1.27045 2
 -6 -20 0 0.42294 1.16095 2
 6 -20 0 0.58297 0.84085 4
 6 -20 0 2.12988 1.52668 2
 -6 20 0 -0.0201 0.4353 1
 -6 20 0 -0.0268 0.48165 1
 6 20 0 1.50037 1.63593 1
 6 20 0 1.50631 0.83967 3
 -6 20 0 -0.0137 0.13709 3
 6 20 0 0.70105 1.42665 1
 -8 -20 0 1.28266 1.39301 2
 -8 -20 0 2.14495 0.87528 4
 8 -20 0 -0.0354 0.43629 2
 -8 -20 0 2.06976 1.45086 2
 8 -20 0 3.95051 2.0626 2
 -8 -20 0 1.94643 0.81309 4
 -8 20 0 -0.0231 0.50705 1
 8 20 0 2.27182 0.83324 3
 -8 20 0 -0.0003 0.44104 1
 8 20 0 0.86614 1.26437 1
 8 20 0 3.893 1.91072 1
 -10 -20 0 2.8124 0.86831 4
 -10 -20 0 2.23257 1.35071 2
 -10 -20 0 2.88676 0.84114 4
 -10 -20 0 2.99598 1.41217 2
 10 -20 0 0.01535 0.50276 2
 10 20 0 3.79749 1.95852 1
 -10 20 0 -0.0334 0.48978 1
 10 20 0 1.99634 0.88079 3
 10 20 0 2.2192 1.63785 1
 12 -20 0 4.33672 2.11158 2
 -12 -20 0 6.69679 1.81884 2
 -12 -20 0 6.9628 1.81976 2
 -12 -20 0 8.05794 1.1998 4
 -12 -20 0 6.73607 1.0774 4
 12 20 0 5.62955 1.11088 3
 -12 20 0 6.58687 2.12442 2
 12 20 0 9.35887 2.42509 1
 12 20 0 5.97741 2.01929 1
 -12 20 0 5.63543 1.24922 4
 -14 -20 0 0.99975 0.75347 4
 -14 -20 0 1.64923 1.31394 2
 14 -20 0 -0.1514 0.53905 1
 -14 -20 0 0.30906 1.13866 2
 14 -20 0 2.52584 1.89309 2
 -14 -20 0 1.19198 0.71576 4
 14 20 0 1.47543 1.3779 1
 -14 20 0 -0.0528 0.51407 1
 -14 20 0 1.12891 0.96315 4
 14 20 0 1.40268 1.68864 1
 -14 20 0 -0.1914 1.42168 2
 14 20 0 0.43701 0.71767 3
 -16 -20 0 -0.32 0.98721 2
 16 -20 0 -0.1191 1.60646 2
 -16 -20 0 -0.2284 0.67135 4
 16 -20 0 0.00325 0.151 3
 -16 -20 0 -0.347 0.57202 4
 -16 -20 0 0.37763 1.13131 2
 16 -20 0 -0.404 1.27861 1
 16 20 0 0.27366 1.22762 1
 -16 20 0 -0.7883 1.28639 2
 -16 20 0 -0.0346 0.54638 1
 -16 20 0 0.67896 0.87896 4
 16 20 0 -0.0024 0.68711 3
 16 20 0 0.69723 1.60637 1
 18 -20 0 3.0752 2.07411 2
 -18 -20 0 4.77388 0.95493 4
 18 -20 0 1.43345 0.63864 3
 -18 -20 0 5.5945 1.62047 2
 18 -20 0 2.69098 1.8031 1
 -18 20 0 5.0077 2.1475 2
 18 20 0 2.60568 1.68458 1
 -18 20 0 -0.0751 0.58989 1
 18 20 0 2.55698 0.97089 3
 -18 20 0 2.16664 1.02829 4
 20 -20 0 1.47782 1.57114 1
 -20 -20 0 4.13151 1.55604 2
 20 -20 0 4.97012 2.19826 2
 20 -20 0 2.59973 0.95719 3
 -20 -20 0 3.99795 0.8912 4
 -20 20 0 2.23502 1.01035 4
 20 20 0 3.55071 1.00943 3
 20 20 0 2.08986 1.59901 1
 20 20 0 3.69424 1.37366 2
 -20 20 0 0.09587 0.64822 1
 20 20 0 2.3448 0.76836 4
 -20 20 0 1.18034 1.73385 2
 -22 -20 0 1.48225 1.25008 2
 -22 -20 0 1.14497 1.62347 1
 -22 -20 0 1.2842 0.73032 4
 22 -20 0 1.63678 1.6346 1
 22 -20 0 0.39002 1.86821 2
 22 -20 0 1.34946 0.92815 3
 22 20 0 0.9289 1.51541 1
 22 20 0 1.38561 0.9142 3
 -22 20 0 0.22866 0.9056 4
 22 20 0 1.59531 0.70183 4
 -22 20 0 2.16026 1.8315 2
 -22 20 0 0.54627 1.5322 1
 22 20 0 2.2709 1.21801 2
 24 -20 0 -0.3148 1.43608 1
 24 -20 0 -0.3948 0.7496 3
 -24 -20 0 1.43045 1.23113 2
 -24 -20 0 -0.4749 0.65715 4
 -24 -20 0 0.38286 1.52983 1
 24 -20 0 -0.6713 2.02548 2
 24 20 0 0.48651 0.74036 3
 24 20 0 -0.3511 0.59006 4
 24 20 0 0.23571 0.98966 2
 24 20 0 -0.499 1.35517 1
 -24 20 0 0.27155 1.00927 4
 -24 20 0 -1.2056 1.36931 1
 -24 20 0 1.07722 1.87107 2
 1 -21 0 48.8634 4.48368 2
 -1 -21 0 43.2754 3.40545 4
 -1 -21 0 43.8821 4.32012 2
 -1 -21 0 48.9075 4.55961 2
 1 -21 0 38.8323 3.37277 4
 1 -21 0 52.0637 4.72689 2
 -1 -21 0 35.3459 3.28168 4
 1 21 0 42.9607 4.74595 1
 1 21 0 42.8979 4.45872 1
 -1 21 0 45.3132 3.32317 3
 -1 21 0 40.8177 4.39637 1
 1 21 0 41.6311 3.31702 3
 -1 21 0 45.1171 4.73424 1
 -3 -21 0 41.9209 4.06917 2
 -3 -21 0 35.8652 2.94927 4
 -3 -21 0 41.0367 3.92531 2
 3 -21 0 36.8209 4.0636 2
 3 -21 0 41.4125 4.03976 2
 -3 -21 0 36.3941 2.94298 4
 3 -21 0 34.6897 3.00244 4
 3 21 0 33.305 3.90121 1
 -3 21 0 33.1374 2.83098 3
 -3 21 0 36.7829 4.52224 1
 3 21 0 27.8964 2.7099 3
 3 21 0 46.0483 4.6452 1
 5 -21 0 7.44645 2.32492 2
 -5 -21 0 6.52907 2.0481 2
 5 -21 0 6.53191 2.02364 2
 -5 -21 0 10.5513 2.27933 2
 5 -21 0 7.39493 1.32945 4
 -5 -21 0 5.97361 1.2067 4
 -5 -21 0 9.35258 1.38 4
 5 21 0 8.23972 2.46291 1
 5 21 0 5.5704 1.90008 1
 -5 21 0 10.0448 1.3625 3
 5 21 0 6.60643 1.12911 3
 -5 21 0 9.49688 2.38723 1
 -5 21 0 6.72914 2.12734 1
 -7 -21 0 69.5389 5.26036 4
 -7 -21 0 77.1384 6.26885 2
 -7 -21 0 78.5749 6.2535 2
 -7 -21 0 70.0517 5.26382 4
 -7 21 0 73.8297 5.26675 3
 -7 21 0 77.1603 6.69717 1
 7 21 0 81.7021 6.96514 1
 -7 21 0 69.6777 6.36304 1
 7 21 0 74.4792 6.54432 1
 7 21 0 76.8955 5.29187 3
 9 -21 0 70.1522 6.09226 2
 -9 -21 0 63.2505 5.28478 2
 -9 -21 0 68.263 5.39127 2
 -9 -21 0 56.4165 4.33424 4
 -9 -21 0 56.7301 4.34712 4
 9 -21 0 49.5891 4.45758 4
 9 -21 0 59.0949 5.62369 2
 9 21 0 65.7478 6.08499 1
 -9 21 0 64.4422 5.87179 1
 -9 21 0 55.8953 5.49408 1
 9 21 0 57.1153 5.5721 1
 9 21 0 61.9239 4.38736 3
 -9 21 0 63.0908 4.36897 3
 -11 -21 0 10.8868 1.47442 4
 -11 -21 0 16.5393 2.58508 2
 11 -21 0 15.2236 2.94826 2
 -11 -21 0 14.7639 1.5774 4
 11 -21 0 13.008 2.93662 2
 11 -21 0 7.92034 1.44967 4
 -11 -21 0 13.7017 2.44701 2
 -11 21 0 14.8063 2.99941 1
 11 21 0 10.7066 1.51445 3
 11 21 0 15.3208 2.91141 1
 11 21 0 11.4608 2.80401 1
 -13 -21 0 0.14815 0.71259 4
 -13 -21 0 0.59901 1.27799 2
 13 -21 0 2.82422 1.95346 2
 -13 -21 0 0.28203 1.21336 2
 13 -21 0 0.67766 0.79427 3
 -13 -21 0 0.75477 0.75504 4
 13 21 0 0.54694 0.72515 3
 -13 21 0 0.26506 0.85111 4
 13 21 0 0.96255 1.46056 1
 -13 21 0 1.71977 1.70376 1
 13 21 0 -0.8927 1.46111 1
 -13 21 0 0.58664 1.47087 2
 -15 -21 0 8.576 1.26213 4
 15 -21 0 6.97384 2.09965 1
 -15 -21 0 9.61526 1.32889 4
 15 -21 0 11.3701 1.48467 3
 -15 -21 0 11.1372 2.13879 2
 15 -21 0 10.149 2.65467 2
 -15 -21 0 12.2498 2.28313 2
 -15 21 0 8.61916 2.40373 1
 -15 21 0 10.296 1.74802 4
 15 21 0 13.7085 2.76066 1
 -15 21 0 8.71517 2.62777 2
 15 21 0 10.8928 2.65395 1
 15 21 0 12.4653 1.60606 3
 -17 -21 0 26.4039 2.36079 4
 17 -21 0 29.2648 4.42795 2
 -17 -21 0 28.7606 3.21567 2
 17 -21 0 32.3706 2.48816 3
 -17 -21 0 27.6528 2.31783 4
 17 -21 0 23.7365 3.61958 1
 -17 -21 0 30.1746 3.16637 2
 -17 21 0 29.8599 4.20548 1
 17 21 0 27.596 4.15712 1
 -17 21 0 28.3746 2.68054 4
 -17 21 0 30.0613 4.44652 2
 17 21 0 24.9789 2.42459 3
 17 21 0 21.4138 3.52584 1
 -19 -21 0 29.7308 3.23571 2
 19 -21 0 23.6925 4.24048 2
 -19 -21 0 25.6981 2.26108 4
 -19 -21 0 24.5935 2.3195 4
 19 -21 0 30.7035 2.51259 3
 -19 -21 0 29.7855 3.10924 2
 19 -21 0 28.2276 4.18428 1
 -19 21 0 33.6473 4.54412 1
 19 21 0 27.924 2.53546 3
 19 21 0 27.1649 3.98824 1
 -19 21 0 30.5921 4.44774 2
 -19 21 0 23.6401 2.67462 4
 21 -21 0 2.16588 1.71015 1
 21 -21 0 1.76161 1.97758 2
 -21 -21 0 2.85964 0.86723 4
 21 -21 0 3.45319 1.01131 3
 -21 -21 0 3.71895 1.54826 2
 -21 21 0 1.02799 1.79892 2
 21 21 0 0.84515 1.62971 1
 21 21 0 1.93595 0.99926 3
 -21 21 0 1.20617 1.65684 1
 -21 21 0 1.69799 1.10355 4
 0 -22 0 6.48011 2.14803 2
 0 -22 0 4.43108 1.84359 2
 0 -22 0 3.38272 1.06858 4
 0 22 0 2.04743 1.88998 1
 0 22 0 3.78834 1.75089 1
 0 22 0 3.3759 1.0079 3
 -2 -22 0 0.90987 1.4569 2
 2 -22 0 -0.553 1.43403 2
 -2 -22 0 -1.1361 1.06246 2
 2 -22 0 0.29235 0.7696 4
 -2 -22 0 -0.0065 0.83334 4
 2 -22 0 -0.4556 1.12106 2
 -2 22 0 -0.239 1.22554 1
 -2 22 0 -0.5514 1.41024 1
 2 22 0 0.55801 0.83732 3
 2 22 0 1.11636 1.74688 1
 -2 22 0 0.23128 0.83473 3
 2 22 0 0.27736 1.38562 1
 -4 -22 0 2.00195 0.92511 4
 -4 -22 0 2.37935 0.97649 4
 4 -22 0 -0.0191 0.45624 2
 -4 -22 0 3.74044 1.76885 2
 4 -22 0 3.07931 1.90955 2
 -4 -22 0 1.08479 1.36466 2
 -4 22 0 2.58336 1.84319 1
 4 22 0 0.14765 0.81647 1
 4 22 0 0.27839 0.4744 3
 4 22 0 0.53728 0.80526 1
 -4 22 0 1.33148 0.89752 3
 -4 22 0 0.22204 1.23716 1
 -6 -22 0 -0.0228 0.78117 4
 -6 -22 0 0.54895 1.33822 2
 6 -22 0 0.02283 0.58189 2
 -6 -22 0 0.59279 1.37762 2
 6 -22 0 -0.0413 0.1783 4
 6 -22 0 1.3847 1.46096 2
 -6 -22 0 -0.5619 0.74408 4
 6 22 0 -0.8098 1.17881 1
 -6 22 0 0.92405 1.65288 1
 -6 22 0 0.4052 1.41842 1
 6 22 0 1.19159 1.76168 1
 6 22 0 -0.5299 0.78029 3
 -6 22 0 -0.3844 0.69353 3
 8 -22 0 2.2835 1.09535 4
 -8 -22 0 1.90591 1.45127 2
 -8 -22 0 1.09428 0.83527 4
 8 -22 0 0.81463 1.59985 2
 -8 -22 0 1.36531 1.53046 2
 -8 -22 0 2.41556 0.91119 4
 8 -22 0 0.46582 1.52271 2
 -8 22 0 0.98229 1.4178 1
 -8 22 0 0.46954 1.61664 1
 8 22 0 2.42988 1.83142 1
 8 22 0 1.38031 1.51547 1
 -8 22 0 1.20412 0.80254 3
 8 22 0 1.57719 0.86299 3
 -10 -22 0 0.46135 1.26409 2
 -10 -22 0 0.3422 0.75073 4
 10 -22 0 -0.9962 0.72873 4
 10 -22 0 -0.9714 1.58218 2
 -10 -22 0 -0.4471 0.69907 4
 10 -22 0 -0.8768 1.31436 2
 -10 -22 0 -0.2084 1.25258 2
 10 22 0 -0.3126 0.71016 3
 10 22 0 -0.0781 1.31194 1
 -10 22 0 0.25425 1.48144 1
 10 22 0 -0.4334 1.57525 1
 -10 22 0 -0.0582 0.68632 3
 -10 22 0 0.00032 1.26726 1
 -12 -22 0 1.10774 0.81654 4
 -12 -22 0 0.20324 0.72827 4
 -12 -22 0 1.13845 1.34785 2
 12 -22 0 0.83508 1.66586 2
 -12 -22 0 0.20375 1.27772 2
 12 -22 0 0.43712 0.98573 4
 12 -22 0 -0.018 1.85271 2
 -12 22 0 1.28249 0.89095 3
 12 22 0 0.35611 1.36203 1
 -12 22 0 0.93093 1.70627 1
 12 22 0 1.08332 0.8169 3
 12 22 0 2.27263 1.84971 1
 -14 -22 0 1.40451 0.77432 4
 -14 -22 0 0.44057 1.31873 2
 14 -22 0 2.51976 2.04725 2
 -14 -22 0 2.01012 1.41573 2
 -14 -22 0 0.07081 0.75826 4
 -14 22 0 2.0781 1.8291 1
 14 22 0 2.5438 1.00543 3
 14 22 0 1.3243 1.823 1
 14 22 0 0.09157 1.37547 1
 16 -22 0 0.19479 1.6202 2
 -16 -22 0 0.47156 1.28397 2
 -16 -22 0 0.08292 1.23914 2
 16 -22 0 1.04782 1.63531 1
 -16 -22 0 0.44349 0.80332 4
 16 -22 0 0.48864 0.72446 3
 -16 -22 0 0.91408 0.74774 4
 16 22 0 1.1288 1.49463 1
 -16 22 0 0.60679 0.90816 4
 16 22 0 1.11211 1.75561 1
 -16 22 0 0.81563 1.69386 1
 -16 22 0 -0.1104 1.46313 2
 16 22 0 0.94615 0.87691 3
 -18 -22 0 -0.7763 1.20167 2
 -18 -22 0 -0.4647 1.15069 2
 -18 -22 0 0.43155 0.67598 4
 18 -22 0 1.49836 2.12731 2
 18 -22 0 -0.1582 1.44511 1
 -18 -22 0 0.56668 0.81157 4
 18 -22 0 0.2709 0.84353 3
 18 22 0 -0.844 0.73886 3
 18 22 0 -0.9085 1.31308 1
 -18 22 0 -0.3201 1.53663 1
 18 22 0 1.64802 1.84857 1
 -18 22 0 0.90355 1.66729 2
 -18 22 0 -1.0876 0.91508 4
 20 -22 0 0.66546 1.86144 2
 -20 -22 0 0.87181 1.2171 2
 20 -22 0 -0.1637 1.47087 1
 -20 -22 0 1.21836 1.38389 2
 -20 -22 0 1.52394 0.85745 4
 20 -22 0 0.61537 0.78549 3
 -20 -22 0 -0.2515 0.66428 4
 20 22 0 0.72472 1.56984 1
 -20 22 0 0.87739 1.31793 1
 -20 22 0 0.80257 1.62337 2
 20 22 0 -0.0675 1.73657 1
 -20 22 0 0.66843 0.94234 4
 20 22 0 1.09679 0.93106 3
 1 -23 0 31.1335 3.77854 2
 1 -23 0 27.7816 2.87063 4
 -1 -23 0 30.6661 2.9068 4
 1 -23 0 36.8818 4.71826 2
 -1 -23 0 31.615 3.80954 2
 -1 -23 0 42.2519 4.30035 2
 -1 23 0 31.9727 4.36857 1
 -1 23 0 46.6222 5.14241 1
 1 23 0 37.9049 4.75171 1
 -1 23 0 36.8056 2.88997 3
 1 23 0 34.0587 2.80226 3
 1 23 0 34.1471 4.53551 1
 -3 -23 0 3.18555 1.06998 4
 -3 -23 0 5.81481 1.9134 2
 -3 -23 0 5.91742 1.92413 2
 -3 23 0 2.72893 1.93224 1
 -3 23 0 2.11157 1.42763 1
 3 23 0 7.47738 2.34283 1
 3 23 0 3.43595 1.00469 3
 3 23 0 5.66969 2.3054 1
 -3 23 0 4.17296 1.04275 3
 -5 -23 0 -0.1753 1.27534 2
 -5 -23 0 0.78597 0.85431 4
 5 -23 0 -1.4762 1.53283 2
 5 -23 0 -0.054 1.42749 2
 5 -23 0 -0.0529 0.92994 4
 -5 -23 0 -0.1985 0.81232 4
 -5 -23 0 -0.432 1.45116 2
 5 23 0 -0.5912 0.79248 3
 5 23 0 0.68433 1.88254 1
 -5 23 0 0.19738 0.83114 3
 5 23 0 0.57851 1.42148 1
 -5 23 0 0.36581 1.56437 1
 -5 23 0 0.49773 1.42873 1
 -7 -23 0 34.1367 2.86168 4
 7 -23 0 36.6309 4.04846 2
 -7 -23 0 28.8045 2.76514 4
 -7 -23 0 37.7717 3.93064 2
 7 -23 0 44.1682 4.60611 2
 -7 -23 0 37.2973 3.91346 2
 7 -23 0 29.1332 2.93967 4
 -7 23 0 36.835 4.111 1
 7 23 0 30.7994 2.77282 3
 7 23 0 40.7257 5.0376 1
 7 23 0 23.4673 3.66985 1
 -7 23 0 37.6959 4.67458 1
 -7 23 0 37.2268 2.88592 3
 -9 -23 0 31.0322 4.03586 2
 -9 -23 0 31.756 3.60522 2
 -9 -23 0 25.1692 2.46469 4
 9 -23 0 32.2027 4.60458 2
 -9 -23 0 25.9592 2.48764 4
 9 -23 0 25.8947 2.61212 4
 9 -23 0 29.9687 4.24309 2
 -9 23 0 33.9978 4.59682 1
 -9 23 0 31.5482 4.35803 1
 9 23 0 29.3428 4.33367 1
 -9 23 0 28.824 2.55073 3
 9 23 0 34.6019 4.62572 1
 9 23 0 32.6613 2.6444 3
 -11 -23 0 8.60733 2.16261 2
 11 -23 0 6.02163 1.33534 4
 -11 -23 0 8.23828 1.3324 4
 -11 -23 0 12.4062 2.50783 2
 11 -23 0 9.78179 2.95274 2
 -11 -23 0 8.03085 1.32221 4
 11 -23 0 11.7931 2.72547 2
 11 23 0 10.5995 2.63082 1
 -11 23 0 7.25066 2.13929 1
 11 23 0 8.91035 2.43781 1
 -11 23 0 5.83942 1.16111 3
 11 23 0 8.37123 1.31469 3
 -11 23 0 12.1974 2.91759 1
 13 -23 0 0.442 1.76188 2
 13 -23 0 1.33507 1.53432 2
 -13 -23 0 1.09992 0.77306 4
 -13 -23 0 0.00532 1.28949 2
 13 -23 0 0.56955 0.98583 4
 -13 -23 0 -0.0246 1.17387 2
 -13 -23 0 0.51401 0.78257 4
 -13 23 0 2.34859 1.8946 1
 13 23 0 0.09844 0.76667 3
 13 23 0 2.55876 1.92404 1
 13 23 0 -0.2965 1.31317 1
 -13 23 0 0.68366 0.78471 3
 -13 23 0 1.73491 1.62593 1
 -15 -23 0 6.83996 1.25212 4
 -15 -23 0 9.23893 2.24723 2
 -15 -23 0 9.18656 2.15773 2
 -15 -23 0 7.5454 1.23675 4
 15 -23 0 7.47958 2.75251 2
 -15 23 0 12.4435 2.84837 1
 15 23 0 7.59361 2.16895 1
 15 23 0 7.30884 2.46776 1
 15 23 0 7.39701 1.2999 3
 -17 -23 0 11.5918 1.64309 4
 17 -23 0 16.7969 3.62601 2
 -17 -23 0 18.5706 2.84253 2
 -17 -23 0 14.6694 1.69114 4
 17 -23 0 18.583 1.80746 3
 -17 -23 0 19.6901 2.86606 2
 17 23 0 13.8284 1.786 3
 -17 23 0 13.13 1.8729 4
 -17 23 0 16.1276 3.28266 2
 -17 23 0 18.2976 3.51438 1
 17 23 0 19.5378 3.58955 1
 17 23 0 14.5928 2.87334 1
 0 -24 0 2.38434 1.59869 2
 0 -24 0 -0.0181 0.56737 2
 0 24 0 2.32061 0.96085 3
 0 24 0 4.92652 2.05696 1
 0 24 0 1.04153 1.80464 1
 -2 -24 0 1.86239 1.67144 2
 2 -24 0 0.04252 0.54912 2
 -2 -24 0 -0.2206 0.62224 4
 2 -24 0 -1.4878 1.26884 2
 2 -24 0 -0.0258 0.76138 4
 -2 -24 0 -0.333 1.28871 2
 -2 24 0 1.68851 1.90561 1
 2 24 0 0.0192 0.69047 3
 -2 24 0 0.80683 0.82853 3
 2 24 0 0.55223 1.89511 1
 2 24 0 0.87334 1.42654 1
 -2 24 0 0.31996 1.38845 1
 -4 -24 0 0.66394 1.52285 2
 -4 -24 0 0.62388 1.37926 2
 -4 -24 0 0.97036 0.90228 4
 4 -24 0 -0.4304 1.342 2
 4 -24 0 3.23837 1.9703 2
 4 -24 0 1.03755 0.91302 4
 4 24 0 -0.0297 0.66458 1
 -4 24 0 0.95591 1.77023 1
 -4 24 0 0.19818 1.27918 1
 -4 24 0 0.02671 0.83087 3
 4 24 0 -0.0059 0.15165 3
 4 24 0 0.00235 0.52386 1
 6 -24 0 0.56755 1.72725 2
 -6 -24 0 0.04516 1.36988 2
 6 -24 0 0.31538 0.86753 4
 6 -24 0 -0.8525 1.19428 2
 -6 -24 0 0.65489 0.88187 4
 -6 -24 0 0.6974 1.46642 2
 -6 24 0 0.51622 0.86419 3
 6 24 0 -0.5445 1.78903 1
 6 24 0 1.0473 0.82021 3
 6 24 0 1.23766 1.47058 1
 -6 24 0 -0.3984 1.58458 1
 -6 24 0 0.32242 1.30702 1
 -8 -24 0 0.77043 1.49914 2
 -8 -24 0 -0.1337 0.80006 4
 8 -24 0 0.14278 0.90725 4
 8 -24 0 0.118 1.35623 2
 8 -24 0 0.86552 1.67522 2
 -8 -24 0 0.27635 0.85766 4
 -8 -24 0 0.07825 1.38401 2
 8 24 0 -1.1217 0.70059 3
 -8 24 0 0.67989 1.7378 1
 -8 24 0 -0.4307 1.27047 1
 8 24 0 -0.0016 1.81745 1
 -8 24 0 -0.6441 0.70923 3
 8 24 0 -0.3756 1.27547 1
 -10 -24 0 0.3996 0.85062 4
 -10 -24 0 -0.6396 1.23831 2
 10 -24 0 1.01994 0.94398 4
 10 -24 0 -0.579 1.34756 2
 -10 -24 0 0.38659 0.82217 4
 -10 -24 0 0.25874 1.46557 2
 10 -24 0 -0.0799 1.92027 2
 10 24 0 -0.6421 0.79864 3
 -10 24 0 -0.6751 1.56603 1
 -10 24 0 1.32742 1.63053 1
 -10 24 0 0.36966 0.88459 3
 10 24 0 -0.0668 1.8928 1
 10 24 0 0.34181 1.50785 1
 12 -24 0 1.4407 1.71542 2
 12 -24 0 0.07618 1.7453 2
 -12 -24 0 -2.2341 1.08664 2
 -12 -24 0 0.21262 0.8458 4
 12 -24 0 -0.4229 0.86091 4
 -12 -24 0 1.53908 1.55125 2
 -12 -24 0 -0.2796 0.73069 4
 -12 24 0 -0.1252 1.67286 1
 12 24 0 0.28039 0.8118 3
 -12 24 0 -0.2779 0.80705 3
 -12 24 0 0.68117 1.44003 1
 12 24 0 0.65223 1.75887 1
 12 24 0 -0.3627 1.36955 1
 -14 -24 0 3.30687 1.03477 4
 -14 -24 0 4.99394 1.84081 2
 -14 -24 0 3.32873 0.98818 4
 14 -24 0 1.34494 1.91889 2
 14 -24 0 1.75551 1.75286 2
 14 -24 0 2.13397 1.04487 4
 -14 -24 0 3.36227 1.81297 2
 14 24 0 5.38598 2.34281 1
 14 24 0 4.07273 1.14342 3
 -14 24 0 5.24517 2.16374 1
 -14 24 0 3.21543 1.02839 3
 14 24 0 3.70791 1.94301 1
 -14 24 0 2.76735 1.78475 1
 1 -25 0 14.5688 2.03053 4
 1 -25 0 14.5732 3.15554 2
 1 -25 0 12.4366 2.8483 2
 1 25 0 12.0618 2.7078 1
 -1 25 0 14.5909 3.25572 1
 1 25 0 15.9465 3.3121 1
 1 25 0 12.8431 1.6627 3
 -1 25 0 11.6492 2.83755 1
 -1 25 0 14.0262 1.75854 3
 3 -25 0 7.83337 2.56388 2
 3 -25 0 6.7046 2.27239 2
 -3 -25 0 4.82883 2.17906 2
 3 -25 0 8.00362 1.56156 4
 -3 25 0 5.73408 2.09665 1
 3 25 0 8.96479 2.66737 1
 -3 25 0 7.48749 1.36811 3
 3 25 0 8.7523 2.37098 1
 -3 25 0 9.89696 2.8143 1
 3 25 0 6.62124 1.30168 3
 5 -25 0 1.80032 1.74499 2
 5 -25 0 0.27649 1.88033 2
 -5 -25 0 -0.2836 1.53293 2
 -5 -25 0 1.26382 0.9379 4
 -5 -25 0 1.85995 1.60884 2
 5 -25 0 1.25099 1.06815 4
 -5 25 0 2.18499 1.96269 1
 -5 25 0 3.16306 0.99163 3
 5 25 0 1.81766 1.72284 1
 -5 25 0 0.66909 1.43877 1
 5 25 0 1.316 0.87843 3
 5 25 0 1.04505 2.03013 1
 -7 -25 0 5.42308 1.2781 4
 -7 -25 0 7.72871 2.22731 2
 7 -25 0 8.77412 2.62084 2
 7 -25 0 5.56829 1.40562 4
 -7 -25 0 7.67472 2.3209 2
 7 -25 0 6.85898 2.30533 2
 -7 25 0 5.0902 2.23781 1
 7 25 0 12.4605 3.0312 1
 7 25 0 7.19363 2.34384 1
 -7 25 0 6.47046 1.21856 3
 7 25 0 5.77425 1.22473 3
 -7 25 0 6.00476 2.03401 1
 -9 -25 0 14.0352 2.87527 2
 9 -25 0 18.9603 2.31757 4
 -9 -25 0 15.3411 2.87029 2
 -9 -25 0 15.3998 1.97166 4
 9 -25 0 13.7142 3.06313 2
 9 -25 0 12.5348 3.13663 2
 -9 25 0 15.2857 1.88701 3
 9 25 0 19.6205 3.45589 1
 -9 25 0 16.538 3.42553 1
 9 25 0 22.2693 3.74058 1
 9 25 0 14.9323 1.83976 3
 -9 25 0 13.4012 2.91613 1
 -11 -25 0 11.7832 2.43941 2
 11 -25 0 7.10551 1.55241 4
 -11 -25 0 9.09476 1.48815 4
 -11 -25 0 7.65566 1.36695 4
 -11 -25 0 9.94884 2.37303 2
 11 -25 0 10.6773 2.58572 2
 11 -25 0 11.0628 2.931 2
 11 25 0 7.75787 2.6236 1
 11 25 0 8.13253 1.46367 3
 -11 25 0 13.9365 2.89984 1
 -11 25 0 10.813 2.99225 1
 -11 25 0 9.10995 1.44891 3
 11 25 0 9.26383 2.84129 1
 0 -26 0 -0.1756 1.48081 2
 0 -26 0 1.53437 1.63717 2
 0 -26 0 1.42262 1.07233 4
 0 26 0 1.52001 1.98362 1
 0 26 0 0.78677 0.93196 3
 0 26 0 2.10013 1.73829 1
 2 -26 0 0.21085 1.56782 2
 -2 -26 0 -0.624 1.37771 2
 -2 -26 0 0.261 0.90128 2
 2 -26 0 0.31025 1.8741 2
 -2 -26 0 0.32358 0.92111 4
 2 -26 0 0.31616 0.98837 4
 -2 26 0 0.76464 1.50914 1
 2 26 0 -0.9005 1.78025 1
 -2 26 0 0.43045 0.94002 3
 2 26 0 0.12644 1.29846 1
 2 26 0 -1.1568 0.80427 3
 -2 26 0 1.24188 1.92711 1
 -4 -26 0 -0.028 0.62722 2
 4 -26 0 -0.8364 0.89416 4
 -4 -26 0 0.04791 0.66938 2
 4 -26 0 0.57093 1.49058 2
 4 -26 0 4.02209 2.23245 2
 -4 -26 0 -0.0115 0.2167 4
 4 26 0 -0.1435 1.36184 1
 4 26 0 -0.9897 1.801 1
 4 26 0 -0.0585 0.77988 3
 -4 26 0 0.64005 1.54677 1
 -4 26 0 0.97808 0.9323 3
 -4 26 0 0.9631 1.92994 1
 -6 26 0 -0.1627 0.80021 3
 6 26 0 1.46428 0.9868 3
 -38 0 1 -0.6528 0.53704 3
 38 0 -1 0.21323 0.62323 3
 -38 0 1 0.04841 0.68172 2
 -38 0 1 0.00473 0.24093 4
 36 0 -1 0.32673 1.15745 1
 -36 0 1 -0.3686 0.5116 3
 -36 0 1 -0.0607 1.40113 2
 -36 0 1 0.83001 1.18575 1
 36 0 -1 -0.0605 1.57054 2
 36 0 -1 -0.3005 0.58246 3
 -36 0 1 1.15526 1.04988 4
 34 0 -1 -0.0018 0.55729 3
 -34 0 1 -0.54 0.86295 4
 34 0 -1 -0.1406 1.01655 1
 -34 0 1 -0.1834 0.50216 3
 -34 0 1 1.20332 1.56027 2
 -34 0 1 -0.9544 0.95813 1
 34 0 -1 0.08462 1.41905 2
 -32 0 1 0.69617 0.54032 3
 32 0 -1 -0.4468 1.36593 2
 -32 0 1 1.18361 1.1205 1
 32 0 -1 -0.6443 0.7925 4
 -32 0 1 -0.201 1.03573 2
 -32 0 1 -0.9254 0.75659 4
 32 0 -1 -0.2243 0.94077 1
 32 0 -1 -0.3718 0.49399 3
 -30 0 1 -0.0743 1.3352 2
 30 0 -1 -0.3597 0.8862 1
 -30 0 1 0.34218 1.00754 1
 -30 0 1 -0.4789 0.80275 4
 30 0 -1 -0.7721 0.81546 4
 30 0 -1 -0.1581 0.48766 3
 30 0 -1 -1.0199 1.21076 2
 -30 0 1 -0.5489 0.44817 3
 28 0 -1 0.05215 0.91755 1
 28 0 -1 0.30866 1.2761 2
 28 0 -1 -0.036 0.46378 3
 28 0 -1 0.45637 0.79343 4
 -28 0 1 -0.6912 0.80109 1
 -28 0 1 -0.5493 1.14538 2
 -28 0 1 -0.7926 0.71027 4
 -28 0 1 0.55887 0.46386 3
 26 0 -1 0.20223 0.39606 3
 -26 0 1 0.51377 0.82733 1
 -26 0 1 -0.7068 1.09646 2
 26 0 -1 0.42149 0.92723 1
 -26 0 1 0.297 0.42977 3
 26 0 -1 0.06532 0.72347 4
 26 0 -1 -1.2763 1.11645 2
 -26 0 1 0.07149 0.74044 4
 24 0 -1 -0.0001 0.62521 4
 24 0 -1 0.34147 0.82797 1
 24 0 -1 -0.381 0.36976 3
 -24 0 1 0.80713 1.0985 2
 -24 0 1 0.71314 0.84315 1
 -24 0 1 -0.0467 0.4064 3
 -24 0 1 -0.0876 0.65531 4
 24 0 -1 -0.4311 1.03142 2
 22 0 -1 -0.2428 0.35979 3
 22 0 -1 -0.2992 0.58213 4
 -22 0 1 -0.4121 0.36722 3
 -22 0 1 0.32899 0.60571 4
 22 0 -1 -0.7681 0.92497 2
 -22 0 1 -0.1048 0.96618 2
 -22 0 1 -0.6923 0.65946 1
 22 0 -1 -0.0213 0.73254 1
 20 0 -1 0.70183 1.03933 2
 20 0 -1 0.29094 0.36998 3
 -20 0 1 -0.1996 0.85128 2
 20 0 -1 -0.2201 0.54778 4
 -20 0 1 -0.0884 0.58439 4
 -20 0 1 -0.161 0.33095 3
 -20 0 1 0.58144 0.72297 1
 20 0 -1 0.18037 0.67405 1
 -18 0 1 -0.0052 0.06201 3
 18 0 -1 -0.0405 0.33459 3
 18 0 -1 0.54805 0.55228 4
 18 0 -1 -0.4785 0.9187 2
 -18 0 1 -0.4053 0.50249 4
 18 0 -1 0.23868 0.31542 1
 -18 0 1 0.25512 0.89752 2
 -18 0 1 0.00263 0.18331 1
 16 0 -1 -0.6009 0.42989 4
 16 0 -1 -0.0138 0.74082 2
 -16 0 1 -0.2873 0.44601 4
 -16 0 1 -0.0292 0.57847 1
 16 0 -1 -0.0276 0.29555 3
 -16 0 1 0.37729 0.88269 2
 16 0 -1 0.00307 0.15832 1
 -16 0 1 0.0642 0.29466 3
 -14 0 1 -0.0516 0.41402 4
 -14 0 1 -0.1136 0.47367 1
 -14 0 1 -0.2467 0.701 2
 -14 0 1 0.17665 0.26827 3
 14 0 -1 0.00364 0.0433 3
 14 0 -1 0.00323 0.07838 4
 14 0 -1 0.45185 0.54563 1
 14 0 -1 0.00817 0.18987 2
 -12 0 1 -0.1279 0.24146 3
 12 0 -1 -0.2153 0.33904 4
 -12 0 1 0.00751 0.06199 4
 12 0 -1 0.30269 0.47139 1
 -12 0 1 0.03513 0.48375 1
 12 0 -1 0.26946 0.58164 2
 -12 0 1 0.01166 0.16701 2
 12 0 -1 0.33456 0.26767 3
 -10 0 1 0.26492 0.53276 2
 10 0 -1 0.40855 0.46634 1
 10 0 -1 0.30271 0.58781 2
 10 0 -1 0.08219 0.2315 3
 10 0 -1 0.03123 0.36125 4
 -10 0 1 -0.0153 0.2229 3
 -10 0 1 0.39045 0.43685 1
 -10 0 1 0.0339 0.29916 4
 -8 0 1 0.80221 0.50762 2
 8 0 -1 -0.2185 0.49301 2
 -8 0 1 0.1623 0.21526 3
 -8 0 1 0.02978 0.29898 4
 8 0 -1 0.01504 0.20694 3
 8 0 -1 0.21639 0.33743 4
 -8 0 1 -0.2215 0.38136 1
 8 0 -1 0.42138 0.40631 1
 6 0 -1 0.05703 0.40169 2
 6 0 -1 -0.1325 0.19529 3
 -6 0 1 -0.0975 0.20172 3
 6 0 -1 0.06777 0.30067 4
 -6 0 1 -0.1827 0.28175 4
 6 0 -1 0.38774 0.37958 1
 -6 0 1 -0.0611 0.45191 2
 -6 0 1 -0.087 0.33976 1
 -4 0 1 -0.0307 0.37938 2
 -4 0 1 0.13095 0.26937 4
 4 0 -1 0.06228 0.42097 2
 4 0 -1 -0.2985 0.29977 1
 -4 0 1 -0.1784 0.17501 3
 -4 0 1 0.06815 0.33283 1
 4 0 -1 0.12012 0.28204 4
 4 0 -1 -0.2544 0.17862 3
 -2 0 1 -0.002 0.02963 2
 2 0 -1 0.1436 0.16502 4
 2 0 -1 -0.3181 0.21443 1
 -2 0 1 -0.0062 0.16971 1
 -2 0 1 -0.0159 0.02776 4
 2 0 -1 0.02947 0.10926 3
 2 0 -1 -0.102 0.25127 2
 -2 0 1 -0.0678 0.08989 3
 -4 0 -1 0.04982 0.22284 4
 4 0 1 0.24505 0.2439 4
 -4 0 -1 -0.0135 0.1154 3
 -4 0 -1 0.25167 0.24471 1
 4 0 1 -0.0347 0.25324 1
 -4 0 -1 0.49793 0.4088 2
 4 0 1 -0.068 0.34202 2
 4 0 1 -0.2485 0.12498 3
 -6 0 -1 0.0157 0.15214 3
 6 0 1 0.18518 0.42446 2
 -6 0 -1 -0.0933 0.29377 1
 6 0 1 -0.1751 0.29632 1
 -6 0 -1 0.2477 0.44371 2
 -6 0 -1 -0.097 0.27496 4
 6 0 1 0.11082 0.26153 4
 6 0 1 -0.0714 0.16585 3
 8 0 1 0.09275 0.18351 3
 -8 0 -1 -0.1641 0.27846 4
 8 0 1 0.02118 0.32733 1
 -8 0 -1 -0.0761 0.17079 3
 8 0 1 -0.3073 0.28412 4
 8 0 1 -0.157 0.46864 2
 -8 0 -1 0.14136 0.3434 1
 -8 0 -1 -0.1916 0.46455 2
 -10 0 -1 0.03996 0.3504 1
 10 0 1 -0.0079 0.19413 3
 -10 0 -1 -0.0408 0.31915 4
 -10 0 -1 0.20343 0.19598 3
 10 0 1 0.37111 0.38647 1
 10 0 1 -0.4232 0.47141 2
 10 0 1 0.30607 0.33371 4
 -10 0 -1 0.30306 0.55985 2
 -12 0 -1 0.00565 0.20218 3
 12 0 1 -0.0072 0.36379 4
 -12 0 -1 0.07978 0.39717 1
 -12 0 -1 0.27882 0.59618 2
 12 0 1 0.00141 0.21784 3
 -12 0 -1 -0.0051 0.05534 4
 12 0 1 -0.0678 0.40258 1
 12 0 1 -0.4651 0.58332 2
 -14 0 -1 -0.1479 0.39205 4
 -14 0 -1 0.09515 0.22908 3
 14 0 1 -0.0082 0.07217 4
 14 0 1 0.43269 0.2592 3
 -14 0 -1 0.41233 0.50081 1
 14 0 1 0.00764 0.18832 2
 -14 0 -1 0.00107 0.1849 2
 14 0 1 -0.1271 0.45786 1
 -16 0 -1 -0.6488 0.42409 4
 16 0 1 0.4978 0.5785 1
 -16 0 -1 0.22927 0.796 2
 -16 0 -1 0.1369 0.28657 3
 16 0 1 -0.2255 0.75474 2
 -16 0 -1 -0.0194 0.52593 1
 16 0 1 -0.3499 0.43486 4
 16 0 1 0.00379 0.0457 3
 18 0 1 0.12536 0.5239 4
 18 0 1 0.00667 0.05342 3
 -18 0 -1 0.03046 0.83089 2
 -18 0 -1 0.1364 0.59915 1
 -18 0 -1 -0.5305 0.45497 4
 18 0 1 0.24378 0.84815 2
 18 0 1 0.01311 0.1698 1
 -18 0 -1 0.27342 0.30499 3
 20 0 1 -0.5774 0.92374 2
 -20 0 -1 -0.1973 0.53717 4
 -20 0 -1 0.00952 0.19301 1
 20 0 1 0.10841 0.33028 3
 20 0 1 0.00722 0.19644 1
 -20 0 -1 0.00465 0.06693 3
 20 0 1 0.55435 0.58652 4
 -20 0 -1 0.39249 0.94312 2
 -22 0 -1 -0.0462 0.59892 4
 22 0 1 0.12186 0.70856 1
 22 0 1 -0.3821 1.00975 2
 -22 0 -1 -0.0208 0.35979 3
 -22 0 -1 -0.0702 0.65824 1
 22 0 1 -0.0075 0.63159 4
 22 0 1 -0.2406 0.342 3
 -22 0 -1 -0.3218 0.97827 2
 -24 0 -1 -1.2524 0.90346 2
 24 0 1 0.14089 0.39459 3
 24 0 1 0.06214 0.72616 1
 24 0 1 0.65526 1.20739 2
 -24 0 -1 -0.1855 0.59474 4
 -24 0 -1 0.26498 0.38007 3
 -24 0 -1 -0.2066 0.71725 1
 24 0 1 -0.3739 0.65166 4
 26 0 1 -1.0444 1.15999 2
 26 0 1 -0.9294 0.75358 1
 -26 0 -1 0.42577 1.14159 2
 26 0 1 -0.3037 0.7291 4
 -26 0 -1 -0.4227 0.70272 4
 -26 0 -1 0.06454 0.58351 1
 -26 0 -1 -0.0284 0.40494 3
 26 0 1 -0.3097 0.36934 3
 -28 0 -1 0.18612 1.16293 2
 -28 0 -1 -0.3208 0.84132 1
 28 0 1 1.25665 1.36306 2
 -28 0 -1 -0.1391 0.43266 3
 28 0 1 0.14326 0.4456 3
 -28 0 -1 0.08858 0.71594 4
 28 0 1 -0.8539 0.73718 1
 28 0 1 0.96268 0.81264 4
 -30 0 -1 -0.5386 0.82948 1
 30 0 1 -0.1007 1.26298 2
 -30 0 -1 0.35515 0.77461 4
 -30 0 -1 -0.1606 0.41161 3
 30 0 1 -0.1859 0.75482 4
 30 0 1 0.16299 0.44761 3
 30 0 1 -0.3095 0.84056 1
 -30 0 -1 -0.0025 1.25663 2
 -32 0 -1 0.39768 0.99347 1
 32 0 1 0.1943 0.48577 3
 32 0 1 0.15964 0.84868 4
 -32 0 -1 -0.0759 0.44738 3
 -32 0 -1 -0.8237 1.14032 2
 32 0 1 -0.3685 0.94498 1
 -32 0 -1 -1.4191 0.74064 4
 32 0 1 -0.1505 1.40727 2
 -34 0 -1 0.7435 1.10589 1
 34 0 1 0.13117 1.57233 2
 34 0 1 0.14907 1.05412 1
 34 0 1 0.31242 0.55871 3
 -34 0 -1 -0.2329 0.87758 4
 -34 0 -1 1.1144 1.59021 2
 -34 0 -1 -0.0608 0.51274 3
 -36 0 -1 -0.3747 0.94423 4
 36 0 1 -0.9675 1.55489 2
 36 0 1 0.25243 0.58213 3
 -36 0 -1 0.67043 1.15231 1
 -36 0 -1 -0.0448 0.5288 3
 -36 0 -1 -0.4785 1.48971 2
 36 0 1 -0.1165 1.11879 1
 37 -1 -1 0.59541 0.62721 3
 -37 -1 1 -0.1632 1.0709 1
 -37 -1 1 -0.4234 1.4405 2
 37 -1 -1 -0.1361 1.08003 1
 37 -1 -1 -0.0077 0.69623 2
 -37 -1 1 -0.1748 0.5632 3
 -37 -1 1 0.20719 0.92732 4
 37 1 -1 0.35548 1.14022 1
 -37 1 1 -0.0098 0.22761 4
 37 1 -1 -0.1874 0.52232 3
 -37 1 1 -0.5468 0.74163 2
 -37 1 1 0.36665 1.21371 1
 37 1 -1 0.70588 1.7447 2
 -37 1 1 -0.0637 0.57781 3
 -35 -1 1 24.6044 1.97938 3
 -35 -1 1 20.7426 3.49853 2
 -35 -1 1 20.9325 3.01214 1
 35 -1 -1 25.8951 2.01904 3
 35 -1 -1 23.5099 3.04083 1
 -35 -1 1 22.8539 2.37339 4
 35 -1 -1 29.0164 4.23294 2
 35 1 -1 20.7614 2.91553 1
 -35 1 1 21.6649 3.51913 2
 -35 1 1 25.2659 2.50839 4
 35 1 -1 23.294 1.99382 3
 -35 1 1 23.5337 1.96911 3
 -35 1 1 22.8915 3.01058 1
 35 1 -1 26.4117 3.92339 2
 33 -1 -1 67.696 5.63263 1
 -33 -1 1 73.3928 5.20509 4
 -33 -1 1 72.4538 6.27855 2
 33 -1 -1 72.5352 6.44476 2
 -33 -1 1 76.3705 5.76636 1
 -33 -1 1 67.0523 4.78768 3
 33 -1 -1 75.0344 4.82729 3
 -33 1 1 68.1744 4.78045 3
 -33 1 1 72.6215 5.20144 4
 33 1 -1 69.587 5.68333 1
 33 1 -1 74.9276 6.42138 2
 33 1 -1 64.8578 5.15623 4
 -33 1 1 68.4969 5.62425 1
 33 1 -1 63.8445 4.78557 3
 31 -1 -1 94.5306 6.56604 3
 -31 -1 1 94.6284 6.55531 3
 31 -1 -1 107.399 8.21047 2
 -31 -1 1 103.118 7.41593 1
 31 -1 -1 112.294 7.50566 1
 31 -1 -1 93.5793 6.90617 4
 -31 -1 1 107.446 8.06332 2
 -31 -1 1 89.1838 6.84596 4
 31 1 -1 90.0119 7.30789 1
 31 1 -1 92.29 6.88368 4
 -31 1 1 92.7361 6.8922 4
 -31 1 1 106.728 8.09318 2
 -31 1 1 100.806 7.39525 1
 31 1 -1 103.578 6.58846 3
 31 1 -1 105.755 8.09365 2
 -31 1 1 101.914 6.57835 3
 29 -1 -1 30.1714 2.81821 4
 29 -1 -1 37.4347 4.01671 2
 -29 -1 1 32.5118 2.803 4
 -29 -1 1 36.0734 3.30015 1
 -29 -1 1 33.6843 2.49384 3
 -29 -1 1 40.3028 3.86123 2
 29 -1 -1 36.9319 2.53248 3
 29 -1 -1 35.2864 3.27416 1
 -29 1 1 32.5066 2.47535 3
 -29 1 1 35.3264 3.85188 2
 29 1 -1 35.167 3.31433 1
 -29 1 1 32.577 2.84548 4
 29 1 -1 29.5167 2.78455 4
 29 1 -1 36.0868 2.51677 3
 -29 1 1 39.3246 3.3584 1
 29 1 -1 21.5887 3.51853 2
 -27 -1 1 33.4177 3.54709 2
 -27 -1 1 30.8117 2.37716 3
 27 -1 -1 29.7349 2.70409 4
 27 -1 -1 32.6822 3.69634 2
 -27 -1 1 33.2523 2.68928 4
 -27 -1 1 34.072 3.1414 1
 27 -1 -1 32.1892 2.38716 3
 27 -1 -1 29.518 3.03331 1
 27 1 -1 37.7189 3.71164 2
 27 1 -1 33.5267 2.71178 4
 27 1 -1 32.8568 3.11118 1
 27 1 -1 34.2482 2.41958 3
 -27 1 1 34.506 3.69733 2
 -27 1 1 31.2696 3.03086 1
 -27 1 1 28.6561 2.67863 4
 -27 1 1 33.3684 2.37795 3
 -25 -1 1 312.352 21.0555 4
 25 -1 -1 337.978 22.1157 2
 25 -1 -1 303.074 21.0908 4
 25 -1 -1 332.113 21.4915 1
 -25 -1 1 320.672 20.8493 3
 -25 -1 1 374.659 22.119 2
 25 -1 -1 317.083 20.8377 3
 -25 -1 1 333.502 21.5327 1
 25 1 -1 346.521 21.561 1
 25 1 -1 325.856 21.0759 4
 -25 1 1 299.197 20.8211 3
 -25 1 1 332.192 21.4797 1
 -25 1 1 380.828 22.2451 2
 25 1 -1 279.131 20.8214 3
 25 1 -1 339.97 22.0076 2
 23 -1 -1 362.955 21.1441 2
 -23 -1 1 300.709 19.8235 3
 -23 -1 1 295.687 20.021 4
 -23 -1 1 330.436 20.895 2
 23 -1 -1 316.283 20.4288 1
 23 -1 -1 280.981 19.8049 3
 -23 -1 1 318.791 20.4625 1
 23 -1 -1 310.405 20.0772 4
 -23 1 1 325.388 20.4419 1
 23 1 -1 314.504 19.8382 3
 -23 1 1 277.322 20.0238 4
 -23 1 1 282.368 19.8018 3
 23 1 -1 317.881 20.456 1
 -23 1 1 324.044 20.9515 2
 23 1 -1 303.102 20.0215 4
 23 1 -1 335.86 20.9143 2
 -21 -1 1 67.6837 4.89241 1
 -21 -1 1 62.2002 4.29386 3
 21 -1 -1 64.6941 5.32106 2
 21 -1 -1 62.4728 4.53688 4
 21 -1 -1 66.5018 4.30361 3
 21 -1 -1 55.5007 4.75035 1
 -21 -1 1 66.2204 5.21636 2
 -21 -1 1 70.4576 4.5379 4
 -21 1 1 66.6573 4.55601 4
 21 1 -1 71.544 5.28709 2
 -21 1 1 61.795 4.28315 3
 21 1 -1 57.9557 4.80734 1
 21 1 -1 61.6571 4.29523 3
 -21 1 1 73.5752 5.42249 2
 -21 1 1 61.0286 4.81354 1
 21 1 -1 64.0002 4.50813 4
 -19 -1 1 0.77737 0.54017 4
 -19 -1 1 1.3447 0.82471 1
 19 -1 -1 0.19372 0.5849 4
 19 -1 -1 1.2348 0.40191 3
 -19 -1 1 0.85899 0.37269 3
 19 -1 -1 1.53366 0.79198 1
 19 -1 -1 1.36672 1.12112 2
 -19 -1 1 0.238 0.88414 2
 -19 1 1 0.22996 0.56459 4
 -19 1 1 -0.0045 0.19338 1
 19 1 -1 1.10973 0.59816 4
 -19 1 1 0.56181 0.94582 2
 -19 1 1 0.16189 0.2109 3
 19 1 -1 1.3768 0.98078 2
 19 1 -1 0.73227 0.7532 1
 19 1 -1 0.11772 0.342 3
 -17 -1 1 326.55 25.0821 2
 17 -1 -1 330.083 24.4624 3
 -17 -1 1 422.332 24.665 4
 17 -1 -1 360.229 25.2444 2
 17 -1 -1 409.99 24.6968 4
 -17 1 1 401.763 24.6845 4
 -17 1 1 436.195 25.4142 2
 17 1 -1 396.96 24.6378 4
 17 1 -1 387.192 24.4944 3
 17 1 -1 361.647 25.1469 2
 -15 -1 1 1767.63 109.224 1
 15 -1 -1 1742.58 109.194 1
 -15 -1 1 1733.84 108.925 4
 -15 -1 1 1741.69 108.806 3
 -15 -1 1 1514.02 109.326 2
 15 -1 -1 1602.33 108.937 4
 15 -1 -1 1777.03 109.56 2
 -15 1 1 1766.52 109.193 1
 -15 1 1 1763.08 108.799 3
 -13 -1 1 1161.09 74.7045 1
 13 -1 -1 1226.82 74.3558 3
 13 -1 -1 1208.84 74.7067 1
 -13 -1 1 1181.92 74.3576 3
 -13 1 1 1220.41 74.3514 3
 13 1 -1 1199.41 74.722 1
 13 1 -1 1154.88 74.8662 2
 -13 1 1 1151.72 74.6692 1
 -13 1 1 1114.46 74.947 2
 13 1 -1 1177.83 74.4503 4
 -13 1 1 1063.1 74.4632 4
 11 -1 -1 35.8065 3.31538 2
 -11 -1 1 38.353 3.24411 2
 -11 -1 1 44.8654 2.84599 3
 11 -1 -1 43.6654 3.15073 1
 -11 -1 1 44.0038 2.91995 4
 11 -1 -1 41.9592 2.83221 3
 -11 -1 1 42.9897 3.15983 1
 11 -1 -1 41.125 2.96561 4
 11 1 -1 50.4115 2.95483 4
 -11 1 1 42.3534 3.13838 1
 11 1 -1 41.9837 2.83895 3
 11 1 -1 44.3428 3.17716 1
 -11 1 1 41.6064 2.82814 3
 11 1 -1 37.8538 3.24758 2
 9 -1 -1 366.872 25.2803 1
 -9 -1 1 404.449 25.0687 3
 9 -1 -1 446.937 25.1871 4
 -9 -1 1 358.054 25.2963 1
 -9 -1 1 433.118 25.1421 4
 -9 -1 1 349.468 25.3704 2
 9 -1 -1 349.796 25.4609 2
 9 -1 -1 434.125 25.0697 3
 -9 1 1 380.272 25.0559 3
 9 1 -1 438.144 25.1388 4
 9 1 -1 357.148 25.3745 2
 9 1 -1 410.687 25.0682 3
 9 1 -1 351.71 25.2895 1
 -9 1 1 405.411 25.3121 1
 7 -1 -1 955.605 57.2526 3
 -7 -1 1 844.78 57.5021 2
 -7 -1 1 837.291 57.2489 3
 7 -1 -1 915.043 57.6222 2
 7 -1 -1 987.69 57.3434 4
 -7 -1 1 867.975 57.2898 4
 7 -1 -1 935.562 57.4567 1
 -7 -1 1 877.518 57.4598 1
 7 1 -1 929.673 57.4748 1
 -7 1 1 861.053 57.2444 3
 7 1 -1 972.643 57.3003 4
 -7 1 1 843.328 57.5964 2
 7 1 -1 802.845 57.2436 3
 -7 1 1 993.977 57.3445 4
 -7 1 1 888.526 57.4436 1
 -5 -1 1 5500.02 343.597 4
 5 -1 -1 5622.97 343.633 4
 5 -1 -1 4630.55 343.695 1
 -5 -1 1 5611.18 343.764 2
 5 -1 -1 4696.34 343.806 2
 -5 -1 1 4886.83 343.568 3
 -5 -1 1 5328.09 343.739 1
 5 -1 -1 5696.12 343.574 3
 5 1 -1 5566.45 343.576 3
 -5 1 1 5156.16 343.624 4
 5 1 -1 5258.73 343.746 2
 5 1 -1 6098.33 343.607 4
 -5 1 1 5454.76 343.728 1
 5 1 -1 5483.63 343.742 1
 -5 1 1 5674.79 343.87 2
 -5 1 1 5941.02 343.576 3
 -3 -1 1 2002.23 115.269 4
 -3 -1 1 1895.65 115.372 2
 3 -1 -1 1630.77 115.423 2
 -3 -1 1 1716.61 115.372 1
 3 -1 -1 1631.34 115.285 4
 3 -1 -1 1918.08 115.258 3
 -3 -1 1 1695.78 115.254 3
 3 -1 -1 1827.8 115.374 1
 3 1 -1 1938.24 115.267 4
 -3 1 1 1688.7 115.252 3
 3 1 -1 1924.41 115.261 3
 3 1 -1 1806.63 115.362 2
 -3 1 1 1923.49 115.381 1
 1 -1 -1 89.143 5.8066 1
 -1 -1 1 93.7303 5.71692 3
 1 -1 -1 92.6083 5.71831 3
 -1 -1 1 76.3189 5.76827 2
 -1 1 1 100.921 5.73764 4
 1 1 -1 85.8507 5.77853 2
 1 1 -1 81.955 5.79329 1
 -1 1 1 85.4305 5.81578 2
 1 1 -1 87.6406 5.71544 3
 1 1 -1 98.696 5.7213 4
 1 -1 1 3580.2 250.941 2
 -1 -1 -1 3954.16 250.857 3
 1 -1 1 4422 250.877 4
 -1 -1 -1 3861.55 250.932 1
 1 1 1 4096.05 250.858 3
 -1 1 -1 3906.25 250.95 2
 1 1 1 3846.39 250.931 1
 -3 -1 -1 2430.39 155.516 3
 3 -1 1 2664.18 155.563 4
 -3 -1 -1 2219.36 155.593 1
 3 -1 1 2226.17 155.679 2
 3 1 1 2571.6 155.517 3
 3 1 1 2331.94 155.597 1
 -3 1 -1 2546.61 155.559 4
 -3 1 -1 2609.26 155.71 2
 -5 -1 -1 971.538 54.7339 4
 -5 -1 -1 928.868 54.8454 1
 5 -1 1 943.01 54.7025 3
 -5 -1 -1 913.411 54.713 3
 5 -1 1 768.638 54.9488 2
 -5 -1 -1 854.174 54.845 2
 5 -1 1 766.553 54.7836 1
 -5 1 -1 876.876 54.7997 1
 5 1 1 869.642 54.8473 2
 5 1 1 770.042 54.8177 1
 -5 1 -1 919.339 54.7013 3
 5 1 1 951.596 54.7326 4
 -5 1 -1 758.205 54.7583 4
 -5 1 -1 755.56 54.9403 2
 7 -1 1 210.037 15.404 1
 -7 -1 -1 255.1 15.3403 4
 7 -1 1 265.258 15.2912 3
 -7 -1 -1 226.616 15.2917 3
 -7 -1 -1 240.563 15.5251 2
 7 -1 1 202.777 15.5936 2
 7 -1 1 270.322 15.3986 4
 -7 -1 -1 253.94 15.48 1
 7 1 1 248.279 15.3373 4
 7 1 1 239.765 15.2943 3
 -7 1 -1 236.757 15.4228 1
 7 1 1 197.399 15.4222 1
 -7 1 -1 274.661 15.3978 4
 -7 1 -1 231.696 15.2817 3
 -9 -1 -1 206.527 12.6483 3
 9 -1 1 203.134 12.8287 1
 9 -1 1 174.238 13.0337 2
 9 -1 1 212.465 12.6411 3
 -9 -1 -1 213.629 12.7176 4
 -9 -1 -1 211.564 12.9994 2
 -9 -1 -1 189.437 12.8426 1
 -9 1 -1 191.386 12.8128 1
 9 1 1 196.091 12.8519 1
 9 1 1 179.71 12.6373 3
 9 1 1 198.843 12.7083 4
 9 1 1 183.795 12.9423 2
 -9 1 -1 192.325 12.633 3
 -9 1 -1 213.158 12.7651 4
 -11 -1 -1 2902.72 189.244 3
 11 -1 1 3108.14 189.479 1
 -11 -1 -1 2748.86 189.611 2
 -11 -1 -1 2927.45 189.321 4
 11 -1 1 3327.62 189.394 4
 11 -1 1 2815.71 189.232 3
 -11 -1 -1 2813.8 189.476 1
 11 -1 1 2580.8 189.701 2
 11 1 1 3209.57 189.526 1
 -11 1 -1 3121.49 189.471 1
 11 1 1 3156.75 189.336 4
 -11 1 -1 2978.75 189.234 3
 11 1 1 3024.29 189.246 3
 11 1 1 2809.58 189.621 2
 -11 1 -1 3181.16 189.813 2
 13 -1 1 1801.12 105.372 3
 13 -1 1 1716.96 105.65 1
 -13 -1 -1 1586.11 105.657 1
 -13 -1 -1 1639.4 105.371 3
 -13 1 -1 1498.59 105.488 4
 -13 1 -1 1727.06 105.651 1
 13 1 1 1616.49 105.466 4
 13 1 1 1609.57 105.846 2
 13 1 1 1731.13 105.687 1
 -13 1 -1 1659.9 105.362 3
 -15 -1 -1 331.607 20.9762 1
 15 -1 1 309.97 20.9031 1
 -15 -1 -1 284.331 20.6965 4
 15 -1 1 295.353 20.747 4
 15 -1 1 328.855 20.5991 3
 15 -1 1 315.788 21.3029 2
 -15 -1 -1 324.402 20.6068 3
 -15 1 -1 369.49 20.8119 4
 -15 1 -1 330.748 20.9279 1
 -15 1 -1 317.097 21.2978 2
 15 1 1 334.829 20.9756 1
 -15 1 -1 329.526 20.5962 3
 -17 -1 -1 113.155 7.16256 1
 17 -1 1 98.7927 7.46723 2
 -17 -1 -1 128.164 7.54362 2
 -17 -1 -1 109.655 6.70819 3
 17 -1 1 94.36 7.02626 1
 -17 -1 -1 89.5013 6.80954 4
 17 -1 1 105.559 6.90245 4
 17 1 1 99.9768 6.84582 4
 -17 1 -1 97.5489 6.8747 4
 -17 1 -1 103.434 6.68796 3
 -17 1 -1 101.404 7.05808 1
 17 1 1 111.642 7.44126 2
 -17 1 -1 98.0011 7.46061 2
 -19 -1 -1 301.87 19.0814 4
 19 -1 1 295.578 19.8168 2
 19 -1 1 290.127 18.9004 3
 -19 -1 -1 282.684 19.6503 2
 19 -1 1 304.799 19.1324 4
 -19 1 -1 291.079 19.7806 2
 19 1 1 272.136 18.8981 3
 -19 1 -1 324.941 19.1543 4
 19 1 1 339.071 19.8173 2
 -19 1 -1 269.65 18.8839 3
 -19 1 -1 283.007 19.2929 1
 19 1 1 302.7 19.0842 4
 -21 -1 -1 703.928 39.6829 2
 21 -1 1 603.408 39.6674 2
 -21 -1 -1 605.55 38.674 3
 21 -1 1 618.294 38.667 3
 21 -1 1 559.952 38.874 4
 -21 -1 -1 569.324 38.8329 4
 -21 1 -1 623.268 38.9076 4
 21 1 1 597.929 39.5406 2
 21 1 1 619.191 39.1816 1
 -21 1 -1 619.203 39.6842 2
 21 1 1 562.17 38.8354 4
 21 1 1 615.917 38.6768 3
 -23 -1 -1 210.801 13.259 3
 -23 -1 -1 223.585 13.8475 1
 23 -1 1 212.94 13.2501 3
 23 -1 1 214.096 13.5337 4
 23 -1 1 207.473 14.3644 2
 -23 -1 -1 204.629 13.4636 4
 -23 -1 -1 179.28 14.0725 2
 23 -1 1 200.35 13.7466 1
 -23 1 -1 197.73 14.2856 2
 -23 1 -1 186.3 13.4644 4
 23 1 1 193.769 13.7619 1
 -23 1 -1 208.128 13.7596 1
 23 1 1 215.929 14.3122 2
 23 1 1 217.102 13.2681 3
 23 1 1 205.514 13.4765 4
 -23 1 -1 202.593 13.2391 3
 -25 -1 -1 1.54784 0.76143 4
 -25 -1 -1 1.51637 1.24609 2
 -25 -1 -1 2.29707 0.51221 3
 25 -1 1 1.83755 1.50355 2
 -25 -1 -1 1.62225 0.93235 1
 25 -1 1 1.159 0.76156 4
 25 -1 1 1.72972 0.94785 1
 25 -1 1 2.15048 0.53672 3
 -25 1 -1 2.55714 0.98987 1
 -25 1 -1 0.69153 1.23945 2
 -25 1 -1 1.27867 0.77351 4
 25 1 1 0.44934 1.20623 2
 -25 1 -1 2.10272 0.50188 3
 25 1 1 0.61641 0.39418 3
 25 1 1 2.26018 1.04223 1
 25 1 1 1.60297 0.75398 4
 -27 -1 -1 97.185 6.25197 3
 27 -1 1 94.9317 6.87305 1
 -27 -1 -1 92.7533 7.36515 2
 27 -1 1 100.07 6.25611 3
 -27 -1 -1 91.3773 6.49974 4
 -27 -1 -1 96.745 6.91938 1
 27 -1 1 92.0182 6.55186 4
 27 -1 1 112.485 7.76948 2
 -27 1 -1 93.4248 6.5555 4
 27 1 1 92.4162 6.24234 3
 -27 1 -1 99.5139 7.55741 2
 -27 1 -1 87.51 6.21654 3
 27 1 1 84.9132 6.471 4
 27 1 1 97.2398 7.46368 2
 27 1 1 87.1886 6.83973 1
 -27 1 -1 104.733 6.94953 1
 29 -1 1 152.769 11.2228 4
 29 -1 1 165.349 11.6024 1
 -29 -1 -1 182.002 11.2667 4
 -29 -1 -1 168.449 11.6433 1
 29 -1 1 163.463 10.9299 3
 -29 -1 -1 173.429 12.2457 2
 29 -1 1 177.719 12.4459 2
 -29 -1 -1 161.763 10.9347 3
 -29 1 -1 162.032 11.2515 4
 29 1 1 192.579 12.4104 2
 -29 1 -1 162.987 10.9234 3
 29 1 1 178.435 11.7062 1
 29 1 1 168.398 10.9394 3
 -29 1 -1 171.53 11.6202 1
 29 1 1 161.1 11.2135 4
 -29 1 -1 174.032 12.3086 2
 -31 -1 -1 53.0519 4.42873 1
 31 -1 1 62.3115 5.37603 2
 -31 -1 -1 52.1595 3.97234 4
 -31 -1 -1 59.9245 5.12458 2
 -31 -1 -1 50.9631 3.6483 3
 31 -1 1 54.531 4.43874 1
 31 -1 1 51.7235 4.03991 4
 31 -1 1 54.1194 3.65771 3
 -31 1 -1 51.491 5.0141 2
 -31 1 -1 56.7237 4.44696 1
 -31 1 -1 44.2467 3.95872 4
 -31 1 -1 51.4089 3.62725 3
 31 1 1 52.1977 3.64875 3
 31 1 1 58.2166 5.20439 2
 31 1 1 54.2594 4.44062 1
 31 1 1 46.5334 3.9705 4
 33 -1 1 20.1129 1.66783 3
 33 -1 1 22.0534 3.52356 2
 -33 -1 -1 17.7478 2.04886 4
 -33 -1 -1 20.4361 3.30591 2
 -33 -1 -1 21.5885 2.72459 1
 33 -1 1 18.6573 2.61826 1
 -33 -1 -1 18.5511 1.64049 3
 -33 1 -1 25.1473 2.93487 1
 33 1 1 17.3029 2.02689 4
 -33 1 -1 21.2599 3.54256 2
 -33 1 -1 19.6201 2.1407 4
 33 1 1 22.2109 3.3886 2
 33 1 1 20.5886 2.70912 1
 33 1 1 17.7297 1.64322 3
 -33 1 -1 19.7961 1.65455 3
 35 -1 1 2.56433 1.88597 2
 -35 -1 -1 2.28077 1.66465 2
 -35 -1 -1 2.86891 1.11538 4
 -35 -1 -1 4.13553 1.44085 1
 35 -1 1 2.61381 1.2582 1
 -35 -1 -1 2.1184 0.66066 3
 35 -1 1 3.74185 0.76108 3
 35 1 1 2.00482 1.20717 1
 -35 1 -1 2.94676 1.11614 4
 -35 1 -1 4.11026 1.47388 1
 35 1 1 3.37387 1.8733 2
 35 1 1 1.82581 0.63626 3
 -35 1 -1 2.12612 0.63576 3
 -35 1 -1 2.20234 1.75421 2
 -37 -1 -1 30.9566 3.29133 1
 37 -1 1 27.1014 3.17015 1
 -37 -1 -1 28.3255 2.37829 3
 37 -1 1 27.3057 2.38096 3
 -37 -1 -1 27.8868 2.81231 4
 -37 -1 -1 35.2852 4.50314 2
 37 1 1 32.7665 2.40876 3
 37 1 1 36.6726 4.65059 2
 -37 1 -1 34.0813 3.33667 1
 -37 1 -1 32.3096 2.37745 3
 37 1 1 34.4521 3.41081 1
 -36 -2 1 0.94976 0.63114 3
 -36 -2 1 1.741 1.67279 2
 -36 -2 1 1.09994 1.21657 1
 36 -2 -1 0.36691 1.09981 1
 36 -2 -1 1.35125 0.63952 3
 -36 -2 1 -0.8292 0.88562 4
 36 -2 -1 0.00309 0.66022 2
 36 2 -1 1.00891 1.23718 1
 36 2 -1 -0.1712 1.53496 2
 -36 2 1 1.29666 1.26582 1
 -36 2 1 -0.0095 0.22589 4
 36 2 -1 0.3553 0.58356 3
 -36 2 1 1.55064 1.73694 2
 -36 2 1 0.03311 0.55347 3
 -34 -2 1 0.29878 1.07151 1
 34 -2 -1 0.72073 1.12809 1
 34 -2 -1 0.43013 0.5802 3
 -34 -2 1 0.43602 0.56304 3
 -34 -2 1 -0.0419 0.83858 4
 34 -2 -1 1.60587 1.69215 2
 -34 -2 1 -1.4529 1.20049 2
 -34 2 1 -0.2488 0.51799 3
 34 2 -1 0.53546 1.14746 1
 34 2 -1 1.75288 0.98516 4
 34 2 -1 0.64183 0.57217 3
 -34 2 1 0.25891 0.955 4
 34 2 -1 0.93828 1.58272 2
 -34 2 1 -0.1881 1.00635 1
 -34 2 1 -0.1668 1.11226 2
 32 -2 -1 4.01963 1.96197 2
 -32 -2 1 4.50398 1.83596 2
 32 -2 -1 4.35884 1.41398 1
 -32 -2 1 4.00034 0.77605 3
 32 -2 -1 4.79345 0.82712 3
 -32 -2 1 4.80464 1.13031 4
 -32 -2 1 6.08553 1.63269 1
 -32 2 1 4.15661 1.81062 2
 32 2 -1 5.95084 1.61244 1
 32 2 -1 3.48216 1.0607 4
 -32 2 1 5.09866 1.49848 1
 -32 2 1 4.68229 1.2686 4
 32 2 -1 4.43236 0.83047 3
 -32 2 1 3.92276 0.75808 3
 32 2 -1 6.43852 2.00272 2
 -30 -2 1 0.44687 1.0036 1
 -30 -2 1 1.09046 1.4017 2
 30 -2 -1 1.25471 0.92891 4
 30 -2 -1 -0.0921 0.47765 3
 -30 -2 1 1.03484 0.83503 4
 -30 -2 1 -0.0478 0.53057 3
 30 -2 -1 0.12907 0.91696 1
 30 -2 -1 -1.2603 1.42689 2
 30 2 -1 0.12654 0.53982 3
 30 2 -1 1.98972 1.21178 1
 30 2 -1 0.48779 0.75509 4
 30 2 -1 -0.9883 1.26686 2
 -30 2 1 -0.1082 1.36564 2
 -30 2 1 0.94528 0.98565 1
 -30 2 1 1.46417 0.56928 3
 -30 2 1 -1.0644 0.77893 4
 28 -2 -1 0.95015 0.52878 3
 28 -2 -1 -0.5937 1.31997 2
 28 -2 -1 0.28359 0.84503 1
 -28 -2 1 0.17303 0.47456 3
 -28 -2 1 0.81265 1.28274 2
 -28 -2 1 0.02443 0.88813 1
 -28 -2 1 0.44083 0.73731 4
 28 -2 -1 0.52574 0.89782 4
 -28 2 1 0.5532 0.83983 4
 -28 2 1 -0.6078 0.82933 1
 -28 2 1 0.37016 0.45412 3
 28 2 -1 0.0799 0.95329 1
 -28 2 1 -0.8782 1.23565 2
 28 2 -1 -0.5351 0.70202 4
 28 2 -1 0.8595 0.51288 3
 28 2 -1 -0.1945 0.87583 2
 26 -2 -1 1.2743 1.56296 2
 26 -2 -1 2.33073 1.077 1
 -26 -2 1 1.67924 0.84469 4
 -26 -2 1 1.46154 0.52903 3
 -26 -2 1 1.6429 1.0344 1
 -26 -2 1 1.57415 1.2244 2
 26 -2 -1 1.47791 0.5389 3
 26 -2 -1 1.01451 0.86072 4
 -26 2 1 1.67409 0.53278 3
 26 2 -1 1.59745 0.81916 4
 -26 2 1 0.59133 0.77091 4
 -26 2 1 2.38104 1.33342 2
 26 2 -1 2.27469 1.43732 2
 26 2 -1 1.76577 0.56285 3
 -26 2 1 2.55319 1.12121 1
 26 2 -1 2.34147 1.12413 1
 24 -2 -1 4.92252 1.81368 2
 24 -2 -1 5.9207 1.16765 4
 -24 -2 1 7.2605 1.8257 2
 -24 -2 1 8.0534 1.5476 1
 -24 -2 1 6.97809 0.83272 3
 24 -2 -1 4.85828 1.26533 1
 -24 -2 1 5.09442 0.96109 4
 24 -2 -1 5.70351 0.76459 3
 24 2 -1 6.7128 1.10389 4
 -24 2 1 6.03641 1.33282 1
 24 2 -1 8.83797 0.92376 3
 24 2 -1 9.65299 1.97741 2
 24 2 -1 5.72131 1.29401 1
 -24 2 1 4.81546 1.0083 4
 -24 2 1 6.98623 1.8146 2
 -24 2 1 5.93034 0.77935 3
 22 -2 -1 18.9243 1.86325 4
 22 -2 -1 19.3824 1.53167 3
 -22 -2 1 21.2828 2.2169 1
 22 -2 -1 17.9695 2.09499 1
 -22 -2 1 19.6645 1.78391 4
 22 -2 -1 17.344 2.64612 2
 -22 -2 1 19.8034 1.53985 3
 -22 -2 1 15.5865 2.35906 2
 22 2 -1 19.0555 2.54527 2
 22 2 -1 19.5101 1.54415 3
 -22 2 1 19.2638 2.78804 2
 -22 2 1 22.4083 2.19669 1
 22 2 -1 19.4483 2.14542 1
 -22 2 1 19.4638 1.52089 3
 22 2 -1 19.3641 1.75486 4
 -22 2 1 20.3858 1.86533 4
 20 -2 -1 5.86858 1.65001 2
 -20 -2 1 5.45122 1.40108 2
 -20 -2 1 6.88152 0.78822 3
 20 -2 -1 5.61555 1.28731 1
 -20 -2 1 7.20631 1.34696 1
 -20 -2 1 6.50484 0.96908 4
 20 -2 -1 7.25917 1.12754 4
 20 -2 -1 5.91371 0.73337 3
 20 2 -1 5.9839 0.74664 3
 -20 2 1 6.93695 0.76737 3
 -20 2 1 7.29087 1.32781 1
 -20 2 1 6.2218 1.49758 2
 20 2 -1 5.41131 1.43869 2
 20 2 -1 4.86426 1.14441 1
 -20 2 1 9.64956 1.24085 4
 20 2 -1 6.24431 0.97342 4
 -18 -2 1 16.8331 2.18946 2
 18 -2 -1 16.4171 1.35603 3
 18 -2 -1 19.0121 1.68034 4
 18 -2 -1 17.7065 2.46472 2
 -18 -2 1 18.3373 1.54794 4
 -18 -2 1 19.7351 1.94071 1
 -18 -2 1 16.5715 1.36015 3
 -18 2 1 18.0316 2.55275 2
 -18 2 1 17.4087 1.64744 4
 18 2 -1 17.3967 1.37364 3
 18 2 -1 15.7598 1.52299 4
 18 2 -1 20.1262 2.13147 2
 18 2 -1 18.766 1.94498 1
 -16 -2 1 5.30895 1.22212 2
 16 -2 -1 3.25591 1.22121 2
 -16 -2 1 1.6554 0.54561 4
 16 -2 -1 2.6557 0.69372 4
 16 -2 -1 4.05622 0.51778 3
 -16 2 1 2.42154 0.99496 2
 -16 2 1 3.21577 0.48575 3
 -16 2 1 1.74886 0.61755 4
 16 2 -1 4.19187 0.54507 3
 -16 2 1 2.64339 0.80797 1
 -14 -2 1 0.45239 0.59983 1
 14 -2 -1 1.05035 0.90903 2
 14 -2 -1 0.64299 0.50734 4
 -14 -2 1 0.00319 0.16507 2
 -14 -2 1 0.46545 0.31001 3
 14 -2 -1 0.52095 0.57628 1
 -14 2 1 0.68809 0.30084 3
 14 2 -1 0.75475 0.70305 2
 14 2 -1 0.7333 0.4442 4
 14 2 -1 -0.0243 0.11531 3
 -14 2 1 0.75264 0.47591 4
 -14 2 1 0.43538 0.54483 1
 14 2 -1 0.00062 0.14981 1
 -14 2 1 0.86187 0.84473 2
 12 -2 -1 128.247 7.85004 3
 -12 -2 1 109.85 8.16819 1
 -12 -2 1 122.082 8.29065 2
 12 -2 -1 112.256 8.14224 1
 -12 -2 1 110.791 7.8401 3
 -12 2 1 137.488 8.22993 1
 12 2 -1 124.404 7.91488 4
 -12 2 1 119.263 8.45967 2
 12 2 -1 132.113 8.24964 1
 -12 2 1 130.684 7.84996 3
 12 2 -1 107.565 8.21625 2
 10 -2 -1 53.6931 4.53243 2
 -10 -2 1 66.8307 4.09104 4
 10 -2 -1 66.1228 4.34264 1
 10 -2 -1 63.3539 4.1687 4
 -10 -2 1 48.6515 4.2972 2
 -10 -2 1 60.6972 4.35219 1
 -10 -2 1 63.8559 4.03029 3
 10 -2 -1 64.3748 4.0227 3
 -10 2 1 62.1335 4.01451 3
 10 2 -1 67.7349 4.08343 4
 10 2 -1 55.2083 4.33409 2
 10 2 -1 64.9939 4.03435 3
 10 2 -1 57.0781 4.31919 1
 -10 2 1 55.5226 4.12341 4
 -10 2 1 58.9203 4.29696 1
 -8 -2 1 353.42 23.1656 2
 -8 -2 1 363.575 22.9339 4
 -8 -2 1 383.104 23.213 1
 8 -2 -1 342.561 23.1326 1
 -8 -2 1 351.304 22.908 3
 8 -2 -1 374.476 22.904 3
 8 2 -1 347.553 23.1628 1
 8 2 -1 357.417 22.9066 3
 -8 2 1 395.488 22.9093 3
 8 2 -1 309.362 23.1087 2
 -8 2 1 344.697 23.1318 1
 8 2 -1 382.876 22.936 4
 -6 -2 1 69.4963 4.69636 1
 -6 -2 1 69.2748 4.65002 2
 6 -2 -1 66.611 4.45036 3
 6 -2 -1 79.012 4.90773 2
 -6 -2 1 66.9176 4.45495 3
 6 -2 -1 67.0155 4.67015 1
 6 -2 -1 68.7018 4.53883 4
 -6 -2 1 73.1619 4.46895 4
 6 2 -1 59.9949 4.66372 1
 6 2 -1 69.4839 4.46259 4
 -6 2 1 70.7442 4.68139 1
 -6 2 1 70.8426 4.45144 3
 6 2 -1 74.008 4.46288 3
 6 2 -1 67.6944 4.63602 2
 -6 2 1 65.4752 4.5286 4
 -6 2 1 59.3376 4.7961 2
 -4 -2 1 93.8473 6.22572 2
 -4 -2 1 89.873 6.1053 3
 4 -2 -1 75.8475 6.3335 2
 -4 -2 1 85.1994 6.2805 1
 -4 -2 1 102.938 6.10552 4
 4 -2 -1 86.8455 6.09769 3
 4 -2 -1 87.6267 6.27098 1
 4 -2 -1 103.552 6.17605 4
 -4 2 1 87.1504 6.09749 3
 4 2 -1 98.2952 6.30839 1
 4 2 -1 111.662 6.1178 3
 4 2 -1 94.2026 6.22841 2
 -4 2 1 102.023 6.30705 1
 4 2 -1 104.829 6.10567 4
 2 -2 -1 527.477 34.5013 3
 -2 -2 1 498.529 34.5829 2
 2 -2 -1 541.812 34.6544 1
 -2 -2 1 573.439 34.4991 4
 2 2 -1 597.533 34.5003 4
 2 2 -1 568.069 34.599 2
 -2 2 1 560.277 34.7014 2
 -2 2 1 539.207 34.5299 4
 2 2 -1 550.005 34.5042 3
 2 2 -1 506.478 34.6417 1
 -2 2 1 539.203 34.6561 1
 -2 2 1 509.194 34.499 3
 0 -2 1 16.9395 1.28593 2
 0 -2 1 19.4251 1.15307 4
 0 -2 -1 13.7429 1.2192 2
 0 -2 -1 17.216 1.1236 4
 0 -2 -1 14.4675 1.30381 1
 0 -2 1 14.8087 1.26734 1
 0 -2 1 16.6745 1.11648 3
 0 2 1 16.2083 1.24864 2
 0 2 -1 18.7816 1.14825 4
 0 2 1 18.4012 1.1306 4
 0 2 1 15.6342 1.12436 3
 0 2 -1 12.1041 1.24723 2
 0 2 1 14.656 1.29685 1
 -2 -2 -1 102.6 7.21815 1
 2 -2 1 124.492 7.3209 2
 2 -2 1 103.848 7.20724 1
 -2 -2 -1 101.788 7.08474 3
 2 -2 1 127.97 7.13981 4
 2 -2 1 115.808 7.08778 3
 2 2 1 124.032 7.09527 3
 -2 2 -1 111.663 7.21934 1
 2 2 1 118.178 7.24643 1
 -2 2 -1 98.9516 7.11478 4
 -2 2 -1 107.358 7.28702 2
 -2 2 -1 96.2859 7.07756 3
 4 -2 1 0.54783 0.37614 1
 -4 -2 -1 1.11398 0.24532 3
 4 -2 1 1.35241 0.60016 2
 4 -2 1 1.53266 0.36621 4
 -4 -2 -1 1.61907 0.47306 1
 4 -2 1 1.04653 0.2344 3
 4 2 1 1.16424 0.25369 3
 -4 2 -1 1.33228 0.57288 2
 4 2 1 0.70501 0.40155 1
 -4 2 -1 1.68936 0.36067 4
 -4 2 -1 0.89409 0.40732 1
 -4 2 -1 0.87518 0.21536 3
 6 -2 1 0.22311 0.36949 1
 6 -2 1 0.05244 0.19624 3
 -6 -2 -1 0.66479 0.2304 4
 6 -2 1 0.21861 0.32868 4
 -6 -2 -1 0.29262 0.37857 1
 -6 -2 -1 0.56833 0.34757 2
 6 -2 1 -0.2011 0.56571 2
 -6 -2 -1 0.27552 0.21543 3
 6 2 1 0.24416 0.31434 2
 -6 2 -1 0.7719 0.62676 2
 6 2 1 0.35021 0.40202 1
 -6 2 -1 0.24386 0.34881 1
 -6 2 -1 0.32603 0.19323 3
 6 2 1 0.49768 0.23051 3
 -6 2 -1 0.38192 0.35252 4
 6 2 1 0.40081 0.19951 4
 -8 -2 -1 1.15409 0.28536 4
 8 -2 1 0.92655 0.44577 1
 8 -2 1 0.6097 0.41065 4
 -8 -2 -1 0.88917 0.23376 3
 8 -2 1 0.07749 0.5436 2
 -8 -2 -1 0.27155 0.40467 1
 8 -2 1 0.89567 0.2303 3
 -8 -2 -1 0.1827 0.39649 2
 8 2 1 0.91011 0.25976 3
 -8 2 -1 0.30456 0.28893 4
 8 2 1 0.7829 0.42776 2
 8 2 1 1.33245 0.27615 4
 8 2 1 0.33267 0.38835 1
 -8 2 -1 0.46022 0.20236 3
 -8 2 -1 0.49753 0.39762 1
 -8 2 -1 0.78646 0.6669 2
 10 -2 1 2.98966 0.34651 3
 -10 -2 -1 3.51299 0.70194 1
 -10 -2 -1 2.82435 0.65428 2
 -10 -2 -1 2.49936 0.36352 3
 10 -2 1 3.48054 0.66331 1
 10 -2 1 1.9481 0.85242 2
 10 -2 1 2.08365 0.47486 4
 -10 -2 -1 2.50959 0.41317 4
 -10 2 -1 2.27751 0.32382 3
 10 2 1 1.44796 0.52931 2
 10 2 1 2.92067 0.43403 4
 10 2 1 2.42307 0.35929 3
 10 2 1 2.57055 0.64347 1
 -10 2 -1 2.04944 0.51051 1
 -12 -2 -1 1.68999 0.69694 2
 12 -2 1 4.17081 0.78516 1
 -12 -2 -1 2.51274 0.38721 3
 12 -2 1 2.6591 0.38471 3
 -12 -2 -1 3.2403 0.74451 1
 -12 -2 -1 3.68059 0.55244 4
 12 2 1 3.1994 0.49434 4
 -12 2 -1 2.87745 0.66961 1
 -12 2 -1 2.81157 0.37884 3
 12 2 1 2.82783 0.66496 1
 12 2 1 3.82072 0.86692 2
 12 2 1 3.17981 0.42066 3
 -12 2 -1 2.19948 0.89147 2
 -12 2 -1 2.68256 0.5891 4
 -14 -2 -1 44.802 3.25408 2
 14 -2 1 32.9178 2.84368 4
 -14 -2 -1 37.9926 3.06022 1
 -14 -2 -1 38.9126 2.71514 3
 14 -2 1 33.8649 3.33844 2
 14 -2 1 41.9875 3.04597 1
 14 -2 1 47.3441 2.72071 3
 -14 2 -1 39.6188 3.41186 2
 -14 2 -1 43.5103 3.05928 1
 14 2 1 38.3816 2.80164 4
 -14 2 -1 39.0604 2.89684 4
 -14 2 -1 43.1538 2.70622 3
 14 2 1 42.5227 3.10826 1
 14 2 1 37.2958 3.18459 2
 -16 -2 -1 50.4986 3.67654 1
 16 -2 1 55.0013 4.18279 2
 16 -2 1 51.7533 3.62657 1
 16 -2 1 44.5174 3.42386 4
 -16 -2 -1 46.9068 3.34245 4
 -16 -2 -1 46.5899 3.22322 3
 -16 2 -1 44.9803 3.54646 1
 -16 2 -1 47.2051 4.05009 2
 -16 2 -1 48.4518 3.20371 3
 -16 2 -1 49.7773 3.44397 4
 -18 -2 -1 32.4438 2.21555 4
 18 -2 1 27.8806 2.95382 2
 -18 -2 -1 28.8067 2.67166 2
 18 -2 1 29.1175 2.2825 4
 18 2 1 27.4808 2.01203 3
 -18 2 -1 26.2469 2.89879 2
 18 2 1 29.6501 2.16587 4
 -18 2 -1 27.2447 2.4091 1
 18 2 1 26.1618 2.64169 2
 -18 2 -1 26.7161 2.24522 4
 -18 2 -1 28.3676 1.99303 3
 -20 -2 -1 71.1299 4.52994 4
 -20 -2 -1 66.4476 4.34767 3
 20 -2 1 65.6781 4.60048 4
 20 -2 1 64.8163 4.32591 3
 20 -2 1 68.1345 5.39747 2
 -20 -2 -1 60.7569 5.05119 2
 -20 2 -1 61.6611 4.56929 4
 20 2 1 65.9915 5.1089 2
 20 2 1 64.9031 4.85538 1
 -20 2 -1 75.193 5.48441 2
 20 2 1 57.7346 4.32391 3
 20 2 1 66.4529 4.50001 4
 22 -2 1 0.64738 0.42716 3
 -22 -2 -1 0.82969 0.40256 3
 22 -2 1 0.42598 1.23899 2
 -22 -2 -1 0.5174 0.7323 1
 -22 -2 -1 0.82309 0.61231 4
 22 -2 1 -0.2094 0.66794 4
 -22 -2 -1 0.34173 1.02282 2
 22 -2 1 -0.3745 0.63025 1
 -22 2 -1 -0.0048 0.22336 1
 -22 2 -1 0.27266 1.17036 2
 22 2 1 -0.0164 0.96288 2
 -22 2 -1 -0.1691 0.64384 4
 22 2 1 0.35991 0.58657 4
 22 2 1 0.40411 0.81906 1
 -22 2 -1 0.35089 0.386 3
 22 2 1 1.1538 0.42363 3
 -24 -2 -1 3.79541 1.39104 2
 24 -2 1 6.12777 0.73914 3
 -24 -2 -1 4.4015 0.68338 3
 24 -2 1 5.9609 1.8644 2
 -24 -2 -1 5.47808 0.97688 4
 24 -2 1 1.30783 0.64054 1
 -24 -2 -1 6.67017 1.36646 1
 24 -2 1 4.71729 1.05224 4
 -24 2 -1 6.1584 1.7735 2
 -24 2 -1 3.51014 1.08583 1
 24 2 1 5.58591 1.01681 4
 24 2 1 4.06271 1.15617 1
 -24 2 -1 5.28461 0.68668 3
 24 2 1 4.69458 0.67037 3
 -24 2 -1 4.03043 1.00323 4
 24 2 1 4.48441 1.50361 2
 26 -2 1 1.26921 1.57228 2
 -26 -2 -1 2.26325 0.85768 4
 26 -2 1 1.28067 0.902 4
 26 -2 1 2.28062 0.53261 3
 -26 -2 -1 1.02704 0.97349 1
 26 -2 1 1.85404 0.9297 1
 -26 -2 -1 1.65442 0.54374 3
 -26 -2 -1 2.4167 1.37774 2
 -26 2 -1 -0.7712 1.21941 2
 -26 2 -1 1.21913 0.46486 3
 26 2 1 2.56301 0.83795 4
 26 2 1 1.3023 0.52519 3
 26 2 1 0.17025 1.19867 2
 26 2 1 1.13469 0.95602 1
 -26 2 -1 1.98723 0.97179 1
 -26 2 -1 1.89753 0.90118 4
 -28 -2 -1 7.76635 1.5971 1
 -28 -2 -1 9.83472 1.40307 4
 -28 -2 -1 8.80069 0.99911 3
 28 -2 1 7.36526 1.36948 4
 28 -2 1 7.65942 0.94915 3
 28 -2 1 10.8591 2.48155 2
 28 -2 1 7.30905 1.46009 1
 -28 -2 -1 12.3067 2.31328 2
 28 2 1 12.0974 1.98864 1
 -28 2 -1 8.68655 2.11657 2
 -28 2 -1 8.51275 0.96246 3
 28 2 1 12.69 2.42985 2
 28 2 1 8.18026 1.26184 4
 28 2 1 9.24751 1.02999 3
 -28 2 -1 10.7633 1.55588 4
 -28 2 -1 8.17073 1.57182 1
 30 -2 1 6.43572 1.30616 4
 -30 -2 -1 2.12037 0.73022 4
 30 -2 1 5.98575 0.82839 3
 -30 -2 -1 5.38377 0.79973 3
 30 -2 1 6.74229 2.16557 2
 -30 -2 -1 6.82076 1.58612 1
 -30 -2 -1 7.10569 1.98633 2
 30 -2 1 6.38603 1.45128 1
 -30 2 -1 4.63814 1.12052 4
 30 2 1 4.70902 1.80152 2
 30 2 1 7.32051 0.90793 3
 -30 2 -1 4.12463 1.83159 2
 30 2 1 4.55643 1.37579 1
 -30 2 -1 5.28206 0.77542 3
 30 2 1 5.8398 1.19672 4
 -30 2 -1 6.28271 1.474 1
 -32 -2 -1 0.05235 0.5235 3
 -32 -2 -1 -0.1968 1.25416 2
 -32 -2 -1 0.48343 1.00287 1
 32 -2 1 1.14711 1.70732 2
 32 -2 1 -0.3962 0.88088 1
 -32 -2 -1 -0.9377 0.73602 4
 32 -2 1 0.33253 0.50588 3
 -32 2 -1 -1.4305 1.24839 2
 32 2 1 0.50089 0.95509 1
 -32 2 -1 -0.0523 0.46871 3
 32 2 1 0.0934 1.36048 2
 32 2 1 0.13586 0.49087 3
 -32 2 -1 -0.3489 0.89489 4
 -32 2 -1 0.12843 0.9742 1
 32 2 1 -0.5249 0.8313 4
 34 -2 1 1.62517 1.82454 2
 -34 -2 -1 1.10517 0.95395 4
 -34 -2 -1 1.59433 1.20385 1
 -34 -2 -1 -0.0203 1.34398 2
 -34 -2 -1 0.29205 0.55312 3
 34 -2 1 0.33083 0.56546 3
 34 -2 1 0.43687 1.01095 1
 -34 2 -1 -1.5706 1.29025 2
 -34 2 -1 0.76145 1.09953 1
 34 2 1 0.7464 0.93109 4
 34 2 1 0.39965 0.54503 3
 34 2 1 0.76599 1.07848 1
 34 2 1 0.87521 1.58037 2
 -34 2 -1 -0.1011 0.48113 3
 -34 2 -1 1.15662 1.04001 4
 -36 -2 -1 0.06693 0.92105 4
 36 -2 1 0.6942 0.59933 3
 -36 -2 -1 0.99747 0.61247 3
 -36 -2 -1 -0.6143 1.03444 1
 36 -2 1 0.01869 0.6699 2
 -36 -2 -1 0.15328 1.47333 2
 36 -2 1 0.45619 1.13577 1
 36 2 1 0.04666 0.53429 3
 -36 2 -1 0.03787 0.64454 2
 -36 2 -1 1.00068 1.19849 1
 -36 2 -1 1.31743 0.60122 3
 36 2 1 0.4067 1.16732 1
 -36 2 -1 0.00963 0.21999 4
 36 2 1 0.12009 1.52627 2
 37 -3 -1 0.38323 1.69425 2
 -37 -3 1 -1.2665 1.28363 2
 37 -3 -1 0.34452 0.60166 3
 -37 -3 1 0.52753 0.62922 3
 37 -3 -1 0.4107 1.18152 1
 -37 -3 1 -0.0582 0.89919 4
 -37 -3 1 1.20249 1.26169 1
 -37 3 1 0.01157 0.57931 3
 -37 3 1 0.36827 1.2023 1
 -37 3 1 1.38866 1.78787 2
 37 3 -1 0.30728 1.59224 2
 37 3 -1 0.38201 1.12098 1
 37 3 -1 0.39225 0.644 3
 -37 3 1 -0.6947 0.79581 4
 -35 -3 1 17.934 3.14496 2
 35 -3 -1 15.0927 1.50391 3
 -35 -3 1 15.4571 2.47319 1
 35 -3 -1 15.7104 2.46851 1
 -35 -3 1 14.1732 1.86882 4
 -35 -3 1 16.9537 1.53688 3
 -35 3 1 5.02855 1.96796 2
 -35 3 1 15.2519 1.47656 3
 -35 3 1 24.0181 2.91193 1
 35 3 -1 16.5815 2.0036 4
 35 3 -1 16.3588 2.51991 1
 35 3 -1 16.2094 1.53164 3
 35 3 -1 17.9044 3.19304 2
 -33 -3 1 46.1289 3.49103 3
 -33 -3 1 50.9157 4.89549 2
 -33 -3 1 52.6461 4.46789 1
 33 -3 -1 47.8107 3.46691 3
 -33 -3 1 49.3207 3.82274 4
 33 -3 -1 55.1909 5.3712 2
 33 -3 -1 46.7915 4.33014 1
 33 3 -1 47.3607 3.50843 3
 33 3 -1 52.626 3.87196 4
 -33 3 1 49.7575 4.34034 1
 33 3 -1 49.894 4.44349 1
 33 3 -1 50.1491 4.96526 2
 -33 3 1 47.3036 3.46709 3
 -33 3 1 41.2091 5.40044 2
 -33 3 1 48.9589 3.9398 4
 -31 -3 1 83.106 6.10347 1
 31 -3 -1 73.1573 5.16612 3
 31 -3 -1 77.7968 5.99913 1
 -31 -3 1 76.8599 5.45193 4
 -31 -3 1 73.0101 5.17861 3
 -31 -3 1 85.0288 6.56815 2
 31 -3 -1 83.4415 6.83122 2
 31 3 -1 76.0729 5.19373 3
 -31 3 1 75.8887 5.97338 1
 -31 3 1 72.1161 5.14162 3
 -31 3 1 82.8685 6.8125 2
 31 3 -1 75.3121 5.46307 4
 31 3 -1 78.0223 6.07914 1
 -31 3 1 69.9277 5.54761 4
 31 3 -1 82.2191 6.57751 2
 29 -3 -1 14.559 1.39615 3
 -29 -3 1 13.4091 2.48313 2
 29 -3 -1 15.7153 1.98865 4
 29 -3 -1 18.417 2.41573 1
 -29 -3 1 16.4011 2.42647 1
 -29 -3 1 14.8472 1.40687 3
 29 -3 -1 18.872 3.14562 2
 -29 -3 1 15.2215 1.67595 4
 -29 3 1 18.1779 1.99812 4
 -29 3 1 16.976 3.07483 2
 -29 3 1 14.9567 1.39147 3
 29 3 -1 17.5143 2.73195 2
 29 3 -1 13.1082 2.13134 1
 29 3 -1 14.1323 1.70999 4
 29 3 -1 13.6116 1.40559 3
 -29 3 1 18.0162 2.3556 1
 27 -3 -1 16.1424 1.77978 4
 -27 -3 1 17.8305 1.76682 4
 27 -3 -1 16.8927 1.44935 3
 27 -3 -1 16.1019 2.80848 2
 -27 -3 1 20.8409 2.55802 1
 27 -3 -1 14.7882 2.14866 1
 -27 -3 1 15.6686 2.60287 2
 -27 -3 1 16.0184 1.44473 3
 -27 3 1 14.7004 2.14976 1
 -27 3 1 19.8711 3.1828 2
 27 3 -1 14.795 1.44942 3
 -27 3 1 17.5575 1.87487 4
 27 3 -1 19.392 2.45224 1
 -27 3 1 15.9337 1.40709 3
 27 3 -1 13.5735 2.43049 2
 27 3 -1 17.925 1.74014 4
 -25 -3 1 280.68 18.303 2
 25 -3 -1 283.137 18.6312 2
 -25 -3 1 274.577 17.2649 3
 -25 -3 1 258.846 17.4135 4
 -25 -3 1 256.839 17.8894 1
 25 -3 -1 241.049 17.7954 1
 25 -3 -1 271.146 17.2365 3
 25 -3 -1 281.534 17.5764 4
 25 3 -1 253.396 17.3943 4
 -25 3 1 269.395 17.8725 1
 -25 3 1 243.541 17.4782 4
 25 3 -1 254.919 17.8968 1
 -25 3 1 271.956 17.2327 3
 -25 3 1 276.216 18.5525 2
 25 3 -1 301.655 18.3628 2
 25 3 -1 276.037 17.2554 3
 -23 -3 1 435.035 25.4437 4
 23 -3 -1 389.774 25.5151 4
 -23 -3 1 398.216 26.1632 2
 23 -3 -1 360.173 25.7621 1
 -23 -3 1 385.762 25.2515 3
 23 -3 -1 387.968 25.2293 3
 -23 -3 1 408.824 25.9177 1
 23 -3 -1 427.909 26.5678 2
 -23 3 1 403.373 25.8279 1
 -23 3 1 391.041 26.4136 2
 23 3 -1 380.741 25.8651 1
 23 3 -1 409.525 25.2605 3
 -23 3 1 370.72 25.2116 3
 23 3 -1 374.061 25.3725 4
 23 3 -1 392.958 26.1173 2
 -23 3 1 397.844 25.5178 4
 21 -3 -1 215.318 13.8667 4
 -21 -3 1 198.293 13.7326 4
 21 -3 -1 231.747 14.8194 2
 -21 -3 1 215.85 14.4294 2
 -21 -3 1 218.304 13.6312 3
 21 -3 -1 221.426 13.6111 3
 -21 -3 1 208.151 14.2073 1
 21 -3 -1 199.156 14.119 1
 21 3 -1 209.024 14.372 2
 21 3 -1 207.045 13.608 3
 -21 3 1 208.198 14.6681 2
 21 3 -1 209.983 14.2085 1
 21 3 -1 197.699 13.7137 4
 -21 3 1 210.275 13.8586 4
 -21 3 1 210.839 13.5931 3
 -21 3 1 219.605 14.1657 1
 -19 -3 1 21.6773 2.0899 1
 -19 -3 1 17.6347 1.43171 3
 -19 -3 1 18.8272 1.5597 4
 19 -3 -1 17.4923 1.65883 4
 19 -3 -1 19.8351 1.99325 1
 19 -3 -1 17.5133 1.40597 3
 19 -3 -1 18.0329 2.46101 2
 -19 -3 1 19.3086 2.16671 2
 19 3 -1 20.7326 2.17889 2
 -19 3 1 17.2448 1.38915 3
 19 3 -1 17.7571 1.55888 4
 19 3 -1 17.0627 1.41326 3
 19 3 -1 18.198 2.01148 1
 -19 3 1 16.0229 1.68413 4
 -19 3 1 17.6927 2.52383 2
 -17 -3 1 462.595 33.8966 2
 -17 -3 1 552.096 33.4813 4
 17 -3 -1 545.389 34.3365 2
 17 -3 -1 519.915 33.363 3
 17 -3 -1 574.818 33.6148 4
 -17 -3 1 491.986 33.3744 3
 -17 -3 1 518.407 33.8734 1
 17 3 -1 503.855 33.3713 3
 17 3 -1 518.567 33.873 1
 -17 3 1 446.166 34.1307 2
 -17 3 1 609.249 33.6353 4
 15 -3 -1 1828.71 103.711 2
 15 -3 -1 1706.2 102.951 4
 -15 3 1 1566.94 102.915 4
 15 3 -1 1420.69 102.735 3
 -15 3 1 1664.43 102.744 3
 15 3 -1 1481.01 103.147 1
 15 3 -1 1532.84 103.209 2
 -15 3 1 1612.78 103.139 1
 15 3 -1 1749.45 102.835 4
 13 -3 -1 1300.55 89.284 2
 13 -3 -1 1542.79 88.7989 4
 -13 -3 1 1213.77 88.9402 1
 13 -3 -1 1434.74 88.9828 1
 -13 -3 1 1340.7 89.0135 2
 -13 3 1 1416.02 88.595 3
 -13 3 1 1426.19 88.7657 4
 13 3 -1 1369.64 89.0013 2
 -13 3 1 1420.9 88.9664 1
 13 3 -1 1394.99 88.6431 4
 13 3 -1 1459.01 88.6178 3
 -11 -3 1 26.4761 2.17723 1
 11 -3 -1 25.3397 1.76916 3
 -11 -3 1 26.3092 2.1464 2
 11 -3 -1 23.5507 1.91065 4
 -11 -3 1 24.3647 1.76969 3
 -11 -3 1 27.9946 1.8249 4
 11 -3 -1 28.4774 2.16827 1
 -11 3 1 22.8596 1.9259 4
 11 3 -1 23.9816 1.79563 4
 11 3 -1 22.7103 2.13463 1
 11 3 -1 25.7248 2.12064 2
 -11 3 1 26.7115 1.76297 3
 -11 3 1 26.6399 2.13635 1
 -11 3 1 22.6002 2.38943 2
 9 -3 -1 647.664 39.6905 1
 -9 -3 1 594.02 39.7022 1
 -9 -3 1 628.565 39.3946 3
 9 -3 -1 689.129 39.3916 3
 -9 -3 1 635.776 39.6566 2
 -9 -3 1 625.109 39.3964 4
 -9 3 1 574.999 39.6432 1
 9 3 -1 591.001 39.6194 2
 9 3 -1 537.757 39.3704 3
 9 3 -1 629.975 39.3904 4
 -9 3 1 708.852 39.5298 4
 -9 3 1 656.667 39.383 3
 9 3 -1 515.974 39.64 1
 -7 -3 1 1753.69 125.781 2
 7 -3 -1 1848.59 126.049 2
 -7 -3 1 2081.74 125.639 3
 -7 -3 1 2015.4 125.623 4
 7 -3 -1 1941.8 125.877 1
 -7 -3 1 1884.89 125.899 1
 7 -3 -1 2137.78 125.738 4
 7 -3 -1 2085.88 125.627 3
 7 3 -1 2052.54 125.817 2
 -7 3 1 1853.28 125.616 3
 7 3 -1 2080.62 125.636 3
 -7 3 1 1936.78 125.878 1
 7 3 -1 2041.89 125.622 4
 7 3 -1 1966.57 125.908 1
 5 -3 -1 2914.99 195.895 4
 -5 -3 1 3218.57 195.823 4
 -5 -3 1 2962.82 195.838 3
 -5 -3 1 3183.92 196.106 1
 5 -3 -1 3012.76 196.059 1
 -5 -3 1 2948.09 195.961 2
 5 -3 -1 3244.95 195.838 3
 5 -3 -1 2656.66 196.146 2
 -5 3 1 3152.48 195.834 3
 -5 3 1 2700.74 196.151 2
 5 3 -1 3110.62 196.087 1
 -5 3 1 3357.85 195.918 4
 -5 3 1 3283.99 196.089 1
 5 3 -1 3027.78 195.959 2
 5 3 -1 3149.37 195.841 3
 5 3 -1 3414.78 195.825 4
 -3 -3 1 1469.85 92.819 2
 3 -3 -1 1511.91 92.9321 1
 -3 -3 1 1658.78 92.697 4
 -3 -3 1 1469.94 92.9285 1
 3 -3 -1 1423.23 92.7014 3
 -3 -3 1 1369.38 92.6985 3
 3 3 -1 1339.55 92.9002 1
 -3 3 1 1249.85 92.875 1
 3 3 -1 1558.06 92.7088 3
 -3 3 1 1558.53 92.7546 4
 -3 3 1 1571.52 92.7081 3
 -3 3 1 1284.34 92.9328 2
 3 3 -1 1497.86 92.8193 2
 1 -3 -1 11.1721 0.86975 3
 -1 -3 1 10.4647 1.11377 1
 -1 -3 1 9.57432 0.86721 3
 1 -3 -1 11.5998 1.15746 1
 1 -3 -1 10.7574 1.12576 2
 -1 -3 1 12.1871 0.87471 4
 -1 -3 1 11.7852 1.05639 2
 1 -3 -1 12.0684 0.91244 4
 1 3 -1 11.3994 1.05497 2
 -1 3 1 10.3064 1.07664 2
 1 3 -1 10.7591 1.11814 1
 -1 3 1 12.0419 0.88756 4
 1 3 -1 11.9219 0.87884 4
 1 3 -1 14.1107 0.8982 3
 -1 -3 -1 5929.35 347.502 4
 1 -3 1 5231.48 347.529 4
 1 -3 1 4854.09 347.685 2
 1 -3 1 5626.42 347.712 2
 -1 -3 -1 5182.5 347.603 2
 1 -3 1 6164.77 347.544 4
 1 3 1 5011.74 347.595 2
 -1 3 -1 5478.93 347.511 3
 1 3 1 4963.73 347.706 1
 1 3 1 5917.13 347.527 3
 -1 3 -1 5462.21 347.686 1
 1 3 1 6159.31 347.504 4
 -1 3 -1 5060.28 347.691 1
 -1 3 -1 5597.1 347.508 3
 3 -3 1 2664.81 174.189 3
 -3 -3 -1 2922.35 174.419 1
 -3 -3 -1 2877.15 174.156 4
 -3 -3 -1 2720.13 174.227 2
 3 -3 1 2723.88 174.379 1
 -3 -3 -1 2401.97 174.187 3
 3 -3 1 2478.4 174.451 2
 3 3 1 3120.26 174.159 4
 -3 3 -1 3042.94 174.256 4
 3 3 1 2422.46 174.368 1
 3 3 1 2374.05 174.211 2
 3 3 1 2728.77 174.194 3
 -3 3 -1 3060.69 174.41 1
 -3 3 -1 2988.81 174.51 2
 -3 3 -1 2633.94 174.187 3
 5 -3 1 2237.92 157.951 1
 -5 -3 -1 2397.54 157.745 4
 -5 -3 -1 2462.11 157.794 3
 -5 -3 -1 2581.36 158.033 1
 5 -3 1 2195.73 157.773 3
 5 -3 1 2627.84 158.196 2
 5 -3 1 2796.78 157.884 4
 -5 -3 -1 2518.11 157.829 2
 -5 3 -1 2501.01 157.98 1
 5 3 1 2389.76 157.819 2
 -5 3 -1 2529.06 157.783 3
 5 3 1 2689.53 157.749 4
 5 3 1 2152.99 157.982 1
 -5 3 -1 2714.13 157.877 4
 -7 -3 -1 327.032 23.8898 2
 7 -3 1 381.306 24.0223 1
 -7 -3 -1 380.543 23.7795 4
 -7 -3 -1 393.886 23.8194 3
 -7 -3 -1 368.988 24.0705 1
 7 -3 1 404.248 23.9252 4
 7 -3 1 426.012 23.8074 3
 7 -3 1 391.626 24.3061 2
 7 3 1 386.135 23.8139 3
 -7 3 -1 340.768 24.2171 2
 7 3 1 327.915 24.0228 1
 7 3 1 335.415 23.8863 2
 -7 3 -1 385.883 23.7965 3
 9 -3 1 913.49 53.2168 3
 -9 -3 -1 892.357 53.2262 4
 9 -3 1 732.008 53.6981 2
 9 -3 1 805.339 53.3377 4
 9 -3 1 750.464 53.4176 1
 -9 -3 -1 847.689 53.2319 3
 -9 -3 -1 764.118 53.4891 1
 -9 -3 -1 857.988 53.4231 2
 -9 3 -1 865.904 53.2105 3
 9 3 1 899.454 53.538 1
 9 3 1 894.619 53.2198 4
 -9 3 -1 860.21 53.347 4
 -9 3 -1 894.286 53.4726 1
 9 3 1 750.336 53.2121 3
 9 3 1 814.379 53.3957 2
 -11 -3 -1 1940.72 118.271 4
 -11 -3 -1 1714.02 118.545 1
 11 -3 1 1688.78 118.471 1
 11 -3 1 1953.04 118.237 3
 -11 -3 -1 1861.37 118.254 3
 -11 3 -1 1928.27 118.234 3
 11 3 1 1870.21 118.578 1
 -11 3 -1 1637.24 118.788 2
 11 3 1 2043.4 118.274 4
 11 3 1 1891.52 118.523 2
 -11 3 -1 1847.21 118.497 1
 11 3 1 1940.68 118.256 3
 13 -3 1 1340.79 78.4093 3
 -13 -3 -1 1229.13 78.4221 3
 -13 -3 -1 1291.1 78.8129 1
 13 -3 1 1272.66 78.7226 1
 -13 -3 -1 1137.31 78.7458 2
 -13 -3 -1 1294.49 78.4626 4
 13 3 1 1346.24 78.4614 4
 -13 3 -1 1172.59 79.0798 2
 -13 3 -1 1333.13 78.7354 1
 -13 3 -1 1093.7 78.5417 4
 -13 3 -1 1230.06 78.393 3
 13 3 1 1084.48 78.7291 1
 13 3 1 1198.82 78.7608 2
 -15 -3 -1 218.11 13.2888 2
 -15 -3 -1 181.307 12.7621 3
 -15 -3 -1 205.035 13.2084 1
 15 -3 1 184.92 13.0872 1
 15 -3 1 224.806 13.7345 2
 15 3 1 203.156 12.8328 4
 -15 3 -1 195.163 12.9524 4
 15 3 1 207.244 13.251 2
 -15 3 -1 202.68 13.1028 1
 -15 3 -1 205.764 12.751 3
 -15 3 -1 195.932 13.546 2
 15 3 1 178.539 12.7568 3
 17 -3 1 16.5466 1.57685 4
 17 -3 1 25.1341 2.94748 2
 17 -3 1 15.8134 1.75244 1
 -17 -3 -1 17.622 1.47096 4
 -17 3 -1 18.1467 1.33596 3
 17 3 1 18.7516 1.37073 3
 -17 3 -1 12.3764 2.08565 2
 -17 3 -1 20.2682 1.84022 1
 -17 3 -1 18.4432 1.5994 4
 -19 -3 -1 416.939 23.5388 4
 19 -3 1 424.819 23.6931 4
 19 -3 1 341.249 23.3599 3
 19 -3 1 381.87 24.4482 2
 -19 -3 -1 396.456 24.1243 2
 -19 -3 -1 381.68 23.9233 1
 -19 -3 -1 349.714 23.3903 3
 19 3 1 363.528 23.4924 4
 19 3 1 357.197 23.3895 3
 -19 3 -1 323.083 23.5728 4
 19 3 1 369.062 24.0371 2
 19 3 1 344.348 23.85 1
 -19 3 -1 308.082 24.1723 2
 -21 -3 -1 507.831 37.0094 2
 -21 -3 -1 571.397 36.3745 3
 -21 -3 -1 558.616 36.9 1
 21 -3 1 556.056 36.612 4
 21 -3 1 600.976 36.8732 1
 21 -3 1 578.792 36.3503 3
 -21 -3 -1 572.468 36.4996 4
 21 -3 1 624.807 37.5927 2
 -21 3 -1 517.202 36.5725 4
 21 3 1 612.281 37.1735 2
 21 3 1 530.661 36.859 1
 21 3 1 596.535 36.3794 3
 21 3 1 577.828 36.4967 4
 -21 3 -1 582.926 37.4476 2
 23 -3 1 301.854 19.2448 2
 -23 -3 -1 278.801 17.954 3
 23 -3 1 261.596 18.4208 1
 -23 -3 -1 319.856 18.9261 2
 23 -3 1 286.651 18.2447 4
 -23 -3 -1 279.613 18.0971 4
 23 -3 1 299.342 17.9398 3
 -23 -3 -1 271.499 18.5214 1
 23 3 1 258.113 18.4849 1
 23 3 1 271.143 18.0898 4
 23 3 1 301.423 18.868 2
 -23 3 -1 277.019 17.9197 3
 23 3 1 254.973 17.9294 3
 -23 3 -1 280.328 18.4547 1
 -23 3 -1 262.145 18.1819 4
 -23 3 -1 285.505 19.1104 2
 -25 -3 -1 6.95961 1.04763 4
 -25 -3 -1 5.1052 1.36083 1
 25 -3 1 6.86349 1.25122 4
 -25 -3 -1 5.98027 0.8149 3
 25 -3 1 6.84495 1.44745 1
 25 -3 1 5.14485 0.73177 3
 -25 -3 -1 6.86521 1.64864 2
 25 -3 1 6.05188 1.97268 2
 25 3 1 6.96403 0.88021 3
 -25 3 -1 6.15303 0.77224 3
 -25 3 -1 6.01361 1.33058 1
 25 3 1 5.97815 1.56985 2
 -25 3 -1 8.59655 1.32909 4
 25 3 1 4.6374 1.275 1
 25 3 1 6.56126 1.08014 4
 -25 3 -1 8.37197 2.13159 2
 27 -3 1 147.138 9.9151 1
 27 -3 1 143.721 9.24719 3
 -27 -3 -1 140.075 9.95789 1
 -27 -3 -1 141.133 9.27225 3
 -27 -3 -1 141.451 9.47757 4
 -27 -3 -1 128.867 10.1921 2
 27 -3 1 169.419 10.9081 2
 27 -3 1 123.726 9.5449 4
 27 3 1 145.108 9.27176 3
 27 3 1 129.145 9.43466 4
 27 3 1 168.32 10.5139 2
 27 3 1 148.554 9.99381 1
 -27 3 -1 145.032 9.60844 4
 -27 3 -1 135.894 10.5666 2
 -27 3 -1 136.197 9.23105 3
 -27 3 -1 148.452 9.89391 1
 29 -3 1 128.696 9.19633 4
 29 -3 1 139.882 8.83664 3
 -29 -3 -1 128.905 8.84123 3
 -29 -3 -1 142.718 9.11371 4
 29 -3 1 129.309 9.48881 1
 -29 -3 -1 133.204 9.99248 2
 -29 -3 -1 140.686 9.63857 1
 29 -3 1 143.273 10.4458 2
 29 3 1 160.093 10.2375 2
 29 3 1 130.18 8.84023 3
 29 3 1 124.416 9.0303 4
 29 3 1 152.237 9.71283 1
 -29 3 -1 131.472 9.19173 4
 -29 3 -1 129.659 10.2315 2
 -29 3 -1 139.272 9.52707 1
 -29 3 -1 126.497 8.80059 3
 31 -3 1 76.1449 5.87878 1
 31 -3 1 69.1317 5.09561 3
 31 -3 1 89.368 6.98801 2
 -31 -3 -1 76.793 5.16158 3
 -31 -3 -1 79.4832 5.99285 1
 -31 -3 -1 77.8162 6.41052 2
 -31 -3 -1 77.6762 5.43508 4
 31 3 1 86.0731 6.56912 2
 -31 3 -1 74.2214 5.10225 3
 31 3 1 71.9488 5.9064 1
 31 3 1 72.6278 5.38588 4
 31 3 1 78.6835 5.16214 3
 -31 3 -1 63.7472 5.44844 4
 -31 3 -1 82.5993 6.7818 2
 -31 3 -1 84.0189 5.92168 1
 33 -3 1 16.2126 3.2333 2
 33 -3 1 9.28561 1.91005 1
 -33 -3 -1 8.15381 2.14937 2
 -33 -3 -1 8.56424 1.34827 4
 33 -3 1 10.5136 1.12032 3
 -33 -3 -1 8.9554 1.1075 3
 -33 -3 -1 8.78293 1.91219 1
 33 3 1 9.31776 2.25301 2
 -33 3 -1 10.6693 2.56184 2
 -33 3 -1 14.2131 1.8348 4
 33 3 1 11.849 2.10571 1
 -33 3 -1 8.58659 1.05056 3
 -33 3 -1 9.82038 1.82871 1
 33 3 1 8.69809 1.40058 4
 33 3 1 6.42941 0.99815 3
 35 -3 1 0.03282 0.68702 2
 -35 -3 -1 3.25364 0.74367 3
 -35 -3 -1 3.23707 1.47051 1
 35 -3 1 3.73007 1.39038 1
 -35 -3 -1 2.23709 1.64991 2
 -35 -3 -1 3.04275 1.0711 4
 35 -3 1 3.66408 0.73608 3
 35 3 1 3.57584 1.88404 2
 -35 3 -1 2.68773 1.31777 1
 -35 3 -1 3.40343 0.73631 3
 35 3 1 3.51278 1.4149 1
 35 3 1 3.74727 0.7472 3
 -35 3 -1 0.03792 0.57348 2
 35 3 1 3.53394 1.09496 4
 -37 -3 -1 15.9523 1.54557 3
 -37 -3 -1 21.0684 2.21644 4
 37 -3 1 15.4717 2.47394 1
 37 -3 1 15.327 1.53899 3
 -37 -3 -1 18.3913 2.73939 1
 -37 -3 -1 16.9947 3.01997 2
 37 -3 1 19.8989 3.72857 2
 -37 3 -1 14.9446 3.21038 2
 37 3 1 12.6065 2.87425 2
 -37 3 -1 14.6179 1.49898 3
 37 3 1 15.1646 2.49998 1
 37 3 1 14.937 1.51931 3
 -37 3 -1 20.4411 2.79449 1
 -37 3 -1 13.7588 1.97093 4
 -36 -4 1 1.56235 1.33701 1
 36 -4 -1 -0.1983 1.08138 1
 36 -4 -1 0.28602 0.64143 3
 -36 -4 1 0.10063 1.39025 2
 -36 -4 1 0.75704 0.93785 4
 -36 -4 1 0.10949 0.5739 3
 36 -4 -1 1.24886 1.92248 2
 -36 4 1 0.86698 0.60224 3
 -36 4 1 -0.0153 1.21685 2
 36 4 -1 0.21055 0.93191 4
 36 4 -1 1.95892 1.41848 1
 36 4 -1 -0.1771 1.53742 2
 -36 4 1 1.4368 1.06126 4
 -36 4 1 0.50594 1.18807 1
 36 4 -1 0.60953 0.65968 3
 -34 -4 1 5.35278 1.86564 2
 -34 -4 1 4.81912 1.15141 4
 34 -4 -1 4.2258 0.8213 3
 -34 -4 1 5.62219 1.74092 1
 34 -4 -1 5.06149 1.58577 1
 -34 -4 1 3.62651 0.8002 3
 34 -4 -1 0.03101 0.68057 2
 -34 4 1 3.86971 1.98012 2
 34 4 -1 5.87036 0.93562 3
 -34 4 1 5.29072 1.61127 1
 34 4 -1 4.16683 1.89047 2
 34 4 -1 5.47775 1.68546 1
 -34 4 1 0.64711 0.63857 4
 34 4 -1 3.30309 1.08084 4
 -34 4 1 3.9613 0.76647 3
 -32 -4 1 31.9811 3.27486 1
 32 -4 -1 33.2915 4.39259 2
 32 -4 -1 29.3547 3.17025 1
 -32 -4 1 30.0976 2.60752 4
 -32 -4 1 31.6091 3.98568 2
 -32 -4 1 27.8524 2.29554 3
 32 -4 -1 28.7017 2.28727 3
 -32 4 1 30.2207 3.1152 1
 -32 4 1 30.8061 2.29258 3
 32 4 -1 28.4582 2.28955 3
 32 4 -1 27.2625 2.50258 4
 32 4 -1 26.1443 3.66559 2
 32 4 -1 30.1766 3.22016 1
 30 -4 -1 -0.0247 0.48401 3
 -30 -4 1 0.04444 0.5155 3
 -30 -4 1 0.1058 0.9995 1
 -30 -4 1 0.33919 1.24795 2
 30 -4 -1 -1.3106 1.53696 2
 -30 -4 1 0.41995 0.78961 4
 30 -4 -1 -0.2846 0.94952 1
 30 4 -1 -0.6332 0.52534 3
 -30 4 1 0.33186 0.93778 1
 -30 4 1 0.76274 0.53591 3
 -30 4 1 0.2208 1.51411 2
 30 4 -1 -0.053 0.68276 4
 -30 4 1 -0.3096 0.94639 4
 30 4 -1 -0.1863 1.21217 2
 30 4 -1 0.28434 1.019 1
 -28 -4 1 0.32319 0.76719 4
 28 -4 -1 0.36905 0.97348 1
 -28 -4 1 1.09897 1.11707 1
 28 -4 -1 -0.2056 1.38624 2
 -28 -4 1 0.80781 1.28492 2
 28 -4 -1 1.1217 0.54397 3
 -28 -4 1 0.83334 0.56274 3
 -28 4 1 0.07099 0.82138 4
 -28 4 1 -0.5039 0.904 1
 28 4 -1 0.93182 0.72816 4
 28 4 -1 1.02287 0.57283 3
 -28 4 1 1.58403 0.57926 3
 28 4 -1 -0.759 1.08274 2
 -28 4 1 -0.3769 1.33141 2
 28 4 -1 0.65696 1.0306 1
 -26 -4 1 1.87298 1.28113 2
 -26 -4 1 1.23305 0.73414 4
 26 -4 -1 1.03373 1.3625 2
 26 -4 -1 1.81496 0.57027 3
 -26 -4 1 2.01199 0.5946 3
 26 -4 -1 1.57373 1.03652 1
 26 -4 -1 1.61528 0.86468 4
 -26 -4 1 1.78812 1.10399 1
 26 4 -1 1.9487 1.05429 1
 26 4 -1 1.83689 0.57747 3
 -26 4 1 1.54534 0.52733 3
 -26 4 1 1.86666 0.96731 1
 -26 4 1 1.23381 1.46529 2
 26 4 -1 1.64104 0.71914 4
 26 4 -1 1.4154 1.29314 2
 -26 4 1 1.87733 0.93962 4
 -24 -4 1 15.5932 1.64865 4
 -24 -4 1 15.8889 2.23963 1
 24 -4 -1 20.8109 2.51514 1
 24 -4 -1 17.5226 1.7751 4
 -24 -4 1 24.0832 2.90341 2
 24 -4 -1 18.3185 1.45334 3
 24 -4 -1 20.0131 2.89238 2
 -24 -4 1 16.53 1.46783 3
 24 4 -1 18.208 2.25104 1
 24 4 -1 13.5628 1.42466 3
 -24 4 1 18.4216 1.85355 4
 24 4 -1 22.9378 2.79189 2
 -24 4 1 16.836 1.43315 3
 -24 4 1 20.1594 2.36521 1
 -24 4 1 16.8099 2.85639 2
 24 4 -1 16.8437 1.57723 4
 -22 -4 1 42.0918 2.9476 4
 -22 -4 1 36.9437 2.77976 3
 22 -4 -1 38.1703 3.38532 1
 -22 -4 1 37.2883 3.42639 1
 22 -4 -1 36.7591 3.03695 4
 22 -4 -1 41.1979 3.96726 2
 -22 -4 1 40.5291 3.59698 2
 22 -4 -1 40.5146 2.77157 3
 -22 4 1 43.7299 4.06277 2
 22 4 -1 42.4121 3.60629 2
 22 4 -1 36.353 2.76722 3
 -22 4 1 39.5629 3.37798 1
 -22 4 1 37.5823 2.74778 3
 22 4 -1 39.1903 2.89885 4
 -22 4 1 40.959 3.11248 4
 22 4 -1 39.7061 3.46448 1
 20 -4 -1 0.30887 1.10485 2
 -20 -4 1 0.75266 0.86687 1
 20 -4 -1 1.0854 0.67174 4
 -20 -4 1 1.29153 0.50255 3
 -20 -4 1 1.73746 0.62948 4
 20 -4 -1 0.53056 0.80379 1
 -20 -4 1 1.79556 1.04298 2
 20 -4 -1 1.20374 0.46098 3
 20 4 -1 1.07638 0.45816 3
 20 4 -1 0.70935 0.86629 1
 -20 4 1 0.7755 0.83717 1
 -20 4 1 0.96976 0.73308 4
 -20 4 1 0.90987 0.42987 3
 20 4 -1 3.43576 1.1647 2
 20 4 -1 1.16894 0.56462 4
 -20 4 1 -0.1034 1.14402 2
 -18 -4 1 68.3635 4.58945 4
 18 -4 -1 69.3839 4.76562 4
 -18 -4 1 64.9671 5.09247 2
 -18 -4 1 67.5544 4.50935 3
 18 -4 -1 74.7546 4.50912 3
 18 -4 -1 67.7682 5.01163 1
 -18 -4 1 66.5502 5.0696 1
 18 -4 -1 68.5666 5.55369 2
 -18 4 1 67.0367 4.47809 3
 -18 4 1 62.7129 5.46022 2
 -18 4 1 62.1117 4.72502 4
 18 4 -1 59.5989 4.48498 3
 18 4 -1 75.9758 5.13944 1
 16 -4 -1 24.3484 2.71908 2
 16 -4 -1 21.2541 1.9714 4
 -16 -4 1 22.4127 2.25572 1
 -16 -4 1 24.0847 1.75752 3
 16 -4 -1 23.4842 1.7212 3
 -16 -4 1 24.1719 1.81951 4
 16 4 -1 20.7107 2.22361 1
 16 4 -1 24.9144 2.25388 2
 16 4 -1 22.8316 1.77859 4
 -16 4 1 21.848 1.93587 4
 16 4 -1 25.8948 1.7649 3
 -16 4 1 24.4431 2.67228 2
 14 -4 -1 5.73958 0.86109 4
 14 -4 -1 6.85235 1.59098 2
 -14 -4 1 6.03894 1.1792 2
 -14 -4 1 5.28562 0.64111 3
 -14 4 1 5.35422 1.066 1
 -14 4 1 3.73586 0.78997 4
 14 4 -1 5.62303 1.18357 1
 14 4 -1 5.90348 0.66898 3
 14 4 -1 6.90458 1.14997 2
 14 4 -1 5.79637 0.70747 4
 -14 4 1 4.58067 0.59095 3
 -14 4 1 1.1015 0.75293 2
 12 -4 -1 87.6904 6.26618 2
 -12 -4 1 75.0171 5.75356 2
 12 -4 -1 84.0864 5.84085 1
 -12 -4 1 84.3587 5.4661 4
 12 -4 -1 95.2796 5.66364 4
 -12 4 1 67.4049 6.02016 2
 12 4 -1 90.7262 5.46825 4
 -12 4 1 71.1385 5.75859 1
 -12 4 1 83.2986 5.43518 3
 12 4 -1 81.8555 5.76948 2
 -12 4 1 79.4192 5.59115 4
 12 4 -1 87.7042 5.46137 3
 -10 -4 1 334.985 22.0071 3
 10 -4 -1 335.996 22.63 2
 10 -4 -1 365.455 22.3784 1
 -10 -4 1 348.262 21.9973 4
 -10 -4 1 338.212 22.2572 2
 10 -4 -1 347.656 22.1389 4
 -10 -4 1 356.181 22.4208 1
 -10 4 1 318.359 22.1125 4
 -10 4 1 344.137 22.6473 2
 10 4 -1 327.682 22.2311 2
 10 4 -1 390.859 22.011 4
 -10 4 1 311.261 22.3035 1
 -10 4 1 352.613 21.9965 3
 -8 -4 1 112.925 6.96377 4
 -8 -4 1 107.031 7.34923 1
 -8 -4 1 110.43 7.18556 2
 8 -4 -1 107.968 7.31049 1
 8 -4 -1 121.144 6.98893 3
 -8 -4 1 111.746 6.99395 3
 -8 4 1 104.535 6.96849 3
 -8 4 1 101.432 7.28256 1
 8 4 -1 101.724 7.149 2
 8 4 -1 107.405 6.95399 4
 -8 4 1 111.784 7.10211 4
 8 4 -1 86.7471 7.25072 1
 6 -4 -1 453.673 30.3431 1
 -6 -4 1 441.994 30.0573 3
 -6 -4 1 451.984 30.3668 1
 -6 -4 1 489.077 30.2245 2
 6 -4 -1 516.89 30.1667 4
 6 -4 -1 464.989 30.0552 3
 6 -4 -1 454.499 30.5038 2
 -6 -4 1 502.957 30.0387 4
 -6 4 1 459.834 30.0548 3
 6 4 -1 469.352 30.2038 2
 6 4 -1 485.216 30.0345 4
 -6 4 1 475.622 30.3644 1
 -6 4 1 433.55 30.4665 2
 6 4 -1 449.044 30.3621 1
 6 4 -1 514.989 30.0757 3
 4 -4 -1 295.174 19.6857 2
 -4 -4 1 328.674 19.4804 2
 4 -4 -1 312.319 19.615 1
 4 -4 -1 338.054 19.3283 3
 -4 -4 1 265.592 19.5622 1
 -4 -4 1 312.794 19.2954 4
 4 4 -1 301.231 19.3169 3
 -4 4 1 287.261 19.5824 1
 4 4 -1 321.829 19.6314 1
 4 4 -1 297.142 19.4449 2
 -4 4 1 276.656 19.6537 2
 -4 4 1 285.157 19.3659 4
 -4 4 1 304.773 19.3155 3
 2 -4 -1 41.4859 3.02032 1
 2 -4 -1 40.9347 3.03332 2
 2 -4 -1 39.7196 2.71278 3
 -2 -4 1 37.0959 2.85946 2
 2 -4 -1 42.257 2.75816 4
 -2 -4 1 40.5309 2.69307 4
 2 4 -1 42.2407 2.8872 2
 2 4 -1 35.7487 2.69049 3
 2 4 -1 40.6806 2.998 1
 -2 4 1 38.5348 3.00023 1
 -2 4 1 39.9717 2.70719 3
 -2 4 1 48.2394 2.77004 4
 -2 4 1 35.3339 2.98026 2
 2 4 -1 43.7214 2.69922 4
 0 -4 -1 190.973 12.1045 4
 0 -4 -1 187.449 12.3938 1
 0 -4 1 190.021 12.3175 2
 0 -4 -1 187.311 12.2966 2
 0 -4 -1 182.512 12.106 3
 0 -4 1 178.013 12.3316 1
 0 -4 1 201.13 12.101 3
 0 -4 1 211.604 12.1249 4
 0 4 1 183.973 12.1048 3
 0 4 1 175.52 12.276 2
 0 4 -1 198.576 12.1017 3
 0 4 -1 216.057 12.1265 4
 0 4 1 211.582 12.1134 4
 0 4 -1 159.333 12.2659 2
 0 4 1 154.822 12.326 1
 0 4 -1 179.083 12.3329 1
 -2 -4 -1 2524.29 159.296 4
 -2 -4 -1 2555.77 159.298 4
 2 -4 1 2329.45 159.557 1
 2 -4 1 2424.69 159.614 2
 -2 -4 -1 2549.89 159.432 2
 -2 -4 -1 2588.32 159.442 2
 2 -4 1 2659.78 159.371 4
 -2 4 -1 2532.45 159.325 3
 -2 4 -1 2806.57 159.375 4
 2 4 1 2547.64 159.625 1
 -2 4 -1 2240.02 159.545 1
 2 4 1 2465.01 159.321 3
 -2 4 -1 2494.79 159.611 2
 2 4 1 2499.27 159.333 3
 2 4 1 2408.26 159.566 1
 -4 -4 -1 536.839 37.4483 3
 4 -4 1 570.326 37.6996 1
 -4 -4 -1 556.192 37.7162 1
 -4 -4 -1 543.184 37.4965 2
 4 -4 1 664.2 37.4635 3
 4 -4 1 609.444 37.8523 2
 -4 -4 -1 623.859 37.4085 4
 -4 4 -1 675.552 37.547 4
 -4 4 -1 621.447 37.7291 1
 -4 4 -1 639.775 37.4592 3
 4 4 1 602.979 37.4598 3
 -4 4 -1 539.437 37.7938 2
 4 4 1 593.326 37.4049 4
 4 4 1 492.668 37.6715 1
 4 4 1 549.627 37.4971 2
 -6 -4 -1 12.9483 0.78396 4
 -6 -4 -1 6.27661 1.03738 1
 6 -4 1 12.5661 1.01063 4
 6 -4 1 10.2697 0.83825 3
 -6 -4 -1 9.16437 0.89409 2
 6 -4 1 11.3126 1.2402 1
 6 -4 1 7.48125 1.24647 2
 -6 -4 -1 10.556 0.85457 3
 -6 4 -1 10.0366 1.15053 1
 6 4 1 10.225 1.17759 1
 6 4 1 9.74765 0.88951 2
 6 4 1 12.8223 0.87811 3
 -6 4 -1 10.6819 0.85051 3
 -8 -4 -1 623.569 35.3776 4
 -8 -4 -1 508.944 35.5009 2
 8 -4 1 551.805 35.6771 1
 -8 -4 -1 558.978 35.7507 1
 -8 -4 -1 525.576 35.411 3
 8 -4 1 575.615 35.4036 3
 8 4 1 533.131 35.4133 3
 -8 4 -1 526.675 35.3939 3
 8 4 1 550.086 35.5099 2
 -8 4 -1 528.733 35.5092 4
 8 4 1 587.48 35.3695 4
 -8 4 -1 601.705 35.7147 1
 8 4 1 557.028 35.7453 1
 -10 -4 -1 298.688 17.5113 1
 -10 -4 -1 261.828 17.0586 4
 10 -4 1 281.966 17.0781 3
 10 -4 1 258.578 17.3658 1
 10 -4 1 232.507 17.1941 4
 -10 -4 -1 262.114 17.0913 3
 -10 -4 -1 235.101 17.237 2
 -10 4 -1 250.373 17.6843 2
 10 4 1 274.888 17.0586 4
 -10 4 -1 265.901 17.0672 3
 -10 4 -1 283.92 17.3969 1
 -10 4 -1 302.097 17.2539 4
 12 -4 1 0.95956 0.92542 2
 -12 -4 -1 1.55825 0.60055 2
 -12 -4 -1 1.75681 0.71601 1
 12 -4 1 1.47015 0.65674 1
 -12 -4 -1 1.20892 0.36106 3
 12 -4 1 1.62683 0.36137 3
 -12 -4 -1 0.62047 0.32568 4
 12 -4 1 1.23416 0.51973 4
 -12 4 -1 1.48443 0.93684 2
 -12 4 -1 1.46062 0.56913 4
 12 4 1 1.68323 0.58291 2
 12 4 1 1.42245 0.35335 4
 -12 4 -1 2.13259 0.69412 1
 -12 4 -1 1.04731 0.32541 3
 -14 -4 -1 91.9707 6.77527 2
 14 -4 1 96.6852 6.78799 1
 14 -4 1 89.4458 6.61251 4
 -14 -4 -1 110.344 6.48461 4
 14 -4 1 111.14 7.38742 2
 14 4 1 101.066 6.4561 4
 14 4 1 91.9357 6.4286 3
 -14 4 -1 96.1826 6.41089 3
 -14 4 -1 108.453 6.67201 4
 -14 4 -1 96.6914 7.24844 2
 14 4 1 98.1328 6.7855 2
 -14 4 -1 95.7674 6.78027 1
 16 -4 1 -0.0225 0.05056 3
 -16 -4 -1 0.40505 0.35572 3
 16 -4 1 -0.2355 0.56751 1
 -16 -4 -1 0.81441 0.71603 2
 -16 -4 -1 -0.0007 0.06752 4
 16 -4 1 -0.151 0.58337 4
 -16 -4 -1 0.00878 0.18138 1
 16 -4 1 -0.0864 0.8789 2
 -16 4 -1 1.14258 0.7039 1
 -16 4 -1 0.5632 0.33432 3
 -16 4 -1 0.27181 0.89624 2
 16 4 1 0.2961 0.71581 1
 -16 4 -1 0.10846 0.53463 4
 16 4 1 0.17626 0.38065 4
 16 4 1 -0.16 0.58219 2
 16 4 1 0.0908 0.34032 3
 18 -4 1 43.5999 3.81067 4
 18 -4 1 50.9379 3.58242 3
 -18 -4 -1 49.3536 4.11801 1
 -18 -4 -1 52.691 3.62121 3
 18 -4 1 64.7197 4.84693 2
 -18 -4 -1 54.043 3.69436 4
 18 4 1 54.1601 3.61105 3
 -18 4 -1 52.8026 4.55047 2
 -18 4 -1 65.3583 3.9476 4
 18 4 1 55.7035 4.1781 1
 -20 -4 -1 34.3162 2.64686 4
 -20 -4 -1 36.4042 3.22122 2
 -20 -4 -1 39.3906 2.57462 3
 20 -4 1 33.7651 2.9799 1
 20 -4 1 33.9853 3.6483 2
 20 -4 1 38.2684 2.8779 4
 20 -4 1 38.5311 2.52378 3
 -20 -4 -1 36.9027 3.14347 1
 20 4 1 39.2197 2.56239 3
 20 4 1 37.3504 3.15459 2
 20 4 1 34.3121 2.64126 4
 20 4 1 33.678 3.0721 1
 -20 4 -1 37.341 3.5764 2
 -20 4 -1 29.0371 2.73198 4
 -22 -4 -1 1.02922 0.57704 4
 22 -4 1 0.64009 0.74655 1
 22 -4 1 0.69106 0.40943 3
 -22 -4 -1 0.32578 0.89914 2
 22 -4 1 -0.2476 1.06225 2
 -22 -4 -1 0.1907 0.78545 1
 -22 -4 -1 0.67712 0.44322 3
 22 -4 1 -0.1532 0.64967 4
 -22 4 -1 0.18068 0.71657 1
 22 4 1 -0.112 0.73321 1
 -22 4 -1 -0.2478 1.10303 2
 22 4 1 0.40065 0.54867 4
 22 4 1 0.13819 0.81725 2
 -22 4 -1 0.08995 0.37906 3
 -22 4 -1 -0.2197 0.68789 4
 22 4 1 0.30787 0.41286 3
 -24 -4 -1 10.8095 1.02994 3
 24 -4 1 12.5002 1.76816 1
 -24 -4 -1 11.6245 1.29338 4
 24 -4 1 7.9323 1.30878 4
 -24 -4 -1 8.89952 1.71681 2
 24 -4 1 8.94112 0.93164 3
 24 -4 1 11.7593 2.33003 2
 -24 -4 -1 12.2768 1.88292 1
 -24 4 -1 8.77888 0.96124 3
 -24 4 -1 11.8072 1.48128 4
 -24 4 -1 10.1727 2.24185 2
 -24 4 -1 13.86 1.83949 1
 24 4 1 9.4866 1.71891 1
 24 4 1 11.352 1.28592 4
 24 4 1 6.24898 0.89347 3
 24 4 1 9.54613 1.81085 2
 26 -4 1 3.18601 1.04841 4
 26 -4 1 3.26508 1.72712 2
 -26 -4 -1 4.20293 1.39859 2
 -26 -4 -1 3.10909 0.6687 3
 26 -4 1 4.95573 1.25656 1
 26 -4 1 2.97954 0.62137 3
 -26 -4 -1 4.23907 1.34904 1
 -26 -4 -1 2.57073 0.78589 4
 26 4 1 3.21966 0.8236 4
 26 4 1 3.60688 0.68727 3
 -26 4 -1 1.96392 0.88976 4
 -26 4 -1 3.08434 0.60118 3
 26 4 1 6.96053 1.65086 2
 26 4 1 5.27855 1.39088 1
 -26 4 -1 3.59917 1.59894 2
 -26 4 -1 3.59731 1.20339 1
 -28 -4 -1 2.74795 1.44174 2
 -28 -4 -1 3.31232 1.30707 1
 28 -4 1 0.92624 0.96253 1
 28 -4 1 1.62275 0.96502 4
 -28 -4 -1 2.59988 0.83536 4
 28 -4 1 2.484 1.85511 2
 -28 -4 -1 1.62023 0.58355 3
 28 -4 1 2.28918 0.59937 3
 -28 4 -1 2.19526 1.01604 4
 -28 4 -1 1.26215 1.00643 1
 28 4 1 3.06071 1.41615 2
 -28 4 -1 2.00882 0.59233 3
 28 4 1 1.8304 0.7936 4
 -28 4 -1 2.37989 1.74717 2
 28 4 1 2.30084 1.18253 1
 28 4 1 1.48142 0.59137 3
 -30 -4 -1 14.1166 2.24911 1
 30 -4 1 11.2423 2.67025 2
 -30 -4 -1 17.2324 2.73884 2
 -30 -4 -1 16.2126 1.65736 4
 30 -4 1 13.9579 2.16102 1
 30 -4 1 12.9286 1.30569 3
 -30 -4 -1 14.3637 1.37307 3
 -30 4 -1 13.0183 1.3066 3
 30 4 1 13.4813 1.36581 3
 30 4 1 18.0325 2.47519 1
 -30 4 -1 14.7538 2.17479 1
 30 4 1 14.3871 1.61676 4
 -30 4 -1 16.5649 3.06085 2
 -30 4 -1 11.9064 1.78269 4
 30 4 1 17.8034 2.86168 2
 32 -4 1 4.56664 2.03287 2
 -32 -4 -1 4.19962 1.47009 1
 32 -4 1 4.53877 0.77682 3
 -32 -4 -1 4.05674 1.67163 2
 -32 -4 -1 3.70899 0.75814 3
 32 -4 1 3.33741 1.30313 1
 -32 -4 -1 3.0928 0.94619 4
 -32 4 -1 4.2407 2.02733 2
 -32 4 -1 4.17025 1.2325 4
 32 4 1 3.78896 1.02883 4
 32 4 1 2.85555 0.72646 3
 32 4 1 3.92419 1.42041 1
 -32 4 -1 4.2918 0.72416 3
 -32 4 -1 3.59162 1.33746 1
 32 4 1 4.32646 1.82595 2
 -34 -4 -1 0.83601 0.8911 4
 -34 -4 -1 1.1332 0.62478 3
 34 -4 1 0.01785 0.63848 2
 34 -4 1 0.39424 0.5496 3
 34 -4 1 -0.1717 1.02036 1
 -34 -4 -1 0.27223 1.31327 2
 -34 -4 -1 1.11465 1.21826 1
 -34 4 -1 0.05305 1.01201 1
 -34 4 -1 0.0134 0.18331 4
 34 4 1 1.24742 0.64452 3
 -34 4 -1 0.15247 0.77223 2
 34 4 1 0.55659 1.37526 2
 -34 4 -1 0.67501 0.54934 3
 34 4 1 1.39932 1.21664 1
 34 4 1 0.63086 0.86624 4
 36 -4 1 1.79261 1.94639 2
 -36 -4 -1 3.14322 0.78049 3
 -36 -4 -1 2.37215 1.07816 4
 36 -4 1 2.23921 0.68991 3
 36 -4 1 2.83505 1.33409 1
 -36 -4 -1 1.81813 1.37089 1
 -36 -4 -1 3.46303 1.75536 2
 -36 4 -1 3.1313 1.24375 4
 36 4 1 2.74386 1.81828 2
 36 4 1 1.04093 1.24919 1
 -36 4 -1 2.12071 0.66783 3
 -36 4 -1 2.76422 1.31113 1
 36 4 1 1.82693 0.97111 4
 36 4 1 2.2347 0.7243 3
 -36 4 -1 6.03047 2.40842 2
 -37 -5 1 0.84122 0.91652 4
 -37 -5 1 1.31624 1.35449 1
 37 -5 -1 1.3093 1.96996 2
 37 -5 -1 -0.4264 1.15082 1
 37 -5 -1 0.52983 0.63266 3
 -37 -5 1 0.93517 1.57244 2
 -37 -5 1 0.18634 0.64235 3
 -37 5 1 -0.8677 1.10574 2
 37 5 -1 0.57975 0.67814 3
 37 5 -1 0.80491 1.28646 1
 -37 5 1 -0.3163 1.10125 1
 37 5 -1 -0.9972 0.84715 4
 37 5 -1 1.84646 1.66313 2
 -37 5 1 0.33197 0.54707 3
 -37 5 1 -0.9302 1.02225 4
 -35 -5 1 16.7901 1.64962 3
 -35 -5 1 16.8901 2.72269 1
 35 -5 -1 16.1882 1.59216 3
 -35 -5 1 20.3606 3.23644 2
 -35 -5 1 13.5808 1.83164 4
 35 -5 -1 22.359 3.84562 2
 35 -5 -1 14.9788 2.44911 1
 -35 5 1 19.4751 1.64583 3
 -35 5 1 14.9952 2.06494 4
 -35 5 1 18.7659 2.6923 1
 -35 5 1 18.5754 3.52526 2
 35 5 -1 20.627 3.30848 2
 35 5 -1 16.5363 2.66719 1
 35 5 -1 16.9028 1.65745 3
 35 5 -1 16.9619 2.03038 4
 -33 -5 1 81.5386 6.79301 1
 -33 -5 1 88.9933 6.15542 4
 -33 -5 1 108.704 7.46443 2
 -33 -5 1 83.7733 5.8972 3
 33 -5 -1 76.9968 5.83502 3
 33 -5 -1 90.1287 6.79108 1
 33 5 -1 98.0924 7.34831 2
 -33 5 1 92.0091 6.79938 1
 33 5 -1 83.6353 5.88849 3
 -33 5 1 88.5326 6.35774 4
 -33 5 1 102.218 7.85079 2
 -33 5 1 85.3058 5.86088 3
 33 5 -1 76.5937 6.08115 4
 33 5 -1 95.1806 6.94135 1
 31 -5 -1 77.335 5.34377 3
 -31 -5 1 71.3105 5.55352 4
 -31 -5 1 80.5238 5.38932 3
 31 -5 -1 76.9139 6.16395 1
 -31 -5 1 84.4248 6.34567 1
 31 -5 -1 84.9863 7.19748 2
 -31 -5 1 93.812 6.74689 2
 31 5 -1 68.6491 5.51835 4
 -31 5 1 77.3969 5.33927 3
 31 5 -1 95.7939 6.79832 2
 31 5 -1 78.134 6.27442 1
 -31 5 1 85.0936 6.2649 1
 31 5 -1 76.3003 5.37063 3
 -29 -5 1 6.06952 1.63372 1
 29 -5 -1 6.21473 2.31546 2
 -29 -5 1 5.81985 1.12354 4
 29 -5 -1 5.36936 0.85173 3
 -29 -5 1 6.04253 0.91988 3
 29 -5 -1 3.6813 1.31777 1
 -29 -5 1 8.4185 1.93355 2
 29 5 -1 5.51878 1.09642 4
 -29 5 1 7.27043 1.37514 4
 -29 5 1 6.70398 0.88496 3
 29 5 -1 5.95153 0.92503 3
 29 5 -1 7.1256 1.83615 2
 -29 5 1 4.86861 1.43813 1
 -29 5 1 6.62716 2.25848 2
 29 5 -1 6.34132 1.6747 1
 -27 -5 1 59.996 4.7685 1
 -27 -5 1 52.5495 4.78993 2
 -27 -5 1 55.1418 3.87486 3
 27 -5 -1 52.9742 4.53828 1
 27 -5 -1 55.0936 3.83092 3
 27 -5 -1 55.1854 5.36252 2
 -27 -5 1 57.7436 4.03288 4
 -27 5 1 55.6109 5.26873 2
 27 5 -1 52.7869 4.61961 1
 27 5 -1 51.3476 3.98828 4
 27 5 -1 58.0515 4.87235 2
 -27 5 1 51.6882 4.19918 4
 -27 5 1 59.3493 4.62646 1
 -27 5 1 57.8077 3.84111 3
 -25 -5 1 173.969 11.5124 1
 25 -5 -1 150.75 10.6261 3
 -25 -5 1 178.268 10.8467 4
 25 -5 -1 153.414 10.9648 4
 -25 -5 1 166.279 11.5674 2
 -25 -5 1 161.501 10.6799 3
 25 -5 -1 185.926 11.4567 1
 25 -5 -1 186.805 12.2834 2
 25 5 -1 146.007 10.6459 3
 -25 5 1 183.716 11.0573 4
 25 5 -1 158.174 10.769 4
 25 5 -1 157.527 11.3938 1
 -25 5 1 132.038 11.1503 1
 -25 5 1 159.755 10.6368 3
 -25 5 1 169.631 12.0392 2
 25 5 -1 188.956 11.6806 2
 -23 -5 1 312.982 20.2157 1
 -23 -5 1 312.585 19.5708 4
 23 -5 -1 299.894 19.4332 3
 23 -5 -1 305.99 20.077 1
 -23 -5 1 287.239 20.1914 2
 23 -5 -1 296.36 20.72 2
 -23 -5 1 306.749 19.4718 3
 23 -5 -1 265.693 19.6833 4
 -23 5 1 280.726 20.6042 2
 -23 5 1 304.159 20.0658 1
 23 5 -1 311.057 20.1862 1
 23 5 -1 325.9 20.271 2
 -23 5 1 293.913 19.4239 3
 -23 5 1 325.587 19.7697 4
 23 5 -1 302.062 19.5436 4
 23 5 -1 304.909 19.4582 3
 21 -5 -1 203.444 15.3777 2
 21 -5 -1 198.518 14.5018 4
 -21 -5 1 216.675 14.368 4
 -21 -5 1 221.426 14.9706 1
 21 -5 -1 221.074 14.2721 3
 -21 -5 1 228.788 15.0127 2
 -21 -5 1 233.743 14.3174 3
 21 -5 -1 225.929 14.8854 1
 -21 5 1 225.216 14.268 3
 -21 5 1 229.031 15.5163 2
 -21 5 1 245.512 14.6059 4
 21 5 -1 241.128 14.3879 4
 21 5 -1 193.889 14.2642 3
 -21 5 1 213.65 14.8172 1
 21 5 -1 218.495 14.9309 1
 -19 -5 1 16.4894 1.3378 4
 -19 -5 1 12.701 1.17897 3
 -19 -5 1 13.8832 1.95331 1
 -19 -5 1 10.2629 1.66544 2
 19 -5 -1 13.2605 1.18262 3
 19 -5 -1 14.367 1.48792 4
 19 -5 -1 12.0232 2.33783 2
 19 -5 -1 12.0253 1.75652 1
 19 5 -1 11.3195 1.79181 1
 -19 5 1 9.83749 2.04268 2
 -19 5 1 13.2501 1.15213 3
 19 5 -1 14.5366 1.20265 3
 19 5 -1 13.7885 1.22292 4
 -19 5 1 16.8191 2.03193 1
 -19 5 1 11.2638 1.43626 4
 -17 -5 1 485.056 27.9528 3
 17 -5 -1 408.487 28.366 1
 17 -5 -1 459.856 29.0106 2
 -17 -5 1 473.864 27.9781 4
 -17 -5 1 432.449 28.4945 1
 17 -5 -1 400.071 28.1056 4
 17 -5 -1 460.961 27.9106 3
 -17 5 1 378.407 28.069 4
 -17 5 1 415.315 28.3688 1
 17 5 -1 449.307 27.924 3
 17 5 -1 461.943 28.5383 1
 -17 5 1 430.508 27.894 3
 -17 5 1 410.795 28.8431 2
 -15 -5 1 800.191 49.9849 1
 -15 -5 1 762.186 49.4259 3
 15 -5 -1 776.545 49.6151 4
 -15 -5 1 806.515 49.8695 2
 15 -5 -1 753.609 49.3951 3
 15 5 -1 666.101 49.3932 3
 15 5 -1 775.974 49.4235 4
 -15 5 1 755.289 50.2972 2
 15 5 -1 836.745 49.857 2
 15 5 -1 778.645 49.9484 1
 -15 5 1 830.525 49.6331 4
 -13 -5 1 841.572 51.6006 4
 -13 -5 1 813.073 51.9436 2
 13 -5 -1 811.409 51.5868 3
 -13 -5 1 747.548 51.5956 3
 -13 -5 1 693.936 52.0093 1
 -13 5 1 904.578 51.8028 4
 13 5 -1 872.647 51.6186 3
 13 5 -1 787.007 52.0778 1
 13 5 -1 771.672 51.8881 2
 13 5 -1 846.449 51.5951 4
 -11 -5 1 4.28894 0.81611 2
 -11 -5 1 4.26364 0.52068 4
 11 -5 -1 4.83893 1.19702 2
 11 -5 -1 3.24586 0.69238 4
 11 5 -1 2.33306 0.65556 2
 -11 5 1 2.91762 0.65577 4
 -11 5 1 3.01626 0.4749 3
 11 5 -1 3.34082 0.51324 3
 -11 5 1 4.64089 1.18895 2
 -11 5 1 4.29275 0.94006 1
 11 5 -1 4.01139 0.9694 1
 11 5 -1 2.95017 0.45548 4
 9 -5 -1 178.358 13.2946 1
 -9 -5 1 196.149 12.9284 4
 -9 -5 1 209.059 13.1904 2
 9 -5 -1 207.429 13.6516 2
 -9 5 1 230.525 13.1257 4
 9 5 -1 194.878 13.1518 2
 -9 5 1 215.16 12.9666 3
 9 5 -1 184.744 12.9558 3
 -9 5 1 228.212 13.4055 1
 -9 5 1 180.119 13.5132 2
 9 5 -1 196.12 12.9255 4
 -7 -5 1 1242.5 85.1369 3
 -7 -5 1 1411.18 85.5759 1
 -7 -5 1 1242.73 85.2944 2
 7 -5 -1 1255.89 85.4735 1
 -7 -5 1 1297.3 85.1021 4
 -7 5 1 1360.71 85.5118 1
 7 5 -1 1426.5 85.3187 2
 7 5 -1 1548.57 85.1187 4
 -7 5 1 1269.09 85.129 3
 -5 -5 1 3646.4 212.953 3
 5 -5 -1 3130.58 213.254 1
 -5 -5 1 3239.68 213.287 1
 -5 -5 1 3498.2 212.911 4
 5 -5 -1 3561.02 213.025 4
 -5 -5 1 3381.03 213.108 2
 5 -5 -1 3698.99 213.479 2
 5 -5 -1 3251.19 212.932 3
 -5 5 1 3018.94 213.348 2
 -5 5 1 3387.17 213.288 1
 -5 5 1 3407.87 212.938 3
 5 5 -1 3015.2 213.063 2
 -3 -5 1 1335.1 80.8081 1
 -3 -5 1 1244.27 80.6332 2
 3 -5 -1 1106.84 80.7668 2
 3 -5 -1 1249.08 80.4487 3
 3 -5 -1 1255.67 80.495 4
 -3 -5 1 1387.14 80.4409 4
 3 -5 -1 1292.74 80.7961 1
 -3 -5 1 1306.05 80.4503 3
 3 5 -1 1280.45 80.6358 2
 -3 5 1 1145.69 80.7501 1
 3 5 -1 1213.97 80.7685 1
 3 5 -1 1381.18 80.4392 4
 -3 5 1 1353.12 80.8562 2
 -3 5 1 1161.13 80.4412 3
 -1 -5 1 141.232 9.5635 1
 1 -5 -1 137.8 9.25663 3
 -1 -5 1 151.805 9.25659 3
 -1 -5 1 148.556 9.26094 4
 -1 -5 1 141.05 9.48622 2
 1 -5 -1 139.384 9.53562 2
 1 -5 -1 136.11 9.58789 1
 1 -5 -1 150.873 9.27797 4
 -1 5 1 146.43 9.61519 1
 1 5 -1 162.635 9.27249 4
 1 5 -1 123.238 9.43852 2
 -1 5 1 139.05 9.25717 3
 -1 5 1 117.24 9.47394 2
 -1 5 1 164.997 9.29419 4
 -1 -5 -1 1138.87 73.2906 2
 1 -5 1 1128.02 73.1108 4
 1 -5 1 1213.06 73.3983 2
 1 -5 1 1038.04 73.3586 2
 -1 -5 -1 1360.51 73.0978 4
 -1 5 -1 1194.69 73.085 3
 1 5 1 1061.37 73.413 1
 -1 5 -1 1083.79 73.3622 1
 -1 5 -1 1161.64 73.427 1
 1 5 1 1066.63 73.2614 2
 -1 5 -1 1127.93 73.0897 3
 1 5 1 1211.06 73.1077 3
 -3 -5 -1 3940.71 246.322 2
 3 -5 1 3763.75 246.506 1
 -3 -5 -1 3628.76 246.185 3
 -3 -5 -1 3751.9 246.51 1
 3 -5 1 3574.47 246.543 2
 3 -5 1 4076.83 246.199 3
 -3 -5 -1 4339.07 246.165 4
 3 -5 1 4207 246.262 4
 -3 5 -1 3722.17 246.185 3
 -3 5 -1 3968.46 246.528 1
 3 5 1 4406.67 246.163 4
 3 5 1 3516.73 246.287 2
 -3 5 -1 4027.33 246.6 2
 3 5 1 3346.57 246.461 1
 5 -5 1 2023.44 141.797 1
 -5 -5 -1 2116.85 141.85 1
 -5 -5 -1 2214.3 141.522 3
 -5 -5 -1 2329.74 141.465 4
 -5 -5 -1 2348.95 141.613 2
 5 5 1 2335.77 141.889 1
 5 5 1 2000.87 141.574 2
 -5 5 -1 2277.77 141.851 1
 -5 5 -1 2400.97 141.527 3
 -7 -5 -1 134.54 9.01345 2
 -7 -5 -1 159.053 8.88354 4
 -7 -5 -1 145.203 8.95276 3
 7 -5 1 148.317 8.94258 3
 7 -5 1 139.552 9.27447 1
 -7 -5 -1 146.022 9.34727 1
 7 5 1 145.481 8.87384 4
 -7 5 -1 120.395 9.21214 1
 7 5 1 116.141 9.24467 1
 7 5 1 115.019 8.97471 2
 -7 5 -1 143.536 8.93558 3
 -9 -5 -1 631.48 44.3641 3
 -9 -5 -1 707.269 44.4932 2
 -9 -5 -1 689.428 44.7708 1
 9 -5 1 737.196 45.0778 2
 9 -5 1 677.799 44.4977 4
 9 -5 1 707.823 44.3615 3
 -9 -5 -1 709.425 44.3127 4
 9 -5 1 668.257 44.6942 1
 9 5 1 729.602 44.4833 2
 -9 5 -1 744.321 44.7398 1
 -9 5 -1 740.375 44.5131 4
 -9 5 -1 715.44 44.3619 3
 9 5 1 679.96 44.3061 4
 -9 5 -1 616.849 44.9158 2
 -11 -5 -1 1631.46 95.5498 4
 -11 -5 -1 1546.95 95.7761 2
 11 -5 1 1470.24 96.3094 2
 11 -5 1 1473.46 95.921 1
 11 -5 1 1420.01 95.7225 4
 11 5 1 1321.73 95.5682 3
 11 5 1 1622.65 95.5427 4
 11 5 1 1422.69 95.731 2
 -11 5 -1 1553.9 96.3331 2
 -11 5 -1 1468.81 95.7224 4
 -11 5 -1 1567.61 95.5721 3
 -11 5 -1 1542.15 95.9462 1
 -13 -5 -1 1363.6 83.1013 4
 13 -5 1 1356.59 83.5135 1
 13 -5 1 1240.24 83.279 4
 -13 -5 -1 1219.64 83.3516 2
 13 -5 1 1218.39 83.8674 2
 13 5 1 1365.85 83.1262 3
 -13 5 -1 1292.35 83.4874 1
 13 5 1 1309.97 83.0859 4
 13 5 1 1196.34 83.5157 1
 -13 5 -1 1441.03 83.322 4
 -13 5 -1 1418.43 83.1095 3
 13 5 1 1245.9 83.3401 2
 -15 -5 -1 81.345 5.64866 3
 -15 -5 -1 87.1002 5.65364 4
 -15 -5 -1 87.0936 6.00398 2
 15 -5 1 77.3436 6.49288 2
 -15 -5 -1 84.5387 6.1605 1
 15 -5 1 90.8848 5.88878 4
 15 5 1 85.6514 5.97973 2
 -15 5 -1 98.6867 6.66059 2
 -15 5 -1 89.9778 5.8604 4
 -15 5 -1 90.9405 5.62989 3
 15 5 1 77.2217 5.63398 3
 -15 5 -1 78.9788 6.01322 1
 15 5 1 87.5759 5.63957 4
 15 5 1 86.2584 6.16767 1
 -17 -5 -1 48.7266 3.40528 3
 17 -5 1 48.0086 3.36575 3
 -17 -5 -1 53.2251 3.88672 2
 -17 -5 -1 54.9848 4.03469 1
 17 -5 1 59.4971 4.59986 2
 17 -5 1 39.6282 3.58685 4
 17 5 1 51.1781 3.42617 4
 -17 5 -1 51.1724 4.40834 2
 17 5 1 51.9854 3.8428 2
 -17 5 -1 51.9703 3.66712 4
 17 5 1 50.5708 3.4009 3
 17 5 1 48.2958 3.93446 1
 19 -5 1 321.762 21.8083 2
 19 -5 1 311.229 20.9254 4
 -19 -5 -1 302.516 20.6874 3
 19 -5 1 327.38 20.661 3
 19 -5 1 317.657 21.1433 1
 -19 -5 -1 320.366 20.7256 4
 -19 -5 -1 341.7 21.3385 1
 -19 5 -1 343.355 21.8567 2
 19 5 1 325.272 20.6883 3
 19 5 1 324.685 21.2655 1
 -21 -5 -1 413.753 27.5573 1
 -21 -5 -1 406.466 27.5303 2
 21 -5 1 422.655 27.4316 1
 21 -5 1 411.007 26.8946 3
 -21 -5 -1 411.48 26.9384 3
 21 -5 1 432.276 28.1842 2
 -21 -5 -1 422.854 27.0015 4
 21 -5 1 377.028 27.1518 4
 -21 5 -1 426.788 26.895 3
 -21 5 -1 434.262 27.4314 1
 21 5 1 421.436 27.5283 2
 21 5 1 415.933 26.9813 4
 21 5 1 411.389 27.5245 1
 -21 5 -1 446.256 27.2174 4
 -21 5 -1 438.23 28.1647 2
 21 5 1 443.558 26.9425 3
 23 -5 1 143.258 9.11036 3
 23 -5 1 124.833 9.38047 4
 -23 -5 -1 132.086 9.82936 2
 -23 -5 -1 135.759 9.14647 3
 23 -5 1 160.455 10.5996 2
 -23 -5 -1 153.985 9.91234 1
 23 -5 1 127.727 9.62452 1
 -23 -5 -1 141.713 9.24235 4
 -23 5 -1 129.004 9.08204 3
 23 5 1 149.506 9.85103 1
 23 5 1 144.338 9.23125 4
 23 5 1 148.045 9.15415 3
 23 5 1 147.483 9.88542 2
 -23 5 -1 145.861 9.43803 4
 -23 5 -1 123.404 10.2182 2
 -23 5 -1 138.656 9.67348 1
 25 -5 1 3.79752 1.22959 1
 -25 -5 -1 3.46142 1.22423 1
 -25 -5 -1 5.90762 1.55448 2
 25 -5 1 1.5382 0.4498 3
 -25 -5 -1 4.51258 0.86414 4
 25 -5 1 2.51284 0.89137 4
 25 -5 1 2.63732 1.56666 2
 -25 -5 -1 4.31034 0.70589 3
 -25 5 -1 1.93741 0.82469 1
 -25 5 -1 4.17141 0.62731 3
 25 5 1 2.82263 0.74337 4
 25 5 1 4.59513 0.72875 3
 25 5 1 4.06983 1.2914 1
 25 5 1 4.54598 1.44024 2
 -25 5 -1 3.9357 1.74527 2
 -25 5 -1 2.35201 0.9733 4
 -27 -5 -1 10.0072 2.0488 2
 -27 -5 -1 12.5878 2.05831 1
 27 -5 1 11.1844 1.78548 1
 -27 -5 -1 12.425 1.42614 4
 27 -5 1 11.6124 1.15006 3
 27 -5 1 7.93191 1.53755 4
 -27 -5 -1 11.2085 1.18839 3
 27 -5 1 11.4822 2.65269 2
 -27 5 -1 11.6864 1.12784 3
 27 5 1 14.9497 2.29473 2
 27 5 1 10.4246 1.14592 3
 27 5 1 16.508 2.35842 1
 -27 5 -1 9.80267 1.72657 1
 27 5 1 10.6808 1.31047 4
 -27 5 -1 13.277 1.62935 4
 -27 5 -1 11.6909 2.45435 2
 29 -5 1 120.844 7.87231 3
 29 -5 1 119.349 8.58728 1
 -29 -5 -1 109.682 8.03432 4
 -29 -5 -1 118.167 8.7172 1
 -29 -5 -1 125.413 8.97034 2
 29 -5 1 140.886 9.78933 2
 -29 -5 -1 114.144 7.90026 3
 29 5 1 114.018 8.04079 4
 -29 5 -1 127.385 8.31119 4
 29 5 1 144.467 9.1508 2
 -29 5 -1 121.224 8.57282 1
 -29 5 -1 116.42 7.84818 3
 29 5 1 127.536 8.76397 1
 29 5 1 110.146 7.87603 3
 -29 5 -1 112.998 9.36387 2
 -31 -5 -1 78.0737 5.78935 4
 -31 -5 -1 91.0953 6.82919 2
 31 -5 1 81.2361 6.33754 1
 -31 -5 -1 76.5374 5.60518 3
 -31 -5 -1 88.7962 6.56656 1
 31 -5 1 93.4477 7.40884 2
 31 -5 1 82.4055 5.57841 3
 -31 5 -1 57.6816 6.60821 2
 -31 5 -1 89.5885 6.07873 4
 31 5 1 78.2574 5.78436 4
 -31 5 -1 88.6585 6.40798 1
 31 5 1 81.7654 6.46544 1
 31 5 1 95.7074 6.9046 2
 31 5 1 86.2407 5.63995 3
 -31 5 -1 84.0679 5.57417 3
 -33 -5 -1 8.43916 1.32527 4
 -33 -5 -1 10.2487 2.27788 2
 33 -5 1 6.78575 1.68955 1
 -33 -5 -1 8.77875 1.93664 1
 -33 -5 -1 11.154 1.24375 3
 33 -5 1 11.0066 1.19287 3
 33 5 1 11.5002 2.3978 2
 33 5 1 9.70732 1.18345 3
 33 5 1 6.68979 1.79253 1
 -33 5 -1 11.9078 1.17543 3
 -33 5 -1 10.4033 1.99865 1
 33 5 1 11.7418 1.51271 4
 -33 5 -1 8.98962 2.39384 2
 -35 -5 -1 3.33533 1.59458 1
 -35 -5 -1 3.9693 1.77861 2
 35 -5 1 1.90282 2.08617 2
 -35 -5 -1 2.51566 0.98959 4
 -35 -5 -1 3.44609 0.84469 3
 35 -5 1 3.30715 0.75115 3
 35 -5 1 4.85221 1.52726 1
 -35 5 -1 2.61979 1.3659 1
 35 5 1 4.50838 1.58127 1
 35 5 1 4.76643 0.88346 3
 -35 5 -1 5.40414 2.24084 2
 -35 5 -1 3.2577 1.25995 4
 -35 5 -1 3.98396 0.75772 3
 35 5 1 3.38063 1.06789 4
 35 5 1 3.89601 1.8736 2
 37 -5 1 22.4004 3.94307 2
 -37 -5 -1 20.323 2.19734 4
 -37 -5 -1 24.1419 3.51259 2
 -37 -5 -1 22.2248 3.13393 1
 37 -5 1 20.4183 2.80615 1
 -37 -5 -1 19.0483 1.81253 3
 37 -5 1 18.7173 1.75284 3
 37 5 1 15.538 2.0895 4
 -37 5 -1 15.5327 2.19667 4
 -37 5 -1 20.7847 1.75778 3
 -37 5 -1 23.2825 3.91039 2
 -37 5 -1 21.9321 2.88496 1
 37 5 1 18.1051 2.84628 1
 37 5 1 22.1341 3.48008 2
 37 5 1 22.4865 1.85805 3
 -36 -6 1 1.00986 0.8947 4
 36 -6 -1 -0.6849 1.03361 1
 -36 -6 1 1.09898 1.52486 2
 -36 -6 1 -0.4458 0.62631 3
 -36 -6 1 -1.0374 1.09649 1
 36 -6 -1 1.11211 1.85976 2
 36 -6 -1 0.20529 0.58787 3
 36 6 -1 -0.0797 0.62244 3
 36 6 -1 0.27649 0.85992 4
 -36 6 1 0.8172 1.22766 1
 -36 6 1 0.64271 0.6248 3
 -36 6 1 0.61197 1.12907 4
 -36 6 1 -0.7544 1.63726 2
 36 6 -1 -0.3131 1.36239 2
 36 6 -1 0.22475 1.2069 1
 -34 -6 1 1.09383 0.70474 3
 34 -6 -1 1.51282 0.64902 3
 -34 -6 1 1.77956 0.91045 4
 -34 -6 1 1.37565 1.3227 1
 34 -6 -1 0.24148 1.20989 1
 34 -6 -1 -0.1426 1.87791 2
 -34 -6 1 0.09629 1.30807 2
 -34 6 1 2.52323 0.72116 3
 34 6 -1 2.30574 1.59899 2
 -34 6 1 1.87692 1.32942 1
 34 6 -1 1.74449 0.70768 3
 34 6 -1 2.95237 1.48392 1
 34 6 -1 2.2558 0.95599 4
 -34 6 1 1.33897 1.60023 2
 -34 6 1 0.69544 0.99413 4
 -32 -6 1 13.3508 2.5897 2
 32 -6 -1 14.8413 1.45734 3
 -32 -6 1 14.5253 1.50005 3
 -32 -6 1 13.9121 1.71122 4
 32 -6 -1 12.2186 2.88903 2
 32 -6 -1 15.2791 2.40007 1
 -32 -6 1 15.0949 2.49411 1
 32 6 -1 11.9714 1.61574 4
 -32 6 1 11.9824 1.85134 4
 32 6 -1 15.0478 2.42719 1
 -32 6 1 12.4995 2.92193 2
 -32 6 1 16.3723 1.43884 3
 32 6 -1 17.4233 1.54491 3
 32 6 -1 19.3401 2.93849 2
 -32 6 1 15.8223 2.39048 1
 -30 -6 1 10.853 2.0648 1
 30 -6 -1 7.64863 1.05654 3
 -30 -6 1 13.6608 2.51102 2
 -30 -6 1 9.97735 1.2058 3
 30 -6 -1 9.43206 2.62057 2
 -30 -6 1 8.63742 1.3191 4
 30 -6 -1 10.0919 1.9005 1
 -30 6 1 10.1627 1.91098 1
 -30 6 1 11.5163 1.1692 3
 30 6 -1 9.96987 1.37916 4
 30 6 -1 11.2542 1.24763 3
 30 6 -1 14.9443 2.37871 1
 30 6 -1 13.5391 2.48064 2
 -28 -6 1 0.36704 0.72267 4
 28 -6 -1 -0.5111 1.52674 2
 -28 -6 1 0.73121 1.24288 2
 28 -6 -1 0.81177 1.0515 1
 -28 -6 1 1.07528 0.62705 3
 -28 -6 1 0.73074 1.11957 1
 28 -6 -1 1.58843 0.59285 3
 28 6 -1 1.3844 1.17025 1
 28 6 -1 1.56486 0.59918 3
 28 6 -1 2.25417 1.34511 2
 28 6 -1 1.79714 0.74776 4
 -28 6 1 1.65796 1.56729 2
 -28 6 1 0.4648 0.93443 4
 -28 6 1 0.50976 0.51742 3
 -28 6 1 -0.3002 0.90106 1
 26 -6 -1 -0.7331 1.45558 2
 -26 -6 1 0.60313 0.5478 3
 -26 -6 1 -0.2449 0.56531 4
 26 -6 -1 0.04697 0.48709 3
 -26 -6 1 0.22669 1.06 2
 26 -6 -1 0.20505 0.89208 1
 -26 -6 1 1.63508 1.20994 1
 26 6 -1 -0.2755 0.46259 3
 -26 6 1 -0.3308 0.48429 3
 -26 6 1 0.29022 0.76208 4
 -26 6 1 -0.2007 1.25982 2
 26 6 -1 -0.4137 0.57828 4
 26 6 -1 0.18854 0.93643 1
 26 6 -1 0.61065 1.05356 2
 -26 6 1 -0.2588 0.92729 1
 24 -6 -1 37.6429 3.44624 1
 -24 -6 1 41.0876 3.64194 2
 24 -6 -1 47.2211 4.46076 2
 -24 -6 1 41.1308 3.66386 1
 -24 -6 1 39.8826 2.84448 3
 -24 -6 1 40.5105 2.94943 4
 24 -6 -1 35.6664 3.15739 4
 24 -6 -1 37.0589 2.79728 3
 -24 6 1 38.5156 4.1192 2
 24 6 -1 39.4728 2.84265 3
 24 6 -1 37.6521 2.91712 4
 24 6 -1 37.732 3.58054 2
 -24 6 1 41.047 2.80942 3
 -24 6 1 37.0801 3.16996 4
 24 6 -1 39.1407 3.6096 1
 -24 6 1 40.5007 3.52654 1
 -22 -6 1 112.276 7.80257 1
 22 -6 -1 114.654 8.36723 2
 22 -6 -1 111.355 7.67846 1
 22 -6 -1 89.2273 7.20947 4
 22 -6 -1 100.895 6.96351 3
 -22 -6 1 114.536 7.76742 2
 -22 -6 1 95.1303 6.98861 3
 -22 -6 1 111.195 7.08818 4
 -22 6 1 111.344 6.98164 3
 22 6 -1 102.407 6.99919 3
 -22 6 1 110.908 7.32062 4
 -22 6 1 101.316 8.19624 2
 22 6 -1 104.693 7.04911 4
 22 6 -1 101.537 7.69561 1
 -22 6 1 112.976 7.6736 1
 22 6 -1 112.264 7.70967 2
 -20 -6 1 75.5724 5.8611 1
 20 -6 -1 83.5852 5.14851 3
 20 -6 -1 75.383 5.74026 1
 -20 -6 1 76.6721 5.75375 2
 -20 -6 1 80.8017 5.17947 3
 -20 -6 1 83.0963 5.22731 4
 20 -6 -1 73.64 5.40993 4
 20 -6 -1 89.3211 6.58689 2
 -20 6 1 73.3461 5.72023 1
 20 6 -1 73.0192 5.17503 4
 20 6 -1 75.9272 5.15143 3
 -20 6 1 91.4715 6.48053 2
 20 6 -1 76.6509 5.84938 1
 -20 6 1 72.6256 5.1128 3
 -20 6 1 62.0315 5.32479 4
 18 -6 -1 53.3262 4.13735 4
 18 -6 -1 57.8543 5.07242 2
 18 -6 -1 54.7518 3.85578 3
 18 -6 -1 62.1476 4.52563 1
 -18 -6 1 54.5689 4.53972 1
 -18 -6 1 57.1496 3.91149 4
 -18 -6 1 55.1838 3.89152 3
 -18 6 1 56.9684 3.85748 3
 -18 6 1 54.7571 4.92919 2
 18 6 -1 61.9987 4.60874 1
 -18 6 1 53.1558 4.12436 4
 18 6 -1 59.5778 3.89356 3
 -18 6 1 62.1002 4.50285 1
 -16 -6 1 187.009 12.2985 3
 16 -6 -1 181.701 13.2654 2
 -16 -6 1 190.636 12.9108 1
 16 -6 -1 190.428 12.8108 1
 16 -6 -1 196.371 12.2741 3
 -16 -6 1 204.121 12.7559 2
 -16 6 1 181.076 13.1958 2
 -16 6 1 203.711 12.8431 1
 16 6 -1 177.508 12.6332 2
 -16 6 1 196.473 12.4981 4
 16 6 -1 198.487 12.278 4
 -16 6 1 184.72 12.2543 3
 16 6 -1 186.398 12.8675 1
 16 6 -1 176.888 12.267 3
 -14 -6 1 248.828 16.1397 1
 14 -6 -1 249.525 16.0478 1
 -14 -6 1 222.084 15.843 2
 -14 -6 1 243.738 15.5503 3
 14 -6 -1 263.732 16.5647 2
 14 -6 -1 210.015 15.6767 4
 14 -6 -1 216.081 15.5039 3
 -14 -6 1 246.642 15.5258 4
 -14 6 1 245.646 15.5259 3
 -14 6 1 231.887 16.3807 2
 14 6 -1 238.875 16.0896 1
 -14 6 1 232.775 15.7057 4
 14 6 -1 257.864 15.5606 3
 14 6 -1 264.512 15.5301 4
 14 6 -1 254.802 15.8944 2
 -12 -6 1 268.536 16.0579 4
 -12 -6 1 246.071 16.6094 1
 -12 -6 1 252.507 16.0921 3
 -12 -6 1 245.081 16.3526 2
 12 -6 -1 231.053 16.2157 4
 12 -6 -1 258.35 16.0758 3
 12 6 -1 241.807 16.0345 4
 12 6 -1 235.114 16.071 3
 -12 6 1 256.768 16.2483 4
 -12 6 1 244.544 16.8685 2
 12 6 -1 253.677 16.3462 2
 12 6 -1 269.867 16.6501 1
 -10 -6 1 8.03889 1.01222 2
 10 -6 -1 5.9534 0.8975 4
 10 -6 -1 7.85955 0.76687 3
 -10 -6 1 10.1854 1.46703 1
 -10 -6 1 6.76407 0.76911 3
 10 -6 -1 10.7538 1.64928 2
 -10 -6 1 7.6837 0.71966 4
 10 6 -1 6.19666 0.74063 3
 10 6 -1 6.42486 1.19892 1
 -10 6 1 9.26054 1.47815 2
 -10 6 1 7.4017 0.94831 4
 10 6 -1 9.9947 1.04619 2
 10 6 -1 6.78041 0.69102 4
 8 -6 -1 608.896 42.4725 4
 -8 -6 1 700.97 42.5928 2
 8 -6 -1 658.244 43.0387 2
 8 -6 -1 570.311 42.3502 3
 -8 -6 1 669.197 42.3346 4
 8 6 -1 687.765 42.8679 1
 -8 6 1 742.274 43.118 2
 -8 6 1 711.556 42.8452 1
 8 6 -1 655.996 42.3273 4
 8 6 -1 625.507 42.5425 2
 8 6 -1 602.051 42.3677 3
 -8 6 1 765.659 42.5311 4
 -8 6 1 672.171 42.3759 3
 4 -6 -1 3.47583 0.59833 4
 -4 -6 1 2.10761 0.71864 1
 4 -6 -1 2.53622 0.87053 2
 -4 -6 1 3.39639 0.4433 4
 4 -6 -1 2.03924 0.69262 1
 -4 -6 1 1.10858 0.31277 3
 -4 -6 1 1.73241 0.57458 2
 4 6 -1 2.94316 0.6883 2
 4 6 -1 3.22011 0.41892 4
 -4 6 1 1.95832 0.40424 3
 -4 6 1 2.14994 0.7727 1
 4 6 -1 2.28042 0.45289 3
 -2 -6 1 0.93835 0.36723 3
 -2 -6 1 0.99013 0.3569 4
 2 -6 -1 1.16081 0.43013 4
 -2 -6 1 1.24254 0.60091 1
 2 -6 -1 0.54195 0.61859 2
 -2 -6 1 1.03857 0.50276 2
 2 -6 -1 1.21884 0.64424 1
 -2 6 1 0.87312 0.59272 2
 2 6 -1 0.95046 0.5529 2
 -2 6 1 0.7958 0.6411 1
 2 6 -1 0.9346 0.3526 4
 -2 6 1 0.73403 0.33394 3
 0 -6 1 141.465 7.93439 4
 0 -6 -1 108.043 8.15334 2
 0 -6 1 128.781 7.91701 4
 0 -6 1 115.63 8.18261 2
 0 -6 -1 132.134 7.91085 4
 0 -6 1 99.3487 8.13559 2
 0 6 1 124.316 8.19619 2
 0 6 -1 101.062 8.218 1
 0 6 -1 112.549 7.88473 3
 0 6 -1 119.444 8.24937 1
 0 6 1 140.918 7.9173 4
 -2 -6 -1 117.85 7.27564 4
 -2 -6 -1 118.503 7.51833 2
 -2 -6 -1 102.812 7.25689 4
 2 -6 1 109.982 7.68628 1
 2 -6 1 118.938 7.34925 4
 -2 -6 -1 105.297 7.49933 2
 2 -6 1 105.505 7.67382 2
 -2 6 -1 114 7.70455 1
 2 6 1 116.811 7.75154 1
 -2 6 -1 111.923 7.29825 3
 -2 6 -1 115.259 7.70355 2
 2 6 1 112.649 7.30645 3
 -4 -6 -1 543.194 35.8679 4
 -4 -6 -1 548.337 36.3 1
 -4 -6 -1 550.41 36.0584 2
 4 -6 1 576.635 36.3276 1
 4 -6 1 473.86 35.9523 4
 4 -6 1 591.396 36.4347 2
 -4 -6 -1 604.126 35.9313 3
 -4 6 -1 604.557 36.0034 4
 -4 6 -1 586.404 36.3208 1
 -4 6 -1 536.483 35.9097 3
 4 6 1 472.604 35.8933 3
 4 6 1 607.477 36.0798 2
 4 6 1 639.254 35.8812 4
 -6 -6 -1 149.706 9.24075 2
 -6 -6 -1 145.845 9.0514 4
 -6 6 -1 140.287 9.67036 2
 6 6 1 152.153 9.05332 4
 -6 6 -1 143.895 9.21516 4
 -6 6 -1 138.722 9.50218 1
 6 6 1 131.381 9.10771 3
 -6 6 -1 141.044 9.11196 3
 6 6 1 123.248 9.18532 2
 -8 -6 -1 119.105 7.57978 2
 8 -6 1 100.394 7.80391 1
 8 -6 1 108.199 8.09074 2
 -8 -6 -1 118.768 7.39487 4
 8 -6 1 111.572 7.58941 4
 8 6 1 108.261 7.54262 2
 -8 6 -1 109.582 7.45098 3
 -8 6 -1 116.232 7.87077 1
 8 6 1 121.163 7.48759 3
 8 6 1 125.935 7.39613 4
 10 -6 1 72.7989 5.39868 2
 -10 -6 -1 72.2822 4.76048 2
 10 -6 1 61.8798 4.73663 4
 -10 -6 -1 64.9209 4.60807 3
 -10 -6 -1 77.4962 4.55321 4
 -10 6 -1 55.7077 5.17071 2
 -10 6 -1 67.4673 5.01864 1
 -10 6 -1 72.9282 4.61316 3
 10 6 1 56.6918 4.59291 3
 -10 6 -1 79.7559 4.81027 4
 10 6 1 67.4368 4.72401 2
 10 6 1 72.6339 5.12414 1
 10 6 1 77.6649 4.54851 4
 12 -6 1 127.55 7.86237 3
 12 -6 1 128.92 8.76172 2
 -12 -6 -1 117.712 7.80489 4
 12 -6 1 115.278 8.03425 4
 -12 -6 -1 112.545 8.03565 2
 -12 -6 -1 116.28 8.36195 1
 -12 -6 -1 122.081 7.87945 3
 12 6 1 126.372 8.05404 2
 12 6 1 121.242 7.80255 4
 -12 6 -1 123.684 7.85412 3
 -12 6 -1 118.131 8.02439 4
 -12 6 -1 110.008 8.59266 2
 12 6 1 121.227 8.37008 1
 12 6 1 120.86 7.87567 3
 -12 6 -1 131.846 8.33342 1
 14 -6 1 218.286 12.7205 2
 -14 -6 -1 179.66 12.1611 1
 14 -6 1 149.327 11.7348 4
 -14 -6 -1 186.872 11.6206 3
 14 -6 1 196.938 11.5953 3
 -14 -6 -1 176.766 11.556 4
 -14 -6 -1 164.171 11.8313 2
 -14 6 -1 196.532 12.5959 2
 14 6 1 181.663 11.8432 2
 14 6 1 173.841 12.1078 1
 -14 6 -1 173.36 11.7779 4
 14 6 1 179.393 11.6028 3
 14 6 1 178.037 11.5462 4
 -16 -6 -1 41.6445 3.43764 1
 16 -6 1 40.1967 2.80153 3
 -16 -6 -1 37.8858 2.83184 3
 16 -6 1 36.1829 3.21251 1
 -16 -6 -1 44.5255 3.23816 2
 16 -6 1 52.8125 4.04641 2
 16 -6 1 39.7532 3.05857 4
 -16 -6 -1 39.7848 2.81223 4
 -16 6 -1 37.2965 3.0313 4
 -16 6 -1 39.7741 3.74902 2
 16 6 1 46.5774 3.49894 1
 16 6 1 39.0323 3.14733 2
 16 6 1 41.9068 2.83826 3
 16 6 1 41.3675 2.79985 4
 18 -6 1 62.0962 4.46159 1
 -18 -6 -1 56.0459 4.33817 2
 18 -6 1 59.0962 3.88405 3
 -18 -6 -1 60.5299 4.57358 1
 18 -6 1 47.9756 4.12237 4
 18 -6 1 53.2768 4.89252 2
 -18 -6 -1 56.5476 3.91761 3
 18 6 1 58.9489 3.90275 4
 18 6 1 60.6847 3.91186 3
 -18 6 -1 57.1915 3.86408 3
 18 6 1 63.1118 4.57296 1
 -18 6 -1 52.3791 4.14223 4
 -18 6 -1 54.0851 4.88014 2
 18 6 1 60.6833 4.33959 2
 -20 -6 -1 193.636 12.7146 4
 20 -6 1 189.138 13.8475 2
 -20 -6 -1 193.944 12.7034 3
 20 -6 1 210.406 12.9963 4
 20 -6 1 194.782 12.6633 3
 20 -6 1 195.605 13.2234 1
 -20 -6 -1 193.23 13.3534 1
 -20 6 -1 195.827 12.6555 3
 -20 6 -1 202.422 12.9679 4
 -20 6 -1 195.028 13.8676 2
 -20 6 -1 193.581 13.1929 1
 20 6 1 193.833 12.6925 3
 20 6 1 193.12 13.3371 1
 -22 -6 -1 38.5462 3.31263 2
 -22 -6 -1 41.9273 2.72077 3
 -22 -6 -1 37.8729 3.42205 1
 22 -6 1 38.99 3.29567 1
 -22 -6 -1 38.732 2.74686 4
 22 -6 1 34.841 2.62641 3
 22 -6 1 39.667 4.08474 2
 22 -6 1 35.8536 3.00585 4
 -22 6 -1 32.8567 3.77865 2
 -22 6 -1 39.2066 3.25808 1
 22 6 1 39.5529 3.30384 2
 22 6 1 32.6145 2.67993 4
 22 6 1 36.3926 2.66058 3
 22 6 1 35.0232 3.33833 1
 -22 6 -1 37.0837 3.00652 4
 -22 6 -1 37.8097 2.63244 3
 24 -6 1 13.1267 1.87503 1
 -24 -6 -1 12.3491 2.02141 1
 24 -6 1 10.6379 1.06463 3
 -24 -6 -1 9.83459 1.10318 3
 -24 -6 -1 10.8834 1.22083 4
 -24 -6 -1 12.0548 1.9072 2
 24 -6 1 7.25612 1.3538 4
 24 -6 1 9.79663 2.42255 2
 -24 6 -1 6.85516 1.27902 4
 24 6 1 11.5975 1.81772 2
 24 6 1 11.7428 1.92395 1
 -24 6 -1 9.98638 1.69326 1
 24 6 1 9.20621 1.1239 4
 -24 6 -1 9.53403 2.44531 2
 -24 6 -1 10.4691 1.06187 3
 24 6 1 7.33512 0.98295 3
 26 -6 1 10.2421 2.44169 2
 26 -6 1 8.84291 1.06839 3
 -26 -6 -1 10.4564 1.18189 3
 -26 -6 -1 13.2869 1.36929 4
 -26 -6 -1 11.6608 1.95259 1
 26 -6 1 13.3111 1.96506 1
 -26 -6 -1 14.0565 2.19033 2
 -26 6 -1 11.2433 2.44299 2
 26 6 1 13.5218 2.20447 2
 -26 6 -1 10.1362 1.08913 3
 26 6 1 9.66618 1.79139 1
 -26 6 -1 10.1092 1.58442 4
 -26 6 -1 12.5055 1.887 1
 26 6 1 11.4968 1.31423 4
 -28 -6 -1 51.9636 4.20595 1
 -28 -6 -1 48.3939 3.25845 3
 -28 -6 -1 41.8288 3.35365 4
 28 -6 1 43.4523 3.88805 1
 -28 -6 -1 42.58 4.07404 2
 28 -6 1 41.9547 3.15311 3
 28 -6 1 47.007 4.87503 2
 -28 6 -1 41.926 3.60703 4
 28 6 1 41.553 3.96588 1
 -28 6 -1 47.5174 3.92795 1
 28 6 1 50.1186 4.18197 2
 -28 6 -1 45.3593 4.71099 2
 -28 6 -1 45.7816 3.16996 3
 28 6 1 43.7954 3.34766 4
 28 6 1 44.4765 3.21353 3
 -30 -6 -1 27.5425 3.05706 2
 30 -6 1 25.1261 2.75057 1
 -30 -6 -1 26.029 3.25439 1
 -30 -6 -1 24.2877 2.02892 3
 30 -6 1 27.0507 3.93851 2
 30 -6 1 24.9694 1.95954 3
 -30 -6 -1 24.8651 2.18442 4
 -30 6 -1 23.8109 1.94574 3
 30 6 1 24.6716 2.1723 4
 -30 6 -1 21.545 2.77419 1
 30 6 1 25.0784 3.1613 1
 30 6 1 23.0413 1.99914 3
 30 6 1 27.9125 3.03337 2
 -32 -6 -1 1.78548 0.84238 4
 32 -6 1 0.45935 1.0946 1
 -32 -6 -1 0.03707 1.27124 2
 -32 -6 -1 0.27234 1.19809 1
 32 -6 1 0.00817 0.62181 2
 32 -6 1 0.14564 0.53582 3
 -32 -6 -1 -0.1734 0.5848 3
 32 6 1 -0.1537 1.05637 1
 -32 6 -1 0.12255 1.58201 2
 -32 6 -1 0.93736 1.1543 1
 -32 6 -1 0.6222 0.90413 4
 32 6 1 -0.3187 1.19799 2
 -32 6 -1 1.01642 0.56937 3
 32 6 1 1.06343 0.82791 4
 32 6 1 0.5268 0.59648 3
 34 -6 1 3.22849 2.07889 2
 34 -6 1 2.11896 0.65897 3
 -34 -6 -1 1.77568 1.35942 1
 34 -6 1 1.90233 1.2258 1
 -34 -6 -1 3.20941 0.77558 3
 -34 -6 -1 2.81274 1.59123 2
 -34 -6 -1 2.04096 0.92031 4
 -34 6 -1 3.62713 1.46313 1
 34 6 1 2.83579 0.78669 3
 -34 6 -1 1.89304 0.6784 3
 -34 6 -1 0.36058 1.72643 2
 34 6 1 3.07866 1.64827 2
 34 6 1 2.20527 0.93114 4
 -34 6 -1 2.62626 1.19892 4
 34 6 1 3.33806 1.51291 1
 36 -6 1 2.37578 0.72153 3
 36 -6 1 3.51343 2.34848 2
 36 -6 1 3.73207 1.51818 1
 -36 -6 -1 2.88825 1.52079 1
 -36 -6 -1 4.13486 1.13513 4
 -36 -6 -1 2.80731 1.64697 2
 -36 -6 -1 4.32266 0.87999 3
 36 6 1 4.00765 1.12778 4
 36 6 1 3.86712 1.86472 2
 -36 6 -1 5.01167 1.55729 1
 -36 6 -1 5.31839 0.8633 3
 -36 6 -1 3.59132 2.10216 2
 -36 6 -1 5.27326 1.43879 4
 36 6 1 4.72596 0.90054 3
 36 6 1 5.77879 1.77832 1
 35 -7 -1 5.96105 1.77919 1
 -35 -7 1 7.77183 2.08215 2
 -35 -7 1 9.0108 1.20271 3
 35 -7 -1 7.31174 2.78432 2
 -35 -7 1 8.71463 2.07595 1
 -35 -7 1 7.04392 1.30996 4
 35 -7 -1 9.92713 1.20607 3
 -35 7 1 8.10294 1.09573 3
 35 7 -1 8.49823 2.10199 1
 -35 7 1 7.6082 1.58603 4
 -35 7 1 8.49461 1.90815 1
 35 7 -1 9.14921 2.30471 2
 35 7 -1 8.32142 1.39752 4
 35 7 -1 6.20472 1.07319 3
 -35 7 1 9.5618 2.78349 2
 33 -7 -1 48.8055 5.2159 2
 -33 -7 1 41.9445 4.21735 1
 -33 -7 1 45.6157 3.2412 3
 33 -7 -1 41.1688 4.05948 1
 -33 -7 1 48.8111 4.45735 2
 -33 -7 1 40.6113 3.36809 4
 33 -7 -1 45.2849 3.1668 3
 33 7 -1 39.5517 3.16668 3
 -33 7 1 38.4872 3.62034 4
 33 7 -1 40.9185 4.14895 1
 -33 7 1 43.8218 4.085 1
 33 7 -1 52.1477 4.53741 2
 33 7 -1 40.0913 3.32928 4
 -33 7 1 40.0179 3.11092 3
 -33 7 1 47.1303 5.06492 2
 -31 -7 1 42.5375 3.39385 4
 31 -7 -1 43.86 4.09408 1
 -31 -7 1 43.7125 3.27966 3
 31 -7 -1 43.6206 3.20272 3
 -31 -7 1 51.2425 4.38433 1
 31 -7 -1 42.8918 4.99793 2
 -31 -7 1 42.1601 4.26564 2
 -31 7 1 43.7009 5.54215 2
 31 7 -1 46.0475 4.26513 1
 31 7 -1 41.9325 3.38034 4
 -31 7 1 41.4511 3.16948 3
 31 7 -1 43.007 3.22604 3
 31 7 -1 51.3693 4.46144 2
 -31 7 1 45.9785 3.70824 4
 -31 7 1 45.228 4.07133 1
 29 -7 -1 8.12914 1.02471 3
 29 -7 -1 9.50992 1.91695 1
 29 -7 -1 1.21865 1.26802 2
 -29 -7 1 11.0324 2.11195 2
 -29 -7 1 9.07527 1.2785 4
 -29 -7 1 7.82782 1.85978 1
 -29 -7 1 10.163 1.17142 3
 29 7 -1 7.0956 1.18212 4
 29 7 -1 7.42509 1.82047 2
 -29 7 1 8.22336 1.01077 3
 29 7 -1 7.73175 1.74914 1
 29 7 -1 8.12375 1.04673 3
 -29 7 1 7.71522 1.73507 1
 27 -7 -1 30.7036 2.25647 3
 -27 -7 1 29.9177 2.30438 3
 -27 -7 1 24.2988 3.22577 1
 -27 -7 1 29.9989 2.4156 4
 -27 -7 1 29.4427 3.15047 2
 27 -7 -1 38.2501 4.71425 2
 27 -7 -1 30.335 3.08784 1
 27 7 -1 26.8554 2.23295 3
 27 7 -1 26.1713 2.33379 4
 -27 7 1 28.4827 2.23558 3
 -27 7 1 30.6557 3.05747 1
 -27 7 1 33.52 4.40522 2
 27 7 -1 28.3786 3.06663 2
 27 7 -1 27.1275 3.0835 1
 -27 7 1 32.9663 2.74396 4
 25 -7 -1 59.9336 5.61909 2
 -25 -7 1 62.1484 4.32092 4
 -25 -7 1 59.6712 4.25884 3
 25 -7 -1 60.5588 4.19824 3
 -25 -7 1 62.7744 5.04366 2
 25 -7 -1 59.1992 4.94598 1
 -25 -7 1 62.1737 5.11453 1
 25 7 -1 60.1039 4.28138 4
 25 7 -1 61.2484 4.24151 3
 -25 7 1 58.1625 4.1738 3
 -25 7 1 69.1925 5.03778 1
 25 7 -1 65.5277 5.02908 2
 25 7 -1 55.7808 4.97852 1
 -25 7 1 65.4483 5.64696 2
 -25 7 1 58.8513 4.5277 4
 -23 -7 1 267.969 17.368 2
 -23 -7 1 258.667 17.4614 1
 23 -7 -1 245.008 16.6007 3
 23 -7 -1 255.48 16.9455 4
 -23 -7 1 270.32 16.7048 4
 23 -7 -1 261.404 17.331 1
 23 -7 -1 273.123 18.0939 2
 -23 -7 1 251.4 16.6488 3
 -23 7 1 256.754 16.5948 3
 -23 7 1 242.695 16.8876 4
 -23 7 1 280.526 17.362 1
 23 7 -1 253.304 16.6576 4
 23 7 -1 242.864 17.3776 1
 23 7 -1 250.572 16.6341 3
 -23 7 1 267.881 18.014 2
 23 7 -1 255.944 17.2804 2
 -21 -7 1 225.977 15.7545 3
 21 -7 -1 254.791 16.446 1
 21 -7 -1 229.538 15.7257 3
 21 -7 -1 242.117 16.0398 4
 -21 -7 1 229.1 15.7752 4
 -21 -7 1 275.604 16.4734 2
 -21 -7 1 262.834 16.6148 1
 21 -7 -1 290.192 17.3148 2
 21 7 -1 230.327 15.754 4
 -21 7 1 238.947 15.7255 3
 -21 7 1 261.246 16.4544 1
 21 7 -1 207.997 15.7231 3
 -21 7 1 237.968 16.9794 2
 21 7 -1 257.577 16.5691 1
 -21 7 1 258.644 16.0664 4
 21 7 -1 257.461 16.3598 2
 19 -7 -1 0.07835 0.45612 3
 19 -7 -1 0.22464 0.66277 4
 -19 -7 1 -0.1029 0.45126 3
 19 -7 -1 -0.1709 0.7843 1
 -19 -7 1 -0.3174 0.82473 1
 19 -7 -1 -0.3144 1.34795 2
 -19 -7 1 0.56446 0.48716 4
 -19 -7 1 -0.0021 0.23381 2
 -19 7 1 0.1998 1.25096 2
 19 7 -1 0.12577 0.46119 3
 19 7 -1 0.17294 0.86415 1
 -19 7 1 0.45242 0.86634 1
 -19 7 1 -0.614 0.70802 4
 19 7 -1 -0.005 0.22826 2
 19 7 -1 -0.006 0.08824 4
 -19 7 1 0.2265 0.45272 3
 17 -7 -1 324.226 21.1628 3
 -17 -7 1 334.521 21.1993 3
 -17 -7 1 331.444 21.8682 1
 17 -7 -1 333.988 21.4158 4
 17 -7 -1 335.377 21.7756 1
 -17 7 1 329.524 21.7552 1
 17 7 -1 345.188 21.1644 4
 17 7 -1 295.904 21.7558 1
 -17 7 1 321.527 21.1507 3
 17 7 -1 312.478 21.5522 2
 -17 7 1 353.457 21.4345 4
 17 7 -1 332.535 21.19 3
 15 -7 -1 854.892 54.9994 3
 -15 -7 1 816.786 55.016 3
 15 -7 -1 1011.43 56.2283 2
 15 -7 -1 888.166 55.5997 1
 -15 -7 1 821.385 55.6137 1
 -15 -7 1 936.88 55.4194 2
 -15 7 1 859.612 54.9977 3
 15 7 -1 852.367 55.0163 3
 -15 7 1 842.68 55.2017 4
 15 7 -1 727.337 55.2513 2
 -15 7 1 841.172 55.9796 2
 15 7 -1 859.557 55.6262 1
 -15 7 1 872.971 55.5799 1
 15 7 -1 923.952 54.9835 4
 13 -7 -1 441.538 28.1418 3
 -13 -7 1 416.599 28.1551 3
 13 -7 -1 384.488 28.9431 2
 13 -7 -1 452.066 28.7006 1
 -13 -7 1 439.003 28.455 2
 -13 -7 1 422.932 28.7452 1
 13 -7 -1 454.028 28.3498 4
 -13 -7 1 456.48 28.1121 4
 -13 7 1 460.241 28.7136 1
 -13 7 1 412.609 28.9972 2
 13 7 -1 452.533 28.1658 3
 -13 7 1 484.834 28.3637 4
 13 7 -1 484.385 28.1167 4
 13 7 -1 403.302 28.381 2
 13 7 -1 405.307 28.6816 1
 -13 7 1 445.155 28.1423 3
 11 -7 -1 340.607 19.253 2
 -11 -7 1 285.793 18.2367 3
 -11 -7 1 288.787 18.485 2
 -11 -7 1 248.957 18.7102 1
 11 -7 -1 293.39 18.2262 3
 11 -7 -1 241.145 18.638 1
 11 -7 -1 286.285 18.3874 4
 -11 -7 1 300.659 18.1817 4
 11 7 -1 270.647 18.4262 2
 11 7 -1 305.658 18.1798 4
 -11 7 1 256.712 18.6639 1
 -11 7 1 289.541 18.2209 3
 11 7 -1 264.804 18.2167 3
 11 7 -1 300.506 18.8225 1
 9 -7 -1 411.704 26.4508 2
 -9 -7 1 389.86 25.6091 4
 9 -7 -1 421.365 26.1935 1
 9 -7 -1 424.51 25.8209 4
 -9 -7 1 365.964 25.8544 2
 -9 -7 1 363.796 25.6537 3
 -9 -7 1 386.367 26.1843 1
 9 -7 -1 390.609 25.6569 3
 9 7 -1 437.438 25.9118 2
 -9 7 1 383.347 25.78 4
 9 7 -1 435.109 25.6916 3
 -9 7 1 386.801 26.3896 2
 9 7 -1 421.116 25.6141 4
 -7 -7 1 2924.14 171.934 3
 7 -7 -1 2653.8 171.906 3
 7 -7 -1 2449.73 172.5 2
 7 -7 -1 2985.89 172.049 4
 -7 -7 1 2786.99 171.867 4
 -7 -7 1 2953.48 172.481 1
 -7 -7 1 2381.29 172.08 2
 7 7 -1 2902.08 171.929 3
 7 7 -1 2427.88 172.083 2
 7 7 -1 2951.81 171.873 4
 7 7 -1 2353.02 172.315 1
 -7 7 1 2506.32 172.492 2
 -7 7 1 2880.26 172.024 4
 -5 -7 1 1434.09 89.2408 2
 -5 -7 1 1424.48 88.9571 4
 5 -7 -1 1554.87 89.0121 3
 5 -7 -1 1419.82 89.0748 4
 -5 -7 1 1369.06 88.9875 3
 -5 7 1 1458.43 89.5726 2
 -5 7 1 1405.49 89.0652 4
 5 7 -1 1275.78 89.4026 1
 5 7 -1 1447.24 88.9949 3
 5 7 -1 1200.35 89.1621 2
 1 -7 1 249.21 16.8548 4
 -1 -7 -1 225.176 17.0796 2
 -1 -7 -1 288.447 16.8443 4
 -1 -7 -1 284.257 17.1535 2
 1 -7 1 270.932 17.2755 2
 -1 7 -1 273.091 16.8318 3
 1 7 1 246.331 16.8232 3
 -5 -7 -1 754.268 44.9401 4
 5 -7 1 686.784 45.5466 2
 5 -7 1 735.472 45.0863 4
 5 -7 1 667.722 44.9796 3
 -5 -7 -1 721.974 45.1649 2
 -5 -7 -1 679.184 44.9842 3
 5 7 1 673.516 44.9813 3
 5 7 1 751.494 44.9395 4
 -5 7 -1 657.431 45.515 2
 -5 7 -1 818.558 45.1146 4
 5 7 1 612.749 45.1068 2
 5 7 1 705.004 45.4454 1
 7 -7 1 98.0483 6.07457 3
 -7 -7 -1 93.8324 6.07588 3
 -7 -7 -1 105.439 6.00967 4
 -7 -7 -1 91.5798 6.56833 1
 -7 -7 -1 93.0786 6.21406 2
 -7 7 -1 99.269 6.7619 2
 7 7 1 77.9105 6.14792 2
 7 7 1 82.9294 6.49896 1
 7 7 1 87.4893 6.06332 3
 -7 7 -1 91.7121 6.17566 4
 9 -7 1 369.959 25.6876 2
 9 -7 1 414.62 24.9902 3
 -9 -7 -1 417.783 25.0094 3
 9 -7 1 386.351 25.1272 4
 -9 -7 -1 395.294 25.512 1
 -9 -7 -1 347.263 25.0808 2
 -9 -7 -1 406.848 24.9119 4
 9 7 1 341.313 24.9737 3
 9 7 1 397.724 25.104 2
 -9 7 -1 387.877 25.118 4
 9 7 1 397.158 25.513 1
 9 7 1 422.527 24.911 4
 -9 7 -1 387.253 25.7177 2
 -11 -7 -1 637.599 43.4685 1
 11 -7 1 679.29 42.9399 3
 -11 -7 -1 716.891 42.8736 4
 -11 -7 -1 700.254 42.9696 3
 -11 -7 -1 662.035 43.0929 2
 11 -7 1 573.976 43.6577 2
 11 -7 1 693.169 43.1225 4
 11 7 1 632.271 43.4471 1
 -11 7 -1 677.983 43.1081 4
 -11 7 -1 680.243 43.7709 2
 11 7 1 710.283 42.8679 4
 11 7 1 692.05 43.0883 2
 -13 -7 -1 591.012 37.3056 1
 13 -7 1 575.135 36.8814 4
 13 -7 1 512.869 36.6561 3
 -13 -7 -1 540.889 36.8641 2
 13 -7 1 637.959 37.759 2
 13 -7 1 556.522 37.1575 1
 -13 -7 -1 568.15 36.7031 3
 -13 -7 -1 596.576 36.6245 4
 13 7 1 547.154 37.217 1
 13 7 1 616.695 36.621 4
 -13 7 -1 550.062 37.5377 2
 -13 7 -1 583.552 36.8715 4
 13 7 1 537.704 36.8369 2
 13 7 1 636.911 36.7223 3
 15 -7 1 288.926 16.3764 2
 -15 -7 -1 253.101 15.7998 1
 -15 -7 -1 220.087 15.1146 3
 15 -7 1 230.127 15.0966 3
 15 -7 1 248.56 15.6735 1
 -15 -7 -1 237.052 15.393 2
 -15 -7 -1 242.834 15.0647 4
 15 7 1 239.656 15.1299 3
 -15 7 -1 229.596 15.3122 4
 15 7 1 201.679 15.2893 2
 15 7 1 236.711 15.7261 1
 15 7 1 239.466 15.0505 4
 -15 7 -1 237.217 15.0949 3
 -15 7 -1 215.911 15.5598 1
 -15 7 -1 220.886 16.0452 2
 -17 -7 -1 8.41363 1.55362 1
 17 -7 1 6.68107 0.83676 3
 17 -7 1 9.51266 1.54701 1
 17 -7 1 9.03618 1.97969 2
 -17 -7 -1 8.01823 0.88153 4
 -17 -7 -1 9.18338 1.36249 2
 17 -7 1 7.08866 1.2356 4
 -17 -7 -1 9.83268 1.00287 3
 -17 7 -1 8.02001 1.76734 2
 17 7 1 6.2393 1.37309 1
 -17 7 -1 10.0712 1.329 4
 -17 7 -1 7.53431 1.41752 1
 17 7 1 10.9507 1.04924 3
 17 7 1 9.33495 0.88348 4
 -17 7 -1 8.85603 0.9002 3
 17 7 1 11.6644 1.48437 2
 -19 -7 -1 415.79 26.4353 2
 -19 -7 -1 401.617 26.702 1
 19 -7 1 351.635 26.1961 4
 -19 -7 -1 418.576 26.024 3
 19 -7 1 392.944 27.1343 2
 19 -7 1 400.467 26.5548 1
 19 -7 1 430.432 25.9843 3
 -19 7 -1 431.3 27.2267 2
 -19 7 -1 436.027 26.5889 1
 19 7 1 427.057 26.4154 2
 -19 7 -1 412.958 26.2434 4
 19 7 1 398.645 25.9637 4
 19 7 1 376.966 26.6093 1
 -19 7 -1 401.846 25.9612 3
 19 7 1 392.282 25.9976 3
 21 -7 1 334.334 21.5762 1
 -21 -7 -1 323.892 20.9904 3
 -21 -7 -1 322.083 21.6924 1
 21 -7 1 324.463 20.9402 3
 -21 -7 -1 331.6 20.979 4
 21 -7 1 326.525 21.26 4
 21 -7 1 328.495 22.2686 2
 21 7 1 302.196 20.954 3
 21 7 1 335.544 21.6991 1
 -21 7 -1 341.032 21.2519 4
 -21 7 -1 328.223 21.535 1
 -21 7 -1 341.758 22.2602 2
 -21 7 -1 312.291 20.9223 3
 23 -7 1 185.578 12.0475 3
 23 -7 1 167.36 12.3317 4
 23 -7 1 182.283 12.6729 1
 -23 -7 -1 177.536 12.6468 2
 -23 -7 -1 205.646 12.9598 1
 23 -7 1 209.129 13.6515 2
 -23 -7 -1 200.819 12.1327 4
 -23 -7 -1 176.426 12.0854 3
 23 7 1 197.063 12.7028 2
 23 7 1 195.784 12.0949 3
 23 7 1 168.391 12.0707 4
 -23 7 -1 172.292 12.3251 4
 -23 7 -1 197.7 12.7221 1
 -23 7 -1 175.519 13.2944 2
 23 7 1 195.202 12.8839 1
 -23 7 -1 185.079 12.0327 3
 25 -7 1 1.74143 1.07177 1
 -25 -7 -1 2.65601 0.72175 4
 -25 -7 -1 2.01336 1.13179 2
 25 -7 1 1.84952 0.58238 3
 25 -7 1 2.23393 1.84915 2
 -25 -7 -1 1.90019 1.16848 1
 -25 -7 -1 2.12282 0.64242 3
 -25 7 -1 1.72645 0.55632 3
 -25 7 -1 4.14951 1.7276 2
 -25 7 -1 1.41715 1.00604 1
 25 7 1 1.99994 0.60791 3
 -25 7 -1 0.6181 0.79056 4
 25 7 1 1.69015 0.65416 4
 25 7 1 2.17119 1.20817 1
 25 7 1 2.90147 1.1636 2
 27 -7 1 49.9481 5.0461 2
 27 -7 1 45.0983 3.31861 3
 27 -7 1 48.8214 4.11183 1
 -27 -7 -1 52.0791 3.49539 4
 -27 -7 -1 49.8332 3.40226 3
 -27 -7 -1 50.1198 4.26428 2
 -27 7 -1 45.7543 4.69751 2
 27 7 1 43.2945 4.13653 1
 27 7 1 47.9455 3.37664 3
 27 7 1 48.5812 4.18975 2
 27 7 1 43.6449 3.41149 4
 -27 7 -1 47.7451 4.06969 1
 -27 7 -1 46.0117 3.30751 3
 -27 7 -1 42.5833 3.65019 4
 -29 -7 -1 88.1828 6.08074 4
 29 -7 1 85.4476 5.91281 3
 29 -7 1 89.5417 7.60081 2
 29 -7 1 91.7302 6.7371 1
 -29 -7 -1 91.854 6.89185 2
 -29 -7 -1 79.8084 5.94286 3
 -29 -7 -1 84.7178 6.83121 1
 -29 7 -1 99.0366 6.78528 1
 29 7 1 86.9357 5.95389 3
 29 7 1 96.2168 6.94114 2
 29 7 1 93.5532 6.90103 1
 29 7 1 84.5796 6.03846 4
 -29 7 -1 88.2915 5.91036 3
 31 -7 1 57.9142 3.97544 3
 -31 -7 -1 49.6783 4.10933 4
 -31 -7 -1 60.4656 5.02787 1
 31 -7 1 54.5564 4.77459 1
 -31 -7 -1 56.1997 4.02335 3
 -31 -7 -1 70.2355 5.22689 2
 -31 7 -1 52.378 4.33707 4
 -31 7 -1 58.1742 4.79112 1
 -31 7 -1 59.9596 5.59622 2
 -31 7 -1 54.2015 3.93119 3
 31 7 1 58.8032 4.02125 3
 31 7 1 59.8426 5.04277 2
 31 7 1 55.4419 4.12564 4
 31 7 1 60.731 4.99839 1
 -33 -7 -1 1.67784 1.37791 2
 -33 -7 -1 1.32069 1.29141 1
 33 -7 1 1.29444 1.73063 2
 33 -7 1 0.73973 1.14136 1
 -33 -7 -1 0.31637 0.6366 3
 33 -7 1 1.13545 0.62862 3
 -33 -7 -1 1.581 0.8425 4
 33 7 1 1.34783 1.32263 1
 -33 7 -1 2.08465 1.89131 2
 -33 7 -1 0.93495 0.58745 3
 33 7 1 0.43963 0.83401 4
 -33 7 -1 0.39243 0.96565 1
 33 7 1 2.04947 0.70399 3
 -33 7 -1 -0.2206 1.02111 4
 33 7 1 1.8756 1.49838 2
 -35 -7 -1 4.3921 0.90388 3
 -35 -7 -1 4.40658 1.07028 4
 -35 -7 -1 5.29706 1.77084 1
 35 -7 1 4.52408 1.5527 1
 -35 -7 -1 4.87139 1.7946 2
 35 -7 1 5.66041 2.51144 2
 35 -7 1 3.85806 0.82038 3
 35 7 1 4.27839 1.61973 1
 35 7 1 3.68579 1.03207 4
 35 7 1 4.58064 1.83471 2
 35 7 1 4.96438 0.92976 3
 -35 7 -1 4.98938 1.44294 4
 -35 7 -1 6.86465 2.53186 2
 -35 7 -1 4.92483 1.61567 1
 -35 7 -1 3.82358 0.81761 3
 -36 -8 1 0.8955 0.86615 4
 36 -8 -1 -0.5211 1.92811 2
 -36 -8 1 -0.5771 1.2777 2
 36 -8 -1 0.46187 1.24807 1
 -36 -8 1 -0.6897 1.18088 1
 36 -8 -1 -0.196 0.6109 3
 -36 8 1 -0.4331 1.4722 2
 -36 8 1 0.52577 1.03211 4
 36 8 -1 -0.2642 1.17034 1
 36 8 -1 -0.2257 1.44971 2
 -36 8 1 0.46826 1.19274 1
 36 8 -1 -0.2924 0.65678 3
 -36 8 1 0.2928 0.64059 3
 36 8 -1 -0.865 0.80299 4
 34 -8 -1 7.42178 1.91391 1
 -34 -8 1 5.90258 1.89107 2
 -34 -8 1 7.70024 1.28622 4
 34 -8 -1 5.46235 0.96841 3
 -34 -8 1 7.37597 2.03988 1
 34 -8 -1 6.94233 2.61611 2
 -34 -8 1 8.34379 1.19813 3
 -34 8 1 5.09618 2.17613 2
 34 8 -1 8.64214 1.33466 4
 -34 8 1 10.6342 2.14763 1
 34 8 -1 7.64631 1.17623 3
 34 8 -1 7.45854 2.01482 1
 -34 8 1 7.78485 1.06626 3
 -34 8 1 6.84276 1.49493 4
 34 8 -1 10.9757 2.39053 2
 -32 -8 1 23.9512 2.24296 4
 -32 -8 1 31.8901 3.36761 2
 32 -8 -1 25.9475 4.01801 2
 32 -8 -1 24.3672 3.16869 1
 32 -8 -1 24.8333 2.0769 3
 -32 -8 1 20.7509 2.05903 3
 -32 -8 1 24.7296 3.46117 1
 32 8 -1 24.0525 2.24541 4
 32 8 -1 30.9476 3.34505 2
 -32 8 1 26.9853 4.02991 2
 32 8 -1 24.4709 2.11004 3
 -32 8 1 24.1963 2.01513 3
 32 8 -1 21.0754 3.07533 1
 -32 8 1 24.172 2.50279 4
 -32 8 1 29.532 3.12041 1
 -30 -8 1 13.7865 2.38908 1
 -30 -8 1 13.1653 1.48087 3
 -30 -8 1 14.0561 1.6301 4
 30 -8 -1 12.7977 2.90647 2
 -30 -8 1 11.7523 2.24536 2
 30 -8 -1 11.9731 1.40256 3
 30 -8 -1 13.4106 2.33912 1
 30 8 -1 17.1084 2.69071 1
 -30 8 1 13.3491 2.33302 1
 -30 8 1 17.8768 2.1534 4
 30 8 -1 13.6166 1.47759 3
 30 8 -1 16.7511 2.61095 2
 -30 8 1 13.7336 1.3985 3
 30 8 -1 13.033 1.5536 4
 -30 8 1 12.1541 2.98536 2
 28 -8 -1 -0.0011 0.5177 2
 28 -8 -1 0.75087 1.13537 1
 28 -8 -1 0.80531 0.55853 3
 -28 -8 1 0.2803 1.05147 1
 -28 -8 1 -0.1062 1.02845 2
 -28 -8 1 -0.0701 0.64276 4
 -28 -8 1 -0.2062 0.60183 3
 28 8 -1 0.01734 0.6426 4
 -28 8 1 0.23761 0.55339 3
 28 8 -1 -0.8197 0.94503 1
 -28 8 1 0.01156 0.15909 4
 28 8 -1 0.05691 0.5662 3
 -28 8 1 0.03227 0.49165 2
 28 8 -1 -0.1389 1.11173 2
 -28 8 1 -1.0757 0.90706 1
 -26 -8 1 23.0688 2.08874 4
 26 -8 -1 27.6555 4.19986 2
 -26 -8 1 25.7567 2.05245 3
 26 -8 -1 26.4182 2.02256 3
 -26 -8 1 28.2248 2.88573 2
 -26 -8 1 26.5774 2.99553 1
 26 -8 -1 26.6668 2.85997 1
 -26 8 1 22.7814 1.95792 3
 26 8 -1 28.377 3.25457 1
 26 8 -1 27.5774 2.05795 3
 -26 8 1 27.7784 2.84966 1
 26 8 -1 24.144 2.07063 4
 -26 8 1 23.0082 3.5993 2
 26 8 -1 27.9948 2.81238 2
 -26 8 1 19.0746 2.2554 4
 24 -8 -1 55.4219 5.06845 2
 24 -8 -1 50.1607 4.29918 1
 -24 -8 1 47.3333 3.55422 3
 -24 -8 1 49.7225 3.59787 4
 -24 -8 1 54.3615 4.30775 2
 24 -8 -1 49.8911 3.5276 3
 -24 -8 1 56.7366 4.55787 1
 -24 8 1 49.8702 4.3006 1
 24 8 -1 49.6707 3.56584 4
 -24 8 1 49.9025 3.52271 3
 -24 8 1 46.9818 3.82861 4
 -24 8 1 46.6366 4.78342 2
 24 8 -1 50.5241 4.20177 2
 24 8 -1 53.7032 4.45812 1
 24 8 -1 49.5164 3.55263 3
 22 -8 -1 68.8284 5.65136 2
 22 -8 -1 63.0935 4.49351 4
 -22 -8 1 57.8406 4.72383 2
 22 -8 -1 55.3675 4.07849 3
 -22 -8 1 60.5026 4.14873 4
 -22 -8 1 55.3191 4.11538 3
 22 -8 -1 57.6186 4.81067 1
 -22 -8 1 55.4591 4.91281 1
 -22 8 1 59.7674 5.38622 2
 22 8 -1 62.6861 4.73071 2
 -22 8 1 65.6322 4.45243 4
 -22 8 1 64.2956 4.88508 1
 -22 8 1 59.1161 4.08232 3
 22 8 -1 53.1528 4.86441 1
 22 8 -1 59.9492 4.12459 3
 22 8 -1 58.2651 4.10051 4
 20 -8 -1 18.8245 1.55126 3
 20 -8 -1 17.7081 2.91602 2
 20 -8 -1 15.1394 1.81465 4
 -20 -8 1 20.2085 1.58732 4
 -20 -8 1 20.2422 2.68938 1
 20 -8 -1 16.5036 2.27867 1
 -20 -8 1 19.0458 1.59546 3
 -20 8 1 17.0248 1.52745 3
 -20 8 1 16.03 1.81225 4
 20 8 -1 18.5845 1.56611 3
 -20 8 1 20.0057 3.05158 2
 -20 8 1 22.0996 2.68074 1
 20 8 -1 18.2719 2.46746 1
 -18 -8 1 5.27695 0.77406 3
 18 -8 -1 3.4874 1.50823 2
 -18 -8 1 5.25661 0.74187 4
 18 -8 -1 4.52055 1.26921 1
 18 -8 -1 4.63084 0.71545 3
 18 -8 -1 2.47638 0.88659 4
 -18 -8 1 5.01568 1.37008 1
 18 8 -1 4.76854 1.0556 2
 18 8 -1 5.0866 0.75174 3
 18 8 -1 6.07398 1.52671 1
 -18 8 1 4.42292 0.69862 3
 -18 8 1 5.04373 1.37626 1
 -18 8 1 4.63063 1.57737 2
 -18 8 1 3.65345 0.915 4
 18 8 -1 3.55823 0.65 4
 -16 -8 1 43.3654 3.6368 2
 16 -8 -1 46.4218 3.28205 3
 16 -8 -1 57.0356 3.66081 4
 -16 -8 1 52.5329 4.10971 1
 -16 -8 1 46.5496 3.31638 3
 16 -8 -1 49.9001 4.45937 2
 16 -8 -1 57.752 4.07823 1
 16 8 -1 40.5494 3.26523 3
 16 8 -1 45.2145 3.93541 1
 -16 8 1 45.9887 3.91392 1
 -16 8 1 48.8902 3.29186 3
 -16 8 1 49.1196 3.55988 4
 16 8 -1 46.7135 3.24123 4
 16 8 -1 41.7048 3.57083 2
 -16 8 1 48.0947 4.32704 2
 -14 -8 1 145.493 9.59817 2
 14 -8 -1 159.67 9.52258 4
 14 -8 -1 149.542 9.91722 1
 14 -8 -1 151.403 9.27657 3
 14 -8 -1 160.851 10.4105 2
 -14 -8 1 134.546 9.26783 3
 -14 -8 1 135.916 9.91596 1
 14 8 -1 133.823 9.26432 3
 -14 8 1 147.085 9.26436 3
 14 8 -1 148.207 9.96655 1
 14 8 -1 128.206 9.50009 2
 -14 8 1 134.621 9.82442 1
 14 8 -1 140.335 9.20028 4
 -14 8 1 141.803 9.45273 4
 -14 8 1 120.158 10.0865 2
 -12 -8 1 143.841 8.8307 4
 12 -8 -1 118.846 9.68944 2
 12 -8 -1 146.816 8.90013 3
 -12 -8 1 125.601 9.46949 1
 -12 -8 1 141.494 8.90234 3
 12 -8 -1 132.798 9.45732 1
 12 -8 -1 137.411 9.07921 4
 -12 -8 1 128.84 9.14487 2
 12 8 -1 134.639 9.50856 1
 12 8 -1 127.764 8.87872 3
 12 8 -1 123.232 9.09265 2
 12 8 -1 146.735 8.82965 4
 -12 8 1 137.153 8.8793 3
 -12 8 1 144.593 9.51713 1
 10 -8 -1 -0.0063 0.09853 4
 -10 -8 1 -0.2878 0.40578 3
 10 -8 -1 -0.3075 0.66205 1
 -10 -8 1 -0.1866 0.32701 4
 -10 -8 1 -0.0327 0.73351 1
 10 -8 -1 0.0063 0.24735 2
 -10 -8 1 -0.3202 0.50623 2
 10 -8 -1 0.12681 0.40739 3
 10 8 -1 0.56056 0.39188 3
 10 8 -1 -0.351 0.69659 1
 10 8 -1 0.42709 0.51548 2
 -10 8 1 0.35468 0.73295 1
 -10 8 1 -0.2441 0.47115 4
 -10 8 1 0.66039 0.89096 2
 -10 8 1 0.18419 0.38945 3
 10 8 -1 -0.0549 0.29765 4
 8 -8 -1 72.9134 5.39392 2
 -8 -8 1 71.9722 5.20484 1
 -8 -8 1 76.3364 4.6196 3
 -8 -8 1 72.6533 4.86411 2
 8 -8 -1 61.7465 4.68902 4
 8 -8 -1 81.89 4.62465 3
 8 -8 -1 74.8206 5.21695 1
 -8 -8 1 63.1557 4.51713 4
 -8 8 1 64.4701 4.68553 4
 -8 8 1 62.2757 5.23301 2
 8 8 -1 75.9993 4.86696 2
 -8 8 1 69.7687 5.17048 1
 8 8 -1 68.6968 4.52247 4
 -8 8 1 69.9168 4.59221 3
 8 8 -1 57.0661 4.5501 3
 8 8 -1 58.5008 5.05636 1
 6 -8 -1 551.592 32.3753 4
 -6 -8 1 534.646 32.5458 2
 6 -8 -1 458.522 32.2287 3
 -6 -8 1 462.959 32.2305 3
 6 -8 -1 514.53 32.8078 1
 -6 -8 1 490.606 32.1985 4
 -6 -8 1 494.189 32.7744 1
 6 -8 -1 489.231 32.8727 2
 6 8 -1 442.018 32.2194 3
 -6 8 1 525.358 32.2606 3
 6 8 -1 550.329 32.2171 4
 -6 8 1 521.252 32.3451 4
 6 8 -1 508.06 32.7979 1
 -6 8 1 552.337 32.8707 1
 -6 8 1 530.615 32.9384 2
 6 8 -1 464.363 32.464 2
 4 -8 -1 452.154 30.3465 1
 -4 -8 1 432.76 29.806 3
 -4 -8 1 424.901 30.2762 1
 4 -8 -1 457.888 29.8874 4
 4 -8 -1 504.547 29.8444 3
 4 -8 -1 490.145 30.4515 2
 -4 -8 1 458.773 30.12 2
 4 8 -1 481.119 30.1315 2
 -4 8 1 447.43 29.8215 3
 -4 8 1 490.632 30.4091 1
 -4 8 1 435.667 29.8654 4
 -4 8 1 491.426 30.4181 2
 4 8 -1 528.902 29.818 4
 4 8 -1 437.246 29.8088 3
 4 8 -1 470.955 30.3496 1
 2 -8 -1 14.4499 1.95269 1
 -2 -8 1 20.3301 1.50158 3
 -2 -8 1 18.8227 1.82099 2
 2 -8 -1 21.4126 1.5311 3
 -2 -8 1 21.173 2.03726 1
 -2 8 1 19.3765 1.51573 4
 2 8 -1 19.4204 1.81262 2
 -2 8 1 17.0073 1.98897 1
 2 8 -1 20.1876 1.47278 3
 -2 8 1 18.5365 1.4744 3
 2 8 -1 19.1872 1.47345 4
 2 8 -1 17.0427 1.92396 1
 0 -8 1 46.3788 3.31641 4
 0 -8 -1 41.2903 3.76657 1
 0 -8 -1 53.1285 3.34069 3
 0 -8 1 48.1393 3.71401 2
 0 -8 -1 50.3605 3.3166 4
 0 -8 -1 52.2269 3.73741 2
 0 8 -1 43.9452 3.3036 3
 0 8 -1 48.3684 3.78314 1
 0 8 -1 51.927 3.304 3
 0 8 -1 45.9612 3.82161 1
 -2 -8 -1 824.88 53.9253 4
 -2 -8 -1 891.014 54.3069 2
 -2 -8 -1 747.395 54.1915 2
 2 -8 1 906.427 54.4557 2
 2 -8 1 932.511 54.0089 4
 -2 8 -1 870.2 54.4984 1
 2 8 1 893.439 54.5635 1
 2 8 1 760.996 54.378 1
 -2 8 -1 807.828 53.9428 3
 2 8 1 760.46 53.9444 3
 2 8 1 927.368 53.9637 3
 4 -8 1 971.744 57.8646 3
 -4 -8 -1 830.729 58.0548 2
 4 -8 1 781.503 58.2723 1
 -4 -8 -1 939.423 57.8076 4
 4 -8 1 839.322 58.3772 2
 4 -8 1 919.674 57.9248 4
 -4 -8 -1 906.777 58.0924 2
 -4 -8 -1 1010.32 57.8199 4
 4 8 1 952.557 57.8744 3
 4 8 1 875.044 58.3386 1
 -4 8 -1 1022.74 57.9463 4
 -4 8 -1 814.797 58.339 2
 -4 8 -1 835.529 57.8317 3
 4 8 1 980.02 57.8633 3
 -4 8 -1 914.083 58.3741 1
 -6 -8 -1 140.924 9.60109 2
 6 -8 1 167.661 9.43645 3
 -6 -8 -1 136.019 9.39535 3
 6 -8 1 140.497 10.049 2
 -6 -8 -1 153.613 9.34488 4
 -6 -8 -1 137.729 9.90784 1
 6 -8 1 129.86 9.86461 1
 6 -8 1 147.549 9.50905 4
 -6 8 -1 157.421 9.5347 4
 -6 8 -1 148.015 9.40685 3
 6 8 1 142.476 9.40676 3
 6 8 1 138.393 9.92056 1
 -6 8 -1 132.357 9.86276 1
 -6 8 -1 133.805 10.012 2
 6 8 1 141.534 9.57953 2
 6 8 1 148.154 9.33784 4
 -8 -8 -1 50.6101 4.53345 1
 8 -8 1 57.2076 4.03642 3
 8 -8 1 57.0988 4.56791 1
 -8 -8 -1 55.4958 4.04925 3
 -8 -8 -1 64.7821 4.24781 2
 -8 -8 -1 61.8451 3.96747 4
 8 -8 1 50.4829 4.68046 2
 8 -8 1 59.3504 4.18538 4
 8 8 1 64.3211 4.65032 1
 -8 8 -1 62.7734 4.05935 3
 8 8 1 58.8511 4.05248 3
 8 8 1 64.3485 3.96746 4
 8 8 1 56.4088 4.18223 2
 -8 8 -1 65.7171 4.20341 4
 -8 8 -1 64.8142 4.65172 1
 10 -8 1 289.342 17.9056 3
 -10 -8 -1 279.298 17.8169 4
 10 -8 1 290.809 18.4611 1
 10 -8 1 334.373 18.936 2
 -10 -8 -1 251.075 18.4278 1
 -10 -8 -1 263.353 18.042 2
 -10 -8 -1 278.42 17.9164 3
 10 -8 1 246.257 18.0235 4
 10 8 1 281.849 18.4991 1
 -10 8 -1 284.66 18.4556 1
 10 8 1 309.557 17.9397 3
 -10 8 -1 300.034 17.9149 3
 -10 8 -1 247.431 18.615 2
 10 8 1 270.546 17.8074 4
 -10 8 -1 299.908 18.0833 4
 10 8 1 243.162 18.0055 2
 12 -8 1 237.798 15.7074 4
 12 -8 1 275.496 16.6192 2
 -12 -8 -1 234.603 15.4259 4
 12 -8 1 268.466 16.147 1
 -12 -8 -1 248.756 16.1707 1
 12 -8 1 221.773 15.4939 3
 -12 -8 -1 232.606 15.5243 3
 -12 -8 -1 239.947 15.6885 2
 -12 8 -1 226.267 16.0209 1
 -12 8 -1 283.785 15.7643 4
 12 8 1 227.255 16.093 1
 -12 8 -1 243.301 15.5119 3
 12 8 1 209.08 15.6156 2
 -12 8 -1 251.713 16.4791 2
 12 8 1 224.456 15.5194 3
 12 8 1 254.938 15.428 4
 14 -8 1 134.735 9.0594 3
 -14 -8 -1 140.936 9.10373 3
 -14 -8 -1 147.39 9.31923 2
 -14 -8 -1 134.519 8.99051 4
 -14 -8 -1 137.714 9.74033 1
 14 -8 1 125.628 10.0018 2
 14 -8 1 146.411 9.31929 4
 14 -8 1 150.401 9.69997 1
 -14 8 -1 143.667 9.0674 3
 -14 8 -1 136.189 10.0521 2
 14 8 1 141.455 8.98681 4
 -14 8 -1 130.138 9.26515 4
 14 8 1 148.961 9.78319 1
 14 8 1 144.154 9.27891 2
 14 8 1 123.483 9.06273 3
 -14 8 -1 145.147 9.67023 1
 16 -8 1 56.9393 5.06907 2
 -16 -8 -1 52.1451 4.27608 2
 16 -8 1 56.2649 4.01185 3
 -16 -8 -1 58.1024 4.74657 1
 16 -8 1 54.8664 4.25629 4
 -16 -8 -1 54.7977 4.04095 3
 -16 -8 -1 64.24 3.98005 4
 16 -8 1 60.8107 4.66937 1
 -16 8 -1 66.1592 4.3347 4
 16 8 1 61.6754 4.75207 1
 16 8 1 67.8964 4.09483 3
 -16 8 -1 59.4418 4.02364 3
 -16 8 -1 56.539 5.05787 2
 16 8 1 59.0219 3.95545 4
 16 8 1 58.8988 4.28297 2
 -16 8 -1 55.712 4.58922 1
 18 -8 1 64.0504 5.35367 1
 18 -8 1 77.377 6.14522 2
 -18 -8 -1 75.558 4.83392 3
 18 -8 1 77.1885 4.79578 3
 18 -8 1 59.2642 5.02201 4
 -18 -8 -1 74.1229 5.17944 2
 -18 -8 -1 63.5766 5.46549 1
 18 8 1 66.3528 4.71214 4
 -18 8 -1 77.1687 5.47469 1
 18 8 1 76.0333 4.82157 3
 -18 8 -1 76.5249 4.78605 3
 -18 8 -1 67.9599 5.05718 4
 18 8 1 69.3168 5.09667 2
 -18 8 -1 63.1967 5.78845 2
 18 8 1 72.2765 5.50602 1
 -20 -8 -1 59.9199 4.34377 3
 20 -8 1 69.3764 5.75447 2
 20 -8 1 60.5448 4.2962 3
 20 -8 1 64.3141 4.97868 1
 -20 -8 -1 67.732 5.17812 1
 20 -8 1 79.2823 4.78489 4
 20 8 1 65.6388 5.12764 1
 -20 8 -1 66.5275 4.62276 4
 20 8 1 55.4951 4.32114 3
 -20 8 -1 60.1138 4.92585 1
 20 8 1 61.2683 4.27643 4
 -20 8 -1 64.5806 4.30337 3
 -20 8 -1 62.6766 5.50325 2
 22 -8 1 39.1467 3.46363 1
 22 -8 1 42.8383 3.15835 4
 -22 -8 -1 33.5906 2.76084 3
 -22 -8 -1 30.532 3.4357 1
 22 -8 1 36.0099 2.73012 3
 22 -8 1 38.8537 4.04913 2
 -22 8 -1 41.1866 2.75223 3
 -22 8 -1 41.8602 3.15497 4
 22 8 1 37.8403 3.52892 1
 22 8 1 39.8036 2.79243 3
 -22 8 -1 39.6952 4.03334 2
 -22 8 -1 37.0717 3.40195 1
 24 -8 1 2.3342 1.18393 1
 -24 -8 -1 1.66387 1.195 1
 -24 -8 -1 1.87676 1.04117 2
 -24 -8 -1 1.99247 0.65718 3
 24 -8 1 4.55332 2.00395 2
 -24 -8 -1 2.58113 0.6825 4
 24 -8 1 2.0601 0.57322 3
 -24 8 -1 2.00435 0.57649 3
 24 8 1 1.88082 0.63425 3
 24 8 1 1.88396 1.22073 1
 24 8 1 1.81853 1.04159 2
 -24 8 -1 1.41656 1.354 2
 24 8 1 1.73567 0.58915 4
 -24 8 -1 1.82598 0.86459 4
 -24 8 -1 2.10023 1.14654 1
 26 -8 1 0.8971 1.01622 1
 -26 -8 -1 1.00248 0.59528 3
 -26 -8 -1 1.85741 1.14234 2
 26 -8 1 1.73091 0.59256 3
 -26 -8 -1 1.44515 0.65927 4
 -26 -8 -1 1.3705 1.16308 1
 26 -8 1 1.07329 1.78853 2
 26 8 1 1.20475 1.12868 1
 -26 8 -1 2.23209 1.12638 1
 -26 8 -1 -0.3059 1.36525 2
 26 8 1 2.70966 1.2366 2
 26 8 1 0.88196 0.56335 3
 26 8 1 1.97977 0.66979 4
 -26 8 -1 1.50014 0.99998 4
 -26 8 -1 1.1434 0.54539 3
 -28 -8 -1 15.7906 2.44781 2
 -28 -8 -1 14.2822 1.49107 3
 28 -8 1 16.9545 1.49732 3
 -28 -8 -1 15.2497 1.60975 4
 28 -8 1 12.4769 2.15559 1
 -28 -8 -1 17.0454 2.54178 1
 28 8 1 21.0217 2.76402 1
 28 8 1 18.3072 1.5419 3
 28 8 1 22.4159 2.73394 2
 -28 8 -1 18.3397 2.51381 1
 -28 8 -1 14.8286 1.4568 3
 28 8 1 15.835 1.58623 4
 -30 -8 -1 28.364 3.1087 2
 -30 -8 -1 26.2761 2.30204 4
 -30 -8 -1 29.6171 3.23444 1
 30 -8 1 27.0654 2.13958 3
 -30 -8 -1 27.573 2.21494 3
 30 -8 1 24.9515 3.93331 2
 30 -8 1 30.2812 3.05942 1
 -30 8 -1 26.9985 2.12502 3
 30 8 1 33.7018 3.22742 2
 -30 8 -1 24.852 2.91535 1
 -30 8 -1 23.8784 3.77632 2
 30 8 1 23.2182 3.12238 1
 30 8 1 25.3227 2.16198 3
 30 8 1 26.7067 2.28062 4
 -30 8 -1 25.5924 2.53896 4
 -32 -8 -1 6.50052 1.03593 3
 32 -8 1 6.15329 2.49633 2
 32 -8 1 7.89079 1.0199 3
 -32 -8 -1 7.05049 1.82243 2
 32 -8 1 4.59159 1.5707 1
 -32 -8 -1 3.62159 1.65099 1
 -32 -8 -1 6.29726 1.09794 4
 32 8 1 8.16209 1.99364 2
 32 8 1 3.95653 1.51792 1
 -32 8 -1 6.26868 0.88874 3
 -32 8 -1 5.58281 1.40573 4
 32 8 1 6.96249 1.15152 4
 -32 8 -1 6.12801 1.67777 1
 -32 8 -1 7.02354 2.29821 2
 32 8 1 6.03805 0.99326 3
 34 -8 1 -0.708 1.58517 2
 -34 -8 -1 0.17453 1.19577 1
 34 -8 1 0.91556 0.60841 3
 -34 -8 -1 0.3215 0.61902 3
 -34 -8 -1 0.2418 0.77079 4
 34 -8 1 -0.1685 1.19313 1
 -34 -8 -1 0.53573 1.3062 2
 34 8 1 0.33026 1.3722 2
 -34 8 -1 0.18441 1.05986 4
 -34 8 -1 0.08493 0.55005 3
 34 8 1 -0.0373 0.57173 3
 -34 8 -1 0.17792 1.61864 2
 -34 8 -1 -0.9119 1.00719 1
 34 8 1 0.55025 1.24627 1
 34 8 1 0.61831 0.80049 4
 36 -8 1 7.06997 2.5194 2
 -36 -8 -1 6.58025 1.23976 4
 -36 -8 -1 6.47608 2.04165 2
 -36 -8 -1 7.73953 2.00747 1
 36 -8 1 5.93059 1.80118 1
 -36 -8 -1 4.62122 1.00937 3
 36 -8 1 5.99859 1.01582 3
 36 8 1 6.57523 1.86767 1
 -36 8 -1 9.20892 2.86856 2
 36 8 1 5.29752 1.21277 4
 -36 8 -1 8.73773 1.97442 1
 -36 8 -1 8.33922 1.67903 4
 36 8 1 6.86224 2.12786 2
 36 8 1 6.62285 1.06761 3
 -36 8 -1 7.15397 1.01576 3
 35 -9 -1 4.20742 2.49667 2
 35 -9 -1 5.85451 1.80545 1
 -35 -9 1 4.94969 1.82073 1
 35 -9 -1 4.68401 0.9532 3
 -35 -9 1 4.53588 1.78484 2
 -35 -9 1 7.75859 1.27267 4
 35 9 -1 9.061 2.21845 2
 35 9 -1 6.40231 1.2116 4
 -35 9 1 4.18253 2.18121 2
 -35 9 1 7.204 1.86694 1
 -35 9 1 7.37417 1.04674 3
 35 9 -1 8.40085 2.13785 1
 35 9 -1 8.21083 1.17089 3
 -35 9 1 8.17168 1.68679 4
 33 -9 -1 47.3697 5.94582 2
 -33 -9 1 42.7269 4.0933 2
 -33 -9 1 39.822 4.04961 1
 33 -9 -1 34.6857 3.84181 1
 33 -9 -1 36.9038 2.89195 3
 -33 -9 1 36.8565 3.07666 4
 -33 9 1 39.4566 2.88683 3
 33 9 -1 36.2645 3.02774 4
 -33 9 1 43.4878 4.80266 2
 -33 9 1 38.062 3.42819 4
 33 9 -1 35.0827 3.91283 1
 33 9 -1 43.4758 4.09659 2
 33 9 -1 33.8098 2.9128 3
 -33 9 1 41.8104 3.95211 1
 31 -9 -1 39.159 3.87084 1
 31 -9 -1 40.8474 4.64586 2
 -31 -9 1 39.5059 3.05889 4
 -31 -9 1 37.5605 2.96304 3
 31 -9 -1 40.4086 2.90599 3
 -31 -9 1 36.5222 3.84829 2
 -31 -9 1 35.3069 3.902 1
 -31 9 1 38.9821 4.46039 2
 -31 9 1 38.4324 3.8308 1
 31 9 -1 35.7218 2.89178 3
 -31 9 1 42.7258 2.89999 3
 -31 9 1 36.5372 3.26951 4
 31 9 -1 35.2882 2.97409 4
 31 9 -1 35.9022 3.89652 1
 31 9 -1 40.0563 3.92021 2
 29 -9 -1 -0.1981 0.54714 3
 -29 -9 1 1.01987 0.71469 4
 29 -9 -1 -0.1184 1.11127 1
 29 -9 -1 -0.2839 1.78803 2
 -29 -9 1 0.56909 0.64125 3
 -29 -9 1 0.94921 1.2238 1
 -29 -9 1 -0.3606 1.09853 2
 29 9 -1 -0.7647 1.00035 2
 -29 9 1 -0.8317 0.95852 1
 29 9 -1 0.35423 0.64515 4
 29 9 -1 -0.0865 1.22794 1
 -29 9 1 0.66082 1.0296 4
 -29 9 1 -0.233 0.53788 3
 29 9 -1 -0.0352 0.59069 3
 -29 9 1 0.79692 1.58899 2
 -27 -9 1 23.759 3.12367 1
 -27 -9 1 22.4565 1.93489 3
 27 -9 -1 23.8398 1.90177 3
 -27 -9 1 23.5922 2.71994 2
 27 -9 -1 20.7495 2.77446 1
 -27 -9 1 23.8308 1.99974 4
 27 9 -1 22.8348 2.84071 2
 -27 9 1 19.937 1.84613 3
 27 9 -1 23.8247 1.95352 4
 -27 9 1 25.356 2.78179 1
 27 9 -1 22.284 2.98253 1
 27 9 -1 18.9354 1.90128 3
 25 -9 -1 83.2105 6.46168 1
 -25 -9 1 85.5761 6.63582 1
 -25 -9 1 81.5534 6.33411 2
 25 -9 -1 93.5138 7.33789 2
 -25 -9 1 85.8404 5.68028 4
 -25 -9 1 81.6378 5.68124 3
 25 -9 -1 79.9808 5.60881 3
 25 9 -1 74.3664 5.61057 3
 -25 9 1 75.141 6.9312 2
 25 9 -1 77.9257 5.62051 4
 25 9 -1 93.1586 6.4294 2
 -25 9 1 85.38 5.60501 3
 -25 9 1 88.7526 6.00549 4
 25 9 -1 86.8589 6.63184 1
 23 -9 -1 122.105 9.05668 1
 -23 -9 1 123.699 8.92376 2
 -23 -9 1 110.898 8.29376 3
 -23 -9 1 138.245 9.34188 1
 -23 -9 1 128.255 8.31124 4
 23 -9 -1 139.679 8.31537 3
 23 -9 -1 145.926 10.0068 2
 23 9 -1 117.731 8.2598 4
 -23 9 1 116.746 8.5829 4
 23 9 -1 122.942 8.85239 2
 23 9 -1 121.306 9.14003 1
 -23 9 1 123.102 8.26897 3
 -23 9 1 140.728 9.89389 2
 23 9 -1 125.939 8.31724 3
 -23 9 1 127.756 9.07157 1
 21 -9 -1 108.189 7.03666 3
 21 -9 -1 106.629 7.8026 1
 -21 -9 1 109.069 7.61698 2
 -21 -9 1 119.824 8.08631 1
 -21 -9 1 95.9259 7.04705 3
 21 -9 -1 127.606 8.7013 2
 -21 -9 1 102.071 7.01883 4
 21 -9 -1 93.2289 7.28698 4
 21 9 -1 87.3261 7.71587 1
 -21 9 1 114.866 7.39541 4
 21 9 -1 113.125 7.0798 3
 -21 9 1 112.851 7.84332 1
 -21 9 1 101.662 8.33805 2
 -21 9 1 105.301 7.02485 3
 19 -9 -1 20.0719 2.11362 4
 -19 -9 1 20.4662 1.86356 3
 -19 -9 1 24.2361 2.73829 1
 19 -9 -1 24.4724 2.60896 1
 19 -9 -1 24.6061 1.87541 3
 -19 -9 1 24.0709 1.84435 4
 19 -9 -1 26.2784 3.50414 2
 19 9 -1 22.1331 2.79693 1
 19 9 -1 22.7601 1.84515 3
 -19 9 1 25.7278 2.19008 4
 -19 9 1 23.9624 2.65362 1
 -19 9 1 23.4437 1.86221 3
 -19 9 1 18.8891 2.97878 2
 17 -9 -1 279.303 18.0055 2
 17 -9 -1 234.33 16.6729 3
 -17 -9 1 256.634 16.7247 3
 17 -9 -1 271.792 16.9853 4
 17 -9 -1 282.346 17.4906 1
 -17 -9 1 301.116 17.6702 1
 -17 9 1 254.79 16.9314 4
 -17 9 1 267.6 16.7009 3
 17 9 -1 267.982 17.0862 2
 -17 9 1 256.56 17.841 2
 17 9 -1 222.982 16.6705 3
 -17 9 1 270.085 17.4214 1
 17 9 -1 255.145 16.6367 4
 17 9 -1 234.396 17.3686 1
 15 -9 -1 163.372 11.5933 1
 -15 -9 1 178.755 11.7389 1
 15 -9 -1 147.527 11.1023 4
 -15 -9 1 161.001 11.241 2
 -15 -9 1 155.651 10.9242 3
 15 -9 -1 195.338 10.9655 3
 15 9 -1 144.485 10.9035 3
 15 9 -1 181.101 11.7297 1
 -15 9 1 161.469 11.9373 2
 -15 9 1 168.62 10.9158 3
 15 9 -1 166.747 10.849 4
 -15 9 1 181.032 11.1639 4
 -15 9 1 176.551 11.6278 1
 15 9 -1 177.268 11.2463 2
 13 -9 -1 92.0513 6.14862 3
 -13 -9 1 96.2068 6.17802 3
 13 -9 -1 84.2493 6.73481 1
 -13 -9 1 84.9085 6.81228 1
 -13 -9 1 87.3823 6.4373 2
 13 -9 -1 89.5777 6.35624 4
 13 -9 -1 82.9901 7.03012 2
 -13 9 1 88.1306 6.13826 3
 13 9 -1 99.0058 6.90796 1
 13 9 -1 105.02 6.20001 3
 13 9 -1 97.6644 6.08206 4
 -13 9 1 95.1291 6.83711 1
 13 9 -1 90.5829 6.41808 2
 -11 -9 1 34.198 2.85675 2
 11 -9 -1 38.2344 3.27106 1
 -11 -9 1 36.3379 3.29823 1
 -11 -9 1 36.3954 2.60956 3
 11 -9 -1 40.0106 2.61627 3
 -11 -9 1 36.7848 2.51593 4
 11 9 -1 35.2821 2.84221 2
 -11 9 1 40.128 3.30531 1
 11 9 -1 35.3013 2.58394 3
 -11 9 1 36.0001 2.58592 3
 -11 9 1 29.1478 2.7235 4
 11 9 -1 32.9811 3.22141 1
 -11 9 1 38.3076 3.48399 2
 11 9 -1 37.0065 2.5109 4
 -9 -9 1 3.25952 1.05409 1
 9 -9 -1 3.30853 0.58577 3
 9 -9 -1 1.64843 1.22278 2
 9 -9 -1 3.50379 0.80736 4
 -9 -9 1 1.29336 0.38942 4
 -9 -9 1 4.06872 0.90393 2
 9 -9 -1 4.46957 1.2048 1
 -9 -9 1 2.80615 0.56499 3
 9 9 -1 1.98929 0.43546 4
 9 9 -1 4.97516 0.94064 2
 9 9 -1 3.18156 1.08368 1
 -9 9 1 5.56039 0.95787 4
 -9 9 1 4.76731 1.39701 2
 9 9 -1 4.25023 0.65216 3
 -9 9 1 3.85108 1.08892 1
 -9 9 1 3.29315 0.5791 3
 7 -9 -1 782.171 53.0367 1
 -7 -9 1 808.162 52.4684 3
 7 -9 -1 837.754 52.4753 3
 7 -9 -1 853.987 52.5973 4
 -7 -9 1 808.177 53.0707 1
 -7 -9 1 759.478 52.7281 2
 7 -9 -1 828.555 53.2286 2
 -7 9 1 876.062 53.1421 1
 7 9 -1 708.506 52.9688 1
 -7 9 1 920.063 52.6105 4
 -7 9 1 786.723 53.17 2
 7 9 -1 777.244 52.7254 2
 -7 9 1 800.425 52.4666 3
 7 9 -1 891.973 52.491 3
 7 9 -1 886.903 52.4278 4
 -5 -9 1 1489.93 92.1976 3
 5 -9 -1 1380.44 92.8252 2
 5 -9 -1 1509.57 92.2912 4
 5 -9 -1 1453.63 92.807 1
 -5 -9 1 1410.75 92.7552 1
 -5 -9 1 1453.42 92.5266 2
 5 -9 -1 1360.85 92.1812 3
 5 9 -1 1396.34 92.4841 2
 5 9 -1 1445.4 92.7873 1
 -5 9 1 1465.48 92.2014 3
 -5 9 1 1498.43 92.2763 4
 -5 9 1 1340.13 92.7396 1
 -5 9 1 1438.82 92.8354 2
 5 9 -1 1671.64 92.184 4
 5 9 -1 1401.51 92.1841 3
 3 -9 -1 345.971 19.9533 3
 -3 -9 1 308.274 19.8959 4
 3 -9 -1 327.646 19.9922 4
 3 -9 -1 284.93 20.447 2
 3 -9 -1 288.258 20.4829 1
 -3 9 1 295.07 20.456 2
 -3 9 1 294.22 20.4796 1
 3 9 -1 341.358 19.9131 4
 -3 9 1 327.518 19.982 4
 3 9 -1 287.332 20.2248 2
 3 9 -1 303.453 19.9046 3
 -3 9 1 295.307 19.908 3
 3 9 -1 311.949 20.4762 1
 -1 -9 1 32.0448 2.40932 4
 1 -9 -1 39.8828 2.45338 3
 1 -9 -1 28.5195 2.93549 1
 -1 9 1 33.7861 3.04426 1
 1 9 -1 33.0419 3.03039 1
 1 9 -1 29.7598 2.88163 1
 -1 9 1 30.5867 2.41861 3
 1 9 -1 33.0649 2.41315 3
 -1 9 1 38.886 2.47066 4
 -1 9 1 33.4047 2.87666 2
 1 9 -1 34.1043 2.41644 3
 -1 -9 -1 816.017 49.5564 4
 1 -9 1 790.088 49.584 4
 -1 -9 -1 711.61 49.9189 2
 1 -9 1 788.59 49.5946 4
 1 -9 1 717.982 49.9822 2
 1 -9 1 748.407 50.0559 2
 1 9 1 800.764 50.2176 1
 -1 9 -1 842.128 49.5854 3
 -1 9 -1 722.497 50.0327 1
 -1 9 -1 765.254 49.5388 3
 1 9 1 752.021 49.5632 3
 1 9 1 776.873 49.5494 3
 1 9 1 838.381 50.1726 1
 -1 9 -1 809.393 50.2085 1
 -3 -9 -1 1356.93 90.4985 2
 -3 -9 -1 1407.05 90.5512 2
 -3 -9 -1 1354.86 90.1667 4
 3 -9 1 1518.3 90.2927 4
 3 -9 1 1378.67 90.2021 3
 3 -9 1 1473.3 90.8454 2
 3 9 1 1400.72 90.221 3
 -3 9 -1 1414.47 90.799 1
 3 9 1 1447.69 90.7972 1
 -3 9 -1 1527.69 90.2827 4
 3 9 1 1407.6 90.8435 1
 -3 9 -1 1376.68 90.2068 3
 -3 9 -1 1224.95 90.6718 2
 3 9 1 1556.22 90.2258 3
 -5 -9 -1 910.323 52.4387 4
 5 -9 1 821.054 53.1512 2
 -5 -9 -1 821.358 52.738 2
 5 -9 1 820.445 53.0676 1
 5 -9 1 889.747 52.587 4
 5 -9 1 783.109 52.4654 3
 -5 9 -1 833.314 52.556 4
 -5 9 -1 833.792 53.1512 2
 -5 9 -1 742.852 52.4495 3
 5 9 1 745.623 52.4475 3
 -5 9 -1 858.886 53.0883 1
 7 -9 1 1.1586 0.46699 3
 -7 -9 -1 2.38849 0.56003 3
 7 -9 1 1.41185 0.84072 1
 7 -9 1 1.34278 0.58967 4
 -7 -9 -1 0.42317 0.78711 1
 -7 -9 -1 2.19889 0.43799 4
 7 -9 1 1.14969 0.99086 2
 -7 -9 -1 0.81828 0.56741 2
 -7 9 -1 0.60705 0.44549 3
 -7 9 -1 0.60055 0.76569 1
 7 9 1 2.2685 0.98771 1
 -7 9 -1 1.04336 1.03259 2
 -7 9 -1 1.81849 0.65529 4
 7 9 1 0.34188 0.54401 2
 7 9 1 1.49373 0.48956 3
 7 9 1 2.68361 0.44956 4
 9 -9 1 336.602 21.8778 2
 -9 -9 -1 305.44 20.9738 3
 -9 -9 -1 325.11 20.89 4
 9 -9 1 332.413 21.5904 1
 9 -9 1 342.812 20.9866 3
 -9 -9 -1 300.596 21.5555 1
 -9 -9 -1 352.227 21.2089 2
 9 -9 1 328.971 21.1317 4
 -9 9 -1 325.738 21.577 1
 9 9 1 307.804 20.971 3
 -9 9 -1 348.713 21.1399 4
 -9 9 -1 345.917 20.9914 3
 9 9 1 333.101 20.8888 4
 -9 9 -1 339.329 21.8697 2
 9 9 1 296.863 21.1196 2
 9 9 1 304.738 21.5538 1
 -11 -9 -1 332.481 21.8063 3
 11 -9 1 344.733 22.3976 1
 11 -9 1 367.031 22.8186 2
 11 -9 1 349.344 21.7957 3
 -11 -9 -1 348.787 21.9945 2
 -11 -9 -1 348.618 21.7055 4
 -11 -9 -1 330.888 22.4426 1
 11 -9 1 331.227 21.9664 4
 -11 9 -1 354.397 22.4404 1
 11 9 1 282.505 21.7633 3
 11 9 1 358.104 21.978 2
 -11 9 -1 328.825 21.7859 3
 11 9 1 320.906 22.3993 1
 -11 9 -1 348.026 22.7318 2
 -11 9 -1 340.208 21.962 4
 11 9 1 356.199 21.6998 4
 -13 -9 -1 440.905 30.3088 3
 13 -9 1 418.582 31.2133 2
 13 -9 1 509.237 30.5483 4
 -13 -9 -1 442.495 30.2029 4
 -13 -9 -1 481.922 31.0142 1
 13 -9 1 445.566 30.286 3
 13 -9 1 463.655 30.9074 1
 -13 -9 -1 445.11 30.4818 2
 13 9 1 483.789 30.4898 2
 -13 9 -1 452.116 31.2573 2
 -13 9 -1 485.562 30.5114 4
 -13 9 -1 524.074 31.0123 1
 13 9 1 464.287 30.9881 1
 13 9 1 539.742 30.3666 3
 13 9 1 492.39 30.2105 4
 -13 9 -1 483.798 30.3075 3
 -15 -9 -1 38.8904 3.03526 2
 15 -9 1 36.2925 2.75455 3
 -15 -9 -1 37.6652 3.50536 1
 15 -9 1 37.4423 3.39836 1
 15 -9 1 35.3107 3.79371 2
 -15 -9 -1 37.752 2.80896 3
 15 -9 1 32.2375 2.9682 4
 -15 -9 -1 39.5159 2.68431 4
 -15 9 -1 37.9344 3.7665 2
 -15 9 -1 45.0095 3.07671 4
 -15 9 -1 41.93 2.78623 3
 15 9 1 39.5326 2.80368 3
 -15 9 -1 39.5943 3.44071 1
 15 9 1 44.0911 3.58499 1
 15 9 1 40.7979 2.68034 4
 15 9 1 37.6873 2.97747 2
 -17 -9 -1 11.4571 1.21248 3
 17 -9 1 12.2044 1.82831 1
 17 -9 1 15.4561 1.71024 4
 -17 -9 -1 13.5772 1.52827 2
 -17 -9 -1 12.681 1.11553 4
 17 -9 1 12.7355 1.19596 3
 -17 -9 -1 15.492 2.1178 1
 17 -9 1 16.2273 2.78406 2
 -17 9 -1 17.911 2.22012 1
 -17 9 -1 12.2997 1.15292 3
 -17 9 -1 13.0643 2.38469 2
 17 9 1 17.3747 2.23738 1
 17 9 1 10.7794 1.1899 3
 17 9 1 12.9035 1.43042 2
 -17 9 -1 9.1501 1.33087 4
 17 9 1 11.5482 1.04589 4
 19 -9 1 179.933 13.1425 1
 19 -9 1 173.417 12.4807 3
 -19 -9 -1 188.237 12.5446 3
 19 -9 1 213.391 12.8574 4
 -19 -9 -1 186.189 12.8705 2
 -19 -9 -1 192.322 13.343 1
 19 9 1 209.208 12.879 2
 -19 9 -1 199.24 13.2142 1
 -19 9 -1 193.945 12.7754 4
 19 9 1 203.9 12.5446 3
 19 9 1 176.992 13.2073 1
 19 9 1 187.175 12.4352 4
 -19 9 -1 194.904 12.5025 3
 -19 9 -1 201.838 13.7939 2
 21 -9 1 132.853 9.36333 2
 21 -9 1 128.022 8.58214 1
 21 -9 1 112.189 7.763 3
 -21 -9 -1 102.542 8.51647 1
 -21 -9 -1 127.939 7.84297 3
 21 9 1 112.849 7.72007 4
 21 9 1 114.412 7.80215 3
 -21 9 -1 111.406 8.99062 2
 -21 9 -1 124.802 8.52447 1
 -21 9 -1 111.042 8.03502 4
 -21 9 -1 117.579 7.75721 3
 21 9 1 125.016 8.69087 1
 21 9 1 122.352 8.20243 2
 23 -9 1 54.3347 4.59396 1
 23 -9 1 60.8368 5.38497 2
 -23 -9 -1 56.7505 3.84788 4
 -23 -9 -1 51.9702 3.87896 3
 23 -9 1 49.3397 3.79683 3
 -23 -9 -1 58.2423 4.8067 1
 -23 9 -1 50.6907 5.05463 2
 23 9 1 61.8862 4.815 1
 -23 9 -1 54.4613 4.20226 4
 -23 9 -1 57.6637 4.58771 1
 23 9 1 59.3836 3.90587 3
 -23 9 -1 54.6152 3.82247 3
 25 -9 1 6.84569 0.9289 3
 -25 -9 -1 4.40571 0.86287 3
 -25 -9 -1 6.21649 1.44969 2
 -25 -9 -1 6.69538 0.94983 4
 -25 -9 -1 4.22441 1.50863 1
 25 -9 1 4.85414 2.05968 2
 25 -9 1 3.61339 1.30076 1
 25 9 1 5.42802 0.86447 4
 25 9 1 7.24935 1.00309 3
 25 9 1 5.58821 1.40415 2
 -25 9 -1 6.40671 1.59603 1
 -25 9 -1 5.52966 1.20874 4
 25 9 1 4.81402 1.56021 1
 -25 9 -1 4.80306 0.81393 3
 -25 9 -1 4.86262 1.82843 2
 27 -9 1 6.73504 1.6573 1
 27 -9 1 4.10607 0.81608 3
 -27 -9 -1 4.41215 0.87171 4
 -27 -9 -1 5.45118 0.91705 3
 -27 -9 -1 2.97006 1.46389 1
 -27 -9 -1 3.48734 1.2558 2
 -27 9 -1 4.59634 1.47574 1
 -27 9 -1 5.47395 0.82954 3
 27 9 1 4.27239 0.83838 3
 27 9 1 5.6988 1.60058 1
 27 9 1 4.43194 0.83467 4
 27 9 1 7.5552 1.66428 2
 -29 -9 -1 43.6536 3.13994 4
 -29 -9 -1 44.2177 4.10671 1
 -29 -9 -1 42.1923 3.07762 3
 -29 -9 -1 45.1475 3.92901 2
 29 -9 1 39.0131 3.00466 3
 29 -9 1 49.4111 5.03785 2
 29 -9 1 44.2318 3.94515 1
 29 9 1 37.4859 3.06034 4
 29 9 1 46.431 3.89441 2
 -29 9 -1 35.7681 4.36416 2
 29 9 1 38.4777 3.0559 3
 -29 9 -1 48.4289 3.98173 1
 -29 9 -1 39.8803 2.98021 3
 29 9 1 46.4858 4.13626 1
 -29 9 -1 34.5045 3.33451 4
 -31 -9 -1 55.706 3.84454 4
 31 -9 1 47.4986 3.66688 3
 -31 -9 -1 53.4973 4.64098 2
 31 -9 1 58.2449 5.76858 2
 31 -9 1 49.8412 4.56869 1
 -31 -9 -1 53.6413 4.81542 1
 -31 -9 -1 48.4606 3.74113 3
 -31 9 -1 52.0385 4.12346 4
 -31 9 -1 50.439 3.66 3
 -31 9 -1 52.8053 4.57164 1
 31 9 1 54.0354 3.76506 3
 31 9 1 49.6593 3.77329 4
 31 9 1 50.332 4.69641 1
 31 9 1 56.8655 4.67947 2
 -31 9 -1 47.323 5.16718 2
 -33 -9 -1 3.42393 1.67144 1
 33 -9 1 6.76572 1.75534 1
 -33 -9 -1 3.80894 1.63537 2
 33 -9 1 4.81407 0.88788 3
 -33 -9 -1 3.69412 0.91497 3
 33 -9 1 4.75866 2.5615 2
 -33 -9 -1 4.33254 1.03867 4
 33 9 1 6.42769 1.10435 4
 33 9 1 4.70997 0.92531 3
 -33 9 -1 6.34547 1.42945 4
 -33 9 -1 3.03294 1.98007 2
 33 9 1 4.98133 1.73865 1
 -33 9 -1 4.99505 0.87427 3
 -33 9 -1 4.53685 1.6312 1
 33 9 1 6.58681 1.82839 2
 -35 -9 -1 0.20502 0.77926 4
 -35 -9 -1 0.92423 1.34258 2
 -35 -9 -1 0.77729 1.36122 1
 35 -9 1 -1.2468 1.5753 2
 35 -9 1 0.57711 0.627 3
 35 -9 1 -0.1049 1.13045 1
 35 9 1 -0.9568 1.1802 1
 35 9 1 1.46016 1.45089 2
 -35 9 -1 -0.838 1.10311 4
 35 9 1 0.2562 0.78359 4
 -35 9 -1 0.39785 1.18427 1
 -35 9 -1 -0.1231 0.56066 3
 35 9 1 0.82 0.68798 3
 -35 9 -1 1.08354 1.88537 2
 34 -10 -1 2.75805 0.80567 3
 -34 -10 1 4.02632 1.03159 4
 34 -10 -1 3.51349 2.10264 2
 -34 -10 1 4.62366 1.8031 1
 34 -10 -1 4.76776 1.76303 1
 -34 -10 1 5.18703 1.76965 2
 34 10 -1 5.19357 1.87556 2
 -34 10 1 3.32598 0.8547 3
 34 10 -1 3.09511 1.64574 1
 34 10 -1 3.79322 0.97264 4
 34 10 -1 2.36214 0.84503 3
 -34 10 1 2.77842 1.93555 2
 -34 10 1 5.74735 1.38662 4
 -34 10 1 2.58616 1.5339 1
 32 -10 -1 4.48391 2.21357 2
 32 -10 -1 4.40437 1.63689 1
 -32 -10 1 5.9164 1.74151 2
 -32 -10 1 5.64783 1.93679 1
 -32 -10 1 5.40991 1.09222 4
 32 -10 -1 5.43588 0.92307 3
 32 10 -1 5.61654 1.7921 2
 32 10 -1 4.66176 1.02657 4
 -32 10 1 5.89268 2.28418 2
 -32 10 1 5.20531 1.69876 1
 32 10 -1 6.07929 1.78688 1
 32 10 -1 6.4101 1.05415 3
 -32 10 1 7.77691 1.68714 4
 -32 10 1 5.61168 0.94723 3
 -30 -10 1 25.9653 3.09081 2
 -30 -10 1 22.741 3.30291 1
 30 -10 -1 28.1052 2.2326 3
 30 -10 -1 26.3077 4.23617 2
 30 -10 -1 31.4748 3.67186 1
 -30 -10 1 27.603 2.31577 4
 -30 10 1 28.7287 2.20872 3
 30 10 -1 31.636 3.40436 1
 -30 10 1 25.4095 2.58258 4
 30 10 -1 24.7549 2.26583 4
 30 10 -1 25.3488 3.05128 2
 -30 10 1 29.7258 3.1974 1
 -30 10 1 26.5066 3.98257 2
 30 10 -1 25.5999 2.25976 3
 -28 -10 1 6.88044 1.03878 3
 28 -10 -1 8.01085 1.06875 3
 -28 -10 1 6.16229 1.00515 4
 28 -10 -1 5.37133 1.65298 1
 -28 -10 1 6.91385 1.67172 2
 -28 -10 1 7.12276 1.9334 1
 28 -10 -1 6.5399 2.40846 2
 -28 10 1 6.56252 1.40254 4
 -28 10 1 5.49361 0.92617 3
 -28 10 1 6.06107 1.65468 1
 28 10 -1 7.02975 1.01375 4
 28 10 -1 7.73134 1.93914 1
 28 10 -1 5.09033 1.62086 2
 28 10 -1 2.50338 0.68374 3
 -28 10 1 5.43702 2.10694 2
 -26 -10 1 13.1721 1.45354 3
 26 -10 -1 13.5371 1.35819 3
 -26 -10 1 15.2842 2.1434 2
 -26 -10 1 16.2711 2.68543 1
 -26 -10 1 11.9485 1.39063 4
 26 -10 -1 14.6511 2.35419 1
 26 10 -1 12.9406 2.34137 1
 -26 10 1 13.3982 1.39396 3
 -26 10 1 13.1825 2.242 1
 -26 10 1 7.23032 2.1371 2
 26 10 -1 11.5347 1.93095 2
 26 10 -1 11.8067 1.34634 4
 26 10 -1 12.0129 1.37914 3
 -24 -10 1 92.2965 6.27375 4
 -24 -10 1 96.4622 6.94235 2
 -24 -10 1 82.8613 6.27485 3
 24 -10 -1 90.6855 6.24632 3
 -24 -10 1 107.408 7.42779 1
 24 -10 -1 91.5726 7.08878 1
 24 -10 -1 114.874 8.15816 2
 24 10 -1 101.444 6.90948 2
 -24 10 1 91.2289 6.57221 4
 -24 10 1 97.8375 6.26993 3
 24 10 -1 91.7381 7.18767 1
 24 10 -1 80.0952 6.20292 4
 24 10 -1 95.4209 6.307 3
 -24 10 1 100.031 7.14976 1
 -24 10 1 92.745 7.68337 2
 22 -10 -1 94.198 6.09851 3
 -22 -10 1 82.9394 6.04666 4
 -22 -10 1 93.7333 6.13898 3
 22 -10 -1 94.2738 6.97014 1
 -22 -10 1 95.2115 7.10014 1
 -22 -10 1 93.4159 6.68158 2
 22 -10 -1 93.2465 7.59489 2
 -22 10 1 103.592 7.04435 1
 22 10 -1 92.4159 7.04085 1
 -22 10 1 91.0727 6.06865 3
 22 10 -1 84.7443 6.03517 4
 -22 10 1 78.4986 7.2581 2
 -22 10 1 88.0352 6.36834 4
 22 10 -1 90.1141 6.11588 3
 20 -10 -1 22.5046 2.42919 4
 20 -10 -1 33.5513 3.55278 2
 -20 -10 1 24.7989 1.96361 4
 -20 -10 1 24.5294 2.03289 3
 20 -10 -1 25.8775 2.85165 1
 20 -10 -1 24.2501 2.00393 3
 -20 -10 1 27.913 3.21239 1
 20 10 -1 26.274 2.04517 3
 -20 10 1 24.767 3.72014 2
 -20 10 1 22.5754 2.24044 4
 -20 10 1 24.2499 1.99158 3
 20 10 -1 24.7626 3.14067 1
 -20 10 1 25.9149 2.85812 1
 18 -10 -1 0.18537 0.51076 3
 -18 -10 1 -0.0028 0.24108 2
 -18 -10 1 0.15986 0.96203 1
 -18 -10 1 0.80743 0.58082 3
 -18 -10 1 0.428 0.47196 4
 18 -10 -1 1.97889 0.82601 4
 18 -10 -1 -0.4399 1.23821 2
 18 -10 -1 0.13121 1.00615 1
 18 10 -1 0.39125 0.95752 1
 -18 10 1 0.78249 1.01229 1
 18 10 -1 0.41194 0.5357 3
 18 10 -1 0.66517 0.40209 4
 18 10 -1 1.07152 0.82858 2
 -18 10 1 0.904 1.26832 2
 -18 10 1 0.58559 0.52492 3
 -18 10 1 0.22604 0.71637 4
 16 -10 -1 190.3 12.2755 1
 16 -10 -1 166.475 11.6908 4
 -16 -10 1 169.766 11.4806 3
 -16 -10 1 174.304 12.2993 1
 16 -10 -1 222.733 13.0051 2
 16 -10 -1 197.327 11.4943 3
 16 10 -1 186.946 11.8233 2
 16 10 -1 170.064 11.3754 4
 16 10 -1 161.191 12.1808 1
 -16 10 1 165.245 12.5318 2
 -16 10 1 168.336 12.1515 1
 -16 10 1 170.628 11.6737 4
 -16 10 1 182.092 11.4664 3
 16 10 -1 155.681 11.4504 3
 14 -10 -1 288.013 18.2876 4
 14 -10 -1 268.113 19.1201 2
 -14 -10 1 297.836 18.4436 2
 -14 -10 1 280.218 18.0871 3
 14 -10 -1 285.519 18.7991 1
 14 -10 -1 260.873 18.0438 3
 -14 -10 1 260.902 18.7837 1
 -14 10 1 311.602 18.897 1
 14 10 -1 297.643 18.8907 1
 14 10 -1 296.456 18.0937 3
 -14 10 1 223.693 18.8537 2
 14 10 -1 271.518 18.3412 2
 -14 10 1 277.533 18.0573 3
 14 10 -1 292.564 17.9858 4
 12 -10 -1 114.518 7.57354 3
 -12 -10 1 117.656 7.90763 2
 12 -10 -1 111.754 8.26198 1
 -12 -10 1 115.753 7.59174 3
 -12 -10 1 110.924 8.3012 1
 12 10 -1 112.459 7.86087 2
 12 10 -1 117.517 8.34949 1
 -12 10 1 111.785 8.25934 1
 12 10 -1 115.615 7.49202 4
 -12 10 1 113.861 7.57118 3
 12 10 -1 111.333 7.57534 3
 -12 10 1 122.443 8.61194 2
 -12 10 1 116.059 7.74867 4
 10 -10 -1 23.2586 2.45172 1
 10 -10 -1 25.1435 3.15882 2
 10 -10 -1 22.3356 1.74118 3
 -10 -10 1 24.9648 2.53376 1
 -10 -10 1 20.461 1.74127 3
 10 -10 -1 21.2512 1.90472 4
 -10 -10 1 23.0081 2.08373 2
 10 10 -1 22.8605 2.0375 2
 10 10 -1 23.8549 2.45726 1
 -10 10 1 20.8075 1.87739 4
 -10 10 1 25.4657 1.77926 3
 -10 10 1 23.9181 2.50132 1
 -10 10 1 22.0654 2.57526 2
 10 10 -1 17.7844 1.67645 3
 10 10 -1 19.4133 1.62325 4
 8 -10 -1 194.618 12.9629 3
 8 -10 -1 210.212 13.878 2
 -8 -10 1 191.033 13.2719 2
 8 -10 -1 183.362 13.0676 4
 -8 -10 1 205.668 13.6892 1
 8 -10 -1 209.7 13.6912 1
 -8 -10 1 195.607 12.968 3
 -8 10 1 217.783 13.8901 2
 -8 10 1 214.515 12.9944 3
 -8 10 1 206.622 13.1045 4
 -8 10 1 234.253 13.8131 1
 8 10 -1 180.585 13.5793 1
 8 10 -1 204.081 13.2944 2
 8 10 -1 179.24 12.8861 4
 6 -10 -1 293.695 19.6377 2
 -6 -10 1 290.941 19.5197 1
 -6 -10 1 276.68 18.8554 3
 6 -10 -1 296.821 18.9791 4
 6 -10 -1 312.446 19.6043 1
 6 -10 -1 309.767 18.8885 3
 -6 -10 1 258.169 18.8004 4
 -6 10 1 288.055 19.5359 1
 6 10 -1 296.656 18.8736 3
 6 10 -1 289.481 19.2049 2
 6 10 -1 307.348 18.8355 4
 6 10 -1 308.128 19.5717 1
 -6 10 1 309.354 18.8942 3
 -6 10 1 277.447 18.9407 4
 4 -10 -1 259.724 17.53 3
 -4 -10 1 311.223 18.2866 1
 4 -10 -1 299.235 18.3086 2
 -4 -10 1 267.616 17.5079 4
 -4 -10 1 276.44 17.5318 3
 4 -10 -1 280.611 17.6176 4
 4 -10 -1 263.658 18.1972 1
 -4 10 1 270.818 18.1865 2
 -4 10 1 247.912 17.569 4
 -4 10 1 309.411 18.3341 1
 -4 10 1 265.463 17.5334 3
 4 10 -1 294.499 18.2429 1
 4 10 -1 231.188 17.4932 3
 2 -10 -1 53.3401 4.30568 1
 -2 -10 1 49.0496 3.58598 4
 -2 -10 1 52.7869 4.0614 2
 2 -10 -1 52.6788 3.62446 3
 2 -10 -1 51.0226 4.17315 2
 -2 -10 1 57.3313 3.64725 4
 2 -10 -1 52.5464 3.65088 4
 -2 10 1 50.2337 4.27347 1
 -2 10 1 57.0597 4.25457 2
 -2 10 1 51.4766 3.61588 3
 -2 10 1 50.8332 3.6507 4
 0 -10 -1 352.632 23.2485 4
 0 -10 1 367.037 23.27 4
 0 -10 -1 387.414 23.2587 4
 0 -10 -1 321.599 23.6795 2
 0 -10 1 367.038 23.7997 2
 0 -10 1 319.185 23.6508 2
 0 -10 -1 333.781 23.6409 2
 0 -10 1 372.008 23.2657 4
 0 10 1 357.924 23.2502 3
 0 10 -1 316.433 23.1994 3
 0 10 1 363.352 23.9262 1
 0 10 -1 369.249 23.855 1
 0 10 -1 405.264 24.0306 1
 0 10 1 415.431 23.2708 3
 0 10 -1 384.973 23.2712 3
 2 -10 1 200.163 13.3134 2
 2 -10 1 199.425 13.3871 2
 2 -10 1 185.655 12.7914 4
 -2 -10 -1 221.425 12.7659 4
 2 -10 1 194.679 12.7851 4
 2 10 1 180.89 13.3993 1
 2 10 1 183.425 12.7602 3
 -2 10 -1 219.567 13.5157 1
 2 10 1 210.499 12.7631 3
 -2 10 -1 172.063 13.2464 1
 -2 10 -1 208.025 12.7792 3
 -2 10 -1 188.642 12.731 3
 2 10 1 189.723 13.3425 1
 4 -10 1 154.266 9.83785 1
 4 -10 1 140.481 9.08327 3
 -4 -10 -1 138.848 9.44067 2
 4 -10 1 134.893 9.15017 4
 -4 -10 -1 129.696 9.02347 4
 4 -10 1 141.223 9.77629 2
 4 10 1 123.823 9.0692 3
 -4 10 -1 152.148 9.11189 3
 -4 10 -1 138.05 9.74262 2
 -4 10 -1 139.832 9.15931 4
 4 10 1 151.437 9.10015 3
 -4 10 -1 135.244 9.71926 1
 4 10 1 129.987 9.754 1
 6 -10 1 32.2601 2.60204 3
 -6 -10 -1 37.2233 2.92565 2
 6 -10 1 34.0142 2.69628 4
 6 -10 1 35.1546 3.25214 1
 6 -10 1 43.2383 3.4797 2
 -6 10 -1 36.8495 2.61912 3
 -6 10 -1 38.8672 2.73045 4
 6 10 1 33.3738 2.58251 3
 -6 10 -1 39.963 3.35611 1
 6 10 1 39.7276 3.31713 1
 -6 10 -1 39.6814 3.38688 2
 -8 -10 -1 10.8037 1.75195 1
 8 -10 1 13.9484 2.07285 1
 -8 -10 -1 8.49714 0.87344 4
 -8 -10 -1 7.64754 1.19896 2
 -8 -10 -1 10.2133 1.06594 3
 8 -10 1 10.9797 1.02472 3
 8 -10 1 7.70329 1.12555 4
 8 -10 1 8.59619 1.85127 2
 8 10 1 8.80498 1.19672 2
 -8 10 -1 9.94215 1.00824 3
 8 10 1 7.51217 0.85661 4
 -8 10 -1 10.3504 1.7384 1
 -8 10 -1 7.63256 1.68659 2
 8 10 1 9.78872 1.0249 3
 8 10 1 10.8511 1.82053 1
 -8 10 -1 12.539 1.34159 4
 10 -10 1 149.305 9.86884 3
 -10 -10 -1 156.676 10.1059 2
 10 -10 1 159.154 10.8644 2
 -10 -10 -1 152.536 9.77763 4
 10 -10 1 161.446 10.593 1
 10 -10 1 154.453 10.0625 4
 -10 -10 -1 146.277 10.5605 1
 -10 -10 -1 145.266 9.87788 3
 10 10 1 166.986 9.91364 3
 -10 10 -1 164.905 10.6271 1
 10 10 1 151.518 10.5889 1
 10 10 1 132.888 10.0245 2
 -10 10 -1 133.994 9.97564 4
 -10 10 -1 144.832 9.85994 3
 10 10 1 156.313 9.77847 4
 -10 10 -1 154.438 10.7919 2
 12 -10 1 255.903 19.2042 2
 -12 -10 -1 274.928 18.2927 3
 12 -10 1 288.183 18.2787 3
 12 -10 1 284.053 18.9525 1
 -12 -10 -1 291.472 19.0532 1
 -12 -10 -1 269.51 18.4707 2
 -12 -10 -1 283.902 18.1789 4
 12 -10 1 293.875 18.491 4
 -12 10 -1 307.314 19.0409 1
 -12 10 -1 303.647 18.4914 4
 -12 10 -1 285.539 18.2792 3
 12 10 1 240.51 18.8692 1
 12 10 1 285.708 18.2918 3
 -12 10 -1 316.099 19.436 2
 12 10 1 280.289 18.1665 4
 12 10 1 281.955 18.4658 2
 14 -10 1 74.6478 5.06307 3
 -14 -10 -1 71.1213 5.81342 1
 14 -10 1 68.7399 5.70283 1
 -14 -10 -1 76.0128 5.31275 2
 14 -10 1 68.0089 6.06077 2
 -14 -10 -1 74.8778 5.09557 3
 -14 -10 -1 73.5574 4.96152 4
 14 -10 1 84.2547 5.3639 4
 14 10 1 75.8833 4.95632 4
 14 10 1 80.381 5.90606 1
 -14 10 -1 69.2687 6.00483 2
 -14 10 -1 70.4482 5.24508 4
 -14 10 -1 81.6655 5.09175 3
 14 10 1 74.6265 5.26389 2
 14 10 1 70.0312 5.07988 3
 -14 10 -1 88.8826 5.93238 1
 16 -10 1 0.14721 1.1012 2
 -16 -10 -1 -0.1749 0.50388 3
 -16 -10 -1 0.47015 0.96171 1
 16 -10 1 -0.1015 0.71183 4
 16 -10 1 -0.1934 0.46473 3
 16 -10 1 0.02095 0.8246 1
 -16 -10 -1 0.23803 0.39394 4
 -16 -10 -1 0.57279 0.63816 2
 16 10 1 0.86988 0.95813 1
 16 10 1 0.32414 0.48152 3
 -16 10 -1 -0.8826 0.96792 2
 -16 10 -1 0.01728 0.49636 3
 16 10 1 0.34765 0.3546 4
 -16 10 -1 0.31671 0.68132 4
 16 10 1 0.5011 0.60423 2
 -16 10 -1 -0.8713 0.83876 1
 -18 -10 -1 74.0956 5.07401 2
 18 -10 1 65.8948 5.01636 4
 18 -10 1 59.2223 5.81874 2
 -18 -10 -1 65.6849 5.53675 1
 18 -10 1 65.3857 5.40809 1
 -18 -10 -1 71.2911 4.76675 3
 18 -10 1 69.628 4.72049 3
 -18 10 -1 66.107 5.93532 2
 -18 10 -1 72.2358 4.71585 3
 -18 10 -1 75.8461 5.05752 4
 18 10 1 68.1141 4.97105 2
 18 10 1 61.7912 4.72223 3
 -18 10 -1 71.7787 5.48779 1
 18 10 1 66.6281 5.51212 1
 18 10 1 72.7194 4.61887 4
 20 -10 1 105.31 7.7298 2
 20 -10 1 84.786 6.56159 4
 -20 -10 -1 87.9613 6.45897 2
 20 -10 1 94.8128 6.09102 3
 -20 -10 -1 89.373 6.12828 3
 -20 -10 -1 96.2156 7.06 1
 20 -10 1 94.7243 6.87026 1
 20 10 1 93.3777 6.43493 2
 -20 10 -1 93.8064 6.86346 1
 20 10 1 85.6795 6.09231 3
 -20 10 -1 91.5733 6.38279 4
 20 10 1 86.8492 5.9893 4
 -20 10 -1 93.2816 6.08573 3
 -20 10 -1 85.8851 7.29973 2
 20 10 1 88.3284 6.91334 1
 -22 -10 -1 156.616 10.4563 1
 22 -10 1 144.527 9.41028 3
 -22 -10 -1 140.481 9.35896 4
 -22 -10 -1 134.964 9.43559 3
 22 -10 1 146.922 10.9027 2
 22 10 1 155.465 10.3998 1
 22 10 1 141.71 9.79101 2
 -22 10 -1 144.344 10.7972 2
 -22 10 -1 143.051 10.1638 1
 -22 10 -1 147.164 9.73302 4
 22 10 1 133.37 9.42278 3
 -22 10 -1 144.034 9.3891 3
 -24 -10 -1 17.6492 2.62262 1
 24 -10 1 18.0192 1.56307 3
 24 -10 1 16.8039 3.15401 2
 -24 -10 -1 15.8418 1.50306 4
 24 -10 1 14.0362 2.29492 1
 -24 -10 -1 20.6204 2.1553 2
 -24 -10 -1 14.3001 1.55159 3
 24 10 1 19.0764 1.61659 3
 -24 10 -1 18.578 2.57666 1
 -24 10 -1 19.0237 3.15593 2
 -24 10 -1 16.2352 1.87861 4
 24 10 1 15.5658 2.61443 1
 -24 10 -1 17.5586 1.5279 3
 -26 -10 -1 37.8879 2.83078 3
 26 -10 1 36.7178 3.64463 1
 26 -10 1 40.5712 2.79713 3
 -26 -10 -1 37.5206 3.80635 1
 -26 -10 -1 33.5495 2.75631 4
 -26 -10 -1 35.7612 3.38925 2
 26 10 1 38.6985 2.82489 3
 26 10 1 36.5897 2.73753 4
 26 10 1 42.6436 3.45374 2
 26 10 1 34.0548 3.69304 1
 -26 10 -1 34.989 2.73221 3
 -26 10 -1 38.8277 3.6423 1
 -28 -10 -1 49.0922 3.59285 4
 -28 -10 -1 47.2804 3.58859 3
 -28 -10 -1 54.918 4.34772 2
 28 -10 1 48.8386 3.54976 3
 -28 -10 -1 54.0595 4.68864 1
 28 -10 1 49.6746 4.46555 1
 28 -10 1 47.4394 5.20675 2
 28 10 1 47.7793 3.57193 3
 28 10 1 49.9013 4.58861 1
 -28 10 -1 61.2541 4.59374 1
 28 10 1 50.8174 4.26725 2
 -28 10 -1 53.932 4.00367 4
 -28 10 -1 51.2798 5.12988 2
 -28 10 -1 49.6393 3.53436 3
 28 10 1 42.782 3.51784 4
 -30 -10 -1 22.502 3.24689 1
 -30 -10 -1 19.0026 1.89106 3
 30 -10 1 24.9078 3.11585 1
 30 -10 1 28.6203 4.34629 2
 -30 -10 -1 22.7958 1.97804 4
 30 -10 1 19.452 1.8447 3
 -30 -10 -1 23.6325 2.73301 2
 30 10 1 26.4421 2.818 2
 30 10 1 21.8625 3.03849 1
 -30 10 -1 22.3962 2.33134 4
 -30 10 -1 21.0296 1.84547 3
 -30 10 -1 23.7827 2.96265 1
 30 10 1 20.5122 1.94809 3
 -30 10 -1 26.2001 3.92565 2
 30 10 1 20.7126 1.91939 4
 32 -10 1 2.27576 0.71005 3
 -32 -10 -1 1.07879 0.76752 4
 32 -10 1 1.77607 1.28664 1
 -32 -10 -1 1.35207 1.30609 2
 -32 -10 -1 3.48904 1.6083 1
 32 -10 1 0.86998 1.83751 2
 32 10 1 1.37097 0.75298 3
 -32 10 -1 1.6948 1.33839 1
 -32 10 -1 1.79255 1.82868 2
 32 10 1 0.69074 1.23803 2
 -32 10 -1 0.96648 1.08959 4
 32 10 1 1.4663 1.37131 1
 -32 10 -1 1.60952 0.65892 3
 32 10 1 0.25071 0.68577 4
 -34 -10 -1 -0.1057 1.20886 1
 -34 -10 -1 1.0728 1.33941 2
 -34 -10 -1 0.60763 0.74783 4
 34 -10 1 0.16188 0.65173 3
 34 -10 1 1.5009 1.97715 2
 34 -10 1 0.42616 1.22848 1
 34 10 1 1.17759 1.39705 2
 34 10 1 1.05555 0.67666 3
 -34 10 -1 1.02534 0.67774 3
 -34 10 -1 0.20356 1.00737 4
 34 10 1 2.10967 1.44957 1
 -34 10 -1 0.63613 1.22831 1
 -34 10 -1 0.96281 1.71201 2
 34 10 1 1.18307 0.76795 4
 33 -11 -1 13.6416 2.59306 1
 33 -11 -1 24.5084 4.28794 2
 -33 -11 1 14.0322 2.80072 1
 -33 -11 1 17.85 2.82047 2
 33 -11 -1 20.4518 1.80473 3
 -33 -11 1 18.236 1.90012 4
 33 11 -1 18.2175 1.82313 3
 33 11 -1 17.8771 1.85217 4
 33 11 -1 22.109 3.26545 1
 -33 11 1 20.2317 1.79286 3
 -33 11 1 15.9631 2.23405 4
 -33 11 1 24.5139 4.11688 2
 -33 11 1 18.1869 2.82915 1
 33 11 -1 22.5999 2.97561 2
 31 -11 -1 17.8726 1.67008 3
 -31 -11 1 17.221 1.77332 4
 -31 -11 1 18.7224 2.71567 2
 -31 -11 1 14.5121 2.65274 1
 31 -11 -1 25.5033 4.32885 2
 31 -11 -1 14.9667 2.55078 1
 -31 11 1 21.2186 3.67034 2
 -31 11 1 16.6352 1.62441 3
 31 11 -1 19.1213 2.7159 2
 31 11 -1 15.9266 1.72665 3
 -31 11 1 18.8594 2.29172 4
 -31 11 1 20.7479 2.87571 1
 31 11 -1 13.8014 1.6418 4
 31 11 -1 17.614 2.8858 1
 29 -11 -1 2.71264 2.20492 2
 -29 -11 1 1.69825 1.42206 1
 29 -11 -1 1.5167 0.69329 3
 29 -11 -1 1.64509 1.33785 1
 -29 -11 1 0.62664 1.17263 2
 -29 -11 1 1.21438 0.71565 4
 29 11 -1 1.86636 0.7568 3
 29 11 -1 2.9992 1.54451 1
 -29 11 1 0.58787 1.27921 1
 -29 11 1 2.94517 1.84424 2
 29 11 -1 1.05647 0.68912 4
 -29 11 1 0.74676 1.11694 4
 29 11 -1 3.3135 1.38723 2
 -29 11 1 1.6385 0.69591 3
 -27 -11 1 13.0575 1.46877 4
 27 -11 -1 15.1533 2.63313 1
 -27 -11 1 15.601 2.7257 1
 -27 -11 1 14.2867 1.5778 3
 -27 -11 1 13.3807 2.26451 2
 27 -11 -1 19.1541 3.55169 2
 27 -11 -1 14.2148 1.48025 3
 27 11 -1 11.9555 1.43283 4
 27 11 -1 17.2596 2.38596 2
 27 11 -1 18.8815 2.9233 1
 27 11 -1 14.1223 1.50286 3
 -27 11 1 13.406 1.44004 3
 -27 11 1 14.7514 1.945 4
 -27 11 1 14.6614 2.45927 1
 -27 11 1 17.0277 3.20492 2
 25 -11 -1 72.8047 4.45888 3
 25 -11 -1 65.1965 5.40393 1
 -25 -11 1 55.6086 5.34849 1
 -25 -11 1 63.2011 5.07568 2
 -25 -11 1 54.9253 4.40492 3
 -25 -11 1 58.8899 4.38478 4
 25 11 -1 62.7618 4.37547 4
 -25 11 1 64.9298 5.91878 2
 -25 11 1 65.5024 4.39645 3
 25 11 -1 57.3341 5.30143 1
 25 11 -1 69.0177 5.07665 2
 -25 11 1 66.981 5.3594 1
 25 11 -1 62.0346 4.43614 3
 23 -11 -1 82.422 6.70113 2
 23 -11 -1 67.0437 5.6945 1
 23 -11 -1 67.0897 4.80107 3
 -23 -11 1 73.0165 5.43866 2
 -23 -11 1 74.931 4.88364 3
 -23 -11 1 63.9629 5.76386 1
 -23 -11 1 66.2272 4.77576 4
 23 11 -1 62.3153 4.72852 4
 23 11 -1 72.684 4.86652 3
 23 11 -1 73.9419 5.38744 2
 23 11 -1 64.3219 5.72219 1
 -23 11 1 79.368 5.83528 1
 -23 11 1 72.3619 4.81626 3
 21 -11 -1 76.167 5.39996 3
 -21 -11 1 83.0372 5.45976 3
 -21 -11 1 73.481 5.33677 4
 21 -11 -1 72.2275 6.71229 2
 -21 -11 1 83.1682 5.93966 2
 -21 -11 1 80.2983 6.41634 1
 21 -11 -1 79.8142 6.28447 1
 -21 11 1 79.157 5.3937 3
 -21 11 1 81.5621 6.78576 2
 -21 11 1 84.9956 6.34045 1
 21 11 -1 78.0792 6.31946 1
 21 11 -1 78.2578 5.42863 3
 -21 11 1 83.6263 5.7224 4
 -19 -11 1 -0.0092 0.26331 2
 19 -11 -1 1.45411 1.08448 1
 -19 -11 1 1.57957 0.60596 3
 19 -11 -1 1.28688 0.61162 3
 -19 -11 1 2.56086 1.28632 1
 19 -11 -1 1.7482 1.61854 2
 -19 -11 1 1.67656 0.55937 4
 -19 11 1 1.52966 0.83319 4
 -19 11 1 1.54118 1.46597 2
 19 11 -1 2.85637 1.29777 1
 -19 11 1 1.42884 0.59875 3
 19 11 -1 1.49282 0.65551 3
 -19 11 1 0.77701 1.07463 1
 19 11 -1 0.00272 0.24239 2
 17 -11 -1 162.214 9.86198 3
 17 -11 -1 176.527 11.3632 2
 -17 -11 1 152.627 9.8686 3
 17 -11 -1 150.583 10.6526 1
 -17 -11 1 161.898 9.77677 4
 -17 -11 1 137.797 10.6556 1
 17 -11 -1 132.205 10.0323 4
 -17 11 1 177.061 10.1762 4
 17 11 -1 140.149 10.6367 1
 17 11 -1 158.205 9.8718 3
 17 11 -1 137.276 10.1188 2
 -17 11 1 148.25 10.6158 1
 17 11 -1 123.167 9.6941 4
 -17 11 1 152.398 11.1034 2
 -17 11 1 149.641 9.82796 3
 15 -11 -1 446.004 28.9343 3
 15 -11 -1 424.173 29.6617 1
 -15 -11 1 442.87 28.9503 3
 15 -11 -1 454.988 29.1662 4
 -15 -11 1 419.105 29.7245 1
 15 -11 -1 387.896 29.9442 2
 -15 11 1 466.998 28.9446 3
 15 11 -1 456.838 29.2509 2
 -15 11 1 462.192 29.7569 1
 -15 11 1 471.268 29.1603 4
 15 11 -1 420.365 28.9282 3
 15 11 -1 496.824 29.8855 1
 15 11 -1 475.017 28.855 4
 -15 11 1 483.746 30.18 2
 13 -11 -1 115.716 8.71993 1
 13 -11 -1 122.448 9.13133 2
 13 -11 -1 117.102 8.18762 4
 -13 -11 1 120.807 8.79591 1
 13 -11 -1 140.193 8.02645 3
 -13 -11 1 118.832 7.9866 3
 13 11 -1 101.888 8.65495 1
 13 11 -1 118.561 7.98837 3
 -13 11 1 132.153 8.84607 1
 -13 11 1 122.891 7.98888 3
 13 11 -1 124.546 7.89598 4
 13 11 -1 129.675 8.34425 2
 -13 11 1 110.824 8.13189 4
 -13 11 1 102.25 8.84842 2
 11 -11 -1 20.0798 2.83058 2
 11 -11 -1 15.1282 1.38772 3
 -11 -11 1 14.9845 1.42164 3
 -11 -11 1 18.7814 2.48068 1
 11 -11 -1 14.2158 1.67799 4
 11 -11 -1 17.5769 2.37016 1
 11 11 -1 15.1232 1.68689 2
 -11 11 1 13.929 1.53627 4
 11 11 -1 14.8157 1.27523 4
 -11 11 1 19.6323 2.5235 1
 11 11 -1 15.9462 1.38163 3
 11 11 -1 9.64637 1.77433 1
 -11 11 1 15.6993 2.41106 2
 -11 11 1 16.9939 1.41697 3
 9 -11 -1 103.373 8.35865 2
 9 -11 -1 122.657 7.51746 3
 -9 -11 1 114.842 7.42938 4
 9 -11 -1 118.511 7.65433 4
 -9 -11 1 111.359 7.49482 3
 -9 -11 1 108.029 8.22505 1
 9 -11 -1 120.122 8.30511 1
 9 11 -1 121.95 7.51332 3
 9 11 -1 107.471 7.78905 2
 9 11 -1 100.165 8.14678 1
 -9 11 1 113.606 8.25681 1
 -9 11 1 101.354 8.27274 2
 -9 11 1 111.39 7.49295 3
 -9 11 1 113.931 7.62826 4
 7 -11 -1 491.419 33.3531 2
 7 -11 -1 498.89 32.5316 3
 -7 -11 1 527.588 32.5463 3
 -7 -11 1 531.936 32.4968 4
 7 -11 -1 527.401 32.6689 4
 -7 -11 1 461.659 33.171 1
 7 -11 -1 532.856 33.3271 1
 -7 11 1 501.851 32.6309 4
 -7 11 1 553.34 32.5667 3
 -7 11 1 480.958 33.2238 1
 7 11 -1 471.771 32.5118 3
 -7 11 1 487.872 33.3151 2
 7 11 -1 525.466 33.2881 1
 5 -11 -1 389.913 24.2764 2
 -5 -11 1 394.828 23.4014 4
 -5 -11 1 348.899 23.8151 2
 5 -11 -1 334.843 24.0893 1
 5 -11 -1 355.757 23.4118 3
 -5 -11 1 370.212 23.4093 3
 5 -11 -1 381.918 23.5214 4
 -5 -11 1 315.017 23.9823 1
 -5 11 1 349.806 24.1181 1
 -5 11 1 363.777 23.4227 3
 -5 11 1 369.939 24.1775 2
 5 11 -1 356.82 24.0942 1
 -5 11 1 389.614 23.5131 4
 5 11 -1 361.097 23.4049 3
 -3 -11 1 51.511 3.3214 4
 3 -11 -1 50.6269 3.41674 4
 -3 -11 1 45.9882 3.76259 2
 3 -11 -1 42.5369 3.94421 2
 3 -11 -1 43.6879 3.29813 3
 -3 -11 1 44.7935 3.75232 2
 -3 -11 1 44.0172 3.27742 4
 3 -11 -1 48.1481 4.07265 1
 3 11 -1 48.1789 3.32891 3
 -3 11 1 49.0807 3.32327 3
 3 11 -1 45.1686 4.05494 1
 3 11 -1 42.704 3.28698 3
 -3 11 1 47.5681 4.05332 1
 -3 11 1 51.4855 3.3782 4
 -3 11 1 48.4609 3.95668 2
 3 11 -1 46.4956 3.96405 1
 -1 -11 1 34.7341 2.52673 4
 -1 -11 1 34.0843 3.01347 2
 -1 -11 1 35.6816 3.05337 2
 1 -11 -1 33.1161 3.04742 2
 1 -11 -1 37.2283 2.57192 4
 -1 -11 1 39.3626 2.5576 4
 1 11 -1 29.3115 3.17325 1
 1 11 -1 36.0726 2.50853 3
 1 11 -1 29.8332 2.48306 3
 -1 11 1 35.7601 3.31082 1
 -1 11 1 30.309 2.48762 3
 1 -11 1 170.669 11.0942 4
 -1 -11 -1 161.509 11.492 2
 1 -11 1 161.645 11.5852 2
 1 -11 1 179.64 11.0973 4
 1 -11 1 168.652 11.6781 2
 -1 -11 -1 164.766 11.5647 2
 -1 -11 -1 198.594 11.0857 4
 -1 -11 -1 169.953 11.0582 4
 -1 11 -1 161.935 11.0239 3
 -1 11 -1 161.72 11.7555 1
 -1 11 -1 159.098 11.0415 3
 -1 11 -1 164.615 11.6724 1
 3 -11 1 332.433 22.1476 2
 -3 -11 -1 347.848 21.8669 2
 3 -11 1 354.928 22.1151 2
 3 -11 1 327.67 21.4644 4
 3 -11 1 357.907 21.5186 4
 -3 -11 -1 332.08 21.3904 4
 -3 11 -1 359.392 21.4523 3
 3 11 1 297.393 21.4142 3
 3 11 1 303.919 22.0372 1
 -3 11 -1 333.816 22.1561 1
 3 11 1 286.699 21.3811 3
 -3 11 -1 338.045 21.4125 3
 3 11 1 374.12 22.3297 1
 5 -11 1 286.283 16.7017 3
 5 -11 1 258.056 17.4561 2
 -5 -11 -1 265.457 16.6302 4
 5 -11 1 243.68 17.3618 1
 5 -11 1 260.827 16.7708 4
 5 11 1 263.468 17.3969 1
 -5 11 -1 268.332 16.6848 3
 5 11 1 260.315 16.6959 3
 -5 11 -1 244.234 17.3691 2
 -5 11 -1 256.801 16.7511 4
 5 11 1 226.308 17.3625 1
 5 11 1 268.491 16.6774 3
 -5 11 -1 229.559 17.2826 1
 7 -11 1 58.8242 5.0029 2
 7 -11 1 66.7882 4.99728 1
 7 -11 1 54.1435 4.16548 3
 7 -11 1 64.2438 4.3385 4
 -7 11 -1 60.082 4.30927 4
 7 11 1 58.6237 4.17102 3
 -7 11 -1 56.1987 4.17228 3
 -7 11 -1 59.5233 4.90153 1
 -7 11 -1 69.3921 5.11811 2
 7 11 1 67.5347 4.52769 2
 7 11 1 65.8441 4.97235 1
 -9 -11 -1 15.6597 2.2288 1
 9 -11 1 17.1653 2.44499 2
 -9 -11 -1 16.16 1.71994 2
 9 -11 1 18.9776 2.39347 1
 9 -11 1 16.2463 1.6138 4
 9 -11 1 17.8538 1.46791 3
 -9 -11 -1 14.7493 1.44546 3
 -9 11 -1 18.0562 2.30914 1
 9 11 1 17.4942 2.27772 1
 -9 11 -1 13.9124 1.55337 4
 -9 11 -1 18.3624 1.47779 3
 -9 11 -1 20.6294 2.68792 2
 9 11 1 16.2806 1.32895 4
 9 11 1 16.6898 1.42529 3
 9 11 1 15.5045 1.66716 2
 -11 -11 -1 286.264 19.447 1
 11 -11 1 265.776 19.3353 1
 11 -11 1 309.639 19.7947 2
 -11 -11 -1 299.027 18.9598 2
 11 -11 1 296.664 18.6896 3
 -11 -11 -1 285.103 18.6908 3
 11 -11 1 289.227 18.8626 4
 -11 11 -1 286.548 19.672 2
 11 11 1 261.174 19.3697 1
 11 11 1 249.274 18.6524 3
 -11 11 -1 312.526 18.8834 4
 -11 11 -1 301.947 18.6893 3
 -11 11 -1 306.935 19.4728 1
 11 11 1 284.745 18.9003 2
 11 11 1 306.714 18.5819 4
 -13 -11 -1 313.42 20.6973 4
 -13 -11 -1 323.082 21.0572 2
 13 -11 1 360.569 20.8423 3
 -13 -11 -1 316.79 20.8245 3
 13 -11 1 255.212 21.6675 2
 13 -11 1 341.844 21.6055 1
 -13 -11 -1 288.398 21.5292 1
 -13 11 -1 319.592 20.8098 3
 -13 11 -1 356.967 21.0499 4
 -13 11 -1 357.53 21.6764 1
 13 11 1 340.68 20.8445 3
 13 11 1 294.428 21.5201 1
 13 11 1 338.56 20.7044 4
 13 11 1 308.961 21.0037 2
 -13 11 -1 308.445 21.8264 2
 -15 -11 -1 108.175 7.16267 4
 -15 -11 -1 102.356 8.05851 1
 -15 -11 -1 103.799 7.28394 3
 15 -11 1 116.35 8.0742 1
 -15 -11 -1 105.154 7.5184 2
 15 -11 1 105.319 7.50899 4
 15 -11 1 104.189 8.42674 2
 15 -11 1 118.553 7.29607 3
 15 11 1 102.617 8.07022 1
 -15 11 -1 111.982 8.06997 1
 15 11 1 109.321 7.49666 2
 15 11 1 111.205 7.15406 4
 15 11 1 120.892 7.331 3
 -15 11 -1 108.33 7.28011 3
 17 -11 1 0.30156 0.49497 3
 -17 -11 -1 -0.2738 0.53943 3
 -17 -11 -1 -1.2674 0.88598 1
 17 -11 1 -0.2405 0.90658 1
 17 -11 1 0.14297 0.72148 4
 -17 -11 -1 0.47403 0.72105 2
 17 -11 1 -2.0506 0.9964 2
 -17 -11 -1 -0.0419 0.13243 4
 -17 11 -1 -0.771 0.87414 1
 -17 11 -1 1.1128 0.56704 3
 -17 11 -1 -0.3912 0.68735 4
 17 11 1 0.28824 0.38598 4
 17 11 1 0.71821 0.97604 1
 17 11 1 0.06808 0.60507 2
 17 11 1 -0.2841 0.48273 3
 -17 11 -1 -0.4942 1.06205 2
 -19 -11 -1 113.127 7.99626 3
 -19 -11 -1 129.337 8.36615 2
 19 -11 1 114.762 8.7437 1
 19 -11 1 114.688 9.3059 2
 -19 -11 -1 127.649 8.96402 1
 19 -11 1 119.224 7.98196 3
 -19 11 -1 117.464 9.25724 2
 -19 11 -1 122.322 7.9927 3
 19 11 1 115.753 8.84843 1
 19 11 1 121.218 8.26533 2
 -19 11 -1 129.889 8.30704 4
 19 11 1 125.206 8.03939 3
 -19 11 -1 126.27 8.83242 1
 19 11 1 113.255 7.86454 4
 21 -11 1 175.627 11.4566 2
 21 -11 1 149.999 9.71412 3
 -21 -11 -1 138.449 9.7299 3
 21 -11 1 156.512 10.5855 1
 -21 -11 -1 144.646 10.6651 1
 -21 11 -1 143.987 9.68164 3
 -21 11 -1 142.901 11.059 2
 21 11 1 141.718 9.59656 4
 21 11 1 138.301 9.71302 3
 21 11 1 157.443 10.6935 1
 21 11 1 153.341 10.0451 2
 -21 11 -1 148.179 10.5091 1
 -21 11 -1 151.591 10.0179 4
 23 -11 1 48.5458 3.736 3
 -23 -11 -1 54.6498 3.6994 4
 23 -11 1 65.4264 5.62034 2
 -23 -11 -1 59.1858 4.90552 1
 23 -11 1 53.4023 4.62042 1
 -23 -11 -1 43.8343 3.75146 3
 -23 11 -1 58.1567 4.66722 1
 -23 11 -1 51.4905 3.72565 3
 23 11 1 53.0946 4.7053 1
 23 11 1 58.2825 3.83135 3
 -25 -11 -1 7.22284 1.09149 3
 -25 -11 -1 6.01083 0.91411 4
 25 -11 1 7.0328 1.02497 3
 25 -11 1 8.87805 1.86623 1
 -25 -11 -1 5.90407 1.43744 2
 -25 -11 -1 6.91816 1.83124 1
 25 11 1 6.38034 1.02242 3
 -25 11 -1 6.75475 1.70409 1
 -25 11 -1 6.28488 0.96618 3
 25 11 1 8.04234 1.94138 1
 -25 11 -1 6.77456 2.19228 2
 -27 -11 -1 35.2156 3.67467 1
 27 -11 1 35.5344 2.52742 3
 -27 -11 -1 28.4483 2.53358 3
 27 -11 1 29.4746 3.37549 1
 27 -11 1 38.5899 5.13531 2
 -27 -11 -1 31.7283 2.48504 4
 -27 -11 -1 32.4641 3.11376 2
 27 11 1 28.5545 2.4239 4
 27 11 1 38.9208 3.23195 2
 -27 11 -1 37.9816 4.87971 2
 27 11 1 34.7846 3.51591 1
 -27 11 -1 28.8569 2.44829 3
 -27 11 -1 37.0326 3.48862 1
 -27 11 -1 31.8985 2.96359 4
 -29 -11 -1 39.0171 4.02862 1
 -29 -11 -1 37.9052 2.88659 4
 29 -11 1 39.8281 4.64729 2
 29 -11 1 35.1062 2.8635 3
 -29 -11 -1 34.6599 3.53342 2
 -29 -11 -1 40.2666 2.95329 3
 29 -11 1 34.5908 3.78742 1
 29 11 1 46.6728 3.70976 2
 -29 11 -1 38.6904 3.82146 1
 29 11 1 37.5075 2.92956 3
 29 11 1 43.5217 4.09185 1
 29 11 1 34.9355 2.84881 4
 -29 11 -1 38.9871 4.45316 2
 -29 11 -1 37.6119 2.84784 3
 -29 11 -1 39.5842 3.31036 4
 -31 -11 -1 24.4632 3.28219 1
 -31 -11 -1 21.4162 2.04159 4
 -31 -11 -1 22.2893 2.95437 2
 31 -11 1 25.4285 2.02197 3
 31 -11 1 30.0924 4.57906 2
 31 -11 1 20.4091 2.98856 1
 -31 11 -1 21.5025 1.93234 3
 -31 11 -1 28.6908 4.42562 2
 31 11 1 24.11 2.77977 2
 -31 11 -1 26.6999 3.33372 1
 31 11 1 21.7158 3.22975 1
 31 11 1 23.7236 2.03381 3
 31 11 1 19.1641 1.94727 4
 -31 11 -1 24.4905 2.57817 4
 33 -11 1 6.02821 1.87603 1
 33 -11 1 5.75191 0.97752 3
 33 -11 1 4.26547 2.31722 2
 -33 -11 -1 5.59861 1.6789 2
 -33 -11 -1 5.33932 1.02461 4
 -33 -11 -1 5.80931 1.88982 1
 -33 11 -1 4.62241 2.37449 2
 -33 11 -1 6.35252 1.57837 4
 -33 11 -1 4.54161 0.90461 3
 33 11 1 5.01557 1.83889 1
 -33 11 -1 5.89532 1.78774 1
 33 11 1 5.85013 1.75082 2
 33 11 1 3.77058 0.91797 4
 33 11 1 6.16203 1.07273 3
 -32 -12 1 10.8285 2.51193 1
 32 -12 -1 9.34564 2.26444 1
 32 -12 -1 14.5179 1.52126 3
 32 -12 -1 14.6355 3.37605 2
 -32 -12 1 12.1156 1.48245 4
 -32 -12 1 15.7494 2.44623 2
 -32 12 1 11.8927 1.40571 3
 -32 12 1 12.1809 2.89588 2
 -32 12 1 13.5011 2.0096 4
 32 12 -1 11.1738 1.44466 4
 32 12 -1 17.5874 2.59078 2
 -32 12 1 12.3367 2.36416 1
 30 -12 -1 32.0508 3.85187 1
 30 -12 -1 31.2749 4.61056 2
 30 -12 -1 29.9795 2.40151 3
 -30 -12 1 31.4872 3.26918 2
 -30 -12 1 27.1434 3.72836 1
 -30 -12 1 27.3271 2.38807 4
 30 12 -1 26.7143 2.35654 4
 -30 12 1 28.8648 2.86544 4
 30 12 -1 28.7735 3.74424 1
 -30 12 1 32.6447 3.47062 1
 -30 12 1 27.4721 4.40297 2
 30 12 -1 30.1401 3.19276 2
 30 12 -1 28.9066 2.43456 3
 -30 12 1 28.021 2.34406 3
 -28 -12 1 4.11856 0.9549 4
 28 -12 -1 4.61208 1.75596 1
 28 -12 -1 5.7387 2.47352 2
 -28 -12 1 3.84326 1.73025 1
 28 -12 -1 7.37747 1.08497 3
 -28 -12 1 5.93059 1.58735 2
 -28 12 1 6.66586 1.00821 3
 -28 12 1 5.60316 1.36246 4
 -28 12 1 5.79274 2.13507 2
 28 12 -1 7.58249 1.98401 1
 28 12 -1 5.89843 0.97781 4
 28 12 -1 7.99863 1.74233 2
 28 12 -1 5.10301 0.99834 3
 -28 12 1 7.112 1.84294 1
 26 -12 -1 32.7475 4.44921 2
 26 -12 -1 30.8267 2.4888 3
 -26 -12 1 29.2988 2.45152 4
 -26 -12 1 31.2913 3.11795 2
 -26 -12 1 32.8767 3.6565 1
 26 -12 -1 33.4342 3.54009 1
 -26 12 1 31.0065 2.44288 3
 26 12 -1 32.0422 3.5352 1
 26 12 -1 28.5636 2.4136 4
 26 12 -1 32.11 2.52325 3
 -26 12 1 34.7086 4.52496 2
 -26 12 1 32.1041 3.44197 1
 26 12 -1 34.4353 3.11999 2
 -26 12 1 31.4934 2.90602 4
 24 -12 -1 71.9459 4.62378 3
 24 -12 -1 71.3399 5.63308 1
 -24 -12 1 64.7672 4.54461 4
 -24 -12 1 65.3727 4.62675 3
 -24 -12 1 76.5038 5.8622 1
 -24 -12 1 65.1752 5.17269 2
 -24 12 1 61.9912 5.41716 1
 -24 12 1 63.8019 4.92509 4
 24 12 -1 66.5898 5.66581 1
 -24 12 1 63.0662 6.0811 2
 24 12 -1 56.7373 4.46879 4
 24 12 -1 66.3115 4.62721 3
 -24 12 1 67.4749 4.57886 3
 24 12 -1 65.2944 5.09089 2
 22 -12 -1 60.1274 4.85703 1
 -22 -12 1 54.1989 4.37152 2
 22 -12 -1 55.8396 3.83694 3
 -22 -12 1 52.2165 3.76569 4
 22 -12 -1 63.5162 5.51325 2
 -22 -12 1 65.6722 5.08819 1
 -22 -12 1 55.4984 3.8914 3
 -22 12 1 58.0648 4.83276 1
 -22 12 1 52.8644 3.8298 3
 22 12 -1 50.5985 4.74461 1
 22 12 -1 46.5772 3.81381 3
 22 12 -1 50.1387 3.72611 4
 -20 -12 1 1.84158 0.60227 4
 20 -12 -1 1.65471 0.66269 3
 20 -12 -1 3.05777 1.78347 2
 -20 -12 1 1.58579 0.97717 2
 20 -12 -1 2.02032 1.24216 1
 -20 -12 1 1.67878 0.72363 3
 -20 -12 1 1.23796 1.28994 1
 -20 12 1 1.58797 1.43332 2
 -20 12 1 1.20631 0.63387 3
 20 12 -1 -0.0106 0.26665 2
 -20 12 1 1.1037 1.21463 1
 20 12 -1 1.48781 0.65837 3
 -20 12 1 2.54142 0.87813 4
 20 12 -1 1.64668 1.27318 1
 18 -12 -1 7.88335 1.02531 3
 18 -12 -1 8.13884 2.1744 2
 -18 -12 1 7.90713 1.08914 3
 18 -12 -1 6.84437 1.74332 1
 -18 -12 1 7.17516 1.72159 1
 -18 12 1 8.64714 1.04753 3
 -18 12 1 8.85234 2.13073 2
 18 12 -1 7.1897 1.67714 1
 -18 12 1 11.1842 2.00086 1
 18 12 -1 5.06516 0.89879 3
 -18 12 1 8.98342 1.36282 4
 -16 -12 1 66.9348 4.83996 3
 16 -12 -1 77.2911 4.85599 3
 -16 -12 1 64.7503 4.71648 4
 -16 -12 1 68.8069 5.73158 1
 16 -12 -1 77.966 5.79877 1
 16 -12 -1 62.3494 5.02425 4
 16 -12 -1 78.921 6.25627 2
 -16 12 1 76.4091 5.78925 1
 -16 12 1 69.6687 6.00029 2
 -16 12 1 77.0275 5.13396 4
 -16 12 1 71.6457 4.83969 3
 16 12 -1 67.0784 4.81695 3
 16 12 -1 65.2064 5.66662 1
 14 -12 -1 193.044 12.7162 4
 14 -12 -1 221.171 13.4854 1
 -14 -12 1 177.835 13.318 1
 -14 -12 1 205.637 12.4248 4
 14 -12 -1 172.678 12.4566 3
 14 -12 -1 164.179 13.4992 2
 -14 -12 1 185.251 12.4972 3
 -14 12 1 202.518 13.3947 1
 -14 12 1 194.836 12.5001 3
 -14 12 1 205.374 13.7548 2
 14 12 -1 196.462 12.5133 3
 -14 12 1 177.318 12.6517 4
 14 12 -1 201.571 13.4421 1
 12 -12 -1 61.2692 4.18063 3
 -12 -12 1 59.0404 4.17408 3
 12 -12 -1 66.9022 4.42964 4
 12 -12 -1 58.037 4.97494 1
 -12 -12 1 58.063 4.08231 4
 -12 -12 1 61.2196 5.06477 1
 12 -12 -1 62.1512 5.3008 2
 12 12 -1 49.8598 4.86552 1
 12 12 -1 58.2115 4.16263 3
 -12 12 1 63.0901 5.07521 1
 -12 12 1 59.016 4.34393 4
 -12 12 1 61.2954 5.22066 2
 -12 12 1 61.3176 4.18356 3
 10 -12 -1 35.2182 3.3643 1
 -10 -12 1 31.5336 2.42058 4
 10 -12 -1 37.4976 2.55406 3
 10 -12 -1 33.846 2.73687 4
 -10 -12 1 36.3653 3.39998 1
 -10 -12 1 30.1529 2.50481 3
 10 -12 -1 43.7415 3.84684 2
 10 12 -1 31.387 2.52069 3
 -10 12 1 33.9671 3.3457 1
 -10 12 1 35.0112 2.71535 4
 -10 12 1 31.1602 3.44514 2
 -10 12 1 31.4329 2.47781 3
 10 12 -1 34.9513 3.3424 1
 8 -12 -1 32.0839 2.33562 3
 -8 -12 1 26.8755 2.22016 4
 -8 -12 1 31.2537 2.32349 3
 8 -12 -1 31.262 3.19125 2
 -8 -12 1 31.6034 3.1048 1
 -8 -12 1 31.4208 2.73534 2
 8 -12 -1 31.799 3.13578 1
 8 -12 -1 27.3995 2.41778 4
 -8 12 1 34.2595 3.29959 2
 8 12 -1 30.7832 2.29157 3
 -8 12 1 31.0069 2.32902 3
 -8 12 1 28.9191 3.09838 1
 -8 12 1 28.8677 2.43883 4
 8 12 -1 33.0865 3.14433 1
 6 -12 -1 228.364 15.9108 1
 6 -12 -1 254.167 15.1471 3
 -6 -12 1 211.461 15.0731 3
 6 -12 -1 244.448 16.0431 2
 -6 -12 1 257.569 15.9873 1
 -6 -12 1 213.555 15.4981 2
 6 -12 -1 227.126 15.2128 4
 -6 -12 1 229.247 15.0621 4
 -6 12 1 234.676 15.9257 1
 -6 12 1 242.11 15.131 3
 6 12 -1 226.555 15.051 4
 6 12 -1 221.484 15.8386 1
 6 12 -1 260.405 15.6191 2
 -6 12 1 239.182 15.972 2
 -6 12 1 228.781 15.1923 4
 6 12 -1 224.482 15.0959 3
 -4 -12 1 495.717 31.9889 4
 4 -12 -1 576.896 32.9931 1
 4 -12 -1 540.385 32.9033 2
 -4 -12 1 498.849 32.5165 2
 4 -12 -1 416.075 31.9693 3
 -4 -12 1 520.972 32.5455 2
 -4 -12 1 476.875 31.9815 4
 4 -12 -1 476.842 32.072 4
 4 12 -1 502.712 32.7742 1
 4 12 -1 534.883 32.0528 3
 -4 12 1 511.963 32.8489 1
 -4 12 1 482.529 32.0073 3
 4 12 -1 508.73 32.0108 3
 -4 12 1 480.589 32.0604 4
 -4 12 1 512.27 32.792 2
 2 -12 -1 89.6401 6.60358 4
 2 -12 -1 91.4743 6.57698 3
 -2 -12 1 97.7207 6.58534 4
 -2 -12 1 104.715 7.17999 2
 2 -12 -1 107.04 7.4709 1
 -2 -12 1 97.8039 6.58794 4
 -2 -12 1 101.201 7.18801 2
 2 -12 -1 92.3744 7.21002 2
 -2 12 1 100.299 7.2616 2
 -2 12 1 106.969 7.4817 1
 -2 12 1 108.918 6.66149 4
 -2 12 1 95.7661 6.58163 3
 0 -12 1 249.875 15.3666 2
 0 -12 1 235.103 14.6594 4
 0 -12 -1 209.754 14.6173 4
 0 -12 -1 210.084 14.6029 4
 0 -12 -1 193.202 15.0452 2
 0 -12 1 243.848 15.2877 2
 0 -12 -1 239.113 15.2958 2
 0 -12 1 207.861 14.6119 4
 0 12 1 198.462 14.5672 3
 0 12 -1 207.082 14.6035 3
 0 12 -1 232.683 14.6098 3
 0 12 -1 272.701 15.669 1
 0 12 1 228.385 15.3545 1
 0 12 -1 258.36 15.4827 1
 0 12 1 224.75 15.4439 1
 0 12 1 244.158 14.6575 3
 -2 -12 -1 363.669 22.8135 2
 2 -12 1 352.274 22.2897 4
 2 -12 1 373.995 22.2906 4
 -2 -12 -1 330.862 22.2017 4
 -2 -12 -1 320.553 22.673 2
 2 -12 1 364.715 23.0062 2
 2 -12 1 318.589 22.8132 2
 -2 -12 -1 351.439 22.2119 4
 2 12 1 333.616 22.9189 1
 2 12 1 321.653 22.217 3
 2 12 1 291.989 22.1658 3
 2 12 1 390.255 23.2095 1
 -2 12 -1 378.462 23.1141 1
 -2 12 -1 331.821 22.8819 1
 -2 12 -1 391.776 22.237 3
 -2 12 -1 329.78 22.215 3
 -4 -12 -1 217.182 14.9633 2
 -4 -12 -1 230.412 14.9687 2
 4 -12 1 224.411 14.583 4
 4 -12 1 235.891 15.3427 2
 -4 -12 -1 235.668 14.4793 4
 -4 -12 -1 213.549 14.4545 4
 -4 12 -1 223.801 15.2853 1
 -4 12 -1 198.862 14.4715 3
 4 12 1 215.466 14.5168 3
 4 12 1 226.638 14.4958 3
 4 12 1 218.558 15.2287 1
 4 12 1 260.117 15.531 1
 -6 -12 -1 81.5541 6.00873 2
 6 -12 1 88.8816 5.66869 3
 6 -12 1 84.8947 6.45475 1
 -6 -12 -1 82.0898 5.58668 4
 6 -12 1 80.4009 5.73643 4
 6 -12 1 78.5652 6.43729 2
 -6 12 -1 85.1797 5.74324 4
 6 12 1 85.0813 6.55368 1
 6 12 1 74.0393 5.63402 3
 -6 12 -1 84.1838 6.45548 1
 6 12 1 84.5733 6.40868 1
 -6 12 -1 90.0107 5.67421 3
 6 12 1 84.9237 5.64149 3
 -6 12 -1 90.5671 6.52341 2
 -8 -12 -1 1.1635 0.4707 4
 8 -12 1 0.26198 0.90732 1
 8 -12 1 0.57057 1.07186 2
 -8 -12 -1 -0.0007 0.20252 2
 8 -12 1 1.41153 0.77291 4
 8 -12 1 1.26689 0.59802 3
 8 12 1 1.05689 0.54533 3
 -8 12 -1 1.05519 1.22392 2
 8 12 1 -0.0092 0.18245 2
 -8 12 -1 1.32425 0.7799 4
 8 12 1 0.67316 0.89299 1
 -8 12 -1 0.86334 0.5505 3
 -8 12 -1 0.85503 1.02256 1
 -10 -12 -1 259.839 16.3657 3
 10 -12 1 271.197 17.2226 1
 -10 -12 -1 253.998 17.1613 1
 10 -12 1 274.841 16.3725 3
 10 -12 1 245.163 17.3594 2
 10 -12 1 243.6 16.5003 4
 10 12 1 243.305 16.6098 2
 -10 12 -1 241.204 16.3379 3
 10 12 1 253.081 16.2429 4
 10 12 1 236.86 16.3263 3
 -10 12 -1 261.497 16.5149 4
 -10 12 -1 245.33 17.1313 1
 10 12 1 247.222 17.1443 1
 -10 12 -1 260.172 17.3922 2
 -12 -12 -1 505.166 32.7498 3
 12 -12 1 532.132 33.5869 1
 12 -12 1 516.428 32.7404 3
 12 -12 1 560.709 34.0016 2
 -12 -12 -1 490.843 33.5432 1
 12 -12 1 496.387 32.9259 4
 -12 -12 -1 480.413 32.9932 2
 -12 12 -1 530.361 32.9387 4
 12 12 1 525.083 33.0098 2
 12 12 1 518.746 32.625 4
 -12 12 -1 513.881 33.5397 1
 -12 12 -1 517.81 33.8484 2
 12 12 1 451.7 33.4596 1
 12 12 1 502.205 32.7503 3
 -12 12 -1 524.408 32.7468 3
 -14 -12 -1 64.7908 5.26639 1
 -14 -12 -1 67.6749 4.66262 2
 -14 -12 -1 55.0091 4.30963 3
 14 -12 1 64.7958 5.18618 1
 14 -12 1 58.3543 4.31338 3
 14 12 1 60.7338 5.17012 1
 -14 12 -1 71.8308 5.59738 2
 14 12 1 56.8432 4.17718 4
 -14 12 -1 65.4277 4.34654 3
 -14 12 -1 68.2876 5.25828 1
 14 12 1 64.555 4.58099 2
 -14 12 -1 62.8488 4.53884 4
 14 12 1 67.7909 4.38189 3
 16 -12 1 21.2915 1.67727 3
 16 -12 1 27.9552 3.72592 2
 -16 -12 -1 18.757 2.70411 1
 -16 -12 -1 18.1252 1.93802 2
 16 -12 1 16.928 2.54053 1
 16 -12 1 17.1051 1.89934 4
 -16 -12 -1 18.3067 1.70631 3
 16 12 1 23.1308 2.95131 1
 16 12 1 17.8409 1.6894 3
 -16 12 -1 19.1117 1.67016 3
 -16 12 -1 19.1505 2.60902 1
 16 12 1 19.8959 1.50864 4
 16 12 1 18.9263 1.88545 2
 -18 -12 -1 34.803 2.91826 2
 -18 -12 -1 29.4727 3.41829 1
 18 -12 1 36.8187 2.59499 3
 18 -12 1 45.7712 4.17381 2
 -18 -12 -1 34.5709 2.63439 3
 18 -12 1 33.7824 3.40953 1
 -18 12 -1 34.0644 2.85564 4
 -18 12 -1 36.1062 3.48445 1
 18 12 1 33.1713 3.46037 1
 -18 12 -1 33.9562 2.59466 3
 18 12 1 32.1055 2.56145 3
 18 12 1 34.5744 2.84595 2
 -18 12 -1 34.2097 3.79255 2
 18 12 1 32.3927 2.42401 4
 20 -12 1 82.6504 7.06994 1
 -20 -12 -1 100.474 6.70614 2
 -20 -12 -1 91.3861 6.34449 3
 -20 -12 -1 105.586 7.45135 1
 20 -12 1 87.9687 6.28661 3
 20 -12 1 98.0988 7.85265 2
 -20 12 -1 104.282 7.29829 1
 20 12 1 102.409 6.6581 2
 -20 12 -1 96.857 6.31956 3
 20 12 1 85.2186 6.3235 3
 -20 12 -1 94.0416 6.61161 4
 20 12 1 89.5348 7.23069 1
 -20 12 -1 87.0568 7.56933 2
 20 12 1 92.6002 6.17861 4
 22 -12 1 72.5117 4.74314 3
 -22 -12 -1 65.1995 5.70685 1
 -22 -12 -1 68.3891 4.78459 3
 22 -12 1 78.8851 6.42716 2
 22 -12 1 69.5866 5.64217 1
 -22 12 -1 73.7274 5.69971 1
 22 12 1 66.7794 5.05874 2
 22 12 1 62.9631 4.74361 3
 22 12 1 65.4341 4.60715 4
 22 12 1 64.846 5.65036 1
 -22 12 -1 71.1134 4.74813 3
 24 -12 1 0.92421 0.81488 2
 -24 -12 -1 3.80457 1.55754 1
 24 -12 1 3.09328 0.78497 3
 24 -12 1 4.99375 1.57616 1
 -24 -12 -1 4.35339 0.77381 4
 -24 -12 -1 6.00775 0.98202 3
 -24 12 -1 5.25017 0.8809 3
 -24 12 -1 4.49826 1.88241 2
 24 12 1 3.0779 0.81977 3
 24 12 1 6.12007 1.7965 1
 -24 12 -1 4.38238 1.21075 4
 -24 12 -1 5.28508 1.68398 1
 -26 -12 -1 9.37266 1.67412 2
 -26 -12 -1 10.7233 2.25868 1
 26 -12 1 10.2381 1.21789 3
 26 -12 1 11.1282 2.13823 1
 26 -12 1 7.37485 2.43139 2
 -26 -12 -1 8.43735 1.07691 4
 -26 -12 -1 8.30155 1.21244 3
 26 12 1 5.91498 0.8964 4
 -26 12 -1 11.3522 2.63499 2
 -26 12 -1 9.51619 2.04929 1
 26 12 1 8.92021 1.19249 3
 26 12 1 9.00356 2.12615 1
 -26 12 -1 9.88094 1.16596 3
 -26 12 -1 8.85614 1.48113 4
 28 -12 1 24.1455 4.15412 2
 -28 -12 -1 27.2595 2.24777 4
 28 -12 1 26.4965 2.27176 3
 -28 -12 -1 30.9903 2.97437 2
 28 -12 1 30.5802 3.29817 1
 -28 -12 -1 32.4355 3.57149 1
 28 12 1 27.5631 3.68304 1
 28 12 1 26.5209 2.2087 4
 28 12 1 27.72 2.3242 3
 -28 12 -1 27.728 2.67938 4
 -28 12 -1 28.4034 3.2091 1
 -28 12 -1 30.552 4.4008 2
 -28 12 -1 27.1742 2.26481 3
 28 12 1 30.605 2.91454 2
 -30 -12 -1 12.2222 2.07528 2
 30 -12 1 10.5333 1.25182 3
 30 -12 1 10.9682 2.96566 2
 -30 -12 -1 10.0393 2.30157 1
 -30 -12 -1 10.3726 1.24739 4
 30 -12 1 12.9346 2.28789 1
 -30 12 -1 8.17361 1.14919 3
 30 12 1 11.1186 1.96149 2
 30 12 1 8.61557 2.18765 1
 30 12 1 7.84901 1.19435 3
 -30 12 -1 12.3894 1.87574 4
 -30 12 -1 10.1683 2.12187 1
 -30 12 -1 11.4245 2.91503 2
 30 12 1 8.17452 1.14986 4
 -32 -12 -1 5.49761 1.94495 1
 32 -12 1 5.05001 0.99749 3
 32 -12 1 5.71876 1.7874 1
 32 -12 1 5.80599 2.61343 2
 -32 -12 -1 6.46865 1.01466 4
 -32 -12 -1 6.94758 1.75769 2
 32 12 1 4.55089 0.92188 4
 -32 12 -1 4.64012 0.90568 3
 -32 12 -1 3.01133 1.25779 4
 32 12 1 7.19692 1.76355 2
 -32 12 -1 3.25274 1.53233 1
 32 12 1 3.94668 0.97972 3
 32 12 1 5.3794 1.89094 1
 -32 12 -1 6.3738 2.29136 2
 -33 -13 1 12.434 2.27693 2
 33 -13 -1 10.3681 2.2909 1
 -33 -13 1 11.1623 1.46462 4
 33 -13 -1 14.4804 1.55218 3
 33 -13 -1 17.3067 3.74741 2
 -33 13 1 15.8795 2.67022 1
 -33 13 1 17.597 3.44813 2
 33 13 -1 12.4521 2.75626 1
 -33 13 1 13.1911 1.95335 4
 -33 13 1 10.3324 1.35725 3
 33 13 -1 10.3345 1.40311 4
 33 13 -1 10.5959 1.4342 3
 33 13 -1 12.2961 2.28518 2
 -31 -13 1 15.2564 2.42866 2
 31 -13 -1 14.4607 2.62628 1
 31 -13 -1 20.1346 3.87811 2
 31 -13 -1 16.2177 1.62675 3
 -31 -13 1 13.8062 1.57705 4
 -31 13 1 13.0031 1.52814 3
 -31 13 1 14.5632 3.15692 2
 -31 13 1 16.2813 2.75761 1
 -31 13 1 13.8764 2.03801 4
 31 13 -1 13.1473 1.53074 4
 31 13 -1 16.3173 2.48343 2
 -29 -13 1 0.64511 0.6967 4
 29 -13 -1 0.61389 0.67108 3
 29 -13 -1 0.12126 1.92281 2
 -29 -13 1 0.24469 1.3354 1
 29 -13 -1 -0.2236 1.307 1
 -29 -13 1 0.60008 1.1225 2
 29 13 -1 0.23944 0.63298 3
 -29 13 1 0.35196 0.663 3
 -29 13 1 -0.0922 1.25119 1
 29 13 -1 -0.0617 0.55131 1
 -29 13 1 -0.4434 1.06783 4
 -29 13 1 -0.037 1.77288 2
 29 13 -1 0.48806 0.63028 4
 29 13 -1 0.20762 1.04096 2
 27 -13 -1 17.8267 3.57473 2
 -27 -13 1 15.0952 1.56234 4
 -27 -13 1 14.8956 2.70218 1
 27 -13 -1 17.8317 1.62653 3
 27 -13 -1 14.8975 2.5383 1
 -27 -13 1 17.9549 2.46599 2
 27 13 -1 15.7678 1.66516 3
 -27 13 1 15.0046 2.03104 4
 27 13 -1 7.52762 1.92099 1
 -27 13 1 18.633 3.40176 2
 27 13 -1 18.0857 2.43536 2
 -27 13 1 15.1191 1.56919 3
 27 13 -1 17.0767 1.54352 4
 -27 13 1 20.3317 2.98911 1
 25 -13 -1 37.5421 2.87122 3
 -25 -13 1 36.9292 2.81816 4
 25 -13 -1 36.5022 3.86866 1
 25 -13 -1 36.3839 5.00902 2
 -25 -13 1 40.2404 3.55799 2
 -25 -13 1 40.8155 4.11289 1
 -25 13 1 35.2404 3.25768 4
 25 13 -1 35.4653 2.77303 4
 25 13 -1 40.7706 4.05796 1
 -25 13 1 34.5358 2.83291 3
 25 13 -1 39.1939 2.93999 3
 -25 13 1 39.2662 3.90414 1
 -25 13 1 43.5332 4.63744 2
 25 13 -1 37.3265 3.40713 2
 23 -13 -1 11.6897 2.76 2
 23 -13 -1 13.3111 1.44819 3
 23 -13 -1 14.4252 2.46277 1
 -23 -13 1 13.0407 2.49825 1
 -23 -13 1 15.0994 2.0862 2
 -23 -13 1 12.4616 1.35545 4
 23 13 -1 15.3327 1.62651 3
 23 13 -1 14.2306 1.97416 2
 -23 13 1 14.2899 2.89205 2
 -23 13 1 12.9436 1.40563 3
 23 13 -1 12.7247 1.3373 4
 23 13 -1 14.6825 2.55017 1
 -23 13 1 15.8754 2.61164 1
 -23 13 1 12.9238 1.81554 4
 -21 -13 1 -0.1159 0.63059 3
 21 -13 -1 0.5243 0.57309 3
 -21 -13 1 0.34043 1.12351 1
 21 -13 -1 -1.1479 0.89048 1
 -21 -13 1 0.14024 0.81567 2
 21 -13 -1 0.02692 0.53197 2
 -21 -13 1 0.28079 0.54188 4
 -21 13 1 0.01093 0.14618 4
 21 13 -1 -0.0024 0.28236 2
 21 13 -1 0.06232 1.04245 1
 -21 13 1 0.47704 1.15626 1
 -21 13 1 0.93178 0.64935 3
 21 13 -1 0.11067 0.46853 4
 -21 13 1 0.02174 0.46228 2
 21 13 -1 0.31032 0.63388 3
 19 -13 -1 -0.0261 0.5884 3
 -19 -13 1 0.46713 0.52883 4
 19 -13 -1 0.94259 1.55641 2
 -19 -13 1 0.6453 1.19482 1
 -19 -13 1 0.75159 0.91178 2
 19 -13 -1 0.83397 1.14788 1
 -19 -13 1 0.51 0.6294 3
 19 13 -1 -0.1853 1.00526 1
 19 13 -1 0.73663 0.67374 3
 -19 13 1 0.1933 1.12921 1
 -19 13 1 0.69436 1.49024 2
 19 13 -1 -0.0104 0.10955 4
 -19 13 1 0.91751 0.63331 3
 19 13 -1 -0.0273 0.26426 2
 -19 13 1 0.76892 0.83043 4
 -17 -13 1 29.5224 2.49391 3
 -17 -13 1 33.0834 3.51051 1
 -17 -13 1 30.3416 2.86068 2
 17 -13 -1 32.4968 2.50818 3
 17 -13 -1 34.7547 3.87241 2
 -17 -13 1 33.9776 2.40307 4
 17 -13 -1 29.7692 3.3599 1
 17 13 -1 28.1657 2.44201 3
 -17 13 1 33.4551 3.48628 1
 -17 13 1 33.6605 2.50984 3
 -17 13 1 36.4128 3.82914 2
 -17 13 1 32.8823 2.73871 4
 17 13 -1 31.8871 3.4138 1
 15 -13 -1 183.471 14.5192 2
 -15 -13 1 214.58 13.4337 3
 -15 -13 1 216.728 13.3167 4
 15 -13 -1 206.763 13.3943 3
 15 -13 -1 207.68 14.2981 1
 -15 -13 1 231.752 14.5127 1
 -15 -13 1 187.541 13.7405 2
 15 -13 -1 193.811 13.598 4
 15 13 -1 182.875 14.2197 1
 15 13 -1 192.627 13.3931 3
 -15 13 1 217.785 13.6473 4
 -15 13 1 221.89 14.4045 1
 -15 13 1 209.9 13.4028 3
 -15 13 1 202.582 14.6236 2
 -13 -13 1 92.5827 6.01868 4
 -13 -13 1 83.5264 6.08016 3
 13 -13 -1 102.45 6.14538 3
 -13 -13 1 94.8523 6.56408 2
 -13 -13 1 87.0248 7.00652 1
 13 -13 -1 85.8043 7.24092 2
 13 -13 -1 89.1224 6.30782 4
 13 -13 -1 85.0149 6.93752 1
 13 13 -1 82.2835 6.06859 3
 -13 13 1 90.8346 6.28577 4
 13 13 -1 85.026 6.95573 1
 -13 13 1 94.528 7.27208 2
 -13 13 1 86.1391 6.98062 1
 -13 13 1 93.7889 6.11628 3
 11 -13 -1 3.98283 1.54366 2
 -11 -13 1 3.37664 0.73391 3
 11 -13 -1 4.06975 0.7842 3
 11 -13 -1 3.57175 1.44861 1
 -11 -13 1 2.74574 1.06635 2
 11 -13 -1 2.68144 0.90847 4
 -11 -13 1 3.76262 0.70964 4
 -11 -13 1 3.13908 1.31372 1
 -11 13 1 4.42212 0.98791 4
 11 13 -1 4.11056 1.39514 1
 -11 13 1 5.16913 1.63957 1
 -11 13 1 4.11284 0.85201 3
 11 13 -1 3.99554 0.84305 3
 -11 13 1 3.13412 1.39106 2
 11 13 -1 3.5547 0.66183 4
 9 -13 -1 58.9485 3.69634 3
 -9 -13 1 52.0819 3.59258 4
 -9 -13 1 48.1694 3.63115 3
 9 -13 -1 45.1649 3.76491 4
 9 -13 -1 43.7336 4.50828 2
 -9 -13 1 48.7474 4.466 1
 -9 -13 1 46.9965 4.06025 2
 9 -13 -1 54.2283 4.56972 1
 9 13 -1 43.7399 4.37833 1
 -9 13 1 57.7738 3.83605 4
 9 13 -1 49.7275 4.0544 2
 9 13 -1 53.065 3.58834 4
 -9 13 1 49.2603 3.65602 3
 -9 13 1 53.9555 4.58968 1
 -9 13 1 54.2574 4.64489 2
 9 13 -1 57.4086 3.70603 3
 7 -13 -1 144.81 9.87578 1
 -7 -13 1 118.3 9.61897 1
 -7 -13 1 133.92 9.41175 2
 7 -13 -1 132.06 9.83032 2
 -7 -13 1 137.042 8.87143 4
 7 -13 -1 135.117 8.91801 3
 7 -13 -1 142.625 9.06159 4
 -7 -13 1 128.699 8.89694 3
 -7 13 1 140.57 9.83163 1
 7 13 -1 118.826 9.61833 1
 7 13 -1 139.942 9.39801 2
 7 13 -1 132.951 8.85336 4
 -7 13 1 132.002 9.7968 2
 -7 13 1 134.274 9.01571 4
 7 13 -1 142.413 8.91885 3
 -7 13 1 136.416 8.92653 3
 -5 -13 1 237.704 15.9301 4
 -5 -13 1 252.784 16.5237 2
 5 -13 -1 238.113 16.0511 4
 -5 -13 1 237.527 16.4707 2
 -5 -13 1 265.34 15.9648 4
 5 -13 -1 232.403 15.9596 3
 5 -13 -1 258.072 16.9025 1
 5 -13 -1 241.198 16.8449 2
 5 13 -1 224.305 16.6969 1
 -5 13 1 268.294 16.0815 4
 -5 13 1 222.947 15.9452 3
 -5 13 1 239.661 16.7795 2
 -5 13 1 246.465 16.8473 1
 5 13 -1 277.111 16.0079 3
 -3 -13 1 212.6 13.8693 4
 3 -13 -1 215.214 14.6855 2
 -3 -13 1 215.064 14.5003 2
 -3 -13 1 223.843 13.8891 4
 -3 -13 1 194.248 14.3821 2
 3 -13 -1 211.477 13.8817 3
 3 -13 -1 225.532 14.8373 1
 3 -13 -1 213.249 13.9466 4
 -3 13 1 212.979 13.9332 4
 3 13 -1 209.056 14.7648 1
 -3 13 1 206.869 14.7056 1
 -3 13 1 202.48 13.8706 3
 3 13 -1 217.513 14.68 1
 3 13 -1 247.69 13.9169 3
 -3 13 1 209.695 14.6011 2
 3 13 -1 193.249 13.8616 3
 1 -13 -1 -0.2687 0.90009 2
 -1 -13 1 0.41716 0.95723 2
 1 -13 -1 -0.0551 0.58733 4
 -1 -13 1 0.70247 0.56241 4
 1 -13 -1 -0.0804 0.95132 2
 1 -13 -1 -0.2868 0.58005 4
 -1 -13 1 0.11025 0.56176 4
 -1 -13 1 0.68783 0.95487 2
 1 13 -1 0.13794 0.53902 3
 1 13 -1 -0.0699 0.83587 1
 -1 13 1 0.5378 0.5906 3
 -1 13 1 -0.1114 0.99417 1
 -1 13 1 -0.2369 0.90781 1
 1 13 -1 0.72453 1.01743 1
 1 13 -1 0.97315 0.57648 3
 -1 13 1 0.87349 0.56309 3
 -1 -13 -1 330.027 21.9104 4
 1 -13 1 336.923 21.9457 4
 -1 -13 -1 345.863 22.5858 2
 1 -13 1 323.74 22.5469 2
 -1 -13 -1 365.247 21.9348 4
 1 -13 1 331.822 22.6283 2
 -1 -13 -1 336.98 22.4782 2
 1 -13 1 343.956 21.9601 4
 -1 13 -1 362.401 22.7445 1
 -1 13 -1 366.166 21.9173 3
 -1 13 -1 302.005 22.6533 1
 -1 13 -1 324.942 21.9026 3
 -3 -13 -1 238.477 14.8935 4
 3 -13 1 233.733 15.7361 2
 -3 -13 -1 216.889 15.3805 2
 3 -13 1 197.47 15.4881 2
 -3 -13 -1 221.034 14.8805 4
 3 -13 1 239.765 14.9782 4
 -3 -13 -1 221.141 15.4537 2
 3 -13 1 243.416 15.0085 4
 -3 13 -1 249.068 14.9153 3
 -3 13 -1 235.697 15.8022 1
 3 13 1 236.588 14.9454 3
 -3 13 -1 194.336 14.8602 3
 3 13 1 211.812 15.6417 1
 -3 13 -1 233.374 15.678 1
 3 13 1 235.607 15.8692 1
 3 13 1 255.447 14.9342 3
 -5 -13 -1 198.441 11.2602 4
 5 -13 1 175.353 11.3665 4
 5 -13 1 170.85 12.1291 2
 -5 -13 -1 155.7 11.6635 2
 -5 -13 -1 173.803 11.7806 2
 -5 -13 -1 175.965 11.226 4
 -5 13 -1 176.858 12.1272 1
 5 13 1 153.338 11.2485 3
 -5 13 -1 170.895 11.263 3
 5 13 1 173.032 12.2044 1
 5 13 1 155.144 11.9721 1
 5 13 1 174.731 11.2528 3
 7 -13 1 13.275 2.29027 2
 7 -13 1 8.30233 1.72698 1
 7 -13 1 11.4649 1.22475 3
 -7 -13 -1 13.2763 1.19969 4
 7 -13 1 13.3948 1.51164 4
 -7 -13 -1 11.3478 1.64307 2
 -7 -13 -1 14.2496 1.22739 4
 -7 -13 -1 13.2865 1.79419 2
 7 13 1 13.8545 1.27467 3
 7 13 1 14.8527 2.47412 1
 7 13 1 14.5025 1.33035 3
 -7 13 -1 13.5429 2.08471 1
 -7 13 -1 15.3294 1.42469 4
 -7 13 -1 9.21722 1.90047 2
 7 13 1 11.9284 2.0949 1
 -7 13 -1 9.29061 1.21932 3
 -9 -13 -1 39.7955 2.94278 4
 9 -13 1 44.4484 3.07746 3
 9 -13 1 39.9657 3.19316 4
 9 -13 1 39.9218 4.0257 2
 9 -13 1 44.7626 3.96362 1
 9 13 1 38.0423 3.80051 1
 -9 13 -1 45.8551 3.08391 3
 9 13 1 41.5061 3.0564 3
 -9 13 -1 40.6894 3.16965 4
 -9 13 -1 38.8876 3.93204 2
 -9 13 -1 43.1496 3.93914 1
 -11 -13 -1 342.346 22.754 3
 -11 -13 -1 331.701 22.6377 4
 -11 -13 -1 367.073 23.6871 1
 11 -13 1 364.273 23.6659 1
 11 -13 1 328.676 23.8065 2
 11 -13 1 363.567 22.9606 4
 11 13 1 388.229 22.7979 3
 -11 13 -1 374.804 22.7771 3
 -11 13 -1 355.434 22.9202 4
 -11 13 -1 313.076 23.6961 2
 -11 13 -1 373.661 23.6926 1
 11 13 1 325.04 23.5502 1
 -13 -13 -1 135.922 9.22595 1
 13 -13 1 140.062 9.59541 2
 13 -13 1 116.229 8.17842 3
 13 -13 1 140.898 8.51227 4
 -13 -13 -1 122.184 8.22128 3
 13 -13 1 112.923 8.98225 1
 -13 13 -1 123.502 9.35332 2
 13 13 1 125.789 8.07131 4
 -13 13 -1 124.812 9.09573 1
 13 13 1 117.105 8.44312 2
 13 13 1 114.831 8.185 3
 -13 13 -1 125.112 8.20665 3
 13 13 1 123.343 9.09761 1
 -13 13 -1 118.528 8.37446 4
 15 -13 1 48.9715 4.31179 1
 -15 -13 -1 45.7156 3.43638 3
 -15 -13 -1 43.9523 4.31515 1
 15 -13 1 55.8512 3.46542 3
 15 13 1 42.9351 4.25356 1
 -15 13 -1 46.3454 3.42151 3
 15 13 1 49.1175 3.70487 2
 15 13 1 48.6342 3.26403 4
 -15 13 -1 48.5755 4.34864 1
 15 13 1 40.9407 3.37179 3
 -15 13 -1 50.545 4.63754 2
 -15 13 -1 44.8839 3.62699 4
 -17 -13 -1 -0.0075 0.08993 4
 17 -13 1 0.17201 0.57722 3
 -17 -13 -1 0.14387 0.60761 3
 17 -13 1 -0.4228 1.24931 2
 -17 -13 -1 0.90949 0.81887 2
 17 -13 1 -0.05 0.98911 1
 -17 -13 -1 0.09089 1.14307 1
 -17 13 -1 0.00306 0.13046 4
 -17 13 -1 0.39694 0.59047 3
 -17 13 -1 -0.0083 0.39155 2
 17 13 1 -0.0473 0.63833 2
 17 13 1 -0.0951 0.39097 4
 17 13 1 -0.1371 0.50297 3
 -17 13 -1 -0.319 1.05152 1
 17 13 1 0.10079 1.03645 1
 -19 -13 -1 13.619 1.46495 3
 -19 -13 -1 12.2959 2.36405 1
 19 -13 1 13.3266 1.35001 3
 19 -13 1 13.2659 2.82086 2
 -19 -13 -1 5.67819 1.28365 2
 19 -13 1 16.0359 2.54732 1
 -19 13 -1 12.0289 1.5804 4
 -19 13 -1 12.9841 1.31885 3
 19 13 1 11.2812 1.1016 4
 19 13 1 14.2957 1.60802 2
 -19 13 -1 14.1748 2.36707 1
 19 13 1 13.0633 1.29239 3
 19 13 1 17.6431 2.62679 1
 -19 13 -1 10.7442 2.34589 2
 -21 -13 -1 34.9897 2.83358 3
 21 -13 1 39.3126 3.74147 1
 -21 -13 -1 33.0297 3.76414 1
 21 -13 1 36.1039 2.78388 3
 21 13 1 39.9861 2.87386 3
 21 13 1 35.1057 3.76908 1
 -21 13 -1 36.1567 2.79044 3
 -21 13 -1 37.3692 3.74632 1
 21 13 1 38.855 3.12406 2
 21 13 1 37.2042 2.64586 4
 23 -13 1 58.6727 5.84974 2
 -23 -13 -1 60.3189 4.07119 4
 23 -13 1 54.5091 4.16143 3
 -23 -13 -1 50.8126 4.31126 3
 -23 -13 -1 53.4351 5.2168 1
 23 -13 1 66.179 5.27121 1
 -23 13 -1 59.4882 4.51473 4
 -23 13 -1 63.1628 4.20694 3
 23 13 1 60.3053 5.23778 1
 -23 13 -1 53.961 5.50687 2
 23 13 1 62.6406 4.24555 3
 -23 13 -1 63.9062 5.22051 1
 25 -13 1 3.58002 1.53369 1
 25 -13 1 3.56212 0.8016 3
 -25 -13 -1 3.73053 0.76202 4
 25 -13 1 0.89632 1.41637 2
 -25 -13 -1 4.82885 1.76454 1
 -25 13 -1 4.68793 0.86429 3
 -25 13 -1 5.21793 1.68016 1
 25 13 1 2.92027 1.52297 1
 25 13 1 3.23285 0.85372 3
 -25 13 -1 3.70761 1.8965 2
 -25 13 -1 3.2317 1.0998 4
 -27 -13 -1 2.76038 1.59934 1
 27 -13 1 4.64731 0.88337 3
 -27 -13 -1 3.85184 0.78717 4
 -27 -13 -1 2.7451 1.20419 2
 27 -13 1 3.78205 2.2478 2
 27 -13 1 6.45127 1.81818 1
 27 13 1 3.99941 1.70762 1
 -27 13 -1 4.68968 2.1909 2
 -27 13 -1 3.25824 0.82446 3
 27 13 1 4.07162 0.88855 3
 27 13 1 2.70678 0.70061 4
 -27 13 -1 3.58667 1.28966 4
 -27 13 -1 4.78254 1.59868 1
 29 -13 1 13.2603 3.25287 2
 -29 -13 -1 11.1295 2.47352 1
 29 -13 1 11.9044 2.35354 1
 -29 -13 -1 11.0984 1.94245 2
 -29 -13 -1 10.6118 1.25838 4
 29 -13 1 8.7527 1.25552 3
 -29 13 -1 10.9629 1.31068 3
 -29 13 -1 11.5895 1.87133 4
 -29 13 -1 10.8487 2.84629 2
 29 13 1 9.57452 1.32366 3
 -29 13 -1 13.9208 2.37125 1
 29 13 1 9.58237 2.32775 1
 29 13 1 11.9547 1.25727 4
 29 13 1 11.9337 1.93277 2
 -31 -13 -1 13.6959 2.22495 2
 31 -13 1 16.5901 3.47559 2
 -31 -13 -1 13.3103 1.47708 4
 31 -13 1 12.7932 2.39534 1
 31 -13 1 12.8354 1.5165 3
 -31 -13 -1 15.6179 2.79031 1
 -31 13 -1 9.1911 1.74967 4
 -31 13 -1 13.493 2.47715 1
 -31 13 -1 14.7305 3.14162 2
 31 13 1 15.5872 2.24276 2
 31 13 1 12.5492 1.41917 4
 -31 13 -1 11.8683 1.43757 3
 32 -14 -1 17.0399 1.66373 3
 -32 -14 1 13.9068 2.75652 1
 -32 -14 1 16.543 2.55183 2
 32 -14 -1 13.6521 3.4116 2
 -32 -14 1 16.0348 1.65396 4
 32 -14 -1 10.2841 2.39165 1
 32 14 -1 14.7188 2.38259 2
 32 14 -1 12.5089 2.60161 1
 32 14 -1 10.9357 1.50761 3
 -32 14 1 14.3988 2.64823 1
 -32 14 1 15.8347 3.44957 2
 -32 14 1 15.4806 2.06311 4
 32 14 -1 13.6067 1.54622 4
 -30 -14 1 13.7859 2.28869 2
 30 -14 -1 12.477 2.59572 1
 30 -14 -1 11.2476 1.41268 3
 30 -14 -1 9.80478 2.95906 2
 -30 -14 1 13.1503 1.43806 4
 -30 14 1 9.45928 1.33298 3
 30 14 -1 7.79054 1.21972 3
 30 14 -1 12.3223 2.09458 2
 -30 14 1 15.9962 2.64604 1
 -30 14 1 11.5378 3.09052 2
 30 14 -1 10.0228 2.36231 1
 30 14 -1 12.9782 1.3842 4
 -30 14 1 10.3818 1.8301 4
 -28 -14 1 -0.0043 0.50051 1
 28 -14 -1 3.5301 2.20845 2
 28 -14 -1 1.65654 0.7318 3
 28 -14 -1 0.28875 1.2413 1
 -28 -14 1 2.22948 1.26517 2
 -28 -14 1 2.18444 0.76196 4
 -28 14 1 1.13455 1.41396 1
 -28 14 1 1.50406 1.08485 4
 -28 14 1 1.50774 0.76206 3
 28 14 -1 0.01482 0.47174 1
 -28 14 1 1.86664 1.91356 2
 28 14 -1 2.26123 0.70988 4
 28 14 -1 1.22987 1.1412 2
 26 -14 -1 8.62453 1.23654 3
 26 -14 -1 10.1406 2.13546 1
 -26 -14 1 11.9957 2.46919 1
 26 -14 -1 12.8253 2.8911 2
 -26 -14 1 12.396 1.9845 2
 -26 -14 1 11.2857 1.27969 4
 -26 14 1 14.2488 2.57491 1
 26 14 -1 7.57086 1.20337 3
 26 14 -1 9.45131 1.17312 4
 26 14 -1 12.216 1.90971 2
 -26 14 1 9.01557 1.24364 3
 -26 14 1 14.1051 1.83116 4
 -26 14 1 8.06591 2.46314 2
 -24 -14 1 97.3862 6.85625 2
 24 -14 -1 91.957 7.32129 1
 24 -14 -1 98.3279 6.27166 3
 -24 -14 1 86.9828 6.14539 4
 -24 -14 1 107.966 7.64469 1
 24 -14 -1 91.2932 7.94032 2
 -24 14 1 88.2398 7.86142 2
 -24 14 1 85.0063 6.55818 4
 24 14 -1 101.355 7.5148 1
 -24 14 1 95.2172 7.35919 1
 24 14 -1 88.0554 6.26375 3
 -24 14 1 88.7211 6.23599 3
 24 14 -1 79.7108 6.09119 4
 24 14 -1 102.054 6.82114 2
 -22 -14 1 48.4879 4.45776 1
 22 -14 -1 43.1445 3.21833 3
 22 -14 -1 45.8617 4.27783 1
 -22 -14 1 42.2313 3.11686 4
 -22 -14 1 43.575 3.74128 2
 22 -14 -1 44.6589 4.9519 2
 -22 14 1 46.394 3.24806 3
 22 14 -1 44.4994 3.66987 2
 22 14 -1 39.2348 3.22098 3
 -22 14 1 40.5263 3.49067 4
 -22 14 1 43.2931 4.65216 2
 -22 14 1 48.4909 4.35879 1
 22 14 -1 49.4182 4.41399 1
 22 14 -1 38.684 3.06837 4
 -20 -14 1 21.3385 1.79048 4
 -20 -14 1 19.9011 2.35467 2
 20 -14 -1 21.1254 1.89311 3
 20 -14 -1 21.8133 3.11339 1
 -20 -14 1 22.3122 3.31711 1
 20 14 -1 20.7195 1.76119 4
 20 14 -1 24.6078 1.95435 3
 -20 14 1 23.8417 1.93643 3
 20 14 -1 22.5855 3.15709 1
 -20 14 1 20.8098 3.02647 1
 20 14 -1 18.6518 2.22856 2
 18 -14 -1 -0.9154 0.97551 1
 -18 -14 1 -0.0313 0.8414 2
 -18 -14 1 -0.1274 0.515 4
 18 -14 -1 0.87398 0.64028 3
 -18 -14 1 0.72958 0.73383 3
 18 -14 -1 1.7381 1.59112 2
 -18 -14 1 -1.3835 0.98108 1
 -18 14 1 0.03349 0.76871 4
 -18 14 1 -0.8565 1.17196 2
 -18 14 1 0.82297 0.6569 3
 18 14 -1 0.30267 0.61944 3
 18 14 -1 0.04772 1.13297 1
 18 14 -1 0.29335 0.46549 4
 18 14 -1 -0.293 0.37313 2
 -18 14 1 0.85803 1.25417 1
 -16 -14 1 126.687 9.67965 1
 -16 -14 1 144.864 9.21913 2
 16 -14 -1 127.827 8.66076 3
 16 -14 -1 140.422 9.74301 1
 16 -14 -1 137.943 10.0993 2
 -16 -14 1 117.355 8.64756 3
 -16 -14 1 127.514 8.55855 4
 16 14 -1 125.869 8.66358 3
 16 14 -1 119.114 8.53352 4
 -16 14 1 145.63 10.167 2
 -16 14 1 146.606 9.81475 1
 -16 14 1 138.957 8.94541 4
 16 14 -1 146.681 9.83527 1
 -16 14 1 142.112 8.70533 3
 16 14 -1 105.106 8.90063 2
 -14 -14 1 298.134 18.8044 2
 -14 -14 1 258.383 18.1752 4
 -14 -14 1 281.085 18.2991 3
 14 -14 -1 267.818 19.198 1
 -14 -14 1 275.053 19.2698 1
 14 -14 -1 269.386 19.539 2
 14 -14 -1 315.896 18.3331 3
 -14 14 1 282.963 18.2916 3
 14 14 -1 309.207 19.4003 1
 -14 14 1 304.745 19.3645 1
 14 14 -1 295.412 18.7301 2
 -14 14 1 303.418 19.6501 2
 -14 14 1 284.479 18.4914 4
 14 14 -1 250.049 18.1535 4
 14 14 -1 263.85 18.269 3
 -12 -14 1 120.77 7.55846 3
 12 -14 -1 115.304 7.73685 4
 -12 -14 1 105.191 8.40505 1
 12 -14 -1 117.613 7.54287 3
 12 -14 -1 112.935 8.72959 2
 12 -14 -1 116.047 8.5093 1
 -12 -14 1 107.393 7.94831 2
 -12 -14 1 109.384 7.43145 4
 -12 14 1 113.358 8.49155 1
 12 14 -1 122.182 7.99253 2
 -12 14 1 105.244 7.66842 4
 -12 14 1 114.666 7.53294 3
 12 14 -1 107.046 8.40938 1
 12 14 -1 114.446 7.4223 4
 -12 14 1 118.447 8.75032 2
 12 14 -1 97.0644 7.46515 3
 -10 -14 1 1.43604 0.97132 2
 10 -14 -1 0.82515 1.1544 1
 10 -14 -1 2.26974 0.71461 3
 10 -14 -1 0.38034 0.78633 4
 -10 -14 1 0.63275 0.53073 4
 -10 -14 1 2.12036 1.29264 1
 -10 -14 1 1.06391 0.65277 3
 10 -14 -1 0.27235 1.22109 2
 -10 14 1 1.30782 0.65016 3
 10 14 -1 1.47124 0.62703 3
 -10 14 1 0.70555 0.75119 4
 10 14 -1 0.60268 0.5013 4
 -10 14 1 1.0281 1.24902 2
 10 14 -1 1.81669 0.91429 2
 10 14 -1 0.64455 1.06155 1
 -10 14 1 1.97405 1.34795 1
 -8 -14 1 105.119 7.34083 3
 8 -14 -1 101.267 7.34377 3
 8 -14 -1 110.688 7.50231 4
 8 -14 -1 107.657 8.34335 2
 8 -14 -1 117.404 8.38615 1
 -8 -14 1 119.43 8.36386 1
 -8 -14 1 102.225 7.28227 4
 -8 -14 1 116.302 7.90649 2
 8 14 -1 120.241 7.89906 2
 -8 14 1 121.52 8.46469 2
 -8 14 1 112.426 7.37163 3
 -8 14 1 107.011 8.26059 1
 8 14 -1 105.723 7.27936 4
 -8 14 1 108.689 7.4666 4
 8 14 -1 102.377 7.31723 3
 8 14 -1 127.578 8.41283 1
 6 -14 -1 379.633 24.9931 3
 6 -14 -1 382.5 25.1016 4
 -6 -14 1 346.098 24.9207 4
 6 -14 -1 399.179 26.0107 2
 -6 -14 1 363.335 24.9373 4
 6 -14 -1 406.194 25.9942 1
 -6 -14 1 387.978 25.5444 2
 -6 -14 1 363.089 25.4938 2
 -6 14 1 389.504 25.0834 4
 6 14 -1 418.378 25.9778 1
 -6 14 1 441.114 26.0902 1
 -6 14 1 400.445 25.9609 2
 -6 14 1 393.541 25.0058 3
 6 14 -1 402.551 25.0062 3
 4 -14 -1 147.191 10.2153 3
 -4 -14 1 147.179 10.2017 4
 -4 -14 1 167.351 10.9275 2
 -4 -14 1 150.321 10.8105 2
 4 -14 -1 152.574 10.3126 4
 -4 -14 1 157.849 10.2177 4
 4 -14 -1 152.445 11.129 2
 4 14 -1 157.862 11.1108 1
 -4 14 1 166.053 11.2545 1
 4 14 -1 157.151 10.2268 3
 -4 14 1 155.407 11.0545 2
 -4 14 1 166.311 10.3198 4
 4 14 -1 146.06 10.2258 3
 -4 14 1 155.869 10.2416 3
 4 14 -1 159.253 11.2611 1
 2 -14 -1 51.0453 4.02174 2
 2 -14 -1 44.3974 3.25911 4
 -2 -14 1 38.0839 3.72179 2
 -2 -14 1 40.8774 3.18663 4
 2 -14 -1 42.6398 3.9906 2
 2 -14 -1 45.0513 3.24439 4
 -2 -14 1 45.8012 3.91461 2
 -2 -14 1 43.4327 3.20957 4
 2 14 -1 45.6652 4.04354 1
 -2 14 1 48.7372 4.2548 1
 -2 14 1 47.7152 3.22373 3
 2 14 -1 48.2134 4.24862 1
 -2 14 1 41.8645 3.17621 3
 2 14 -1 40.2645 3.14042 3
 2 14 -1 42.041 3.20092 3
 0 -14 1 183.205 12.5455 4
 0 -14 -1 186.67 12.5422 4
 0 -14 -1 193.177 13.1894 2
 0 -14 -1 182.934 13.2208 2
 0 -14 1 189.724 13.2828 2
 0 -14 -1 199.769 12.5502 4
 0 -14 1 187.895 12.5474 4
 0 -14 1 183.419 13.1835 2
 0 14 1 191.483 13.4803 1
 0 14 -1 191.618 13.3663 1
 0 14 1 191.301 12.5026 3
 0 14 -1 197.362 13.5085 1
 0 14 1 193.428 12.5458 3
 0 14 -1 178.107 12.5093 3
 0 14 -1 212.95 12.5418 3
 0 14 1 203.917 13.4316 1
 -2 -14 -1 375.029 22.1539 2
 2 -14 1 325.837 21.4913 4
 2 -14 1 330.712 21.4861 4
 2 -14 1 321.745 22.1718 2
 -2 -14 -1 364.709 22.2124 2
 -2 -14 -1 323.388 21.4303 4
 -2 -14 -1 299.372 21.3942 4
 2 -14 1 339.75 22.3102 2
 2 14 1 369.742 22.5459 1
 -2 14 -1 332.89 22.3779 1
 -2 14 -1 298.386 22.1432 1
 2 14 1 337.978 21.4312 3
 2 14 1 307.219 21.4261 3
 -2 14 -1 350.648 21.4714 3
 -2 14 -1 330.073 21.4161 3
 4 -14 1 129.743 8.12069 4
 -4 -14 -1 117.892 7.98275 4
 -4 -14 -1 112.654 7.97599 4
 -4 -14 -1 103.303 8.45909 2
 -4 -14 -1 131.48 8.68078 2
 4 -14 1 120.925 8.81087 2
 4 -14 1 122.926 8.11277 4
 4 -14 1 113.347 8.83755 2
 -4 14 -1 128.882 8.04454 3
 4 14 1 120.834 8.01059 3
 -4 14 -1 120.974 8.83714 1
 4 14 1 115.037 8.04226 3
 -4 14 -1 117.004 7.99048 3
 4 14 1 139.422 9.20976 1
 4 14 1 123.413 8.89878 1
 -4 14 -1 118.536 8.92791 1
 -6 -14 -1 84.3887 5.93401 2
 -6 -14 -1 80.0457 5.33735 4
 -6 -14 -1 78.35 5.9132 2
 6 -14 1 68.3344 6.24456 2
 6 -14 1 75.7897 5.49465 4
 -6 -14 -1 76.5642 5.32323 4
 6 14 1 81.0233 6.41585 1
 -6 14 -1 79.5672 5.47582 4
 -6 14 -1 72.3257 5.34562 3
 6 14 1 89.2305 5.42551 3
 6 14 1 79.2542 5.41062 3
 -6 14 -1 78.1874 6.2583 2
 -6 14 -1 75.0293 6.26345 1
 6 14 1 79.6487 6.25444 1
 8 -14 1 0.20982 1.11769 2
 -8 -14 -1 0.90523 0.50762 4
 -8 -14 -1 1.19365 0.85772 2
 8 -14 1 0.28705 0.68723 4
 -8 -14 -1 0.00476 0.81112 2
 -8 -14 -1 0.53788 0.50497 4
 8 -14 1 0.5755 1.05374 1
 8 -14 1 0.20727 0.51087 3
 8 14 1 0.41385 0.57154 3
 -8 14 -1 0.44253 0.58154 3
 -8 14 -1 0.0826 1.0344 1
 8 14 1 0.52232 0.5323 3
 8 14 1 0.66472 1.1559 1
 -8 14 -1 0.0575 1.04031 2
 8 14 1 0.89847 1.04078 1
 -8 14 -1 0.36156 0.6473 4
 -10 -14 -1 126.183 8.96134 2
 10 -14 1 139.47 8.78529 4
 -10 -14 -1 129.282 8.45445 4
 10 -14 1 137.857 9.5585 1
 10 -14 1 136.204 9.75528 2
 10 -14 1 138.414 8.57339 3
 10 14 1 112.703 8.49639 3
 -10 14 -1 125.079 9.58529 2
 -10 14 -1 133.553 8.56546 3
 -10 14 -1 127.331 8.68723 4
 10 14 1 115.561 9.35244 1
 -10 14 -1 120.154 9.3975 1
 -12 -14 -1 260.521 17.696 4
 12 -14 1 257.59 17.9873 4
 12 -14 1 292.046 17.8406 3
 -12 -14 -1 262.669 17.804 3
 12 -14 1 242.693 18.8471 2
 -12 -14 -1 303.998 18.9055 1
 12 -14 1 257.189 18.6876 1
 -12 14 -1 269.793 17.9839 4
 12 14 1 287.224 18.8446 1
 -12 14 -1 291.679 17.8365 3
 12 14 1 303.735 17.8698 3
 -12 14 -1 273.964 19.0069 2
 -12 14 -1 266.899 18.7318 1
 14 -14 1 39.3457 3.20667 3
 -14 -14 -1 47.0131 3.30204 3
 14 -14 1 46.5002 4.67776 2
 -14 -14 -1 48.3005 4.32292 1
 -14 -14 -1 43.2314 3.11972 4
 14 -14 1 41.481 4.12453 1
 -14 14 -1 46.5285 4.463 2
 14 14 1 45.8746 3.26143 3
 14 14 1 45.5625 4.22945 1
 -14 14 -1 38.7994 3.40242 4
 -14 14 -1 49.9143 3.29641 3
 -14 14 -1 43.2564 4.20004 1
 -16 -14 -1 2.04455 1.37216 1
 16 -14 1 1.5923 1.27009 1
 -16 -14 -1 0.27072 0.47847 4
 16 -14 1 1.01344 0.63784 3
 -16 -14 -1 -0.0327 0.61737 3
 -16 -14 -1 -0.0071 0.26975 2
 16 -14 1 0.36647 0.65242 2
 -16 14 -1 1.88896 1.33766 1
 -16 14 -1 -0.0327 0.71382 4
 16 14 1 0.53795 0.67682 3
 16 14 1 0.16626 1.07025 1
 -16 14 -1 0.62857 0.62928 3
 -16 14 -1 1.3366 1.42509 2
 16 14 1 0.10364 0.22407 4
 16 14 1 1.12021 0.77153 2
 18 -14 1 78.2038 6.12264 2
 -18 -14 -1 59.6028 4.22717 4
 -18 -14 -1 68.9907 5.57786 1
 18 -14 1 63.666 4.39159 3
 18 -14 1 60.865 5.32815 1
 -18 -14 -1 58.5513 4.38138 3
 18 14 1 56.9398 4.20104 4
 18 14 1 64.7749 4.69023 2
 -18 14 -1 63.0996 4.60069 4
 -18 14 -1 65.8735 5.41646 1
 18 14 1 67.0656 4.42497 3
 -18 14 -1 62.5837 5.61759 2
 18 14 1 56.4956 5.3181 1
 -18 14 -1 63.3332 4.3943 3
 20 -14 1 106.658 7.4163 1
 -20 -14 -1 85.7323 6.10214 4
 -20 -14 -1 91.1599 7.37836 1
 20 -14 1 98.7486 6.30087 3
 20 14 1 87.1563 6.09197 4
 20 14 1 92.7365 7.34154 1
 -20 14 -1 96.4399 6.27139 3
 -20 14 -1 102.852 7.37599 1
 20 14 1 90.9986 6.55315 2
 20 14 1 86.5121 6.27616 3
 22 -14 1 55.3599 5.91818 2
 22 -14 1 67.7495 4.56498 3
 -22 -14 -1 62.2109 4.41791 4
 22 -14 1 62.7894 5.51439 1
 -22 -14 -1 67.3922 5.76422 1
 -22 14 -1 65.9336 6.03077 2
 -22 14 -1 66.9809 5.62788 1
 22 14 1 69.585 4.64512 3
 -22 14 -1 60.5911 4.83508 4
 -22 14 -1 67.7891 4.59557 3
 22 14 1 62.1177 5.61054 1
 -24 -14 -1 4.50784 0.77673 4
 -24 -14 -1 5.20305 1.83055 1
 24 -14 1 4.53822 2.11286 2
 24 -14 1 6.06088 1.77011 1
 24 -14 1 6.58624 1.02751 3
 24 14 1 4.72744 0.96741 3
 -24 14 -1 2.74784 1.08108 4
 -24 14 -1 5.13118 2.10449 2
 -24 14 -1 3.69383 1.65291 1
 -24 14 -1 5.35344 0.95195 3
 24 14 1 4.50323 1.65314 1
 26 -14 1 16.477 1.62651 3
 -26 -14 -1 15.2858 2.79974 1
 -26 -14 -1 13.7059 1.44413 4
 26 -14 1 14.0426 3.28847 2
 26 -14 1 13.6341 2.60886 1
 -26 -14 -1 16.8546 2.22454 2
 -26 14 -1 16.7831 2.05941 4
 26 14 1 16.6024 1.71049 3
 -26 14 -1 12.671 1.52122 3
 -26 14 -1 14.5038 2.56609 1
 -26 14 -1 17.0593 3.24514 2
 28 -14 1 28.2622 4.60047 2
 -28 -14 -1 33.6167 3.16871 2
 28 -14 1 35.1485 3.76154 1
 28 -14 1 32.8796 2.63549 3
 -28 -14 -1 36.0554 3.97828 1
 -28 -14 -1 30.6901 2.5066 4
 -28 14 -1 36.1536 3.73472 1
 -28 14 -1 31.3495 4.52739 2
 28 14 1 31.6941 2.47751 4
 -28 14 -1 33.5904 3.01255 4
 -28 14 -1 33.209 2.60537 3
 -30 -14 -1 17.9264 1.80316 4
 30 -14 1 20.4435 1.91514 3
 30 -14 1 25.8731 4.37871 2
 30 -14 1 22.4939 3.1932 1
 -30 -14 -1 21.4323 2.69156 2
 -30 14 -1 21.4634 1.90042 3
 30 14 1 17.2181 1.73454 4
 -30 14 -1 21.8882 3.22745 1
 30 14 1 24.9634 2.52715 2
 -30 14 -1 22.0976 2.35937 4
 -30 14 -1 15.636 3.32155 2
 -32 -14 -1 7.27901 1.10514 4
 32 -14 1 7.9839 2.11438 1
 32 -14 1 10.4144 3.27677 2
 -32 -14 -1 8.43313 1.85842 2
 32 -14 1 9.56641 1.28638 3
 32 14 1 7.07926 1.05763 4
 -32 14 -1 7.88391 1.1631 3
 -32 14 -1 9.51602 1.74776 4
 32 14 1 6.97492 2.14171 1
 32 14 1 6.89548 1.63411 2
 -32 14 -1 9.41973 2.68166 2
 32 14 1 6.65791 1.17783 3
 -32 14 -1 9.24746 2.18146 1
 -31 -15 1 1.55521 0.78688 4
 31 -15 -1 0.69454 0.72968 3
 31 -15 -1 3.58428 2.27633 2
 -31 -15 1 1.7755 1.57177 1
 -31 -15 1 1.75204 1.33607 2
 31 -15 -1 0.34796 1.40418 1
 31 15 -1 1.93342 0.76257 4
 -31 15 1 1.87759 1.19334 4
 31 15 -1 1.07442 1.57598 1
 -31 15 1 2.63077 1.94335 2
 31 15 -1 2.32421 1.26687 2
 -31 15 1 1.619 1.56374 1
 31 15 -1 2.42484 0.89209 3
 -29 -15 1 0.97032 0.71004 4
 29 -15 -1 0.01441 1.85408 2
 29 -15 -1 1.58938 1.48716 1
 -29 -15 1 2.64852 1.65705 1
 29 -15 -1 -0.6054 0.59802 3
 -29 -15 1 0.04145 1.0964 2
 -29 15 1 0.51502 1.57791 2
 29 15 -1 0.06956 1.04443 2
 29 15 -1 0.96965 0.63522 4
 29 15 -1 0.37451 0.73424 3
 -29 15 1 -0.8169 0.96248 4
 29 15 -1 0.30499 1.39229 1
 -29 15 1 0.19919 1.34683 1
 -27 -15 1 6.51956 1.03828 4
 27 -15 -1 6.85973 1.14311 3
 -27 -15 1 8.341 1.75708 2
 27 -15 -1 6.56825 2.54237 2
 27 -15 -1 5.24432 1.88736 1
 27 15 -1 8.09724 1.68895 2
 27 15 -1 5.38837 0.91975 4
 27 15 -1 3.85943 1.72772 1
 -27 15 1 8.79786 2.12924 1
 -27 15 1 6.86563 2.34128 2
 -27 15 1 5.85884 1.39014 4
 -25 -15 1 29.3905 3.0007 2
 -25 -15 1 30.104 2.34416 4
 25 -15 -1 29.8139 4.56141 2
 25 -15 -1 31.7346 2.4521 3
 25 -15 -1 29.5101 3.91529 1
 -25 15 1 27.018 4.11579 2
 -25 15 1 26.9104 3.64229 1
 -25 15 1 27.3329 2.7323 4
 25 15 -1 29.3814 2.94352 2
 25 15 -1 28.4524 2.3028 4
 -25 15 1 28.5347 2.39794 3
 23 -15 -1 18.7753 1.8097 3
 -23 -15 1 16.2915 1.61886 4
 23 -15 -1 27.5551 4.0457 2
 -23 -15 1 18.1736 3.06862 1
 23 -15 -1 17.2539 2.8331 1
 -23 -15 1 20.7301 2.53862 2
 -23 15 1 17.8167 2.05437 4
 23 15 -1 19.5137 2.22865 2
 -23 15 1 21.4801 3.05866 1
 -23 15 1 16.2068 3.17768 2
 -23 15 1 19.4178 1.82035 3
 23 15 -1 15.7359 1.58324 4
 -21 -15 1 2.76852 1.16692 2
 21 -15 -1 2.58552 0.80355 3
 21 -15 -1 1.77065 1.26984 1
 -21 -15 1 1.20865 0.64415 4
 21 -15 -1 2.24628 2.10616 2
 -21 -15 1 1.59207 1.43917 1
 -21 15 1 1.95455 0.79899 3
 -21 15 1 0.01996 0.49654 2
 21 15 -1 1.04946 0.5429 4
 21 15 -1 2.78182 1.06879 2
 21 15 -1 0.95622 0.66713 3
 -21 15 1 2.55113 1.46764 1
 21 15 -1 1.33316 1.34871 1
 -19 -15 1 0.63504 0.96418 2
 -19 -15 1 0.19321 0.55768 4
 19 -15 -1 0.18429 1.16734 1
 19 -15 -1 1.06351 0.72123 3
 -19 -15 1 -0.4105 1.1418 1
 19 -15 -1 0.02966 0.49464 2
 -19 15 1 0.74303 1.5584 2
 -19 15 1 0.5736 0.73792 3
 19 15 -1 -0.245 0.78971 2
 19 15 -1 0.66841 0.75501 3
 -19 15 1 -0.0523 0.32059 4
 19 15 -1 0.46649 1.15598 1
 -19 15 1 0.32691 1.2007 1
 19 15 -1 -0.0511 0.45844 4
 -17 -15 1 26.4315 2.14308 4
 -17 -15 1 30.1456 3.81034 1
 17 -15 -1 26.53 2.24805 3
 17 -15 -1 25.2185 3.54005 1
 17 -15 -1 28.0922 4.25317 2
 -17 -15 1 29.3446 2.79862 2
 17 15 -1 25.7611 2.09247 4
 -17 15 1 25.9505 2.24903 3
 17 15 -1 23.1696 3.22798 1
 17 15 -1 29.6887 2.69737 2
 17 15 -1 28.3003 2.25438 3
 -17 15 1 25.9602 3.46441 1
 15 -15 -1 146.598 10.0793 3
 -15 -15 1 148.261 11.1405 1
 15 -15 -1 141.544 11.0325 1
 -15 -15 1 162.988 10.657 2
 15 -15 -1 144.036 11.3865 2
 -15 -15 1 154.902 9.9997 4
 15 15 -1 153.323 10.121 3
 15 15 -1 161.177 10.5738 2
 -15 15 1 143.765 11.2866 2
 15 15 -1 138.753 9.95239 4
 -15 15 1 163.376 10.3461 4
 15 15 -1 145.861 11.098 1
 -15 15 1 164.465 11.2437 1
 -15 15 1 158.727 10.1145 3
 -13 -15 1 70.4514 5.20615 2
 13 -15 -1 66.1789 5.67076 1
 -13 -15 1 58.2969 4.6332 3
 13 -15 -1 63.1591 4.62753 3
 -13 -15 1 73.2812 4.61686 4
 13 -15 -1 63.7662 5.97636 2
 -13 -15 1 67.6512 5.70019 1
 13 15 -1 61.7132 4.53323 4
 -13 15 1 71.7126 5.92797 2
 13 15 -1 67.7682 4.66424 3
 -13 15 1 59.0879 4.79126 4
 -13 15 1 68.91 5.73836 1
 -13 15 1 70.7983 4.6959 3
 13 15 -1 73.2971 5.18722 2
 13 15 -1 65.0067 5.62505 1
 11 -15 -1 18.4453 1.73705 3
 -11 -15 1 15.6273 2.22872 2
 -11 -15 1 17.7246 1.63497 4
 11 -15 -1 24.5343 3.66338 2
 11 -15 -1 17.4611 1.97976 4
 -11 -15 1 18.0699 1.74275 3
 11 -15 -1 23.1779 3.07947 1
 -11 -15 1 18.4495 2.77283 1
 11 15 -1 19.7247 2.73976 1
 11 15 -1 20.4162 2.5065 2
 11 15 -1 16.883 1.67212 3
 -11 15 1 16.4556 1.84375 4
 -11 15 1 19.1463 1.75024 3
 -11 15 1 23.1914 3.17888 1
 11 15 -1 19.3904 1.63565 4
 -11 15 1 20.7126 3.0486 2
 9 -15 -1 40.7719 3.21243 4
 -9 -15 1 39.1734 3.9811 1
 -9 -15 1 42.972 3.08122 3
 -9 -15 1 38.4668 2.9797 4
 9 -15 -1 45.4337 3.08277 3
 9 -15 -1 39.2984 4.03157 1
 -9 -15 1 42.2169 3.60739 2
 9 -15 -1 36.4086 4.01812 2
 -9 15 1 44.4208 3.2529 4
 9 15 -1 40.5962 3.53626 2
 -9 15 1 41.2336 3.07933 3
 -9 15 1 37.8476 4.07011 2
 9 15 -1 41.1533 3.0683 3
 9 15 -1 37.2743 2.94164 4
 -9 15 1 38.5967 4.01109 1
 9 15 -1 43.6233 4.05309 1
 7 -15 -1 1.53174 0.72445 3
 -7 -15 1 1.72218 1.06478 2
 -7 -15 1 1.59467 0.61858 4
 7 -15 -1 2.11441 1.32875 2
 7 -15 -1 1.64973 1.2058 1
 7 -15 -1 1.1195 0.81862 4
 -7 -15 1 1.09603 1.01547 2
 -7 -15 1 1.98636 0.63262 4
 7 15 -1 1.96698 0.63061 3
 -7 15 1 1.99991 1.20904 2
 -7 15 1 1.34624 0.63357 3
 7 15 -1 2.73175 0.73332 3
 -7 15 1 1.84711 0.77369 4
 7 15 -1 1.66009 1.15725 1
 -7 15 1 0.14517 1.17045 1
 -5 -15 1 68.3359 4.70239 4
 5 -15 -1 75.8769 4.77649 3
 5 -15 -1 73.2646 5.82891 1
 5 -15 -1 68.5131 4.82533 4
 5 -15 -1 70.8958 5.73473 2
 -5 -15 1 69.1868 4.72036 4
 -5 -15 1 67.3216 5.3575 2
 -5 -15 1 69.912 5.41554 2
 5 15 -1 65.66 4.71205 3
 -5 15 1 62.5555 5.58125 2
 -5 15 1 61.0219 5.62428 1
 -5 15 1 59.9873 4.67331 3
 5 15 -1 66.4745 4.74703 3
 5 15 -1 66.6543 5.61946 1
 -5 15 1 65.8304 4.80311 4
 5 15 -1 70.992 5.846 1
 -3 -15 1 67.3838 4.97233 4
 -3 -15 1 71.7731 5.71373 2
 3 -15 -1 78.1509 5.05646 4
 3 -15 -1 75.5877 5.0971 4
 -3 -15 1 79.9844 5.03911 4
 3 -15 -1 67.0953 5.722 2
 3 -15 -1 71.8085 5.87071 2
 -3 -15 1 70.7891 5.64685 2
 -3 15 1 64.5609 4.95285 3
 -3 15 1 66.3298 5.89488 1
 1 -15 -1 0.39004 0.63962 4
 1 -15 -1 1.55166 1.23791 2
 1 -15 -1 -1.0241 0.83564 2
 1 -15 -1 -0.0337 0.57001 4
 -1 -15 1 0.52543 0.58967 4
 -1 -15 1 0.09054 0.8803 2
 -1 -15 1 -0.5359 0.60137 4
 -1 -15 1 0.74669 1.01887 2
 -1 15 1 0.12931 0.51506 3
 1 15 -1 0.39188 0.59484 3
 -1 15 1 0.16353 1.10839 1
 -1 15 1 -0.8228 0.49691 3
 1 15 -1 0.10217 0.87094 1
 -1 15 1 0.12636 0.9674 1
 1 15 -1 -0.0723 0.54571 3
 1 15 -1 0.17221 1.1124 1
 1 -15 1 119.729 8.38888 2
 -1 -15 -1 112.839 8.1777 2
 1 -15 1 115.754 7.54513 4
 -1 -15 -1 110.663 7.50237 4
 -1 -15 -1 112.219 8.2349 2
 1 -15 1 103.813 8.2002 2
 1 -15 1 113.526 7.53667 4
 -1 -15 -1 116.177 7.50538 4
 -1 15 -1 104.555 8.39836 1
 1 15 1 101.539 8.26932 1
 1 15 1 114.479 8.5431 1
 -1 15 -1 104.47 8.29901 1
 1 15 1 105.797 7.4473 3
 -1 15 -1 111.39 7.49891 3
 -1 15 -1 111.954 7.45871 3
 1 15 1 115.696 7.52662 3
 3 -15 1 54.7108 4.34781 4
 -3 -15 -1 67.6065 4.31159 4
 3 -15 1 64.1663 4.35519 4
 -3 -15 -1 60.7704 4.89056 2
 -3 -15 -1 58.3031 4.26742 4
 3 -15 1 61.8904 5.23757 2
 -3 -15 -1 59.5398 4.94434 2
 -3 15 -1 67.5069 4.31218 3
 -3 15 -1 51.3009 4.24977 3
 3 15 1 64.821 4.32068 3
 -3 15 -1 50.5006 4.98351 1
 3 15 1 64.3051 5.2284 1
 3 15 1 63.8102 4.34872 3
 -3 15 -1 54.761 5.19042 1
 3 15 1 65.2316 5.41627 1
 5 -15 1 19.5903 1.93109 4
 -5 -15 -1 19.2385 1.74413 4
 5 -15 1 22.5175 2.98679 2
 -5 -15 -1 20.9979 2.35509 2
 5 -15 1 22.1254 2.86267 2
 5 -15 1 19.9664 1.85175 4
 -5 -15 -1 21.4627 1.78742 4
 -5 -15 -1 23.4847 2.78712 2
 -5 15 -1 22.3053 1.76316 3
 -5 15 -1 18.2093 1.79299 3
 5 15 1 18.6365 1.74307 3
 -5 15 -1 19.7306 2.83243 1
 -5 15 -1 18.3669 2.57871 1
 5 15 1 21.9644 3.02194 1
 5 15 1 21.2701 1.82515 3
 5 15 1 19.4338 2.84788 1
 -7 -15 -1 26.6885 2.65668 2
 7 -15 1 24.8264 2.21837 4
 -7 -15 -1 24.8702 2.02972 4
 -7 -15 -1 25.4645 2.01141 4
 -7 -15 -1 25.6267 2.64803 2
 7 -15 1 27.6642 3.15636 2
 7 -15 1 25.4651 2.07457 3
 -7 15 -1 24.5755 2.06347 3
 -7 15 -1 22.645 3.11392 1
 7 15 1 22.5256 2.04035 3
 -7 15 -1 28.2418 2.29436 4
 7 15 1 26.5229 3.33034 1
 7 15 1 30.7579 3.59071 1
 7 15 1 23.8849 2.15055 3
 -7 15 -1 27.1486 3.1158 2
 9 -15 1 1.40552 1.2342 1
 9 -15 1 -0.2662 0.81793 4
 -9 -15 -1 0.01273 0.88154 2
 -9 -15 -1 0.08019 0.4877 4
 -9 -15 -1 -0.1047 0.52002 4
 -9 -15 -1 0.91473 0.89065 2
 9 -15 1 0.023 0.56386 3
 9 -15 1 0.0995 1.39832 2
 9 15 1 -0.1157 0.93577 1
 9 15 1 0.70268 0.71377 3
 -9 15 -1 0.13306 0.53173 3
 -9 15 -1 -0.4451 0.60548 4
 9 15 1 -0.2003 0.48443 3
 9 15 1 0.7206 1.30943 1
 -9 15 -1 -0.0165 1.09141 2
 -9 15 -1 0.54066 1.20406 1
 11 -15 1 103.131 7.90103 2
 11 -15 1 98.4783 6.83024 4
 -11 -15 -1 95.8736 6.52746 4
 11 -15 1 99.0794 7.63654 1
 11 -15 1 101.368 6.63993 3
 -11 -15 -1 98.9323 7.10456 2
 11 15 1 97.3261 7.6157 1
 -11 15 -1 103.805 7.72902 1
 -11 15 -1 88.8634 6.74393 4
 11 15 1 97.5865 6.62346 3
 -11 15 -1 95.1412 7.73123 2
 -11 15 -1 99.3937 6.65172 3
 13 -15 1 68.5822 5.71217 1
 -13 -15 -1 52.6039 4.89761 2
 13 -15 1 66.5449 5.95446 2
 -13 -15 -1 61.1331 5.60916 1
 13 -15 1 73.4892 4.70688 3
 -13 -15 -1 66.4025 4.65865 3
 -13 -15 -1 64.255 4.52211 4
 13 15 1 72.1642 4.54787 4
 13 15 1 59.6942 4.63067 3
 13 15 1 64.4598 5.65496 1
 -13 15 -1 66.8831 4.85365 4
 -13 15 -1 76.1074 5.80734 1
 -13 15 -1 68.9927 5.90088 2
 -13 15 -1 70.3568 4.66677 3
 15 -15 1 15.4584 1.47332 3
 15 -15 1 12.6506 2.30744 1
 15 -15 1 12.5085 2.76661 2
 -15 -15 -1 14.0496 2.01062 2
 -15 -15 -1 13.6906 1.30859 4
 -15 -15 -1 11.7968 2.37323 1
 15 15 1 14.4822 2.48265 1
 -15 15 -1 16.2723 2.78322 2
 -15 15 -1 10.8091 1.59841 4
 -15 15 -1 13.7141 2.4683 1
 -15 15 -1 12.0239 1.41561 3
 15 15 1 14.4185 1.43773 3
 -17 -15 -1 0.13924 0.5173 4
 17 -15 1 0.29754 1.16834 1
 17 -15 1 -1.0459 1.50052 2
 -17 -15 -1 -0.0012 0.3016 2
 17 -15 1 0.42156 0.64022 3
 -17 -15 -1 0.19177 1.19478 1
 17 15 1 0.07362 0.5999 3
 17 15 1 -0.0312 0.26104 2
 -17 15 -1 0.00702 0.13529 4
 -17 15 -1 -0.0894 0.60781 3
 17 15 1 -0.0287 0.10368 4
 17 15 1 -0.4679 1.03558 1
 -17 15 -1 -0.0081 0.42799 2
 -17 15 -1 -0.711 1.14626 1
 -19 -15 -1 1.04687 0.56707 4
 19 -15 1 -0.0012 0.54556 2
 19 -15 1 -0.6052 1.19577 1
 -19 -15 -1 -0.0118 0.30177 2
 19 -15 1 0.85377 0.6806 3
 -19 -15 -1 3.09681 1.55283 1
 -19 15 -1 0.82244 0.90951 4
 -19 15 -1 1.57016 0.73975 3
 -19 15 -1 0.90085 1.30157 1
 19 15 1 1.03086 1.26035 1
 -19 15 -1 1.89866 1.79115 2
 19 15 1 1.67177 0.70683 3
 19 15 1 -0.0142 0.27079 2
 21 -15 1 65.9373 4.42133 3
 21 -15 1 63.7748 5.49969 1
 21 -15 1 63.8049 6.03071 2
 -21 -15 -1 67.8862 5.70675 1
 -21 -15 -1 59.3002 4.22482 4
 21 15 1 61.4666 5.51021 1
 -21 15 -1 65.1447 5.52294 1
 -21 15 -1 57.0253 4.6855 4
 21 15 1 57.3306 4.40961 3
 -21 15 -1 64.6713 4.41418 3
 -21 15 -1 60.465 5.90533 2
 -23 -15 -1 30.4912 3.7707 1
 23 -15 1 30.4865 4.45265 2
 23 -15 1 29.15 2.29555 3
 23 -15 1 24.283 3.44728 1
 -23 -15 -1 26.6024 2.11593 4
 -23 15 -1 28.7646 2.29354 3
 -23 15 -1 25.6169 2.56897 4
 -23 15 -1 30.692 3.69907 1
 23 15 1 24.8731 2.31687 3
 -23 15 -1 25.2566 3.91273 2
 23 15 1 24.1876 3.52088 1
 25 -15 1 1.06022 2.00243 2
 -25 -15 -1 2.82008 0.69575 4
 25 -15 1 3.42873 0.87097 3
 25 -15 1 2.56311 1.64033 1
 -25 -15 -1 3.03278 1.76839 1
 -25 15 -1 2.74107 1.10972 4
 -25 15 -1 2.95479 1.77561 2
 25 15 1 -0.0004 0.43926 1
 -25 15 -1 2.45795 0.80433 3
 -25 15 -1 2.82173 1.555 1
 27 -15 1 6.80832 2.53113 2
 27 -15 1 4.47237 1.01673 3
 -27 -15 -1 6.1182 0.93284 4
 27 -15 1 6.5333 1.92029 1
 -27 -15 -1 6.83697 1.55103 2
 -27 15 -1 6.42942 1.06383 3
 -27 15 -1 7.66393 2.62533 2
 -27 15 -1 7.26552 2.04054 1
 -27 15 -1 6.98848 1.55621 4
 29 -15 1 10.0846 1.31492 3
 29 -15 1 11.0767 2.3577 1
 -29 -15 -1 10.2512 1.19677 4
 29 -15 1 9.5016 2.90014 2
 -29 -15 -1 12.1075 1.93068 2
 -29 15 -1 7.87234 2.02362 1
 29 15 1 8.69481 1.0994 4
 29 15 1 11.503 1.84732 2
 -29 15 -1 9.95203 1.78536 4
 29 15 1 8.2096 2.19461 1
 -29 15 -1 6.42794 2.32628 2
 -29 15 -1 9.48575 1.26602 3
 29 15 1 7.70404 1.2751 3
 -31 -15 -1 4.63077 0.9117 4
 31 -15 1 5.98008 1.05242 3
 -31 -15 -1 7.03418 1.56939 2
 31 -15 1 4.21573 1.85966 1
 -31 -15 -1 5.51105 2.07484 1
 31 -15 1 7.41754 3.00931 2
 31 15 1 5.74649 1.50931 2
 31 15 1 4.36991 0.85901 4
 -31 15 -1 3.37589 2.02657 2
 -31 15 -1 5.34744 1.88942 1
 -31 15 -1 5.80318 1.4375 4
 31 15 1 5.82149 1.12305 3
 31 15 1 3.7611 1.8224 1
 30 -16 -1 18.56 1.79758 3
 -30 -16 1 18.4515 2.58562 2
 30 -16 -1 17.2336 3.13088 1
 -30 -16 1 20.2922 3.40017 1
 30 -16 -1 17.2933 3.73075 2
 -30 -16 1 16.8353 1.71799 4
 30 16 -1 14.6084 1.61435 4
 -30 16 1 15.8885 2.92696 1
 30 16 -1 20.2208 2.6201 2
 30 16 -1 16.2044 1.85896 3
 30 16 -1 14.3835 3.07785 1
 -30 16 1 20.7296 3.92237 2
 -30 16 1 14.9077 2.20996 4
 28 -16 -1 -0.1087 1.30175 1
 28 -16 -1 -1.0407 1.68805 2
 -28 -16 1 0.83294 0.68734 4
 28 -16 -1 0.02 0.69622 3
 -28 -16 1 2.70846 1.32339 2
 -28 -16 1 0.05776 1.42968 1
 -28 16 1 0.36763 1.37015 1
 28 16 -1 1.49471 1.14514 2
 -28 16 1 0.23278 1.0029 4
 -28 16 1 -1.636 1.28924 2
 28 16 -1 0.29699 0.77834 3
 28 16 -1 -0.5623 1.31992 1
 28 16 -1 0.30895 0.62776 4
 26 -16 -1 14.091 3.2516 2
 26 -16 -1 12.1049 1.47075 3
 -26 -16 1 12.004 2.59823 1
 -26 -16 1 10.0318 1.26569 4
 -26 -16 1 10.2086 1.98089 2
 26 -16 -1 11.5789 2.45619 1
 26 16 -1 9.8182 1.23767 4
 26 16 -1 10.8554 1.4721 3
 -26 16 1 14.0294 2.64453 1
 26 16 -1 12.8145 2.63739 1
 -26 16 1 10.6275 1.77122 4
 -26 16 1 14.93 3.27713 2
 26 16 -1 15.5115 2.20674 2
 24 -16 -1 29.4827 3.74462 1
 24 -16 -1 31.5978 4.67155 2
 24 -16 -1 27.1783 2.36535 3
 -24 -16 1 25.792 2.86548 2
 -24 -16 1 27.4627 2.21219 4
 -24 16 1 27.2647 4.1839 2
 24 16 -1 24.8261 2.1521 4
 24 16 -1 23.8019 3.58871 1
 -24 16 1 25.1449 2.59084 4
 -24 16 1 31.3062 3.81687 1
 24 16 -1 30.5586 2.41924 3
 24 16 -1 30.212 2.86409 2
 -22 -16 1 56.3563 4.08835 4
 22 -16 -1 61.6857 5.42686 1
 -22 -16 1 59.6762 4.76613 2
 22 -16 -1 64.6491 4.25123 3
 22 -16 -1 54.3459 5.738 2
 22 16 -1 50.6666 4.021 4
 22 16 -1 62.6531 4.71838 2
 -22 16 1 64.2249 5.46108 1
 -20 -16 1 5.89453 1.99718 1
 20 -16 -1 4.65947 1.68211 1
 20 -16 -1 6.15634 1.07546 3
 -20 -16 1 4.78871 0.89206 4
 -20 -16 1 4.71166 1.41714 2
 -20 16 1 5.42423 1.86306 1
 20 16 -1 4.25139 1.30665 2
 -20 16 1 2.84377 0.82364 3
 -20 16 1 3.49563 1.21308 4
 20 16 -1 4.2058 0.77477 4
 -20 16 1 4.71315 1.89564 2
 -18 -16 1 6.80357 2.08822 1
 -18 -16 1 6.57577 1.4708 2
 18 -16 -1 4.55118 2.11306 2
 18 -16 -1 5.10869 1.75315 1
 -18 -16 1 3.08255 0.78287 4
 18 -16 -1 5.34248 0.94481 3
 18 16 -1 6.64946 1.46374 2
 18 16 -1 4.65429 1.70781 1
 -18 16 1 9.49755 2.12525 1
 18 16 -1 4.16855 0.94196 3
 18 16 -1 3.66148 0.74372 4
 -18 16 1 4.47826 1.20129 4
 -18 16 1 6.19487 2.17915 2
 -18 16 1 5.11432 0.94291 3
 16 -16 -1 92.9319 6.13327 3
 -16 -16 1 86.5313 6.62245 2
 -16 -16 1 85.7587 6.00312 4
 -16 -16 1 89.1285 7.23584 1
 16 -16 -1 97.319 7.3174 1
 -16 16 1 101.078 7.38414 1
 16 16 -1 81.8128 5.96254 4
 16 16 -1 91.4566 7.2763 1
 -16 16 1 90.8849 6.12581 3
 16 16 -1 91.51 6.59303 2
 16 16 -1 84.4285 6.1138 3
 -14 -16 1 130.254 9.26431 2
 -14 -16 1 122.455 8.60843 4
 14 -16 -1 125.541 9.74304 1
 14 -16 -1 130.851 8.72227 3
 -14 -16 1 132.152 9.83092 1
 14 -16 -1 143.495 10.2705 2
 -14 16 1 131.665 8.71409 3
 -14 16 1 123.822 8.88079 4
 14 16 -1 119.529 8.57951 4
 -14 16 1 141.198 9.93503 1
 14 16 -1 129.399 8.72443 3
 14 16 -1 129.612 9.79049 1
 -14 16 1 136.837 10.0874 2
 14 16 -1 149.542 9.3278 2
 -12 -16 1 61.0604 4.40487 4
 12 -16 -1 67.7499 5.82811 2
 12 -16 -1 58.9816 5.49296 1
 -12 -16 1 56.9333 4.98353 2
 12 -16 -1 70.7148 4.54464 3
 -12 -16 1 60.292 5.48094 1
 12 16 -1 63.8203 4.50623 3
 -12 16 1 64.9298 4.50703 3
 12 16 -1 59.2088 5.45349 1
 12 16 -1 66.6273 5.02102 2
 -12 16 1 69.0062 5.78322 2
 12 16 -1 60.3254 4.36638 4
 -12 16 1 68.4373 5.63368 1
 -12 16 1 59.7644 4.63095 4
 10 -16 -1 0.90233 0.64998 3
 -10 -16 1 2.42563 0.71747 4
 -10 -16 1 3.70248 1.28605 2
 10 -16 -1 0.96881 1.20613 1
 -10 -16 1 1.40136 1.26154 1
 10 -16 -1 2.17302 0.8997 4
 10 -16 -1 0.74861 1.38865 2
 10 16 -1 2.02622 1.06999 2
 10 16 -1 1.64285 0.65038 4
 10 16 -1 2.33287 0.73806 3
 -10 16 1 2.06497 0.7305 3
 -10 16 1 0.60475 1.19179 2
 -10 16 1 2.0784 1.41082 1
 10 16 -1 1.8942 1.40252 1
 -10 16 1 2.62428 0.87384 4
 -8 -16 1 184.347 12.7445 2
 8 -16 -1 171.537 12.0825 3
 -8 -16 1 182.634 12.0526 4
 8 -16 -1 192.927 13.3045 2
 8 -16 -1 174.607 12.2318 4
 -8 -16 1 183.292 12.0652 4
 8 -16 -1 212.872 13.3807 1
 -8 -16 1 210.425 12.8523 2
 8 16 -1 186.316 12.0989 3
 -8 16 1 162.895 12.1609 4
 8 16 -1 195.84 13.1967 1
 -8 16 1 195.135 13.2456 1
 -8 16 1 183.83 13.1774 2
 -8 16 1 187.871 12.12 3
 8 16 -1 171.287 12.1925 3
 -6 -16 1 143.752 9.98012 4
 -6 -16 1 151.547 10.7126 2
 -6 -16 1 164.957 10.802 2
 6 -16 -1 156.624 10.0541 3
 6 -16 -1 158.326 11.1644 2
 6 -16 -1 141.235 10.1193 4
 -6 -16 1 138.578 9.97943 4
 6 -16 -1 174.924 11.3108 1
 -6 16 1 171.351 11.2124 2
 6 16 -1 168.926 11.3492 1
 6 16 -1 133.323 9.97353 3
 6 16 -1 155.542 11.0616 1
 6 16 -1 162.061 10.0969 3
 -6 16 1 145.078 10.1135 4
 -6 16 1 141.566 10.0109 3
 -6 16 1 165.344 11.207 1
 -4 -16 1 166.12 11.7055 2
 -4 -16 1 175.497 11.0087 4
 -4 -16 1 162.994 10.9863 4
 4 -16 -1 176.123 12.109 2
 -4 -16 1 162.516 11.7123 2
 4 -16 -1 166.183 11.0932 4
 4 16 -1 162.119 12.0836 1
 -4 16 1 161.371 10.9794 3
 -4 16 1 180.346 12.1704 1
 4 16 -1 159.975 10.9981 3
 4 16 -1 157.898 10.9618 3
 4 16 -1 178.03 12.0542 1
 2 -16 -1 8.77359 1.24379 4
 -2 -16 1 8.37627 1.81644 2
 -2 -16 1 8.07249 1.11671 4
 2 -16 -1 6.98269 1.88562 2
 2 -16 -1 4.78302 1.44734 2
 -2 -16 1 5.69386 0.97872 4
 2 -16 -1 7.7747 1.13289 4
 -2 -16 1 6.98814 1.72312 2
 2 16 -1 5.37537 1.72975 1
 -2 16 1 7.37239 1.05922 3
 -2 16 1 6.25576 1.01052 3
 2 16 -1 6.43944 1.00594 3
 -2 16 1 5.53731 1.64421 1
 -2 16 1 7.54357 1.91212 1
 2 16 -1 4.1076 1.63341 1
 2 16 -1 7.08491 1.07299 3
 0 -16 1 32.6343 2.69145 4
 0 -16 -1 30.7008 2.67818 4
 0 -16 1 39.304 3.66105 2
 0 -16 -1 37.1986 3.56981 2
 0 -16 -1 28.6832 3.27939 2
 0 -16 1 33.604 2.73271 4
 0 -16 1 42.1331 3.60487 2
 0 -16 -1 33.3493 2.69034 4
 0 16 1 29.5004 3.45511 1
 0 16 -1 35.835 2.68953 3
 0 16 -1 37.5194 3.82017 1
 0 16 1 33.9807 3.73578 1
 0 16 -1 32.7548 2.62794 3
 0 16 1 37.7787 2.67048 3
 0 16 -1 38.6821 3.66319 1
 0 16 1 34.0939 2.6701 3
 2 -16 1 230.244 15.9312 4
 -2 -16 -1 240.222 15.9099 4
 2 -16 1 246.265 16.7556 2
 -2 -16 -1 263.17 16.7729 2
 -2 -16 -1 250.023 15.9044 4
 -2 -16 -1 256.325 16.6655 2
 2 -16 1 242.739 15.9784 4
 2 -16 1 259.051 16.9361 2
 -2 16 -1 251.081 17.0044 1
 -2 16 -1 225.327 15.8797 3
 -2 16 -1 230.937 15.8607 3
 -2 16 -1 255.855 16.8931 1
 -4 -16 -1 367.696 25.6501 4
 -4 -16 -1 389.012 26.3847 2
 4 -16 1 390.754 25.7498 4
 4 -16 1 432.514 26.8428 2
 -4 -16 -1 405.933 25.6843 4
 -4 -16 -1 402.536 26.3738 2
 4 -16 1 385.021 25.7749 4
 4 -16 1 409.958 26.6408 2
 4 16 1 389.26 26.6482 1
 4 16 1 395.589 26.8148 1
 4 16 1 408.842 25.7292 3
 4 16 1 398.714 25.6814 3
 -4 16 -1 391.455 25.6552 3
 -4 16 -1 399.865 26.6244 1
 -4 16 -1 404.082 25.7009 3
 -4 16 -1 419.748 26.8095 1
 6 -16 1 41.3082 4.02977 2
 -6 -16 -1 32.9897 3.29942 2
 -6 -16 -1 32.8655 3.38016 2
 6 -16 1 37.1087 3.74358 2
 6 -16 1 36.6479 2.98248 4
 -6 -16 -1 34.1499 2.74508 4
 -6 -16 -1 31.9067 2.73553 4
 6 -16 1 36.1595 2.92749 4
 -6 16 -1 35.8864 3.84364 1
 -6 16 -1 39.5267 2.85093 3
 -6 16 -1 32.9343 3.61892 1
 6 16 1 38.8433 2.83734 3
 6 16 1 35.7755 3.905 1
 -6 16 -1 40.9835 2.82862 3
 6 16 1 42.3746 3.89519 1
 6 16 1 37.7704 2.88898 3
 -8 -16 -1 27.3825 2.21959 4
 -8 -16 -1 29.9371 2.88931 2
 -8 -16 -1 25.3599 2.77482 2
 -8 -16 -1 28.8801 2.21423 4
 8 -16 1 27.8445 3.67032 2
 8 -16 1 30.2609 2.31447 3
 8 -16 1 27.8771 2.50179 4
 -8 16 -1 29.2356 2.46405 4
 -8 16 -1 29.5997 3.59273 2
 8 16 1 23.3441 2.30334 3
 -8 16 -1 26.0081 2.27296 3
 8 16 1 27.5866 2.2474 3
 8 16 1 28.8427 3.66791 1
 8 16 1 22.1715 3.21463 1
 -8 16 -1 32.3172 3.81605 1
 -10 -16 -1 158.66 10.9419 4
 10 -16 1 168.901 11.039 3
 10 -16 1 185.212 12.489 2
 10 -16 1 167.954 12.1104 1
 -10 -16 -1 165.182 11.5554 2
 -10 -16 -1 168.629 11.5589 2
 -10 -16 -1 154.507 10.9262 4
 -10 16 -1 170.553 11.0508 3
 -10 16 -1 169.533 11.2076 4
 10 16 1 176.075 12.3465 1
 10 16 1 159.95 11.0217 3
 -10 16 -1 182.742 12.3548 2
 10 16 1 178.722 12.1529 1
 -10 16 -1 162.778 12.0691 1
 -12 -16 -1 132.99 9.17449 2
 -12 -16 -1 130.122 9.11576 2
 -12 -16 -1 118.132 8.51602 4
 12 -16 1 135.427 8.68783 3
 12 -16 1 118.448 9.82267 2
 12 -16 1 132.719 9.75604 1
 12 16 1 124.869 9.69137 1
 -12 16 -1 130.508 8.67221 3
 -12 16 -1 133.524 9.91116 2
 -12 16 -1 137.146 9.81574 1
 12 16 1 130.209 8.66522 3
 -12 16 -1 133.849 8.84575 4
 14 -16 1 51.0909 5.16191 2
 -14 -16 -1 55.6214 4.3304 2
 -14 -16 -1 49.345 3.68904 4
 14 -16 1 56.6289 3.86427 3
 -14 -16 -1 56.1596 5.01456 1
 14 -16 1 68.0119 5.18904 1
 14 16 1 51.9017 3.84746 3
 -14 16 -1 65.1344 5.14411 1
 -14 16 -1 49.1723 3.78148 3
 -14 16 -1 49.4647 4.97614 2
 14 16 1 53.2219 4.20593 2
 -14 16 -1 51.2442 4.00543 4
 14 16 1 52.3979 4.86774 1
 14 16 1 48.3289 3.65544 4
 -16 -16 -1 7.79056 1.95271 1
 16 -16 1 7.77115 2.08119 1
 16 -16 1 11.5599 1.38669 3
 -16 -16 -1 9.56262 1.12522 4
 -16 -16 -1 12.5602 1.82707 2
 -16 16 -1 10.0435 2.34359 1
 16 16 1 10.2051 1.29559 3
 -16 16 -1 10.3385 1.32654 3
 16 16 1 8.17546 2.05335 1
 16 16 1 8.33459 1.53159 2
 16 16 1 9.60157 1.10045 4
 -18 -16 -1 26.175 3.4987 1
 18 -16 1 32.059 4.47474 2
 18 -16 1 29.3842 2.42973 3
 -18 -16 -1 32.1754 2.91734 2
 -18 -16 -1 28.5849 2.26511 4
 18 -16 1 25.4989 3.5997 1
 -18 16 -1 29.4106 2.46962 3
 -18 16 -1 31.4562 2.78564 4
 18 16 1 26.8559 3.65957 1
 -18 16 -1 35.004 3.90425 2
 18 16 1 28.6274 2.48002 3
 -18 16 -1 33.7914 3.63298 1
 -20 -16 -1 64.3285 5.67203 1
 -20 -16 -1 62.6656 4.83755 2
 -20 -16 -1 52.4109 4.2477 4
 20 -16 1 73.2044 4.53956 3
 20 -16 1 62.9502 6.01143 2
 20 -16 1 62.237 5.53867 1
 -20 16 -1 69.6869 6.08141 2
 -20 16 -1 68.3775 5.70367 1
 20 16 1 68.3842 4.50647 3
 -20 16 -1 59.7651 4.70631 4
 -20 16 -1 69.246 4.5076 3
 20 16 1 44.2422 5.17206 1
 -22 -16 -1 43.0286 3.43716 4
 22 -16 1 49.4318 5.28327 2
 22 -16 1 54.1354 3.71342 3
 22 -16 1 55.4327 4.90084 1
 -22 16 -1 52.0767 5.19543 2
 -22 16 -1 49.6606 3.64207 3
 -22 16 -1 47.1745 3.9155 4
 -22 16 -1 58.3089 4.98513 1
 24 -16 1 2.14258 0.78517 3
 -24 -16 -1 2.78925 0.70004 4
 -24 -16 -1 0.88023 0.80884 2
 24 -16 1 4.70929 2.38065 2
 -24 -16 -1 -0.0238 0.51718 1
 24 -16 1 2.45131 1.55795 1
 -24 16 -1 3.57218 0.87677 3
 24 16 1 0.54803 0.79502 1
 -24 16 -1 2.66841 1.60558 1
 -24 16 -1 3.76871 1.9243 2
 -24 16 -1 1.23076 0.97787 4
 -26 -16 -1 6.66411 2.10881 1
 -26 -16 -1 6.19261 0.92064 4
 26 -16 1 6.28649 2.00638 1
 26 -16 1 9.52194 2.89522 2
 26 -16 1 6.93289 1.09798 3
 -26 -16 -1 5.89362 1.43945 2
 -26 16 -1 6.51135 2.31243 2
 26 16 1 5.41376 1.07099 3
 -26 16 -1 6.71031 2.00674 1
 26 16 1 2.95776 1.56547 1
 -26 16 -1 5.33547 1.30989 4
 -28 -16 -1 26.5787 2.77492 2
 -28 -16 -1 26.0435 2.09232 4
 28 -16 1 26.09 2.23592 3
 -28 -16 -1 28.121 3.82503 1
 28 -16 1 22.8835 4.17374 2
 28 -16 1 22.3617 3.46263 1
 28 16 1 26.3294 2.33286 3
 -28 16 -1 26.6814 4.35734 2
 -28 16 -1 25.3654 3.61008 1
 28 16 1 19.2309 3.26577 1
 -28 16 -1 23.6176 2.65315 4
 -30 -16 -1 14.4079 1.5092 4
 30 -16 1 17.9388 1.7473 3
 -30 -16 -1 16.6658 2.30205 2
 30 -16 1 13.7954 2.67188 1
 30 -16 1 19.0225 4.03917 2
 -30 16 -1 20.7903 3.20153 1
 30 16 1 12.1319 1.6233 3
 30 16 1 19.8445 2.18637 2
 30 16 1 14.5461 1.49542 4
 30 16 1 20.6013 3.25343 1
 -30 16 -1 11.2678 1.86755 4
 -30 16 -1 21.422 3.85631 2
 29 -17 -1 0.35185 1.98112 2
 -29 -17 1 -0.5745 0.63379 4
 29 -17 -1 0.28596 1.06795 1
 29 -17 -1 -0.166 0.74668 3
 -29 -17 1 -0.3166 1.14069 2
 -29 17 1 1.96704 1.8714 2
 29 17 -1 -0.5214 0.52964 3
 -29 17 1 -0.0956 1.05759 4
 29 17 -1 0.43599 0.6586 4
 27 -17 -1 5.60333 2.57975 2
 27 -17 -1 5.50506 1.97849 1
 -27 -17 1 4.95804 1.51204 2
 -27 -17 1 5.29269 2.16097 1
 -27 -17 1 5.26154 0.97091 4
 27 -17 -1 5.06624 1.08413 3
 27 17 -1 7.45757 2.1872 1
 -27 17 1 4.37369 1.26557 4
 27 17 -1 4.22073 0.83099 4
 -27 17 1 3.02505 1.99207 2
 -27 17 1 6.17025 2.13386 1
 27 17 -1 3.76528 0.94593 3
 27 17 -1 8.09335 1.665 2
 25 -17 -1 7.53912 2.07225 1
 25 -17 -1 10.42 3.25839 2
 -25 -17 1 7.76117 1.10159 4
 -25 -17 1 9.91728 2.56241 1
 25 -17 -1 5.35325 1.11006 3
 -25 -17 1 9.07653 1.8437 2
 25 17 -1 7.84056 1.27843 3
 25 17 -1 7.90164 1.07927 4
 25 17 -1 8.5384 2.26166 1
 -25 17 1 9.31475 2.31044 1
 25 17 -1 9.31487 1.81165 2
 -25 17 1 10.4526 2.82491 2
 -25 17 1 10.8042 1.80879 4
 -23 -17 1 4.3249 0.86667 4
 23 -17 -1 3.50984 1.76219 1
 -23 -17 1 7.19201 2.14153 1
 23 -17 -1 5.169 1.06307 3
 23 -17 -1 6.06402 2.56896 2
 -23 -17 1 4.37874 1.4414 2
 23 17 -1 5.4372 2.01022 1
 23 17 -1 3.62338 1.27815 2
 23 17 -1 4.651 1.09078 3
 -23 17 1 3.07829 1.22111 4
 23 17 -1 2.75777 0.75814 4
 -23 17 1 3.13707 1.86827 2
 -23 17 1 2.38769 1.58215 1
 -21 -17 1 0.89185 0.64733 4
 -21 -17 1 -0.4394 0.98286 2
 21 -17 -1 -0.1452 0.69272 3
 21 -17 -1 1.05604 0.95048 2
 21 -17 -1 0.08932 1.30797 1
 -21 -17 1 -0.13 1.26554 1
 21 17 -1 0.7097 1.41058 1
 -21 17 1 0.95249 1.41589 1
 21 17 -1 0.07793 0.5201 4
 -21 17 1 0.55772 1.50872 2
 21 17 -1 1.64531 1.07179 2
 -21 17 1 0.61973 0.98355 4
 21 17 -1 0.66141 0.7747 3
 19 -17 -1 0.50121 0.70314 3
 19 -17 -1 0.49877 1.26943 1
 -19 -17 1 0.35402 0.61579 4
 -19 -17 1 -0.0331 0.45807 1
 19 -17 -1 -0.9802 1.51892 2
 -19 -17 1 0.794 1.09092 2
 19 17 -1 -0.1692 0.509 4
 19 17 -1 0.35384 0.92343 2
 19 17 -1 -0.1021 1.05175 1
 19 17 -1 -0.0152 0.13278 3
 -19 17 1 0.33421 1.67154 2
 -19 17 1 0.47896 0.98138 4
 -19 17 1 0.54744 1.42033 1
 17 -17 -1 10.6693 1.3899 3
 17 -17 -1 10.25 2.44226 1
 -17 -17 1 10.4094 1.94967 2
 17 -17 -1 13.384 3.07085 2
 -17 -17 1 9.68796 1.21485 4
 -17 17 1 6.88365 2.29055 2
 17 17 -1 12.3095 1.9023 2
 17 17 -1 9.99531 1.19097 4
 -17 17 1 10.4855 1.58959 4
 -17 17 1 10.0313 2.3593 1
 -15 -17 1 15.4977 2.69853 1
 -15 -17 1 14.0983 1.48423 4
 15 -17 -1 17.0203 3.03949 1
 -15 -17 1 15.2591 2.25844 2
 15 -17 -1 15.3567 1.61269 3
 -15 17 1 14.8418 2.8192 1
 15 17 -1 12.5241 2.01203 2
 15 17 -1 15.0772 1.45427 4
 13 -17 -1 27.1194 2.33978 3
 -13 -17 1 26.3803 2.91708 2
 -13 -17 1 28.7766 2.3195 4
 -13 -17 1 34.3016 4.0777 1
 13 -17 -1 29.0787 3.74078 1
 13 -17 -1 35.2731 4.63206 2
 -13 17 1 30.969 4.18559 2
 -13 17 1 32.7084 3.6221 1
 13 17 -1 27.5423 2.26334 4
 13 17 -1 26.9075 2.82523 2
 13 17 -1 27.1566 2.40009 3
 13 17 -1 30.0397 3.82851 1
 -13 17 1 29.162 2.63619 4
 11 -17 -1 10.91 1.36725 3
 11 -17 -1 10.9624 2.44455 2
 11 -17 -1 14.2425 2.58549 1
 -11 -17 1 5.95609 1.54803 2
 -11 -17 1 8.19975 1.136 4
 11 17 -1 8.93191 1.14243 4
 -11 17 1 9.12602 2.2164 1
 -11 17 1 13.7344 2.61443 2
 11 17 -1 7.65609 2.01922 1
 11 17 -1 9.57136 1.26957 3
 -11 17 1 12.2697 1.6359 4
 11 17 -1 12.7012 1.98624 2
 9 -17 -1 34.7324 4.37474 2
 -9 -17 1 29.9493 3.07999 2
 9 -17 -1 22.855 3.3603 1
 -9 -17 1 28.7204 3.06372 2
 -9 -17 1 29.2283 2.37983 4
 -9 -17 1 29.4169 2.37052 4
 9 -17 -1 33.1311 2.46173 3
 9 17 -1 25.8061 2.36847 3
 -9 17 1 32.1487 3.52724 2
 -9 17 1 29.8486 2.61237 3
 9 17 -1 29.9509 3.42558 1
 -9 17 1 29.204 2.53918 4
 9 17 -1 34.7009 3.81155 1
 -9 17 1 36.778 4.24817 1
 -7 -17 1 8.17525 1.17147 4
 -7 -17 1 6.68716 1.69189 2
 7 -17 -1 7.84559 2.06359 1
 7 -17 -1 6.99694 2.27143 2
 7 -17 -1 4.50829 0.94993 3
 -7 -17 1 6.28954 1.02859 4
 -7 -17 1 7.18495 1.69426 2
 7 -17 -1 7.15639 1.31982 4
 -7 17 1 5.86868 1.01247 3
 7 17 -1 4.57408 1.75747 1
 -7 17 1 6.3135 1.09812 4
 -7 17 1 7.33652 2.03567 1
 7 17 -1 5.57482 1.74731 1
 7 17 -1 7.2898 1.11415 3
 -7 17 1 4.86257 1.7725 2
 -5 -17 1 16.5464 1.70991 4
 -5 -17 1 17.3307 1.70367 4
 5 -17 -1 24.0028 3.35212 2
 5 -17 -1 18.5943 1.93158 4
 -5 -17 1 17.1511 2.61514 2
 -5 -17 1 18.8135 2.60441 2
 5 17 -1 16.6916 2.74033 1
 5 17 -1 17.6077 1.68512 3
 -5 17 1 21.1227 2.98434 1
 5 17 -1 25.3556 3.553 1
 -5 17 1 15.568 1.66437 3
 3 -17 -1 26.8228 3.33615 2
 -3 -17 1 26.8705 2.1831 4
 -3 -17 1 23.8571 2.81912 2
 -3 -17 1 24.7774 3.19697 2
 3 -17 -1 30.8468 3.73364 2
 3 -17 -1 23.8096 2.24249 4
 -3 -17 1 25.4671 2.16152 4
 3 -17 -1 26.4471 2.24305 4
 -3 17 1 23.2381 2.12644 3
 -3 17 1 29.0496 3.64869 1
 -3 17 1 20.318 2.16555 3
 -3 17 1 25.3823 3.38329 1
 -1 -17 1 6.16453 1.77807 2
 -1 -17 1 5.82934 1.05555 4
 -1 -17 1 6.21849 1.54173 2
 1 -17 -1 4.51351 1.61114 2
 1 -17 -1 6.11954 1.10488 4
 1 -17 -1 7.64358 1.93249 2
 1 -17 -1 5.60195 1.03687 4
 -1 -17 1 5.945 1.06576 4
 -1 17 1 5.11393 1.72414 1
 -1 17 1 5.25238 0.92712 3
 1 17 -1 4.21054 0.86572 3
 -1 17 1 5.73134 1.84839 1
 1 17 -1 6.83554 1.82144 1
 1 17 -1 3.89095 1.67353 1
 1 -17 1 58.5276 3.83539 4
 1 -17 1 52.085 4.72474 2
 -1 -17 -1 45.4782 3.72687 4
 -1 -17 -1 50.6161 4.48694 2
 1 -17 1 48.3072 3.80286 4
 1 -17 1 51.4015 4.53545 2
 -1 -17 -1 53.6449 3.79992 4
 -1 -17 -1 50.2873 4.58956 2
 1 17 1 50.1355 3.7153 3
 -1 17 -1 50.0416 4.69581 1
 1 17 1 48.6849 4.66594 1
 -1 17 -1 54.4176 3.73199 3
 1 17 1 47.4699 4.81411 1
 -1 17 -1 49.9265 4.85661 1
 -1 17 -1 50.9503 3.91814 3
 -3 -17 -1 13.8694 2.25344 2
 3 -17 1 11.9193 1.59202 4
 3 -17 1 14.4274 2.50532 2
 -3 -17 -1 10.0655 2.06828 2
 -3 -17 -1 13.7198 1.49404 4
 -3 -17 -1 13.5583 1.50437 4
 3 -17 1 14.122 1.68471 4
 3 -17 1 14.752 2.50032 2
 3 17 1 15.3352 1.61714 3
 -3 17 -1 14.7659 1.6545 3
 -3 17 -1 17.1653 1.67503 3
 3 17 1 15.4293 2.75449 1
 -3 17 -1 14.3019 2.53086 1
 -3 17 -1 15.3917 2.72316 1
 3 17 1 15.9685 2.76323 1
 -5 -17 -1 42.1972 4.06767 2
 5 -17 1 44.7907 3.50305 4
 -5 -17 -1 47.8272 3.35315 4
 -5 -17 -1 42.1017 3.94666 2
 5 -17 1 43.5102 3.46064 4
 5 -17 1 47.8153 4.39829 2
 -5 -17 -1 46.5892 3.37098 4
 5 -17 1 45.4816 4.48792 2
 5 17 1 42.3317 4.50371 1
 -5 17 -1 48.0762 4.52168 1
 -5 17 -1 39.7012 4.17182 1
 5 17 1 42.4253 3.31664 3
 -5 17 -1 42.2915 3.33133 3
 -5 17 -1 52.627 3.37877 3
 5 17 1 41.8816 4.27588 1
 -7 -17 -1 11.8207 1.35088 4
 7 -17 1 14.9716 1.77089 4
 -7 -17 -1 12.2673 1.39705 4
 -7 -17 -1 11.0609 1.95053 2
 -7 -17 -1 11.1632 2.00674 2
 7 -17 1 10.2135 2.19404 2
 7 -17 1 10.5191 1.48474 4
 7 -17 1 12.7988 2.59564 2
 7 17 1 10.9616 2.20417 1
 7 17 1 18.6709 1.74133 3
 -7 17 -1 13.2707 1.50602 3
 -7 17 -1 11.2503 1.36883 3
 -7 17 -1 18.2381 2.86915 1
 -7 17 -1 8.08373 1.99313 1
 7 17 1 10.446 2.29741 1
 -9 -17 -1 -0.2657 0.56621 4
 9 -17 1 0.55098 1.32478 2
 -9 -17 -1 0.02173 0.59187 4
 -9 -17 -1 0.09254 0.98513 2
 9 -17 1 -0.1697 0.58601 3
 -9 -17 -1 0.06392 0.9387 2
 9 17 1 -0.1612 0.64434 3
 -9 17 -1 1.33479 1.35017 1
 -9 17 -1 0.24152 0.70557 4
 9 17 1 1.32421 1.38473 1
 -9 17 -1 -0.5452 1.0745 2
 -9 17 -1 0.41164 0.64366 3
 9 17 1 1.37517 1.42968 1
 -11 -17 -1 51.2219 3.65226 4
 -11 -17 -1 53.1491 3.68304 4
 -11 -17 -1 50.6448 4.32493 2
 -11 -17 -1 49.4443 4.30302 2
 11 -17 1 53.6646 5.04649 2
 11 -17 1 57.4271 4.98114 1
 11 -17 1 50.579 3.75781 3
 11 17 1 45.4869 3.73368 3
 -11 17 -1 49.536 4.87798 2
 -11 17 -1 52.7209 3.96645 4
 -11 17 -1 48.8521 3.75899 3
 -11 17 -1 54.4533 4.9439 1
 11 17 1 55.6557 5.14302 1
 11 17 1 50.1963 4.80281 1
 -13 -17 -1 32.1333 2.34211 4
 -13 -17 -1 33.062 3.02013 2
 13 -17 1 33.1618 3.63428 1
 13 -17 1 22.5376 3.65811 2
 13 -17 1 28.3567 2.39007 3
 -13 -17 -1 29.1928 2.2941 4
 -13 -17 -1 27.3717 2.86216 2
 13 17 1 30.0741 2.49063 3
 -13 17 -1 31.7893 3.94366 1
 -13 17 -1 29.8986 2.46198 3
 13 17 1 29.9904 3.93591 1
 -13 17 -1 26.5573 2.53528 4
 15 -17 1 2.22731 1.44684 1
 -15 -17 -1 3.37019 0.75927 4
 15 -17 1 2.68029 0.87545 3
 -15 -17 -1 3.40806 1.22953 2
 15 -17 1 0.02517 0.51373 2
 15 17 1 2.61931 0.88649 3
 -15 17 -1 0.69569 1.03585 2
 15 17 1 2.28304 1.39976 1
 -15 17 -1 3.75976 1.72776 1
 -15 17 -1 3.33249 0.89462 3
 17 -17 1 -0.6184 1.08763 1
 -17 -17 -1 -0.0989 0.5645 4
 17 -17 1 -0.6302 1.44517 2
 -17 -17 -1 -0.0466 0.93048 2
 -17 -17 -1 1.34271 1.44317 1
 17 -17 1 0.92317 0.73672 3
 17 17 1 -0.0005 0.41739 1
 -17 17 -1 0.17915 1.31579 1
 17 17 1 -0.0434 0.86763 2
 17 17 1 0.04206 0.50438 4
 17 17 1 -0.0046 0.13065 3
 -17 17 -1 -0.6068 0.85774 4
 -17 17 -1 0.378 1.41385 2
 -19 -17 -1 1.49798 1.07279 2
 19 -17 1 0.4565 0.69178 3
 -19 -17 -1 0.30149 0.57158 4
 -19 -17 -1 -0.0197 0.46215 1
 19 -17 1 2.29229 1.89918 2
 19 -17 1 -0.4555 1.24383 1
 -19 17 -1 -1.3457 1.20901 1
 19 17 1 0.01859 0.43513 1
 19 17 1 0.18242 0.82789 2
 -19 17 -1 0.46986 0.84154 4
 19 17 1 0.0201 0.12443 3
 19 17 1 0.66199 0.5467 4
 -19 17 -1 -0.5329 1.34615 2
 21 -17 1 6.3057 2.13166 1
 21 -17 1 5.72532 1.07805 3
 -21 -17 -1 7.36712 1.5069 2
 -21 -17 -1 4.94378 0.88262 4
 21 -17 1 3.46655 2.12605 2
 -21 17 -1 4.63473 2.02478 2
 -21 17 -1 7.74867 1.57896 4
 21 17 1 4.14389 0.77043 4
 -21 17 -1 6.40179 2.03509 1
 21 17 1 7.11248 2.05745 1
 23 -17 1 14.0793 3.21934 2
 -23 -17 -1 15.2559 2.90812 1
 23 -17 1 14.0831 2.69763 1
 23 -17 1 13.8924 1.56921 3
 -23 -17 -1 16.9614 2.192 2
 -23 -17 -1 14.6215 1.39313 4
 -23 17 -1 17.5183 2.93139 1
 23 17 1 11.5442 1.53076 3
 23 17 1 14.4313 2.88305 1
 -23 17 -1 9.99927 2.69171 2
 -23 17 -1 12.5376 1.92237 4
 -25 -17 -1 1.71274 0.65665 4
 -25 -17 -1 3.24994 1.75631 1
 25 -17 1 -0.0825 1.26308 1
 -25 -17 -1 1.36063 1.10594 2
 25 -17 1 0.91737 2.02174 2
 25 -17 1 0.8645 0.77298 3
 25 17 1 0.6851 0.83934 3
 25 17 1 -0.0277 0.35161 2
 25 17 1 1.88649 1.54531 1
 -25 17 -1 1.70486 1.59611 1
 -25 17 -1 2.59302 1.07431 4
 -25 17 -1 2.32285 1.8508 2
 27 -17 1 -0.9836 1.72251 2
 27 -17 1 0.54068 0.74026 3
 -27 -17 -1 -0.3555 0.96172 2
 27 -17 1 0.1929 1.37747 1
 -27 -17 -1 -0.119 0.5927 4
 -27 -17 -1 0.24212 1.42428 1
 -27 17 -1 1.56762 1.52128 1
 -27 17 -1 1.77243 1.04321 4
 27 17 1 0.06164 0.77074 3
 -27 17 -1 0.33826 1.6154 2
 27 17 1 -0.0209 0.36609 2
 27 17 1 0.18054 1.30004 1
 27 17 1 0.12398 0.29794 4
 -26 -18 1 1.77543 1.21585 2
 26 -18 -1 0.00671 0.58269 1
 -26 -18 1 1.78122 0.7673 4
 -26 -18 1 2.28183 1.84801 1
 26 -18 -1 3.80428 2.27247 2
 26 18 -1 3.35973 1.01812 3
 -26 18 1 1.9643 1.21234 4
 -26 18 1 2.01719 1.5453 1
 26 18 -1 4.29581 1.41094 2
 -26 18 1 1.58246 1.80272 2
 26 18 -1 1.07599 1.53194 1
 26 18 -1 1.55234 0.67356 4
 -24 -18 1 21.7921 3.49373 1
 24 -18 -1 29.6828 4.51845 2
 -24 -18 1 28.9604 2.95451 2
 -24 -18 1 22.1327 2.04689 4
 -24 18 1 28.9432 3.88707 1
 24 18 -1 27.3202 2.77888 2
 -24 18 1 24.6362 2.61972 4
 24 18 -1 20.3847 3.26499 1
 -24 18 1 25.8862 4.31954 2
 24 18 -1 21.1096 1.98617 4
 24 18 -1 27.1958 2.31322 3
 -22 -18 1 41.2824 3.14962 4
 22 -18 -1 44.1256 4.5917 1
 22 -18 -1 40.9573 4.87655 2
 -22 -18 1 43.8863 4.63358 1
 -22 -18 1 47.9434 3.98149 2
 -22 18 1 47.3948 4.91335 2
 -22 18 1 36.173 4.28351 1
 22 18 -1 46.5583 3.86126 2
 -22 18 1 38.0163 3.4879 4
 22 18 -1 39.8047 3.11195 4
 22 18 -1 41.7055 4.55873 1
 22 18 -1 44.1437 3.35666 3
 -20 -18 1 15.7062 2.93706 1
 20 -18 -1 20.2212 1.90916 3
 20 -18 -1 16.9075 3.53393 2
 20 -18 -1 20.0013 3.33777 1
 -20 -18 1 19.8568 1.78636 4
 -20 -18 1 21.9744 2.72444 2
 -20 18 1 19.5192 3.27306 1
 20 18 -1 17.0282 1.66184 4
 20 18 -1 16.4418 1.81618 3
 -20 18 1 17.8855 2.25405 4
 -20 18 1 28.4664 4.15828 2
 20 18 -1 14.8555 2.74186 1
 20 18 -1 22.8429 2.73649 2
 -18 -18 1 31.8683 4.08542 1
 18 -18 -1 21.3181 2.01824 3
 -18 -18 1 24.6618 2.69942 2
 18 -18 -1 22.5314 3.90596 2
 18 -18 -1 17.2944 3.0527 1
 -18 -18 1 19.2304 1.88523 4
 18 18 -1 24.2688 3.52518 1
 18 18 -1 18.6045 2.01637 3
 -18 18 1 23.3644 3.50139 1
 -18 18 1 27.1639 4.23579 2
 18 18 -1 24.8597 2.57802 2
 -18 18 1 21.3424 2.32038 4
 18 18 -1 18.8341 1.81167 4
 16 -18 -1 67.0258 6.01934 1
 16 -18 -1 68.5858 4.8138 3
 -16 -18 1 68.2846 5.45947 2
 16 -18 -1 65.8904 6.3461 2
 -16 -18 1 59.4561 4.66395 4
 16 18 -1 72.1385 4.83119 3
 16 18 -1 62.5133 5.91523 1
 16 18 -1 61.9584 4.64522 4
 16 18 -1 77.8182 5.46764 2
 -16 18 1 73.113 6.16181 1
 -16 18 1 72.8321 6.29763 2
 -14 -18 1 90.8842 7.18294 2
 -14 -18 1 87.8735 6.50292 4
 14 -18 -1 104.821 6.67466 3
 14 -18 -1 99.0356 7.8864 1
 -14 18 1 100.649 7.89086 1
 14 18 -1 91.9302 6.49307 4
 14 18 -1 107.269 7.2804 2
 -14 18 1 96.7063 8.05498 2
 12 -18 -1 48.808 4.76188 1
 -12 -18 1 45.7047 4.17336 2
 12 -18 -1 50.8613 4.93764 2
 -12 -18 1 47.0203 3.45915 4
 12 -18 -1 43.0465 3.52074 3
 -12 18 1 52.2089 4.84777 1
 -10 -18 1 0.66298 0.69064 4
 10 -18 -1 0.08055 0.67342 3
 10 -18 -1 1.07886 1.51418 2
 10 -18 -1 0.9338 1.31687 1
 -10 -18 1 0.20944 1.02333 2
 -10 -18 1 0.04231 1.04629 2
 -10 -18 1 0.1405 0.58983 4
 -10 18 1 0.74364 1.43352 1
 -10 18 1 0.43581 1.28767 2
 10 18 -1 0.00154 0.38338 1
 -10 18 1 0.02821 0.75759 4
 10 18 -1 0.00121 0.11905 3
 10 18 -1 0.746 1.47473 1
 -8 -18 1 75.4914 5.4307 2
 8 -18 -1 69.1402 5.84505 1
 8 -18 -1 61.2969 5.68348 2
 8 -18 -1 69.6786 4.58964 3
 -8 -18 1 58.8953 4.48135 4
 -8 -18 1 64.6416 5.3135 2
 -8 -18 1 59.3303 4.45803 4
 -8 18 1 66.1916 5.67471 2
 8 18 -1 65.6566 5.64887 1
 -8 18 1 55.8481 4.58347 4
 -8 18 1 72.1514 5.87672 1
 8 18 -1 54.6153 5.68554 1
 8 18 -1 63.0859 4.51021 3
 -6 -18 1 189.3 13.0338 2
 -6 -18 1 165.847 12.1451 4
 6 -18 -1 185.051 12.353 4
 -6 -18 1 187.331 13.0373 2
 6 -18 -1 188.498 13.4517 2
 -6 -18 1 186.648 12.1991 4
 6 18 -1 215.512 13.7393 1
 6 18 -1 179.01 12.1877 3
 -6 18 1 193.826 13.46 1
 6 18 -1 181.402 13.2827 1
 -4 -18 1 41.5997 3.24576 4
 4 -18 -1 40.6579 3.28223 4
 4 -18 -1 41.3022 3.35225 4
 4 -18 -1 37.7696 4.06763 2
 -4 -18 1 40.5394 3.20705 4
 -4 -18 1 42.5117 4.05727 2
 4 -18 -1 44.2275 4.41406 2
 -4 -18 1 44.72 4.02949 2
 4 18 -1 40.2193 3.1803 3
 4 18 -1 45.3167 4.31955 1
 -4 18 1 41.4754 3.16642 3
 4 18 -1 47.087 4.58865 1
 -4 18 1 49.9949 4.39704 1
 -4 18 1 44.4468 4.45985 1
 -2 -18 1 6.75837 1.11686 4
 -2 -18 1 8.10622 1.25451 4
 -2 -18 1 6.95319 1.80195 2
 2 -18 -1 7.02546 1.23502 4
 2 -18 -1 8.08029 1.86392 2
 2 -18 -1 9.69336 2.22543 2
 2 -18 -1 8.28647 1.28341 4
 -2 -18 1 6.41046 1.71363 2
 -2 18 1 8.25458 2.1928 1
 -2 18 1 4.78888 1.61742 1
 -2 18 1 5.41801 0.99717 3
 2 18 -1 6.51385 2.09886 1
 2 18 -1 5.84046 1.00384 3
 2 18 -1 5.35214 1.59768 1
 0 -18 -1 0.55152 0.70058 4
 0 -18 -1 0.91467 0.72349 4
 0 -18 1 0.36927 1.01958 2
 0 -18 1 0.24661 0.69936 4
 0 -18 -1 -0.0634 1.21264 2
 0 -18 1 0.16547 0.75258 4
 0 -18 1 0.11956 1.25804 2
 0 -18 -1 1.45149 1.27468 2
 0 18 -1 0.60253 1.20639 1
 0 18 -1 0.25249 1.38376 1
 0 18 1 0.12634 0.72365 3
 0 18 -1 0.89491 0.7501 3
 0 18 1 -0.5367 1.07264 1
 0 18 1 1.01317 1.4506 1
 -2 -18 -1 155.767 10.5964 2
 -2 -18 -1 142.448 9.58078 4
 -2 -18 -1 141.589 10.3792 2
 -2 -18 -1 143.352 9.60446 4
 2 -18 1 154.478 10.7446 2
 2 -18 1 140.274 9.6487 4
 2 -18 1 145.217 10.5654 2
 2 -18 1 129.389 9.59741 4
 -2 18 -1 143.204 9.54753 3
 -2 18 -1 152.809 10.862 1
 -2 18 -1 143.282 10.6195 1
 -4 -18 -1 194.148 12.366 4
 4 -18 1 175.896 12.4126 4
 -4 -18 -1 185.598 13.1157 2
 -4 -18 -1 190.732 13.2064 2
 -4 -18 -1 176.66 12.3142 4
 4 -18 1 176.506 13.2785 2
 4 -18 1 188.709 13.4729 2
 4 -18 1 179.986 12.4126 4
 4 18 1 215.296 13.8174 1
 4 18 1 195.595 13.4901 1
 -4 18 -1 189.321 12.3238 3
 -4 18 -1 205.078 13.5095 1
 4 18 1 184.753 12.3201 3
 -4 18 -1 184.742 13.4877 1
 -6 -18 -1 16.0737 1.82347 4
 6 -18 1 25.6426 3.5203 2
 6 -18 1 19.9712 1.9579 4
 6 -18 1 20.5294 2.41423 4
 -6 -18 -1 19.0073 1.87419 4
 6 -18 1 23.6006 3.16257 2
 -6 -18 -1 23.351 2.66935 2
 -6 -18 -1 21.4908 2.92688 2
 -6 18 -1 20.6952 1.90423 3
 -6 18 -1 23.3252 3.26265 1
 6 18 1 22.9102 3.38533 1
 6 18 1 19.9529 1.85716 3
 6 18 1 25.412 3.34729 1
 -6 18 -1 18.0589 2.89411 1
 8 -18 1 56.24 5.12759 2
 8 -18 1 50.3826 3.91544 4
 -8 -18 -1 49.5966 3.74781 4
 -8 -18 -1 51.4367 4.51383 2
 8 -18 1 51.051 4.81321 2
 -8 -18 -1 53.6286 4.51658 2
 -8 -18 -1 49.6095 3.75417 4
 -8 18 -1 57.6052 4.9593 1
 8 18 1 53.3795 3.85523 3
 8 18 1 57.3205 5.28142 1
 8 18 1 47.4009 4.8186 1
 -8 18 -1 52.0486 3.78649 3
 -8 18 -1 55.3421 5.07064 1
 -10 -18 -1 69.2842 5.42363 2
 -10 -18 -1 65.1687 5.34372 2
 -10 -18 -1 64.6176 4.66447 4
 10 -18 1 72.8387 6.13965 2
 -10 -18 -1 61.3139 4.63246 4
 10 18 1 82.4273 6.35571 1
 -10 18 -1 68.5593 5.94811 1
 12 -18 1 86.8513 6.98075 1
 12 -18 1 70.4428 6.79851 2
 12 -18 1 88.7249 5.7562 3
 -12 -18 -1 83.7948 6.35479 2
 -12 -18 -1 87.7723 6.4161 2
 -12 -18 -1 77.8409 5.61819 4
 -12 -18 -1 78.1327 5.63366 4
 -12 18 -1 92.7351 7.11139 1
 12 18 1 82.8751 7.06323 1
 -14 -18 -1 46.717 3.50767 4
 -14 -18 -1 46.8907 3.47236 4
 -14 -18 -1 52.2994 4.193 2
 -14 -18 -1 47.0068 4.17508 2
 14 -18 1 48.7849 3.65012 3
 14 -18 1 48.2743 4.77245 1
 -14 18 -1 58.067 5.02442 1
 -14 18 -1 45.2794 3.78069 4
 -14 18 -1 54.1448 5.0344 2
 16 -18 1 2.15798 1.52521 1
 16 -18 1 2.98708 1.8442 2
 -16 -18 -1 0.25481 1.10493 2
 16 -18 1 2.23074 0.89525 3
 -16 -18 -1 1.289 0.66637 4
 -16 18 -1 1.16949 0.95589 4
 -16 18 -1 3.1041 1.66369 1
 -16 18 -1 0.15054 1.50653 2
 16 18 1 0.09133 1.19174 1
[truncated: 8,831,100 more chars]
